# Supplementary material for: Temperature-dependent jumonji demethylase modulates flowering time by targeting H3K36me2/3 in Brassica rapa
Source: Nat Commun. 2024 Jun 28;15:5470. doi: 10.1038/s41467-024-49721-z (PMC11211497; doi:10.1038/s41467-024-49721-z)
Supplement: Supplementary file 4 — Supplementary Data 1 [file 41467_2024_49721_MOESM4_ESM.xlsx]

## Sheet: s1 sweeps of DG-PC
CHROM	BIN_START	BIN_END
A01	3280001	3670000
A01	3950001	4215000
A01	4235001	5015000
A01	5050001	5455000
A01	5545001	5880000
A01	11155001	11445000
A01	17390001	17740000
A01	20620001	20910000
A01	21900001	22170000
A01	23105001	23375000
A01	23645001	23925000
A02	6805001	7210000
A02	7500001	7815000
A02	8065001	9485000
A02	11135001	11365000
A02	12310001	12535000
A02	14680001	14885000
A02	17525001	17935000
A02	27405001	27680000
A03	125001	635000
A03	5135001	5475000
A03	7315001	7540000
A03	9950001	10895000
A03	11180001	11455000
A03	17940001	18580000
A03	29105001	29350000
A03	31075001	31335000
A03	32015001	32245000
A04	13090001	13380000
A04	13195001	13400000
A04	15405001	15605000
A04	19010001	19235000
A04	19775001	20120000
A05	105001	510000
A05	1140001	1345000
A05	9495001	9735000
A05	10455001	11105000
A05	15575001	15955000
A05	17860001	18735000
A06	1820001	2065000
A06	3365001	3680000
A06	9695001	9900000
A06	16715001	16925000
A06	21105001	21695000
A06	21810001	22175000
A06	22235001	22550000
A06	28380001	28715000
A07	685001	905000
A07	8535001	8885000
A07	9355001	9560000
A07	9795001	10615000
A07	11005001	11245000
A07	11955001	12155000
A07	12300001	12765000
A07	24330001	24840000
A07	27670001	28275000
A07	28685001	29115000
A08	8510001	8780000
A08	8835001	9275000
A08	12400001	12845000
A08	22745001	23030000
A09	2095001	2350000
A09	3045001	3245000
A09	6450001	6940000
A09	9430001	9630000
A09	15095001	15680000
A09	15850001	16250000
A09	16840001	17100000
A09	17375001	17650000
A09	18565001	18815000
A09	18935001	19650000
A09	20745001	21695000
A09	21725001	21950000
A09	22005001	22850000
A09	22955001	24500000
A09	24560001	24785000
A09	25610001	25850000
A09	32565001	32865000
A09	33535001	34260000
A09	36645001	37005000
A09	37585001	37785000
A09	38165001	38380000
A10	1980001	2250000
A10	7915001	8405000
A10	18855001	19230000

## Sheet: s2 DG-PC.200k.5k.top5.50PI.gene
#Unigene	Chr	Str	End	Direction	Nr	Swissprot	KEGG	COG	GO	Brassica_rapa1.5_geneid	tair_transcript	tair_Pathway	tair_GO_Component	tair_GO_Function	tair_GO_Process
BraA01g006830.3C	A01	3280941	3281828	+	gi|685257714|ref|XP_009127438.1|/9.56894e-77/PREDICTED: uncharacterized protein LOC103852279 [Brassica rapa] &gt;gi|923505394|ref|XP_013671602.1| PREDICTED: uncharacterized protein LOC106376070 [Brassica napus] &gt;gi|667678244|gb|AIG81364.1| lipid transfer protein [Brassica napus] &gt;gi|674904829|emb|CDY28223.1| BnaA01g06260D [Brassica napus]	sp|Q8L9A0|RM21_ARATH/9e-102/50S ribosomal protein L21, mitochondrial OS=Arabidopsis thaliana OX=3702 GN=RPL21M PE=2 SV=1	brp:103852238/8e-135/50S ribosomal protein L21, mitochondrial; K02888 large subunit ribosomal protein L21	RSc2822/2e-06/---	NA	Bra011233,Bra010267,Bra024036	AT4G30930.1	ko03010//Ribosome	GO:0000785//chromatin;GO:0005762//mitochondrial large ribosomal subunit;GO:0009507//chloroplast;GO:0005634//nucleus	GO:0044822;GO:0043565//sequence-specific DNA binding;GO:0003735//structural constituent of ribosome;GO:0003682//chromatin binding;GO:0030527//structural constituent of chromatin;GO:0003700//transcription factor activity, sequence-specific DNA binding	GO:0007338//single fertilization;GO:0006412//translation;GO:0006333//chromatin assembly or disassembly;GO:0009567//double fertilization forming a zygote and endosperm;GO:0006355//regulation of transcription, DNA-templated;GO:0010197//polar nucleus fusion;GO:0006338//chromatin remodeling;GO:0009555//pollen development
BraA01g006840.3C	A01	3282956	3285575	+	gi|685257718|ref|XP_009127453.1|/0/PREDICTED: adiponectin receptor protein 1-like [Brassica rapa] &gt;gi|685257720|ref|XP_009127459.1| PREDICTED: adiponectin receptor protein 1-like [Brassica rapa]	sp|Q944P7|AMPL2_ARATH/0.0/Leucine aminopeptidase 2, chloroplastic OS=Arabidopsis thaliana OX=3702 GN=LAP2 PE=2 SV=2	brp:103852260/0.0/leucine aminopeptidase 3, chloroplastic; K01255 leucyl aminopeptidase [EC:3.4.11.1]	alr0237/2e-149/---	NA	Bra011232,Bra032118,Bra004643	AT4G30920.1	ko01100//Metabolic pathways;ko00480//Glutathione metabolism	GO:0005773//vacuole;GO:0005829//cytosol;GO:0009570//chloroplast stroma	GO:0030145//manganese ion binding;GO:0008235//metalloexopeptidase activity;GO:0004177//aminopeptidase activity	GO:0006094//gluconeogenesis;GO:0006833//water transport;GO:0006623//protein targeting to vacuole;GO:0009651//response to salt stress;GO:0006972//hyperosmotic response;GO:0007030//Golgi organization;GO:0006096//glycolytic process;GO:0010150//leaf senescence;GO:0006508//proteolysis;GO:0009266//response to temperature stimulus
BraA01g006850.3C	A01	3285891	3287715	-	gi|685257716|ref|XP_009127443.1|/1.57062e-33/PREDICTED: LOW QUALITY PROTEIN: uncharacterized protein LOC103852286, partial [Brassica rapa]	NA	NA	lin0348/6e-21/---	NA	Bra011231	AT4G30900.2	-	GO:0005634//nucleus;GO:0005886//plasma membrane	GO:0004519//endonuclease activity;GO:0004527//exonuclease activity	-
BraA01g006860.3C	A01	3291825	3294116	+	gi|685257722|ref|XP_009127471.1|/0/PREDICTED: calponin homology domain-containing protein DDB_G0272472-like isoform X1 [Brassica rapa]	sp|Q9FPS3|UBP24_ARATH/0.0/Ubiquitin carboxyl-terminal hydrolase 24 OS=Arabidopsis thaliana OX=3702 GN=UBP24 PE=1 SV=1	brp:103852268/0.0/ubiquitin carboxyl-terminal hydrolase 24; K11841 ubiquitin carboxyl-terminal hydrolase 10 [EC:3.4.19.12]	SPBC18H10.08c/5e-25/---	biological_process:GO:0006511//ubiquitin-dependent protein catabolic process;GO:0016579//protein deubiquitination;molecular_function:GO:0036459//thiol-dependent ubiquitinyl hydrolase activity;	Bra011230,Bra010268,Bra024037	AT4G30890.3	-	GO:0016021//integral component of membrane;GO:0005634//nucleus	GO:0004843//thiol-dependent ubiquitin-specific protease activity	GO:0016579//protein deubiquitination;GO:0006511//ubiquitin-dependent protein catabolic process
BraA01g006870.3C	A01	3294558	3294994	-	gi|685257726|ref|XP_009127486.1|/0/PREDICTED: pentatricopeptide repeat-containing protein At4g30825, chloroplastic [Brassica rapa]	NA	NA	NA	NA	Bra011229	AT4G30880.1	-	GO:0005576//extracellular region	GO:0008289//lipid binding;GO:0008233//peptidase activity	GO:0006869//lipid transport;GO:0006508//proteolysis
BraA01g006880.3C	A01	3301491	3303260	+	gi|685257728|ref|XP_009127491.1|/0/PREDICTED: serine carboxypeptidase-like 29 [Brassica rapa]	sp|Q84N34|HHP2_ARATH/0.0/Heptahelical transmembrane protein 2 OS=Arabidopsis thaliana OX=3702 GN=HHP2 PE=2 SV=1	brp:103852293/0.0/adiponectin receptor protein 1-like; K07297 adiponectin receptor	SPBC12C2.09c/3e-44/---	cellular_component:GO:0016021//integral component of membrane;	Bra011228,Bra024038,Bra039234,Bra000570	AT4G30850.2	-	GO:0016021//integral component of membrane;GO:0005739//mitochondrion	GO:0004872//receptor activity	GO:0009744//response to sucrose;GO:0009725//response to hormone
BraA01g006890.3C	A01	3303978	3304208	+	gi|674238168|gb|KFK30933.1|/8.09316e-53/hypothetical protein AALP_AA6G044800 [Arabis alpina]	sp|Q24JJ9|NUP43_ARATH/3e-29/Nuclear pore complex protein NUP43 OS=Arabidopsis thaliana OX=3702 GN=NUP43 PE=1 SV=1	tcc:TCM_038437/2e-12/Transducin/WD40 repeat-like superfamily protein isoform 1; K14305 nuclear pore complex protein Nup43	NA	NA	Bra011227	AT4G30840.1	ko03013//RNA transport	GO:0005643//nuclear pore;GO:0009507//chloroplast	GO:0005515//protein binding	GO:0006261//DNA-dependent DNA replication;GO:0051028//mRNA transport;GO:0015031//protein transport
BraA01g006900.3C	A01	3304313	3306559	+	NA	sp|Q9FG14|MYOB7_ARATH/8e-20/Myosin-binding protein 7 OS=Arabidopsis thaliana OX=3702 GN=MYOB7 PE=1 SV=1	jcu:105650214/3e-10/uncharacterized LOC105650214; K13407 fatty acid omega-hydroxylase [EC:1.14.-.-]	NA	NA	Bra011226,Bra011227	AT4G30830.1	-	GO:0005634//nucleus	-	-
BraA01g006910.3C	A01	3306951	3309590	-	gi|567198219|ref|XP_006406787.1|/1.32613e-07/hypothetical protein EUTSA_v10020047mg [Eutrema salsugineum] &gt;gi|557107933|gb|ESQ48240.1| hypothetical protein EUTSA_v10020047mg [Eutrema salsugineum]	sp|O65567|PP342_ARATH/0.0/Pentatricopeptide repeat-containing protein At4g30825, chloroplastic OS=Arabidopsis thaliana OX=3702 GN=At4g30825 PE=2 SV=2	pda:103707812/4e-60/pentatricopeptide repeat-containing protein At5g61990, mitochondrial-like; K17964 leucine-rich PPR motif-containing protein, mitochondrial	NA	molecular_function:GO:0005515//protein binding;	Bra011225	AT4G30825.1	-	GO:0009507//chloroplast;GO:0005634//nucleus;GO:0005739//mitochondrion	-	GO:0007049//cell cycle;GO:0016556//mRNA modification
BraA01g006920.3C	A01	3310261	3313007	-	NA	sp|Q949Q7|SCP29_ARATH/0.0/Serine carboxypeptidase-like 29 OS=Arabidopsis thaliana OX=3702 GN=SCPL29 PE=2 SV=1	brp:103852335/0.0/serine carboxypeptidase-like 29; K16297 serine carboxypeptidase-like clade II [EC:3.4.16.-]	SPAC19G12.10c_2/1e-43/---	biological_process:GO:0006508//proteolysis;molecular_function:GO:0004185//serine-type carboxypeptidase activity;	Bra011223,Bra024042,Bra010272,Bra011224	AT4G30810.1	ko01110//Biosynthesis of secondary metabolites;ko00460//Cyanoamino acid metabolism	GO:0005773//vacuole;GO:0005576//extracellular region	GO:0004185//serine-type carboxypeptidase activity	GO:0019932//second-messenger-mediated signaling;GO:0006508//proteolysis
BraA01g006930.3C	A01	3313448	3314286	-	gi|567198219|ref|XP_006406787.1|/1.38963e-07/hypothetical protein EUTSA_v10020047mg [Eutrema salsugineum] &gt;gi|557107933|gb|ESQ48240.1| hypothetical protein EUTSA_v10020047mg [Eutrema salsugineum]	NA	gmx:102660668/5e-13/H/ACA ribonucleoprotein complex non-core subunit NAF1-like; K14763 H/ACA ribonucleoprotein complex non-core subunit NAF1	NA	NA	NA	-	-	-	-	-
BraA01g006940.3C	A01	3315601	3315903	-	gi|685257732|ref|XP_009127511.1|/0/PREDICTED: serine carboxypeptidase-like 29 [Brassica rapa]	NA	NA	NA	NA	NA	-	-	-	-	-
BraA01g006950.3C	A01	3315601	3315903	-	gi|685257734|ref|XP_009127520.1|/0/PREDICTED: autophagy-related protein 11-like [Brassica rapa]	NA	NA	NA	NA	NA	-	-	-	-	-
BraA01g006960.3C	A01	3315936	3318428	-	gi|685257736|ref|XP_009127531.1|/0/PREDICTED: uncharacterized protein LOC103852376 [Brassica rapa] &gt;gi|674904820|emb|CDY28214.1| BnaA01g06350D [Brassica napus]	sp|Q9LSP8|CMTA6_ARATH/8e-08/Calmodulin-binding transcription activator 6 OS=Arabidopsis thaliana OX=3702 GN=CAMTA6 PE=1 SV=1	NA	NA	NA	Bra011224	AT5G35690.1	ko04141//Protein processing in endoplasmic reticulum	GO:0005634//nucleus	-	-
BraA01g006970.3C	A01	3315936	3318428	-	gi|685257738|ref|XP_009127542.1|/7.3466e-111/PREDICTED: uncharacterized protein LOC103852385 [Brassica rapa] &gt;gi|923516893|ref|XP_013650604.1| PREDICTED: uncharacterized protein LOC106355141 [Brassica napus] &gt;gi|923517058|ref|XP_013651102.1| PREDICTED: uncharacterized protein LOC106355754 [Brassica napus] &gt;gi|923517061|ref|XP_013651108.1| PREDICTED: uncharacterized protein LOC106355761 […	sp|Q9LSP8|CMTA6_ARATH/9e-08/Calmodulin-binding transcription activator 6 OS=Arabidopsis thaliana OX=3702 GN=CAMTA6 PE=1 SV=1	NA	NA	NA	Bra011224	AT5G35690.1	ko04141//Protein processing in endoplasmic reticulum	GO:0005634//nucleus	-	-
BraA01g006980.3C	A01	3323074	3325694	-	gi|923505349|ref|XP_013670367.1|/0/PREDICTED: QWRF motif-containing protein 8-like [Brassica napus]	sp|Q949Q7|SCP29_ARATH/0.0/Serine carboxypeptidase-like 29 OS=Arabidopsis thaliana OX=3702 GN=SCPL29 PE=2 SV=1	brp:103852355/0.0/serine carboxypeptidase-like 29; K16297 serine carboxypeptidase-like clade II [EC:3.4.16.-]	YMR297w/7e-38/---	biological_process:GO:0006508//proteolysis;molecular_function:GO:0004185//serine-type carboxypeptidase activity;	Bra011223,Bra010272,Bra024042,Bra011224	AT4G30810.1	ko01110//Biosynthesis of secondary metabolites;ko00460//Cyanoamino acid metabolism	GO:0005773//vacuole;GO:0005576//extracellular region	GO:0004185//serine-type carboxypeptidase activity	GO:0019932//second-messenger-mediated signaling;GO:0006508//proteolysis
BraA01g006990.3C	A01	3342455	3346177	+	gi|685257755|ref|XP_009127635.1|/0/PREDICTED: pentatricopeptide repeat-containing protein At4g30700-like [Brassica rapa]	sp|Q9SUG7|ATG11_ARATH/0.0/Autophagy-related protein 11 OS=Arabidopsis thaliana OX=3702 GN=ATG11 PE=1 SV=1	pmum:103335430/2e-08/phragmoplast orienting kinesin 2; K10400 kinesin family member 15	NA	biological_process:GO:0006914//autophagy;	Bra011222,Bra010273,Bra024043	AT4G30790.1	-	GO:0009506//plasmodesma;GO:0005634//nucleus	-	GO:0006914//autophagy
BraA01g007000.3C	A01	3346685	3348845	-	gi|685257757|ref|XP_009127643.1|/0/PREDICTED: eukaryotic translation initiation factor isoform 4G-2-like [Brassica rapa]	NA	NA	NA	NA	Bra011221,Bra024044,Bra010274,Bra011214	AT4G30780.1	-	GO:0005634//nucleus	-	-
BraA01g007010.3C	A01	3350257	3350718	+	gi|923868783|ref|XP_013708907.1|/6.15286e-19/PREDICTED: protein TRANSPARENT TESTA 12-like [Brassica napus]	NA	NA	NA	NA	Bra011220	AT4G30770.1	-	GO:0016021//integral component of membrane	-	GO:0009827//plant-type cell wall modification;GO:0009860//pollen tube growth
BraA01g007020.3C	A01	3355342	3357637	+	gi|674904815|emb|CDY28209.1|/2.55777e-102/BnaA01g06400D [Brassica napus]	sp|Q9SUH5|AUG8_ARATH/0.0/AUGMIN subunit 8 OS=Arabidopsis thaliana OX=3702 GN=AUG8 PE=1 SV=1	vcn:VOLCADRAFT_117048/7e-16/hypothetical protein; K13172 serine/arginine repetitive matrix protein 2	XF1267/3e-06/---	NA	Bra011219,Bra024047,Bra011213,Bra032123,Bra039226	AT4G30710.1	-	GO:0005737//cytoplasm;GO:0005880//nuclear microtubule;GO:0005813//centrosome	GO:0008017//microtubule binding	GO:0051297//centrosome organization;GO:0007067;GO:0051225//spindle assembly;GO:0051301//cell division
BraA01g007030.3C	A01	3358052	3360439	+	gi|685257742|ref|XP_009127571.1|/8.16612e-173/PREDICTED: uncharacterized protein LOC103852415 isoform X1 [Brassica rapa]	sp|Q9SUH6|PP341_ARATH/0.0/Pentatricopeptide repeat-containing protein At4g30700 OS=Arabidopsis thaliana OX=3702 GN=DYW9 PE=2 SV=1	gmx:100811379/6e-134/putative pentatricopeptide repeat-containing protein At1g74580-like; K17964 leucine-rich PPR motif-containing protein, mitochondrial	NA	molecular_function:GO:0008270//zinc ion binding;GO:0005515//protein binding;	Bra011212,Bra024048,Bra011219	AT4G30700.1	-	GO:0009507//chloroplast;GO:0005739//mitochondrion	-	GO:0000963//mitochondrial RNA processing;GO:0080156//mitochondrial mRNA modification;GO:0016554//cytidine to uridine editing
BraA01g007040.3C	A01	3361287	3364368	+	gi|685257842|ref|XP_009128077.1|/1.39314e-46/PREDICTED: cadmium/zinc-transporting ATPase HMA3 [Brassica rapa]	sp|Q93ZT6|IF4G1_ARATH/0.0/Eukaryotic translation initiation factor isoform 4G-1 OS=Arabidopsis thaliana OX=3702 GN=EIF(ISO)4G1 PE=1 SV=1	brp:103852492/0.0/eukaryotic translation initiation factor isoform 4G-2-like; K03260 translation initiation factor 4G	NA	molecular_function:GO:0005515//protein binding;GO:0005488//binding;GO:0003723//RNA binding;	Bra011211,Bra024051,Bra011218,Bra010275,Bra035321,Bra034025	AT2G24050.1	ko03013//RNA transport	GO:0005829//cytosol	GO:0003743//translation initiation factor activity	GO:0006413//translational initiation;GO:0006417//regulation of translation;GO:0009165//nucleotide biosynthetic process
BraA01g007050.3C	A01	3367844	3368223	-	gi|674862535|emb|CDY68846.1|/2.21937e-32/BnaUnng03050D [Brassica napus]	sp|Q9LPV4|DTX31_ARATH/8e-17/Protein DETOXIFICATION 31 OS=Arabidopsis thaliana OX=3702 GN=DTX31 PE=2 SV=1	brp:103843092/1e-19/protein TRANSPARENT TESTA 12; K03327 multidrug resistance protein, MATE family	NA	NA	Bra026945,Bra016747	-	-	-	-	-
BraA01g007060.3C	A01	3375271	3376305	-	gi|685257748|ref|XP_009127594.1|/3.76202e-170/PREDICTED: E3 ubiquitin-protein ligase RING1-like [Brassica rapa] &gt;gi|923506012|ref|XP_013690417.1| PREDICTED: E3 ubiquitin-protein ligase RING1-like [Brassica napus] &gt;gi|674904814|emb|CDY28208.1| BnaA01g06410D [Brassica napus]	sp|Q9LPV4|DTX31_ARATH/1e-86/Protein DETOXIFICATION 31 OS=Arabidopsis thaliana OX=3702 GN=DTX31 PE=2 SV=1	brp:103843092/1e-88/protein TRANSPARENT TESTA 12; K03327 multidrug resistance protein, MATE family	SPAC323.07c/9e-11/---	NA	Bra011217,Bra026945,Bra037335	AT1G12950.1	-	GO:0016021//integral component of membrane;GO:0005774//vacuolar membrane;GO:0009507//chloroplast;GO:0005886//plasma membrane	GO:0015238//drug transmembrane transporter activity;GO:0008728//GTP diphosphokinase activity;GO:0008893//guanosine-3',5'-bis(diphosphate) 3'-diphosphatase activity;GO:0015297//antiporter activity	GO:0048767//root hair elongation;GO:0042594//response to starvation;GO:0006855//drug transmembrane transport;GO:0009611//response to wounding;GO:0015969//guanosine tetraphosphate metabolic process;GO:0009737//response to abscisic acid
BraA01g007070.3C	A01	3381339	3382199	+	gi|685257750|ref|XP_009127605.1|/1.20646e-109/PREDICTED: uncharacterized protein LOC103852450 [Brassica rapa] &gt;gi|923506014|ref|XP_013690511.1| PREDICTED: uncharacterized protein LOC106394460 [Brassica napus] &gt;gi|923506016|ref|XP_013690606.1| PREDICTED: uncharacterized protein LOC106394554 [Brassica napus]	NA	NA	NA	biological_process:GO:0006508//proteolysis;molecular_function:GO:0008234//cysteine-type peptidase activity;	Bra011216	-	-	-	-	-
BraA01g007080.3C	A01	3382830	3383129	-	gi|923622820|ref|XP_013748023.1|/0/PREDICTED: cadmium/zinc-transporting ATPase HMA2-like [Brassica napus] &gt;gi|923622822|ref|XP_013748024.1| PREDICTED: cadmium/zinc-transporting ATPase HMA2-like [Brassica napus]	sp|P0CW78|HMA3B_ARATH/9e-39/Cadmium/zinc-transporting ATPase HMA3 OS=Arabidopsis thaliana OX=3702 GN=HMA3 PE=1 SV=1	brp:103852931/3e-47/cadmium/zinc-transporting ATPase HMA3; K01534 Cd2+/Zn2+-exporting ATPase [EC:3.6.3.3 3.6.3.5]	AF0191/4e-12/---	NA	Bra011165,Bra024103	AT4G30120.1	-	GO:0005774//vacuolar membrane;GO:0005887//integral component of plasma membrane	GO:0005385//zinc ion transmembrane transporter activity;GO:0046872//metal ion binding;GO:0015662//ATPase activity, coupled to transmembrane movement of ions, phosphorylative mechanism;GO:0019829//cation-transporting ATPase activity;GO:0000166//nucleotide binding;GO:0015086//cadmium ion transmembrane transporter activity	GO:0098655//cation transmembrane transport;GO:0071585//detoxification of cadmium ion;GO:0008152//metabolic process;GO:0030001//metal ion transport
BraA01g007090.3C	A01	3383579	3383899	+	gi|923505995|ref|XP_013690086.1|/0/PREDICTED: pentatricopeptide repeat-containing protein At4g30700-like [Brassica napus]	sp|Q0WQF4|VP53A_ARATH/6e-21/Vacuolar protein sorting-associated protein 53 A OS=Arabidopsis thaliana OX=3702 GN=VPS53 PE=1 SV=1	NA	NA	NA	Bra030486	AT1G50500.2	-	GO:0000938//GARP complex;GO:0005829//cytosol;GO:0005739//mitochondrion;GO:0000139//Golgi membrane;GO:0010008//endosome membrane;GO:0005783//endoplasmic reticulum;GO:0005886//plasma membrane	GO:0005515//protein binding;GO:0005215//transporter activity	GO:0042147//retrograde transport, endosome to Golgi;GO:0007009//plasma membrane organization;GO:0010286//heat acclimation;GO:0006890//retrograde vesicle-mediated transport, Golgi to ER;GO:0006970//response to osmotic stress
BraA01g007100.3C	A01	3387205	3387903	+	gi|685257757|ref|XP_009127643.1|/0/PREDICTED: eukaryotic translation initiation factor isoform 4G-2-like [Brassica rapa]	sp|Q6AVN2|SIRP1_ORYSJ/4e-26/E3 ubiquitin-protein ligase SIRP1 OS=Oryza sativa subsp. japonica OX=39947 GN=SIRP1 PE=1 SV=1	brp:103852439/9e-171/E3 ubiquitin-protein ligase RING1-like; K11982 E3 ubiquitin-protein ligase RNF115/126 [EC:2.3.2.27]	NA	NA	Bra011215,Bra037999	-	-	-	-	-
BraA01g007110.3C	A01	3388776	3390482	-	gi|685257759|ref|XP_009127652.1|/0/PREDICTED: uncharacterized protein LOC103852500 [Brassica rapa]	NA	NA	NA	NA	Bra011214,Bra011221,Bra024044	-	-	-	-	-
BraA01g007120.3C	A01	3392195	3397060	-	gi|685257761|ref|XP_009127659.1|/3.88167e-40/PREDICTED: uncharacterized protein LOC103852510 [Brassica rapa]	sp|Q9SZW4|HMA2_ARATH/0.0/Cadmium/zinc-transporting ATPase HMA2 OS=Arabidopsis thaliana OX=3702 GN=HMA2 PE=2 SV=1	brp:103852939/0.0/cadmium/zinc-transporting ATPase HMA2; K01534 Cd2+/Zn2+-exporting ATPase [EC:3.6.3.3 3.6.3.5]	Cgl2914/6e-86/---	NA	Bra011164,Bra024107,Bra024449,Bra024103	AT4G30110.1	-	GO:0043231//intracellular membrane-bounded organelle;GO:0005887//integral component of plasma membrane	GO:0005385//zinc ion transmembrane transporter activity;GO:0015434//cadmium-transporting ATPase activity;GO:0046872//metal ion binding;GO:0019829//cation-transporting ATPase activity;GO:0000166//nucleotide binding	GO:0098655//cation transmembrane transport;GO:0055069//zinc ion homeostasis;GO:0008152//metabolic process;GO:0030001//metal ion transport
BraA01g007130.3C	A01	3401215	3403566	+	gi|685257763|ref|XP_009127669.1|/1.17354e-50/PREDICTED: UPF0057 membrane protein At4g30660-like [Brassica rapa] &gt;gi|923505992|ref|XP_013689952.1| PREDICTED: UPF0057 membrane protein At4g30660-like [Brassica napus] &gt;gi|674904807|emb|CDY28201.1| BnaA01g06480D [Brassica napus] &gt;gi|674964221|emb|CDX68683.1| BnaC01g07700D [Brassica napus]	sp|Q9SUH6|PP341_ARATH/0.0/Pentatricopeptide repeat-containing protein At4g30700 OS=Arabidopsis thaliana OX=3702 GN=DYW9 PE=2 SV=1	gmx:100811379/5e-126/putative pentatricopeptide repeat-containing protein At1g74580-like; K17964 leucine-rich PPR motif-containing protein, mitochondrial	NA	molecular_function:GO:0005515//protein binding;GO:0008270//zinc ion binding;	Bra011212,Bra024048,Bra011219	AT4G30700.1	-	GO:0009507//chloroplast;GO:0005739//mitochondrion	-	GO:0000963//mitochondrial RNA processing;GO:0080156//mitochondrial mRNA modification;GO:0016554//cytidine to uridine editing
BraA01g007140.3C	A01	3404426	3407636	+	gi|685257765|ref|XP_009127679.1|/1.05461e-48/PREDICTED: UPF0057 membrane protein At4g30650 [Brassica rapa] &gt;gi|923505982|ref|XP_013689733.1| PREDICTED: UPF0057 membrane protein At4g30650 [Brassica napus] &gt;gi|923505985|ref|XP_013689803.1| PREDICTED: UPF0057 membrane protein At4g30650 [Brassica napus] &gt;gi|47132406|gb|AAT11798.1| salt and low temperature response protein [Brassica rapa subs…	sp|O82233|IF4G2_ARATH/0.0/Eukaryotic translation initiation factor isoform 4G-2 OS=Arabidopsis thaliana OX=3702 GN=EIF(ISO)4G2 PE=1 SV=1	brp:103852492/0.0/eukaryotic translation initiation factor isoform 4G-2-like; K03260 translation initiation factor 4G	NA	molecular_function:GO:0003723//RNA binding;GO:0005488//binding;GO:0005515//protein binding;	Bra011211,Bra024051,Bra011218,Bra010275,Bra035321,Bra034025	AT2G24050.1	ko03013//RNA transport	GO:0005829//cytosol	GO:0003743//translation initiation factor activity	GO:0006413//translational initiation;GO:0006417//regulation of translation;GO:0009165//nucleotide biosynthetic process
BraA01g007150.3C	A01	3408459	3409468	-	gi|685257767|ref|XP_009127692.1|/0/PREDICTED: putative F-box/LRR-repeat protein 19 [Brassica rapa]	sp|Q9SU75|HTT4_ARATH/2e-85/Protein HEAT-INDUCED TAS1 TARGET 4 OS=Arabidopsis thaliana OX=3702 GN=HTT4 PE=2 SV=1	NA	NA	NA	Bra011210	-	-	-	-	-
BraA01g007160.3C	A01	3423626	3423949	+	gi|674904804|emb|CDY28198.1|/0/BnaA01g06510D [Brassica napus]	NA	NA	NA	NA	NA	-	-	-	-	-
BraA01g007170.3C	A01	3425531	3426058	-	gi|685257769|ref|XP_009127704.1|/4.91895e-153/PREDICTED: putative F-box/LRR-repeat protein 19 [Brassica rapa] &gt;gi|685257771|ref|XP_009127710.1| PREDICTED: putative F-box/LRR-repeat protein 19 [Brassica rapa]	sp|Q9SUI0|RC24_ARATH/4e-44/UPF0057 membrane protein At4g30660 OS=Arabidopsis thaliana OX=3702 GN=At4g30660 PE=3 SV=1	NA	SPBC713.11c/2e-11/---	cellular_component:GO:0016021//integral component of membrane;	Bra011209,Bra024053,Bra011208	-	-	-	-	-
BraA01g007180.3C	A01	3426650	3426957	-	gi|685257773|ref|XP_009127718.1|/1.60375e-145/PREDICTED: uncharacterized protein LOC103852566 [Brassica rapa] &gt;gi|923505975|ref|XP_013689593.1| PREDICTED: uncharacterized protein LOC106393371 isoform X2 [Brassica napus] &gt;gi|674904803|emb|CDY28197.1| BnaA01g06520D [Brassica napus]	sp|Q9M095|RC23_ARATH/1e-44/UPF0057 membrane protein At4g30650 OS=Arabidopsis thaliana OX=3702 GN=At4g30650 PE=3 SV=1	NA	SPBC713.11c/6e-12/---	cellular_component:GO:0016021//integral component of membrane;	Bra011208,Bra011209	AT4G30650.1	-	GO:0016021//integral component of membrane	-	GO:0006333//chromatin assembly or disassembly;GO:0050832//defense response to fungus;GO:0042631//cellular response to water deprivation
BraA01g007190.3C	A01	3427460	3428670	-	gi|685257775|ref|XP_009127729.1|/0/PREDICTED: signal recognition particle receptor subunit alpha-like [Brassica rapa] &gt;gi|923505967|ref|XP_013689484.1| PREDICTED: signal recognition particle receptor subunit alpha-like [Brassica napus] &gt;gi|674904802|emb|CDY28196.1| BnaA01g06530D [Brassica napus]	sp|Q9M096|FBL19_ARATH/9e-145/Putative F-box/LRR-repeat protein 19 OS=Arabidopsis thaliana OX=3702 GN=FBL19 PE=4 SV=1	tcc:TCM_037029/2e-103/F-box family protein; K10268 F-box and leucine-rich repeat protein 2/20	NA	molecular_function:GO:0005515//protein binding;	Bra011207	-	-	-	-	-
BraA01g007200.3C	A01	3437456	3438488	+	gi|685257779|ref|XP_009127746.1|/0/PREDICTED: putative glutamine amidotransferase-like protein C13C5.04 [Brassica rapa]	sp|Q9LSL9|PP445_ARATH/5e-38/Pentatricopeptide repeat-containing protein At5g65560 OS=Arabidopsis thaliana OX=3702 GN=At5g65560 PE=2 SV=1	bvg:104883170/5e-24/pentatricopeptide repeat-containing protein At5g65560-like; K17964 leucine-rich PPR motif-containing protein, mitochondrial	NA	NA	Bra011206	-	-	-	-	-
BraA01g007210.3C	A01	3438915	3441324	-	gi|923929830|ref|XP_013733708.1|/8.98403e-104/PREDICTED: probable LRR receptor-like serine/threonine-protein kinase At4g30520 [Brassica napus]	sp|Q9M096|FBL19_ARATH/1e-74/Putative F-box/LRR-repeat protein 19 OS=Arabidopsis thaliana OX=3702 GN=FBL19 PE=4 SV=1	egr:104437493/5e-60/F-box protein SKIP1-like; K10268 F-box and leucine-rich repeat protein 2/20	NA	molecular_function:GO:0005515//protein binding;	Bra011205,Bra024057	-	-	-	-	-
BraA01g007220.3C	A01	3443002	3443946	-	gi|674904799|emb|CDY28193.1|/1.85859e-63/BnaA01g06560D [Brassica napus]	NA	NA	NA	NA	Bra011204,Bra024058	AT4G30630.1	-	-	-	-
BraA01g007230.3C	A01	3451830	3456471	+	gi|685257784|ref|XP_009127778.1|/2.98221e-123/PREDICTED: transmembrane protein 208 homolog [Brassica rapa]	sp|P49969|SR542_HORVU/2e-29/Signal recognition particle 54 kDa protein 2 OS=Hordeum vulgare OX=4513 GN=SRP54-2 PE=2 SV=1	brp:103852575/0.0/signal recognition particle receptor subunit alpha-like; K13431 signal recognition particle receptor subunit alpha	SPBC3B9.03/2e-71/---	biological_process:GO:0006810//transport;	Bra011203,Bra024060,Bra014811,Bra011202,Bra035223,Bra019938,Bra038840	AT4G30600.1	ko03060//Protein export	GO:0005786//signal recognition particle, endoplasmic reticulum targeting;GO:0005785//signal recognition particle receptor complex	GO:0003924//GTPase activity;GO:0005525//GTP binding;GO:0005047//signal recognition particle binding	GO:0006623//protein targeting to vacuole;GO:0048193//Golgi vesicle transport;GO:0008152//metabolic process;GO:0006614//SRP-dependent cotranslational protein targeting to membrane
BraA01g007240.3C	A01	3462720	3463937	-	gi|685257786|ref|XP_009127787.1|/1.34218e-116/PREDICTED: glycine-rich cell wall structural protein 2-like [Brassica rapa]	sp|Q9M0A7|GGP1_ARATH/4e-165/Gamma-glutamyl peptidase 1 OS=Arabidopsis thaliana OX=3702 GN=GGP1 PE=1 SV=1	gsl:Gasu_51560/1e-07/GMP synthase (glutamine-hydrolysing) (EC:6.3.5.2); K01951 GMP synthase (glutamine-hydrolysing) [EC:6.3.5.2]	PA1742/5e-27/---	NA	Bra011201,Bra010283,Bra024068	AT4G30530.1	-	GO:0005829//cytosol	GO:0034722//gamma-glutamyl-peptidase activity	GO:0009684//indoleacetic acid biosynthetic process;GO:0019760//glucosinolate metabolic process;GO:0006749//glutathione metabolic process;GO:0006508//proteolysis;GO:0006569//tryptophan catabolic process
BraA01g007250.3C	A01	3471492	3475976	+	gi|922417839|ref|XP_013606421.1|/0/PREDICTED: UDP-glucuronate 4-epimerase 1 [Brassica oleracea var. oleracea] &gt;gi|674854802|emb|CDY70926.1| BnaCnng70410D [Brassica napus] &gt;gi|674904794|emb|CDY28188.1| BnaA01g06610D [Brassica napus]	sp|Q8VYT3|Y4052_ARATH/8e-95/Probable LRR receptor-like serine/threonine-protein kinase At4g30520 OS=Arabidopsis thaliana OX=3702 GN=At4g30520 PE=2 SV=1	mtr:MTR_106s0003/3e-41/Receptor-like kinase; K04730 interleukin-1 receptor-associated kinase 1 [EC:2.7.11.1]	ECU11g0170/2e-07/---	biological_process:GO:0006468//protein phosphorylation;molecular_function:GO:0005524//ATP binding;GO:0005515//protein binding;GO:0004672//protein kinase activity;	Bra011200,Bra035322,Bra024069,Bra036018,Bra027540	AT4G30520.1	-	GO:0005576//extracellular region;GO:0016021//integral component of membrane	GO:0004674//protein serine/threonine kinase activity;GO:0005524//ATP binding	GO:0007267//cell-cell signaling;GO:0048438//floral whorl development;GO:0009944//polarity specification of adaxial/abaxial axis;GO:0010075//regulation of meristem growth;GO:0009855//determination of bilateral symmetry;GO:0010051//xylem and phloem pattern formation;GO:0006468//protein phosphorylation;GO:0010150//leaf senescence;GO:0009887//animal organ morphogenesis;GO:0010014//meristem initiation…
BraA01g007260.3C	A01	3477285	3477813	+	gi|685257794|ref|XP_009127829.1|/0/PREDICTED: tetraspanin-9 [Brassica rapa] &gt;gi|923505938|ref|XP_013688996.1| PREDICTED: tetraspanin-9-like [Brassica napus] &gt;gi|674904793|emb|CDY28187.1| BnaA01g06620D [Brassica napus]	NA	gsl:Gasu_43370/3e-06/RNA-binding protein; K17943 pumilio RNA-binding family	YLL013c/1e-06/---	molecular_function:GO:0003723//RNA binding;GO:0005488//binding;	Bra011199	-	-	-	-	-
BraA01g007270.3C	A01	3481731	3483333	-	gi|923505935|ref|XP_013688925.1|/0/PREDICTED: WAT1-related protein At4g30420-like [Brassica napus] &gt;gi|674904792|emb|CDY28186.1| BnaA01g06630D [Brassica napus]	NA	NA	NA	NA	Bra011198,Bra024071	AT4G30500.1	-	GO:0016021//integral component of membrane;GO:0005622//intracellular	-	GO:0030244//cellulose biosynthetic process;GO:0048193//Golgi vesicle transport
BraA01g007280.3C	A01	3488015	3488575	-	gi|685257796|ref|XP_009127839.1|/4.12225e-133/PREDICTED: uncharacterized protein LOC103852691 [Brassica rapa]	NA	NA	NA	NA	Bra011197	AT4G30480.3	-	GO:0005634//nucleus;GO:0005737//cytoplasm	GO:0051879//Hsp90 protein binding	-
BraA01g007290.3C	A01	3489284	3489778	+	gi|687567543|ref|NP_001288929.1|/3.50619e-91/putative EG45-like domain containing protein 1 precursor [Brassica rapa] &gt;gi|506485002|gb|AGM16374.1| beta-expansin-like protein 2 [Brassica rapa] &gt;gi|674904790|emb|CDY28184.1| BnaA01g06650D [Brassica napus]	sp|Q9LTP5|GRP5_ARATH/6e-43/Glycine-rich protein 5 OS=Arabidopsis thaliana OX=3702 GN=GRP5 PE=2 SV=1	bvg:104883960/2e-34/endochitinase-like; K01183 chitinase [EC:3.2.1.14]	XF0818/2e-42/---	NA	Bra011196,Bra024074	-	-	-	-	-
BraA01g007300.3C	A01	3491932	3492258	+	gi|685257802|ref|XP_009127869.1|/3.1918e-122/PREDICTED: RING-H2 finger protein ATL14 [Brassica rapa]	sp|Q9SIH2|DOT1_ARATH/2e-13/Glycine-rich protein DOT1 OS=Arabidopsis thaliana OX=3702 GN=DOT1 PE=2 SV=1	cme:CYME_CMR245C/1e-11/LAMMER-like dual specificity kinase; K08287 dual-specificity kinase [EC:2.7.12.1]	XF0818/4e-17/---	NA	Bra011195	AT4G30450.1	-	-	-	-
BraA01g007310.3C	A01	3494594	3495883	+	gi|923505929|ref|XP_013688788.1|/0/PREDICTED: probable cyclic nucleotide-gated ion channel 17 [Brassica napus]	sp|Q9M0B6|GAE1_ARATH/0.0/UDP-glucuronate 4-epimerase 1 OS=Arabidopsis thaliana OX=3702 GN=GAE1 PE=1 SV=1	brp:103852660/0.0/UDP-glucuronate 4-epimerase 1; K08679 UDP-glucuronate 4-epimerase [EC:5.1.3.6]	BH3709/5e-105/---	NA	Bra011194,Bra024075,Bra013531,Bra008091	AT4G30440.1	ko01100//Metabolic pathways;ko00500//Starch and sucrose metabolism;ko00520//Amino sugar and nucleotide sugar metabolism	GO:0005768//endosome;GO:0016021//integral component of membrane;GO:0005802//trans-Golgi network	GO:0050662//coenzyme binding;GO:0050378//UDP-glucuronate 4-epimerase activity	GO:0005975//carbohydrate metabolic process
BraA01g007320.3C	A01	3498769	3500084	+	gi|685257806|ref|XP_009127888.1|/0/PREDICTED: chaperone protein ClpB1 [Brassica rapa]	sp|Q9M0B7|TET9_ARATH/5e-141/Tetraspanin-9 OS=Arabidopsis thaliana OX=3702 GN=TET9 PE=2 SV=1	smo:SELMODRAFT_231326/5e-65/hypothetical protein; K17345 tetraspanin-5	NA	cellular_component:GO:0016021//integral component of membrane;	Bra011193	-	-	-	-	-
BraA01g007330.3C	A01	3500314	3509033	-	gi|685257808|ref|XP_009127899.1|/0/PREDICTED: diacylglycerol kinase 7 [Brassica rapa] &gt;gi|923505925|ref|XP_013688631.1| PREDICTED: diacylglycerol kinase 7 [Brassica napus] &gt;gi|674904785|emb|CDY28179.1| BnaA01g06700D [Brassica napus]	sp|Q9M0B8|WTR37_ARATH/0.0/WAT1-related protein At4g30420 OS=Arabidopsis thaliana OX=3702 GN=At4g30420 PE=3 SV=1	pda:103722777/7e-68/probable fructose-bisphosphate aldolase 3, chloroplastic; K01623 fructose-bisphosphate aldolase, class I [EC:4.1.2.13]	PAE1328/3e-13/---	cellular_component:GO:0016021//integral component of membrane;GO:0016020//membrane;molecular_function:GO:0022857//transmembrane transporter activity;	Bra024077,Bra010284,Bra024076,Bra011192,Bra011191,Bra024080	AT4G30420.1	-	GO:0016021//integral component of membrane;GO:0005886//plasma membrane	GO:0022857//transmembrane transporter activity	GO:0055085//transmembrane transport
BraA01g007340.3C	A01	3513414	3514081	+	gi|685257810|ref|XP_009127912.1|/8.35874e-131/PREDICTED: pathogenesis-related protein PR-1-like [Brassica rapa] &gt;gi|923520851|ref|XP_013667928.1| PREDICTED: pathogenesis-related protein PR-1-like [Brassica napus] &gt;gi|674904784|emb|CDY28178.1| BnaA01g06710D [Brassica napus]	sp|Q9M0B9|IBL1_ARATH/8e-105/Transcription factor IBH1-like 1 OS=Arabidopsis thaliana OX=3702 GN=IBL1 PE=1 SV=1	NA	NA	molecular_function:GO:0046983//protein dimerization activity;	Bra011190,Bra010287	AT4G30410.2	-	GO:0005634//nucleus	GO:0003700//transcription factor activity, sequence-specific DNA binding;GO:0046983//protein dimerization activity	GO:0006355//regulation of transcription, DNA-templated
BraA01g007350.3C	A01	3521843	3522417	-	gi|685257812|ref|XP_009127924.1|/0/PREDICTED: probable xyloglucan endotransglucosylase/hydrolase protein 17 [Brassica rapa] &gt;gi|923505920|ref|XP_013688414.1| PREDICTED: probable xyloglucan endotransglucosylase/hydrolase protein 17 [Brassica napus] &gt;gi|674904782|emb|CDY28176.1| BnaA01g06730D [Brassica napus]	sp|Q9M0C2|EGC1_ARATH/1e-67/Putative EG45-like domain containing protein 1 OS=Arabidopsis thaliana OX=3702 GN=EGC1 PE=3 SV=1	egr:104415905/3e-09/uncharacterized LOC104415905; K14771 U3 small nucleolar RNA-associated protein 19	NA	NA	Bra011188	AT4G30380.1	-	GO:0005576//extracellular region	-	GO:0071456//cellular response to hypoxia
BraA01g007360.3C	A01	3524054	3524536	+	gi|685257814|ref|XP_009127934.1|/0/PREDICTED: probable xyloglucan endotransglucosylase/hydrolase protein 18 [Brassica rapa] &gt;gi|923505922|ref|XP_013688523.1| PREDICTED: probable xyloglucan endotransglucosylase/hydrolase protein 18 [Brassica napus] &gt;gi|923809643|ref|XP_013690494.1| PREDICTED: probable xyloglucan endotransglucosylase/hydrolase protein 18 [Brassica napus] &gt;gi|674904781|emb|…	sp|Q9M0C3|ATL14_ARATH/6e-83/RING-H2 finger protein ATL14 OS=Arabidopsis thaliana OX=3702 GN=ATL14 PE=2 SV=1	jcu:105638307/1e-33/RING-H2 finger protein ATL56; K19041 E3 ubiquitin-protein ligase RNF38/44 [EC:2.3.2.27]	ECU07g0330/4e-06/---	NA	Bra011187,Bra010289	AT4G30370.1	ko01100//Metabolic pathways;ko00563//Glycosylphosphatidylinositol(GPI)-anchor biosynthesis	GO:0016021//integral component of membrane;GO:0005634//nucleus	GO:0008270//zinc ion binding	GO:0010200//response to chitin;GO:0016567//protein ubiquitination
BraA01g007370.3C	A01	3525823	3529539	+	gi|685257816|ref|XP_009127941.1|/0/PREDICTED: xyloglucan endotransglucosylase/hydrolase protein 24 [Brassica rapa] &gt;gi|923505906|ref|XP_013687764.1| PREDICTED: xyloglucan endotransglucosylase/hydrolase protein 24-like isoform X1 [Brassica napus] &gt;gi|923505914|ref|XP_013688107.1| PREDICTED: xyloglucan endotransglucosylase/hydrolase protein 24-like [Brassica napus] &gt;gi|674904780|emb|CDY281…	sp|Q8L7Z0|CNG17_ARATH/0.0/Cyclic nucleotide-gated ion channel 17 OS=Arabidopsis thaliana OX=3702 GN=CNGC17 PE=1 SV=1	brp:103852730/0.0/probable cyclic nucleotide-gated ion channel 17; K05391 cyclic nucleotide gated channel, other eukaryote	NA	biological_process:GO:0006811//ion transport;GO:0055085//transmembrane transport;cellular_component:GO:0016020//membrane;molecular_function:GO:0005216//ion channel activity;	Bra011186,Bra024083,Bra003081	AT4G30360.1	ko04626//Plant-pathogen interaction	GO:0005887//integral component of plasma membrane	GO:0030551//cyclic nucleotide binding;GO:0005249//voltage-gated potassium channel activity;GO:0005516//calmodulin binding	GO:0071805//potassium ion transmembrane transport;GO:0042391//regulation of membrane potential
BraA01g007380.3C	A01	3533019	3535893	-	gi|923505902|ref|XP_013687583.1|/0/PREDICTED: protein YIPF6 homolog [Brassica napus] &gt;gi|923505904|ref|XP_013687657.1| PREDICTED: protein YIPF6 homolog [Brassica napus] &gt;gi|923505910|ref|XP_013687927.1| PREDICTED: protein YIPF6 homolog [Brassica napus] &gt;gi|923505912|ref|XP_013688003.1| PREDICTED: protein YIPF6 homolog [Brassica napus] &gt;gi|674904779|emb|CDY28173.1| BnaA01g06760D [Brass…	sp|Q9M0C5|SMXL2_ARATH/0.0/Protein SMAX1-LIKE 2 OS=Arabidopsis thaliana OX=3702 GN=SMXL2 PE=2 SV=1	sly:101244337/4e-102/uncharacterized LOC101244337; K03695 ATP-dependent Clp protease ATP-binding subunit ClpB	BS_clpE/5e-16/---	biological_process:GO:0019538//protein metabolic process;	Bra011185,Bra024084	AT4G30350.1	-	GO:0005737//cytoplasm	GO:0016787//hydrolase activity	GO:0019538//protein metabolic process;GO:0007623//circadian rhythm;GO:1902347//response to strigolactone
BraA01g007390.3C	A01	3545120	3547770	+	gi|923505900|ref|XP_013687466.1|/0/PREDICTED: uncharacterized protein LOC106391358 [Brassica napus]	sp|F4JQ95|DGK7_ARATH/0.0/Diacylglycerol kinase 7 OS=Arabidopsis thaliana OX=3702 GN=DGK7 PE=1 SV=1	brp:103852752/0.0/diacylglycerol kinase 7; K00901 diacylglycerol kinase (ATP) [EC:2.7.1.107]	NA	biological_process:GO:0008152//metabolic process;molecular_function:GO:0016301//kinase activity;GO:0003951//NAD+ kinase activity;	Bra011184,Bra038816,Bra038549	AT4G30340.1	ko01100//Metabolic pathways;ko01110//Biosynthesis of secondary metabolites;ko00564//Glycerophospholipid metabolism;ko04070//Phosphatidylinositol signaling system;ko00561//Glycerolipid metabolism	GO:0009506//plasmodesma;GO:0005634//nucleus;GO:0005886//plasma membrane	GO:0004143//diacylglycerol kinase activity;GO:0005524//ATP binding;GO:0003951//NAD+ kinase activity	GO:0010363//regulation of plant-type hypersensitive response;GO:0048364//root development;GO:0031348//negative regulation of defense response;GO:0009963//positive regulation of flavonoid biosynthetic process;GO:0006612//protein targeting to membrane;GO:0007205//protein kinase C-activating G-protein coupled receptor signaling pathway;GO:0016310//phosphorylation;GO:0048366//leaf development
BraA01g007400.3C	A01	3548674	3549180	-	gi|685257822|ref|XP_009127981.1|/0/PREDICTED: uncharacterized protein LOC103852831 [Brassica rapa] &gt;gi|923520849|ref|XP_013667916.1| PREDICTED: uncharacterized protein LOC106372282 [Brassica napus] &gt;gi|674904776|emb|CDY28170.1| BnaA01g06790D [Brassica napus]	sp|Q40374|PR1_MEDTR/9e-65/Pathogenesis-related protein PR-1 OS=Medicago truncatula OX=3880 GN=PR-1 PE=2 SV=1	atr:18437795/8e-57/pathogenesis-related protein PRB1-2; K13449 pathogenesis-related protein 1	YJL078c_1/1e-27/---	cellular_component:GO:0005576//extracellular region;	Bra011183,Bra024085	AT4G30320.1	ko04626//Plant-pathogen interaction;ko04075//Plant hormone signal transduction	GO:0005576//extracellular region	-	GO:0048765//root hair cell differentiation
BraA01g007410.3C	A01	3553696	3554882	+	gi|923505894|ref|XP_013687207.1|/0/PREDICTED: NADPH--cytochrome P450 reductase 2-like [Brassica napus]	sp|Q6NL02|FK131_ARATH/9e-80/F-box/kelch-repeat protein At5g39560 OS=Arabidopsis thaliana OX=3702 GN=At5g39560 PE=2 SV=1	aly:ARALYDRAFT_897119/2e-08/hypothetical protein; K14050 geranylgeranyl transferase type-2 subunit alpha [EC:2.5.1.60]	NA	molecular_function:GO:0005515//protein binding;	Bra011182	-	-	-	-	-
BraA01g007420.3C	A01	3556307	3557350	+	gi|685257824|ref|XP_009127990.1|/0/PREDICTED: VIN3-like protein 2 [Brassica rapa]	sp|O80803|XTH17_ARATH/0.0/Probable xyloglucan endotransglucosylase/hydrolase protein 17 OS=Arabidopsis thaliana OX=3702 GN=XTH17 PE=1 SV=1	brp:103852768/0.0/probable xyloglucan endotransglucosylase/hydrolase protein 17; K08235 xyloglucan:xyloglucosyl transferase [EC:2.4.1.207]	YLR213c/2e-16/---	biological_process:GO:0005975//carbohydrate metabolic process;molecular_function:GO:0004553//hydrolase activity, hydrolyzing O-glycosyl compounds;	Bra011181,Bra011180,Bra024087,Bra010290,Bra010291,Bra024088	AT1G65310.1	-	GO:0009505//plant-type cell wall;GO:0005794//Golgi apparatus;GO:0005886//plasma membrane;GO:0048046//apoplast	GO:0016762//xyloglucan:xyloglucosyl transferase activity;GO:0080039//xyloglucan endotransglucosylase activity;GO:0033946//xyloglucan-specific endo-beta-1,4-glucanase activity	GO:0010411//xyloglucan metabolic process;GO:0071365//cellular response to auxin stimulus;GO:0071555//cell wall organization;GO:0042546//cell wall biogenesis;GO:0008283//cell proliferation
BraA01g007430.3C	A01	3558674	3559802	+	gi|674888027|emb|CDY44638.1|/5.28908e-13/BnaC04g06240D [Brassica napus]	sp|Q9M0D2|XTH18_ARATH/0.0/Probable xyloglucan endotransglucosylase/hydrolase protein 18 OS=Arabidopsis thaliana OX=3702 GN=XTH18 PE=2 SV=1	brp:103852780/0.0/probable xyloglucan endotransglucosylase/hydrolase protein 18; K08235 xyloglucan:xyloglucosyl transferase [EC:2.4.1.207]	YLR213c/2e-17/---	biological_process:GO:0005975//carbohydrate metabolic process;molecular_function:GO:0004553//hydrolase activity, hydrolyzing O-glycosyl compounds;	Bra011180,Bra011181,Bra024088,Bra010291,Bra024087	AT4G30280.1	-	GO:0009505//plant-type cell wall;GO:0005794//Golgi apparatus;GO:0005886//plasma membrane;GO:0048046//apoplast	GO:0016762//xyloglucan:xyloglucosyl transferase activity;GO:0080039//xyloglucan endotransglucosylase activity;GO:0033946//xyloglucan-specific endo-beta-1,4-glucanase activity	GO:0010411//xyloglucan metabolic process;GO:0071365//cellular response to auxin stimulus;GO:0071555//cell wall organization;GO:0042546//cell wall biogenesis;GO:0008283//cell proliferation
BraA01g007440.3C	A01	3566088	3567130	+	gi|685257826|ref|XP_009128001.1|/0/PREDICTED: ATPase 2, plasma membrane-type [Brassica rapa] &gt;gi|922415621|ref|XP_013596307.1| PREDICTED: ATPase 2, plasma membrane-type [Brassica oleracea var. oleracea] &gt;gi|923505888|ref|XP_013686934.1| PREDICTED: ATPase 2, plasma membrane-type-like [Brassica napus] &gt;gi|923816932|ref|XP_013692793.1| PREDICTED: ATPase 2, plasma membrane-type-like [Brassic…	sp|P24806|XTH24_ARATH/0.0/Xyloglucan endotransglucosylase/hydrolase protein 24 OS=Arabidopsis thaliana OX=3702 GN=XTH24 PE=1 SV=2	brp:103852789/0.0/xyloglucan endotransglucosylase/hydrolase protein 24; K08235 xyloglucan:xyloglucosyl transferase [EC:2.4.1.207]	YLR213c/4e-16/---	biological_process:GO:0005975//carbohydrate metabolic process;molecular_function:GO:0004553//hydrolase activity, hydrolyzing O-glycosyl compounds;	Bra011179,Bra024089,Bra010292,Bra019141	AT4G30270.1	ko04075//Plant hormone signal transduction	GO:0016021//integral component of membrane;GO:0009505//plant-type cell wall;GO:0005794//Golgi apparatus;GO:0005886//plasma membrane;GO:0048046//apoplast	GO:0004553//hydrolase activity, hydrolyzing O-glycosyl compounds;GO:0016762//xyloglucan:xyloglucosyl transferase activity	GO:0010411//xyloglucan metabolic process;GO:0009828//plant-type cell wall loosening;GO:0009741//response to brassinosteroid;GO:0007568//aging;GO:0009740//gibberellic acid mediated signaling pathway;GO:0042546//cell wall biogenesis
BraA01g007450.3C	A01	3567868	3569025	+	gi|685257828|ref|XP_009128014.1|/7.19498e-111/PREDICTED: uncharacterized protein At4g30180 [Brassica rapa]	sp|Q9LK03|PERK2_ARATH/3e-08/Proline-rich receptor-like protein kinase PERK2 OS=Arabidopsis thaliana OX=3702 GN=PERK2 PE=2 SV=3	ota:Ot12g02660/9e-15/putative dehydroquinate dehydratase (ISS); K13832 3-dehydroquinate dehydratase / shikimate dehydrogenase [EC:4.2.1.10 1.1.1.25]	SPAC644.13c/1e-30/---	cellular_component:GO:0016020//membrane;	Bra011178,Bra010293,Bra024090	AT4G30260.1	ko01100//Metabolic pathways;ko01110//Biosynthesis of secondary metabolites;ko01230//Biosynthesis of amino acids;ko00400//Phenylalanine, tyrosine and tryptophan biosynthesis	GO:0005768//endosome;GO:0005886//plasma membrane;GO:0016021//integral component of membrane;GO:0005634//nucleus;GO:0005829//cytosol;GO:0005802//trans-Golgi network	GO:0005515//protein binding	GO:0015774//polysaccharide transport
BraA01g007460.3C	A01	3572744	3577245	+	gi|923520834|ref|XP_013667869.1|/0/PREDICTED: peroxidase 45-like [Brassica napus] &gt;gi|674904772|emb|CDY28166.1| BnaA01g06830D [Brassica napus]	sp|F4JPK8|AATPE_ARATH/0.0/AAA-ATPase At4g30250 OS=Arabidopsis thaliana OX=3702 GN=At4g30250 PE=3 SV=1	gmx:100794195/0.0/probable mitochondrial chaperone BCS1-B-like; K08900 mitochondrial chaperone BCS1	YDR375c/5e-27/---	biological_process:GO:0016192//vesicle-mediated transport;cellular_component:GO:0016020//membrane;molecular_function:GO:0005524//ATP binding;	Bra011177,Bra011176,Bra002726,Bra013925,Bra010294,Bra006818	AT4G30250.1	-	GO:0005886//plasma membrane;GO:0005739//mitochondrion	GO:0016887//ATPase activity;GO:0005524//ATP binding	GO:0034551//mitochondrial respiratory chain complex III assembly
BraA01g007470.3C	A01	3579023	3579781	-	gi|674904771|emb|CDY28165.1|/3.58454e-77/BnaA01g06840D [Brassica napus]	NA	NA	NA	NA	Bra011175,Bra024091	-	-	-	-	-
BraA01g007480.3C	A01	3586759	3590380	-	gi|685257833|ref|XP_009128035.1|/0/PREDICTED: villin-4 [Brassica rapa]	sp|Q9SUM3|NCPR2_ARATH/0.0/NADPH--cytochrome P450 reductase 2 OS=Arabidopsis thaliana OX=3702 GN=ATR2 PE=1 SV=1	eus:EUTSA_v10024546mg/0.0/hypothetical protein; K00327 NADPH-ferrihemoprotein reductase [EC:1.6.2.4]	YHR042w/3e-88/---	biological_process:GO:0055114//oxidation-reduction process;molecular_function:GO:0016491//oxidoreductase activity;GO:0010181//FMN binding;	Bra011174,Bra010296,Bra024095,Bra036886,Bra023379,Bra035245	AT4G30210.2	-	GO:0005789//endoplasmic reticulum membrane;GO:0016021//integral component of membrane;GO:0009507//chloroplast;GO:0005829//cytosol	GO:0003958//NADPH-hemoprotein reductase activity;GO:0005506//iron ion binding;GO:0016709//oxidoreductase activity, acting on paired donors, with incorporation or reduction of molecular oxygen, NAD(P)H as one donor, and incorporation of one atom of oxygen;GO:0010181//FMN binding	GO:0009698//phenylpropanoid metabolic process;GO:0055114//oxidation-reduction process
BraA01g007490.3C	A01	3601964	3604198	+	gi|685257836|ref|XP_009128049.1|/0/PREDICTED: uncharacterized protein LOC103852906 [Brassica rapa]	sp|Q9SUM4|VIL2_ARATH/0.0/VIN3-like protein 2 OS=Arabidopsis thaliana OX=3702 GN=VIL2 PE=1 SV=1	NA	NA	molecular_function:GO:0005515//protein binding;	Bra011173,Bra010297,Bra024097,Bra024456	AT4G30200.4	-	GO:0005677//chromatin silencing complex;GO:0009506//plasmodesma;GO:0031519//PcG protein complex	GO:0046872//metal ion binding;GO:0042802//identical protein binding;GO:0003677//DNA binding;GO:0035064//methylated histone binding	GO:0009908//flower development;GO:0048587//regulation of short-day photoperiodism, flowering;GO:0007155//cell adhesion;GO:0009793//embryo development ending in seed dormancy;GO:0032922//circadian regulation of gene expression;GO:0045010//actin nucleation;GO:0016926//protein desumoylation;GO:0006355//regulation of transcription, DNA-templated;GO:0010090//trichome morphogenesis;GO:0050665//hydrogen…
BraA01g007500.3C	A01	3612169	3613401	+	gi|685257838|ref|XP_009128059.1|/0/PREDICTED: uncharacterized protein LOC103852916 [Brassica rapa] &gt;gi|685257840|ref|XP_009128068.1| PREDICTED: uncharacterized protein LOC103852916 [Brassica rapa]	NA	NA	NA	NA	NA	-	-	-	-	-
BraA01g007510.3C	A01	3623707	3628149	+	gi|685257842|ref|XP_009128077.1|/0/PREDICTED: cadmium/zinc-transporting ATPase HMA3 [Brassica rapa]	sp|P19456|PMA2_ARATH/0.0/ATPase 2, plasma membrane-type OS=Arabidopsis thaliana OX=3702 GN=AHA2 PE=1 SV=2	brp:103852852/0.0/ATPase 2, plasma membrane-type; K01535 H+-transporting ATPase [EC:3.6.3.6]	MA1678/0.0/---	NA	Bra011172,Bra010298,Bra010299,Bra024100,Bra024101,Bra038835,Bra024452,Bra002733,Bra035163,Bra003576	AT4G30190.1	ko00190//Oxidative phosphorylation	GO:0005774//vacuolar membrane;GO:0005887//integral component of plasma membrane;GO:0005794//Golgi apparatus;GO:0005829//cytosol;GO:0009506//plasmodesma;GO:0005634//nucleus	GO:0005515//protein binding;GO:0008553//hydrogen-exporting ATPase activity, phosphorylative mechanism;GO:0000287//magnesium ion binding;GO:0005524//ATP binding	GO:0010119//regulation of stomatal movement;GO:0009414//response to water deprivation;GO:0051453//regulation of intracellular pH;GO:0015991//ATP hydrolysis coupled proton transport;GO:0006754//ATP biosynthetic process;GO:0006486//protein glycosylation;GO:0009737//response to abscisic acid
BraA01g007520.3C	A01	3629636	3630124	-	gi|685257844|ref|XP_009128090.1|/0/PREDICTED: cadmium/zinc-transporting ATPase HMA2 [Brassica rapa]	sp|Q9SUM5|BH146_ARATH/3e-88/Transcription factor bHLH146 OS=Arabidopsis thaliana OX=3702 GN=BHLH146 PE=2 SV=1	NA	NA	molecular_function:GO:0046983//protein dimerization activity;	Bra011171,Bra010302,Bra038558	AT4G30180.1	-	-	-	GO:0006355//regulation of transcription, DNA-templated
BraA01g007530.3C	A01	3636357	3637921	-	gi|685257848|ref|XP_009128109.1|/0/PREDICTED: uncharacterized protein LOC103852948 isoform X2 [Brassica rapa]	sp|Q96522|PER45_ARATH/0.0/Peroxidase 45 OS=Arabidopsis thaliana OX=3702 GN=PER45 PE=1 SV=1	brp:103852874/0.0/peroxidase 45; K00430 peroxidase [EC:1.11.1.7]	NA	biological_process:GO:0006979//response to oxidative stress;GO:0055114//oxidation-reduction process;molecular_function:GO:0004601//peroxidase activity;GO:0020037//heme binding;	Bra011170,Bra024102,Bra037849,Bra031832	AT4G30170.1	ko01100//Metabolic pathways;ko01110//Biosynthesis of secondary metabolites;ko00940//Phenylpropanoid biosynthesis	GO:0005576//extracellular region	GO:0046872//metal ion binding;GO:0020037//heme binding;GO:0004601//peroxidase activity	GO:0006979//response to oxidative stress;GO:0042744//hydrogen peroxide catabolic process;GO:0010106//cellular response to iron ion starvation;GO:0015706//nitrate transport;GO:0010167//response to nitrate;GO:0006826//iron ion transport;GO:0055114//oxidation-reduction process
BraA01g007540.3C	A01	3644515	3644925	-	gi|685257854|ref|XP_009128129.1|/0/PREDICTED: auxin response factor 16 [Brassica rapa] &gt;gi|379323224|gb|AFD01311.1| auxin response factor 16-1 [Brassica rapa subsp. pekinensis]	NA	NA	NA	molecular_function:GO:0003677//DNA binding;	Bra011169	-	-	-	-	-
BraA01g007550.3C	A01	3647765	3652602	-	gi|674889199|emb|CDY43552.1|/5.48963e-55/BnaA01g06920D [Brassica napus]	sp|O65570|VILI4_ARATH/0.0/Villin-4 OS=Arabidopsis thaliana OX=3702 GN=VLN4 PE=1 SV=1	cic:CICLE_v10007360mg/0.0/hypothetical protein; K05768 gelsolin	NA	biological_process:GO:0051017//actin filament bundle assembly;GO:0007010//cytoskeleton organization;molecular_function:GO:0051015//actin filament binding;GO:0003779//actin binding;	Bra011168,Bra010303,Bra024105	AT4G30160.1	-	GO:0005829//cytosol;GO:0005856//cytoskeleton	GO:0051015//actin filament binding	GO:0048767//root hair elongation;GO:0051017//actin filament bundle assembly;GO:0051014//actin filament severing;GO:0051764//actin crosslink formation;GO:0016482//cytosolic transport;GO:0009737//response to abscisic acid;GO:0051693//actin filament capping
BraA01g007560.3C	A01	3659542	3666143	-	gi|685257860|ref|XP_009128167.1|/0/PREDICTED: aspartic proteinase CDR1 [Brassica rapa]	NA	NA	NA	NA	Bra011167	AT4G30150.1	-	-	-	-
BraA01g007570.3C	A01	3667357	3669701	-	gi|923505868|ref|XP_013685983.1|/0/PREDICTED: subtilisin-like protease SBT2.5 [Brassica napus] &gt;gi|923505870|ref|XP_013686055.1| PREDICTED: subtilisin-like protease SBT2.5 [Brassica napus] &gt;gi|923505872|ref|XP_013686125.1| PREDICTED: subtilisin-like protease SBT2.5 [Brassica napus] &gt;gi|674889197|emb|CDY43550.1| BnaA01g06940D [Brassica napus]	sp|Q93YU8|NRG2_ARATH/1e-46/Nitrate regulatory gene2 protein OS=Arabidopsis thaliana OX=3702 GN=NRG2 PE=1 SV=1	NA	NA	NA	Bra011166	AT4G30130.1	-	GO:0005634//nucleus	-	GO:0006346//methylation-dependent chromatin silencing;GO:0031048//chromatin silencing by small RNA;GO:0007267//cell-cell signaling;GO:0051567//histone H3-K9 methylation;GO:0048453//sepal formation;GO:0048507//meristem development;GO:0006306//DNA methylation;GO:0048451//petal formation;GO:0035196//production of miRNAs involved in gene silencing by miRNA;GO:0010267//production of ta-siRNAs involved…
BraA01g008190.3C	A01	3950104	3956252	+	gi|685258016|ref|XP_009128783.1|/0/PREDICTED: phosphoinositide 3-kinase regulatory subunit 4 isoform X1 [Brassica rapa] &gt;gi|685258018|ref|XP_009128787.1| PREDICTED: phosphoinositide 3-kinase regulatory subunit 4 isoform X2 [Brassica rapa]	sp|C0LGR6|Y4291_ARATH/0.0/Probable LRR receptor-like serine/threonine-protein kinase At4g29180 OS=Arabidopsis thaliana OX=3702 GN=At4g29180 PE=2 SV=2	eus:EUTSA_v10023115mg/0.0/hypothetical protein; K16224 senescence-induced receptor-like serine/threonine-protein kinase	lin1934_1/4e-19/---	biological_process:GO:0006468//protein phosphorylation;molecular_function:GO:0004672//protein kinase activity;GO:0005515//protein binding;GO:0005524//ATP binding;GO:0003677//DNA binding;	Bra011111,Bra024158,Bra011110,Bra011086	AT4G29450.1	-	GO:0016021//integral component of membrane;GO:0009506//plasmodesma;GO:0005886//plasma membrane	GO:0031625//ubiquitin protein ligase binding;GO:0005524//ATP binding;GO:0001653//peptide receptor activity;GO:0004675//transmembrane receptor protein serine/threonine kinase activity	GO:0046777//protein autophosphorylation;GO:0009755//hormone-mediated signaling pathway
BraA01g008200.3C	A01	3957460	3960777	+	gi|674877159|emb|CDY54925.1|/8.57622e-131/BnaAnng13590D [Brassica napus] &gt;gi|674902485|emb|CDY30544.1| BnaA04g15890D [Brassica napus] &gt;gi|674959206|emb|CDX73911.1| BnaA03g31360D [Brassica napus] &gt;gi|674959509|emb|CDX74214.1| BnaA03g28330D [Brassica napus]	sp|Q7XTT4|NUCL2_ORYSJ/3e-10/Nucleolin 2 OS=Oryza sativa subsp. japonica OX=39947 GN=Os04g0620700 PE=2 SV=2	brp:103853576/0.0/uncharacterized LOC103853576; K19476 vacuolar protein sorting-associated protein IST1	SPAC140.02/4e-07/---	NA	Bra011109	AT4G29440.2	-	GO:0005634//nucleus	-	-
BraA01g008210.3C	A01	3961325	3962177	-	gi|685258026|ref|XP_009128829.1|/0/PREDICTED: glucan endo-1,3-beta-glucosidase 12 [Brassica rapa]	sp|Q9M0E0|R15A5_ARATH/1e-89/40S ribosomal protein S15a-5 OS=Arabidopsis thaliana OX=3702 GN=RPS15AE PE=2 SV=1	brp:103853587/9e-91/40S ribosomal protein S15a-5; K02957 small subunit ribosomal protein S15Ae	YLR367w/5e-38/---	NA	Bra011108	AT4G29430.1	ko03010//Ribosome	GO:0005773//vacuole;GO:0022627//cytosolic small ribosomal subunit;GO:0009507//chloroplast;GO:0005739//mitochondrion	GO:0003735//structural constituent of ribosome	GO:0006412//translation
BraA01g008220.3C	A01	3962401	3964288	+	gi|685258028|ref|XP_009128837.1|/2.18701e-85/PREDICTED: profilin-1 [Brassica rapa] &gt;gi|922416717|ref|XP_013601362.1| PREDICTED: profilin-1 [Brassica oleracea var. oleracea] &gt;gi|923506069|ref|XP_013692958.1| PREDICTED: profilin-1 [Brassica napus] &gt;gi|923911529|ref|XP_013725508.1| PREDICTED: profilin-1 [Brassica napus] &gt;gi|674926498|emb|CDY06819.1| BnaC01g09180D [Brassica napus]	sp|Q9M0E1|FBL77_ARATH/0.0/F-box/LRR-repeat protein At4g29420 OS=Arabidopsis thaliana OX=3702 GN=At4g29420 PE=2 SV=1	NA	NA	molecular_function:GO:0005515//protein binding;	Bra011107	AT4G29420.1	-	GO:0005634//nucleus	-	GO:0006914//autophagy
BraA01g008230.3C	A01	3964959	3966494	+	gi|685258030|ref|XP_009128846.1|/1.62269e-98/PREDICTED: profilin-3 [Brassica rapa] &gt;gi|923520891|ref|XP_013668057.1| PREDICTED: profilin-3 [Brassica napus] &gt;gi|923535222|ref|XP_013713310.1| PREDICTED: profilin-3 [Brassica napus] &gt;gi|923699640|ref|XP_013659296.1| PREDICTED: profilin-3 [Brassica napus] &gt;gi|923911422|ref|XP_013725454.1| PREDICTED: profilin-3 [Brassica napus] &gt;gi|67488…	sp|Q9M0E2|RL282_ARATH/7e-93/60S ribosomal protein L28-2 OS=Arabidopsis thaliana OX=3702 GN=RPL28C PE=2 SV=1	eus:EUTSA_v10026507mg/9e-98/hypothetical protein; K02903 large subunit ribosomal protein L28e	NA	NA	Bra011106,Bra010329,Bra024145,Bra001548,Bra033205	AT4G29410.2	ko03010//Ribosome	GO:0009507//chloroplast;GO:0005618//cell wall;GO:0022625//cytosolic large ribosomal subunit;GO:0009506//plasmodesma;GO:0005886//plasma membrane	GO:0044822;GO:0003735//structural constituent of ribosome	GO:0009735//response to cytokinin;GO:0009220//pyrimidine ribonucleotide biosynthetic process;GO:0006412//translation;GO:0001510//RNA methylation;GO:0009909//regulation of flower development;GO:0034968//histone lysine methylation;GO:0042254//ribosome biogenesis
BraA01g008240.3C	A01	3968003	3969485	-	gi|685258032|ref|XP_009128855.1|/0/PREDICTED: derlin-1 [Brassica rapa] &gt;gi|922406221|ref|XP_013597931.1| PREDICTED: derlin-1 [Brassica oleracea var. oleracea] &gt;gi|923911294|ref|XP_013725392.1| PREDICTED: derlin-1 [Brassica napus]	NA	NA	NA	NA	Bra011105	AT4G29400.1	-	-	-	-
BraA01g008250.3C	A01	3969915	3970699	+	gi|923506063|ref|XP_013692690.1|/0/PREDICTED: uncharacterized protein LOC106396728 [Brassica napus] &gt;gi|674883874|emb|CDY48610.1| BnaA01g07550D [Brassica napus]	sp|P49689|RS30_ARATH/3e-41/40S ribosomal protein S30 OS=Arabidopsis thaliana OX=3702 GN=RPS30A PE=3 SV=3	brp:103845099/3e-40/40S ribosomal protein S30; K02983 small subunit ribosomal protein S30e	SSO6817/5e-06/---	NA	Bra031096,Bra035628,Bra039017	AT2G19750.1	ko03010//Ribosome	GO:0005739//mitochondrion;GO:0005730//nucleolus;GO:0022627//cytosolic small ribosomal subunit	GO:0003735//structural constituent of ribosome	GO:0001510//RNA methylation;GO:0006412//translation
BraA01g008260.3C	A01	3971157	3980414	-	gi|923517069|ref|XP_013651126.1|/8.40417e-100/PREDICTED: uncharacterized protein LOC106355784 [Brassica napus] &gt;gi|674883872|emb|CDY48608.1| BnaA01g07570D [Brassica napus]	sp|Q9M0E5|VPS15_ARATH/0.0/Serine/threonine-protein kinase VPS15 OS=Arabidopsis thaliana OX=3702 GN=VPS15 PE=1 SV=1	brp:103853623/0.0/phosphoinositide 3-kinase regulatory subunit 4; K08333 phosphoinositide-3-kinase, regulatory subunit 4 [EC:2.7.11.1]	SPAC1687.15/6e-09/---	biological_process:GO:0006468//protein phosphorylation;molecular_function:GO:0005515//protein binding;GO:0004672//protein kinase activity;GO:0005524//ATP binding;GO:0005488//binding;	Bra011104,Bra011114,Bra024655	AT4G29380.1	ko04140//Regulation of autophagy	GO:0080008//Cul4-RING E3 ubiquitin ligase complex;GO:0005794//Golgi apparatus	GO:0004672//protein kinase activity;GO:0005524//ATP binding	GO:0009630//gravitropism;GO:0006635//fatty acid beta-oxidation;GO:0006891//intra-Golgi vesicle-mediated transport;GO:0006869//lipid transport;GO:0010351//lithium ion transport;GO:0016558//protein import into peroxisome matrix;GO:0048573//photoperiodism, flowering;GO:0009846//pollen germination;GO:0006468//protein phosphorylation;GO:0000303//response to superoxide;GO:0009555//pollen development;GO…
BraA01g008270.3C	A01	3983013	3984164	-	gi|685258044|ref|XP_009128910.1|/0/PREDICTED: acid phosphatase 1 [Brassica rapa]	sp|Q6NL02|FK131_ARATH/2e-95/F-box/kelch-repeat protein At5g39560 OS=Arabidopsis thaliana OX=3702 GN=At5g39560 PE=2 SV=1	aly:ARALYDRAFT_897119/2e-11/hypothetical protein; K14050 geranylgeranyl transferase type-2 subunit alpha [EC:2.5.1.60]	NA	molecular_function:GO:0005515//protein binding;	Bra011103,Bra011102	-	-	-	-	-
BraA01g008280.3C	A01	3995994	3997972	+	gi|685258048|ref|XP_009128925.1|/0/PREDICTED: uncharacterized protein LOC103853758 isoform X2 [Brassica rapa]	sp|Q8VYE5|E1312_ARATH/0.0/Glucan endo-1,3-beta-glucosidase 12 OS=Arabidopsis thaliana OX=3702 GN=At4g29360 PE=2 SV=1	crb:CARUB_v10012467mg/5e-109/hypothetical protein; K19619 tyrosyl-DNA phosphodiesterase 2 [EC:3.1.4.-]	NA	NA	Bra010330,Bra011100	AT4G29360.1	ko04075//Plant hormone signal transduction	GO:0046658//anchored component of plasma membrane;GO:0005618//cell wall;GO:0005576//extracellular region	GO:0042973//glucan endo-1,3-beta-D-glucosidase activity	GO:0000226//microtubule cytoskeleton organization;GO:0006346//methylation-dependent chromatin silencing;GO:0031048//chromatin silencing by small RNA;GO:0042127//regulation of cell proliferation;GO:0000911//cytokinesis by cell plate formation;GO:0051567//histone H3-K9 methylation;GO:0048449//floral organ formation;GO:0009965//leaf morphogenesis;GO:0005975//carbohydrate metabolic process;GO:0006306…
BraA01g008290.3C	A01	3998454	3999112	-	gi|685258054|ref|XP_009128951.1|/0/PREDICTED: ATP-dependent 6-phosphofructokinase 1 [Brassica rapa] &gt;gi|674883868|emb|CDY48604.1| BnaA01g07610D [Brassica napus]	sp|Q42449|PROF1_ARATH/8e-79/Profilin-1 OS=Arabidopsis thaliana OX=3702 GN=PRO1 PE=1 SV=1	brp:103853676/5e-86/profilin-1; K05759 profilin	NA	NA	Bra011099	AT4G29350.1	-	GO:0005829//cytosol;GO:0005618//cell wall;GO:0005730//nucleolus;GO:0009506//plasmodesma;GO:0005938//cell cortex;GO:0015629//actin cytoskeleton;GO:0005819//spindle;GO:0009507//chloroplast;GO:0009524//phragmoplast;GO:0005886//plasma membrane;GO:0048046//apoplast	GO:0003785//actin monomer binding	GO:0042989//sequestering of actin monomers;GO:0009826//unidimensional cell growth
BraA01g008300.3C	A01	4003071	4004051	-	gi|685258052|ref|XP_009128940.1|/0/PREDICTED: gamma-glutamyltranspeptidase 3-like [Brassica rapa]	sp|Q38904|PROF3_ARATH/2e-96/Profilin-3 OS=Arabidopsis thaliana OX=3702 GN=PRO3 PE=2 SV=1	brp:103853687/4e-99/profilin-3; K05759 profilin	NA	NA	Bra011098,Bra024148,Bra010331,Bra031101,Bra036705,Bra039019	AT4G29340.1	-	GO:0005938//cell cortex;GO:0015629//actin cytoskeleton;GO:0005634//nucleus;GO:0048046//apoplast	GO:0003785//actin monomer binding	GO:0006457//protein folding;GO:0042989//sequestering of actin monomers;GO:0009408//response to heat;GO:0009644//response to high light intensity;GO:0042542//response to hydrogen peroxide
BraA01g008310.3C	A01	4005019	4006979	-	gi|685258056|ref|XP_009128959.1|/0/PREDICTED: zinc finger CCCH domain-containing protein 49-like [Brassica rapa]	sp|Q8VZU9|DERL1_ARATH/2e-172/Derlin-1 OS=Arabidopsis thaliana OX=3702 GN=DER1 PE=2 SV=1	brp:103853697/0.0/derlin-1; K13989 Derlin-2/3	ECU11g1920/6e-24/---	cellular_component:GO:0016021//integral component of membrane;molecular_function:GO:0004252//serine-type endopeptidase activity;	Bra011097,Bra024149	AT4G29330.1	ko04141//Protein processing in endoplasmic reticulum	GO:0005829//cytosol;GO:0016021//integral component of membrane;GO:0005856//cytoskeleton;GO:0009507//chloroplast;GO:0005789//endoplasmic reticulum membrane;GO:0005634//nucleus	GO:0005524//ATP binding;GO:0005515//protein binding;GO:0005200//structural constituent of cytoskeleton	GO:0048768//root hair cell tip growth;GO:0034976//response to endoplasmic reticulum stress;GO:0010114//response to red light;GO:0006457//protein folding;GO:0009408//response to heat;GO:0006508//proteolysis;GO:0010218//response to far red light;GO:0009735//response to cytokinin;GO:0009644//response to high light intensity;GO:0042542//response to hydrogen peroxide
BraA01g008320.3C	A01	4013448	4015910	+	gi|923521640|ref|XP_013669917.1|/0/PREDICTED: B3 domain-containing protein At4g34400-like [Brassica napus]	NA	sbi:SORBI_06g024940/2e-06/SORBIDRAFT_06g024940, Sb06g024940; hypothetical protein; K12662 U4/U6 small nuclear ribonucleoprotein PRP4	NA	NA	Bra011096,Bra011094	AT4G29310.1	-	GO:0005634//nucleus;GO:0009505//plant-type cell wall	-	-
BraA01g008330.3C	A01	4021540	4021891	+	gi|685258058|ref|XP_009128967.1|/2.01706e-146/PREDICTED: vacuolar protein sorting-associated protein 32 homolog 2-like [Brassica rapa] &gt;gi|923708243|ref|XP_013661677.1| PREDICTED: vacuolar protein sorting-associated protein 32 homolog 2-like [Brassica napus]	sp|Q9M0F3|DF157_ARATH/2e-23/Putative defensin-like protein 157 OS=Arabidopsis thaliana OX=3702 GN=LCR22 PE=3 SV=1	NA	NA	NA	Bra011095,Bra011092	-	-	-	-	-
BraA01g008340.3C	A01	4026518	4028183	+	gi|685258060|ref|XP_009128977.1|/0/PREDICTED: MATE efflux family protein 5-like [Brassica rapa]	NA	NA	NA	NA	Bra011094,Bra011096	AT4G29310.1	-	GO:0005634//nucleus;GO:0009505//plant-type cell wall	-	-
BraA01g008350.3C	A01	4036771	4037120	+	gi|685258063|ref|XP_009128996.1|/0/PREDICTED: transcription factor bHLH68-like [Brassica rapa]	sp|Q9M0F3|DF157_ARATH/2e-27/Putative defensin-like protein 157 OS=Arabidopsis thaliana OX=3702 GN=LCR22 PE=3 SV=1	NA	NA	NA	Bra011092,Bra011095	-	-	-	-	-
BraA01g008360.3C	A01	4042639	4044123	+	gi|685258315|ref|XP_009130376.1|/0/PREDICTED: uncharacterized protein LOC103855168 [Brassica rapa]	sp|P27061|PPA1_SOLLC/9e-83/Acid phosphatase 1 OS=Solanum lycopersicum OX=4081 GN=APS1 PE=2 SV=1	osa:4332737/3e-31/Os03g0332500; K02866 large subunit ribosomal protein L10e	HI0693/4e-06/---	molecular_function:GO:0003993//acid phosphatase activity;	Bra011091,Bra022958,Bra010332	AT4G29260.1	ko03010//Ribosome	GO:0005774//vacuolar membrane;GO:0005576//extracellular region;GO:0009507//chloroplast;GO:0005829//cytosol	GO:0003993//acid phosphatase activity	GO:0016311//dephosphorylation
BraA01g008370.3C	A01	4045597	4050283	-	gi|685258070|ref|XP_009129008.1|/0/PREDICTED: auxin-responsive protein IAA27 [Brassica rapa] &gt;gi|923508715|ref|XP_013738289.1| PREDICTED: auxin-responsive protein IAA27-like [Brassica napus]	sp|Q9M0F8|NAC75_ARATH/0.0/NAC domain-containing protein 75 OS=Arabidopsis thaliana OX=3702 GN=NAC075 PE=2 SV=1	NA	NA	biological_process:GO:0006355//regulation of transcription, DNA-templated;molecular_function:GO:0003677//DNA binding;	Bra011090,Bra024152	AT4G29230.1	-	GO:0005634//nucleus	GO:0044212//transcription regulatory region DNA binding;GO:0003700//transcription factor activity, sequence-specific DNA binding	GO:0006355//regulation of transcription, DNA-templated;GO:0007275//multicellular organism development
BraA01g008380.3C	A01	4056444	4058865	+	gi|685258074|ref|XP_009129019.1|/0/PREDICTED: altered inheritance of mitochondria protein 21 [Brassica rapa]	sp|Q9M0F9|PFKA1_ARATH/0.0/ATP-dependent 6-phosphofructokinase 1 OS=Arabidopsis thaliana OX=3702 GN=PFK1 PE=1 SV=1	brp:103853791/0.0/ATP-dependent 6-phosphofructokinase 1; K00850 6-phosphofructokinase 1 [EC:2.7.1.11]	BB0727/5e-106/---	NA	Bra011089,Bra002801	AT4G29220.1	ko01100//Metabolic pathways;ko01110//Biosynthesis of secondary metabolites;ko03018//RNA degradation;ko01200//Carbon metabolism;ko01230//Biosynthesis of amino acids;ko00010//Glycolysis / Gluconeogenesis;ko00051//Fructose and mannose metabolism;ko00052//Galactose metabolism;ko00030//Pentose phosphate pathway	GO:0005945//6-phosphofructokinase complex;GO:0005886//plasma membrane	GO:0046872//metal ion binding;GO:0003872//6-phosphofructokinase activity;GO:0005524//ATP binding	GO:0061615//glycolytic process through fructose-6-phosphate;GO:0006002//fructose 6-phosphate metabolic process
BraA01g008390.3C	A01	4059177	4061950	-	gi|685258317|ref|XP_009130388.1|/0/PREDICTED: LOW QUALITY PROTEIN: L-type lectin-domain containing receptor kinase V.9 [Brassica rapa]	sp|Q9M0G0|GAGT3_ARATH/0.0/Glutathione hydrolase 3 OS=Arabidopsis thaliana OX=3702 GN=GGT3 PE=2 SV=1	brp:103853781/0.0/gamma-glutamyltranspeptidase 3-like; K18592 gamma-glutamyltranspeptidase / glutathione hydrolase / leukotriene-C4 hydrolase [EC:2.3.2.2 3.4.19.13 3.4.19.14]	SPAC664.09/5e-108/---	NA	Bra011088,Bra024153	AT4G29210.1	ko01100//Metabolic pathways;ko00480//Glutathione metabolism;ko00460//Cyanoamino acid metabolism;ko00430//Taurine and hypotaurine metabolism	GO:0005774//vacuolar membrane;GO:0016021//integral component of membrane;GO:0005634//nucleus	GO:0003840//gamma-glutamyltransferase activity;GO:0016756//glutathione gamma-glutamylcysteinyltransferase activity;GO:0036374//glutathione hydrolase activity	GO:0006805//xenobiotic metabolic process;GO:0006751//glutathione catabolic process;GO:0009636//response to toxic substance
BraA01g008400.3C	A01	4079026	4080111	+	gi|685258078|ref|XP_009129033.1|/0/PREDICTED: 26S proteasome regulatory subunit 4 homolog A [Brassica rapa] &gt;gi|922417518|ref|XP_013604847.1| PREDICTED: 26S proteasome regulatory subunit 4 homolog A [Brassica oleracea var. oleracea] &gt;gi|923506135|ref|XP_013694624.1| PREDICTED: 26S proteasome regulatory subunit 4 homolog A [Brassica napus] &gt;gi|674897705|emb|CDY35245.1| BnaA01g07860D [Bras…	sp|Q9M0G2|C3H49_ARATH/0.0/Zinc finger CCCH domain-containing protein 49 OS=Arabidopsis thaliana OX=3702 GN=At4g29190 PE=2 SV=1	vcn:VOLCADRAFT_106802/8e-29/hypothetical protein; K15172 transcription elongation factor SPT5	NA	molecular_function:GO:0046872//metal ion binding;	Bra011087,Bra024157,Bra039022,Bra010334	AT4G29190.1	-	GO:0005634//nucleus;GO:0005886//plasma membrane	GO:0046872//metal ion binding;GO:0003677//DNA binding;GO:0003700//transcription factor activity, sequence-specific DNA binding	GO:0006355//regulation of transcription, DNA-templated
BraA01g008410.3C	A01	4083512	4085236	-	gi|685258080|ref|XP_009129041.1|/1.17917e-115/PREDICTED: uncharacterized protein LOC103853893 [Brassica rapa] &gt;gi|923520935|ref|XP_013668193.1| PREDICTED: uncharacterized protein LOC106372512 [Brassica napus]	sp|Q9SZ05|Y3440_ARATH/5e-90/B3 domain-containing protein At4g34400 OS=Arabidopsis thaliana OX=3702 GN=At4g34400 PE=2 SV=2	NA	NA	molecular_function:GO:0003677//DNA binding;	Bra011086,Bra011110	-	-	-	-	-
BraA01g008420.3C	A01	4086576	4087733	-	gi|685258082|ref|XP_009129051.1|/4.16254e-88/PREDICTED: glycine-rich cell wall structural protein [Brassica rapa]	sp|Q9SZE4|VP322_ARATH/3e-129/Vacuolar protein sorting-associated protein 32 homolog 2 OS=Arabidopsis thaliana OX=3702 GN=VPS32.2 PE=1 SV=1	brp:103853808/5e-147/vacuolar protein sorting-associated protein 32 homolog 2-like; K12194 charged multivesicular body protein 4	NA	biological_process:GO:0007034//vacuolar transport;	Bra011085,Bra024160,Bra036700	AT4G29160.3	ko04144//Endocytosis	GO:0000815//ESCRT III complex	GO:0005515//protein binding	GO:0070676//intralumenal vesicle formation
BraA01g008430.3C	A01	4096704	4098320	-	gi|685258084|ref|XP_009129060.1|/9.79131e-104/PREDICTED: glycine-rich cell wall structural protein [Brassica rapa]	sp|Q9SZE2|DTX51_ARATH/0.0/Protein DETOXIFICATION 51 OS=Arabidopsis thaliana OX=3702 GN=DTX51 PE=2 SV=1	brp:103853816/0.0/MATE efflux family protein 5-like; K03327 multidrug resistance protein, MATE family	SPCC4B3.13/2e-69/---	NA	Bra011084,Bra024162,Bra010336	AT4G29140.1	-	GO:0016021//integral component of membrane;GO:0031902//late endosome membrane;GO:0005886//plasma membrane	GO:0015238//drug transmembrane transporter activity;GO:0015297//antiporter activity	GO:0046620//regulation of organ growth;GO:0031348//negative regulation of defense response;GO:0006855//drug transmembrane transport;GO:0010015//root morphogenesis;GO:0010252//auxin homeostasis;GO:0046685//response to arsenic-containing substance
BraA01g008440.3C	A01	4126212	4130058	-	gi|685258086|ref|XP_009129069.1|/0/PREDICTED: peroxisomal fatty acid beta-oxidation multifunctional protein AIM1 [Brassica rapa]	sp|Q8S3D1|BH068_ARATH/0.0/Transcription factor bHLH68 OS=Arabidopsis thaliana OX=3702 GN=BHLH68 PE=1 SV=2	fve:101301142/2e-10/uncharacterized LOC101301142; K05765 cofilin	NA	molecular_function:GO:0046983//protein dimerization activity;	Bra011083,Bra024164,Bra010337	AT4G29100.1	-	GO:0005634//nucleus	GO:0005488;GO:0003700//transcription factor activity, sequence-specific DNA binding	GO:0006355//regulation of transcription, DNA-templated
BraA01g008450.3C	A01	4143238	4143990	-	gi|685258088|ref|XP_009129079.1|/0/PREDICTED: protein tesmin/TSO1-like CXC 5 [Brassica rapa]	NA	gmx:100781932/2e-24/uncharacterized LOC100781932; K04730 interleukin-1 receptor-associated kinase 1 [EC:2.7.11.1]	NA	NA	NA	-	-	-	-	-
BraA01g008460.3C	A01	4165061	4166357	+	gi|685258090|ref|XP_009129092.1|/0/PREDICTED: uncharacterized protein LOC103853943 [Brassica rapa]	sp|Q9ZSY8|IAA27_ARATH/3e-167/Auxin-responsive protein IAA27 OS=Arabidopsis thaliana OX=3702 GN=IAA27 PE=1 SV=1	brp:103853851/0.0/auxin-responsive protein IAA27; K14484 auxin-responsive protein IAA	NA	biological_process:GO:0006355//regulation of transcription, DNA-templated;cellular_component:GO:0005634//nucleus;molecular_function:GO:0005515//protein binding;	Bra011082,Bra010338	AT4G29080.1	ko01100//Metabolic pathways;ko04075//Plant hormone signal transduction;ko00510//N-Glycan biosynthesis	GO:0005802//trans-Golgi network;GO:0009507//chloroplast;GO:0005576//extracellular region;GO:0005768//endosome;GO:0005634//nucleus;GO:0005739//mitochondrion	GO:0046983//protein dimerization activity;GO:0046872//metal ion binding;GO:0003677//DNA binding;GO:0003682//chromatin binding;GO:0003993//acid phosphatase activity;GO:0003700//transcription factor activity, sequence-specific DNA binding;GO:0004722//protein serine/threonine phosphatase activity	GO:0048438//floral whorl development;GO:0080167//response to karrikin;GO:0007389//pattern specification process;GO:0006355//regulation of transcription, DNA-templated;GO:0009734//auxin-activated signaling pathway;GO:0006417//regulation of translation;GO:0048439//flower morphogenesis;GO:0006109//regulation of carbohydrate metabolic process
BraA01g008470.3C	A01	4166994	4175111	-	gi|685258092|ref|XP_009129100.1|/0/PREDICTED: cyclin-dependent kinase F-1 [Brassica rapa]	sp|Q8H104|SYDC1_ARATH/0.0/Aspartate--tRNA ligase 1, cytoplasmic OS=Arabidopsis thaliana OX=3702 GN=At4g26870 PE=2 SV=1	brp:103853867/0.0/altered inheritance of mitochondria protein 21; K02357 elongation factor Ts	SPCC1223.07c/2e-123/---	biological_process:GO:0006418//tRNA aminoacylation for protein translation;molecular_function:GO:0004812//aminoacyl-tRNA ligase activity;GO:0003676//nucleic acid binding;GO:0000166//nucleotide binding;GO:0005515//protein binding;GO:0005524//ATP binding;	Bra011081,Bra010339,Bra011251,Bra024018,Bra024165	AT4G26870.1	ko00970//Aminoacyl-tRNA biosynthesis	GO:0005783//endoplasmic reticulum;GO:0005829//cytosol;GO:0009506//plasmodesma	GO:0046872//metal ion binding;GO:0005524//ATP binding;GO:0003677//DNA binding;GO:0004815//aspartate-tRNA ligase activity	GO:0006346//methylation-dependent chromatin silencing;GO:0006096//glycolytic process;GO:0016246//RNA interference;GO:0050832//defense response to fungus;GO:0010075//regulation of meristem growth;GO:0010050//vegetative phase change;GO:0009651//response to salt stress;GO:0009616//virus induced gene silencing;GO:0010014//meristem initiation;GO:0000741//karyogamy;GO:0009560//embryo sac egg cell diffe…
BraA01g008480.3C	A01	4176261	4177971	+	gi|685258096|ref|XP_009129120.1|/0/PREDICTED: DNA topoisomerase 2 [Brassica rapa]	sp|Q9SZD5|LRK59_ARATH/0.0/L-type lectin-domain containing receptor kinase V.9 OS=Arabidopsis thaliana OX=3702 GN=LECRK59 PE=2 SV=1	tcc:TCM_021891/2e-179/Concanavalin A-like lectin protein kinase family protein, putative; K04730 interleukin-1 receptor-associated kinase 1 [EC:2.7.11.1]	BS_yloP_1/3e-17/---	biological_process:GO:0006468//protein phosphorylation;molecular_function:GO:0005524//ATP binding;GO:0004672//protein kinase activity;GO:0030246//carbohydrate binding;	Bra011080,Bra010340,Bra016234,Bra003386	AT4G29050.1	ko04626//Plant-pathogen interaction;ko04075//Plant hormone signal transduction	GO:0005886//plasma membrane;GO:0016021//integral component of membrane	GO:0030246//carbohydrate binding;GO:0005524//ATP binding;GO:0004674//protein serine/threonine kinase activity	GO:0006468//protein phosphorylation
BraA01g008490.3C	A01	4178295	4180520	-	gi|685258098|ref|XP_009129133.1|/0/PREDICTED: bark storage protein A [Brassica rapa]	sp|Q9SZD4|PRS4A_ARATH/0.0/26S proteasome regulatory subunit 4 homolog A OS=Arabidopsis thaliana OX=3702 GN=RPT2A PE=1 SV=1	brp:103853882/0.0/26S proteasome regulatory subunit 4 homolog A; K03062 26S proteasome regulatory subunit T2	SPBC4.07c/0.0/---	molecular_function:GO:0005524//ATP binding;	Bra011079,Bra010342,Bra024165	AT4G29040.1	ko03050//Proteasome	GO:0031595//nuclear proteasome complex;GO:0008540//proteasome regulatory particle, base subcomplex;GO:0031597//cytosolic proteasome complex;GO:0005886//plasma membrane	GO:0017025//TBP-class protein binding;GO:0036402//proteasome-activating ATPase activity;GO:0005524//ATP binding	GO:0045899//positive regulation of RNA polymerase II transcriptional preinitiation complex assembly;GO:0009965//leaf morphogenesis;GO:0060968//regulation of gene silencing;GO:0009853//photorespiration;GO:0051510//regulation of unidimensional cell growth;GO:0030433//ubiquitin-dependent ERAD pathway;GO:0009407//toxin catabolic process;GO:0006096//glycolytic process;GO:0007292//female gamete generat…
BraA01g008500.3C	A01	4186198	4186653	-	NA	sp|Q2HQ46|SPH74_ARATH/1e-92/S-protein homolog 74 OS=Arabidopsis thaliana OX=3702 GN=SPH74 PE=2 SV=1	NA	NA	NA	Bra024167,Bra011078	-	-	-	-	-
BraA01g008510.3C	A01	4189063	4189428	-	gi|685258101|ref|XP_009129148.1|/0/PREDICTED: AFP homolog 2 isoform X1 [Brassica rapa]	sp|Q9LTP5|GRP5_ARATH/4e-28/Glycine-rich protein 5 OS=Arabidopsis thaliana OX=3702 GN=GRP5 PE=2 SV=1	vcn:VOLCADRAFT_55197/1e-26/hypothetical protein; K05747 Wiskott-Aldrich syndrome protein	XF0818/4e-21/---	NA	Bra011078,Bra024168	-	-	-	-	-
BraA01g008520.3C	A01	4191128	4191571	-	gi|685258106|ref|XP_009129172.1|/0/PREDICTED: E3 ubiquitin-protein ligase ATL42 [Brassica rapa]	sp|Q9LTP5|GRP5_ARATH/2e-34/Glycine-rich protein 5 OS=Arabidopsis thaliana OX=3702 GN=GRP5 PE=2 SV=1	bvg:104883960/3e-34/endochitinase-like; K01183 chitinase [EC:3.2.1.14]	Rv3876/2e-24/---	NA	Bra011077,Bra010346,Bra024169	AT4G29020.1	-	-	-	GO:0010075//regulation of meristem growth
BraA01g008530.3C	A01	4195261	4199555	+	gi|685258112|ref|XP_009129198.1|/4.40406e-75/PREDICTED: casein kinase I-like isoform X2 [Brassica rapa]	sp|Q9ZPI6|AIM1_ARATH/0.0/Peroxisomal fatty acid beta-oxidation multifunctional protein AIM1 OS=Arabidopsis thaliana OX=3702 GN=AIM1 PE=1 SV=1	brp:103853925/0.0/peroxisomal fatty acid beta-oxidation multifunctional protein AIM1; K10527 enoyl-CoA hydratase/3-hydroxyacyl-CoA dehydrogenase [EC:4.2.1.17 1.1.1.35 1.1.1.211]	RSc1759_2/3e-84/---	biological_process:GO:0055114//oxidation-reduction process;GO:0008152//metabolic process;molecular_function:GO:0016491//oxidoreductase activity;GO:0003824//catalytic activity;	Bra011076,Bra010347,Bra024170,Bra034127,Bra026993	AT4G29010.1	ko01100//Metabolic pathways;ko01110//Biosynthesis of secondary metabolites;ko01212//Fatty acid metabolism;ko00071//Fatty acid degradation;ko00592//alpha-Linolenic acid metabolism	GO:0005618//cell wall;GO:0005777//peroxisome;GO:0009506//plasmodesma;GO:0009507//chloroplast	GO:0008692//3-hydroxybutyryl-CoA epimerase activity;GO:0004165//dodecenoyl-CoA delta-isomerase activity;GO:0003857//3-hydroxyacyl-CoA dehydrogenase activity;GO:0050662//coenzyme binding;GO:0004300//enoyl-CoA hydratase activity	GO:0009845//seed germination;GO:0009695//jasmonic acid biosynthetic process;GO:0009908//flower development;GO:0006635//fatty acid beta-oxidation
BraA01g008540.3C	A01	4200140	4202826	-	gi|685258114|ref|XP_009129210.1|/0/PREDICTED: probable xyloglucan endotransglucosylase/hydrolase protein 26 [Brassica rapa]	sp|Q9SZD1|TCX5_ARATH/0.0/Protein tesmin/TSO1-like CXC 5 OS=Arabidopsis thaliana OX=3702 GN=TCX5 PE=1 SV=1	NA	NA	NA	Bra011075,Bra010348,Bra024171,Bra025590	AT4G29000.1	-	GO:0005634//nucleus	GO:0046872//metal ion binding;GO:0003700//transcription factor activity, sequence-specific DNA binding	GO:0006355//regulation of transcription, DNA-templated;GO:0007275//multicellular organism development
BraA01g008550.3C	A01	4203670	4205221	-	gi|685258116|ref|XP_009129228.1|/2.78762e-126/PREDICTED: uncharacterized protein LOC103854061 [Brassica rapa] &gt;gi|685258118|ref|XP_009129229.1| PREDICTED: uncharacterized protein LOC103854061 [Brassica rapa]	sp|Q9ZVD0|SRRT_ARATH/5e-07/Serrate RNA effector molecule OS=Arabidopsis thaliana OX=3702 GN=SE PE=1 SV=2	smo:SELMODRAFT_444235/3e-19/hypothetical protein; K13209 RNA-binding protein EWS	NA	biological_process:GO:0006355//regulation of transcription, DNA-templated;molecular_function:GO:0003723//RNA binding;	Bra011074	AT4G28990.1	-	GO:0005634//nucleus	-	-
BraA01g008560.3C	A01	4205951	4207528	-	gi|685258120|ref|XP_009129236.1|/2.67007e-149/PREDICTED: methyltransferase-like protein 5 [Brassica rapa]	sp|O80345|CDKF1_ARATH/0.0/Cyclin-dependent kinase F-1 OS=Arabidopsis thaliana OX=3702 GN=CDKF-1 PE=1 SV=1	pvu:PHAVU_002G312000g/3e-179/hypothetical protein; K08817 cell cycle related kinase [EC:2.7.11.22]	ECU02g1450/3e-26/---	biological_process:GO:0006468//protein phosphorylation;molecular_function:GO:0005524//ATP binding;GO:0004672//protein kinase activity;	Bra011073	AT4G28980.2	ko03420//Nucleotide excision repair;ko03022//Basal transcription factors	GO:0005829//cytosol;GO:0005634//nucleus	GO:0005515//protein binding;GO:0004693//cyclin-dependent protein serine/threonine kinase activity;GO:0008353//RNA polymerase II carboxy-terminal domain kinase activity;GO:0005524//ATP binding;GO:0019912//cyclin-dependent protein kinase activating kinase activity	GO:0000278//mitotic cell cycle;GO:0010078//maintenance of root meristem identity;GO:1904031//positive regulation of cyclin-dependent protein kinase activity;GO:0010440//stomatal lineage progression;GO:0032147//activation of protein kinase activity;GO:0042023//DNA endoreduplication;GO:0045736//negative regulation of cyclin-dependent protein serine/threonine kinase activity
BraA01g008570.3C	A01	4208206	4209431	-	gi|685258130|ref|XP_009129269.1|/3.60151e-101/PREDICTED: zinc finger HIT domain-containing protein 3 isoform X1 [Brassica rapa] &gt;gi|923506171|ref|XP_013695622.1| PREDICTED: zinc finger HIT domain-containing protein 3-like isoform X1 [Brassica napus]	sp|O82480|RAC7_ARATH/1e-145/Rac-like GTP-binding protein ARAC7 OS=Arabidopsis thaliana OX=3702 GN=ARAC7 PE=1 SV=1	brp:103853965/2e-152/rac-like GTP-binding protein ARAC7; K04392 Ras-related C3 botulinum toxin substrate 1	SPAC110.03/6e-68/---	molecular_function:GO:0005525//GTP binding;GO:0003924//GTPase activity;	Bra011072	AT4G28950.1	ko04145//Phagosome	GO:0005622//intracellular;GO:0005576//extracellular region;GO:0005886//plasma membrane	GO:0005525//GTP binding	GO:0007015//actin filament organization;GO:0007264//small GTPase mediated signal transduction;GO:0009738//abscisic acid-activated signaling pathway;GO:0015031//protein transport
BraA01g008580.3C	A01	4210553	4216203	-	gi|685258128|ref|XP_009129263.1|/0/PREDICTED: transcription factor bHLH119-like isoform X2 [Brassica rapa]	sp|P30182|TOP2_ARATH/0.0/DNA topoisomerase 2 OS=Arabidopsis thaliana OX=3702 GN=TOP2 PE=2 SV=2	brp:103853975/0.0/DNA topoisomerase 2; K03164 DNA topoisomerase II [EC:5.99.1.3]	SPBC1A4.03c_1/0.0/---	NA	Bra011071	AT3G23890.2	-	GO:0009507//chloroplast;GO:0009330//DNA topoisomerase complex (ATP-hydrolyzing);GO:0000795//synaptonemal complex	GO:0046872//metal ion binding;GO:0003677//DNA binding;GO:0005524//ATP binding;GO:0003918//DNA topoisomerase type II (ATP-hydrolyzing) activity	GO:0009957//epidermal cell fate specification;GO:0006312//mitotic recombination;GO:0000819//sister chromatid segregation;GO:0006275//regulation of DNA replication;GO:0000911//cytokinesis by cell plate formation;GO:0051567//histone H3-K9 methylation;GO:0000712//resolution of meiotic recombination intermediates;GO:0008283//cell proliferation;GO:0006265//DNA topological change;GO:0051225//spindle as…
BraA01g008630.3C	A01	4237140	4238983	-	gi|685258134|ref|XP_009129278.1|/0/PREDICTED: GDSL esterase/lipase At4g28780 [Brassica rapa]	sp|Q93Z18|CKL3_ARATH/8e-43/Casein kinase 1-like protein 3 OS=Arabidopsis thaliana OX=3702 GN=CKL3 PE=1 SV=1	ath:AT4G28880/9e-42/ckl3; protein casein kinase I-like 3; K00924	CT301_1/1e-07/---	biological_process:GO:0006468//protein phosphorylation;molecular_function:GO:0005524//ATP binding;GO:0004672//protein kinase activity;	Bra011067,Bra024179	-	-	-	-	-
BraA01g008640.3C	A01	4240196	4241707	-	gi|685258140|ref|XP_009129299.1|/0/PREDICTED: tetraspanin-20 [Brassica rapa]	sp|Q9SVV2|XTH26_ARATH/0.0/Probable xyloglucan endotransglucosylase/hydrolase protein 26 OS=Arabidopsis thaliana OX=3702 GN=XTH26 PE=2 SV=1	brp:103854043/0.0/probable xyloglucan endotransglucosylase/hydrolase protein 26; K08235 xyloglucan:xyloglucosyl transferase [EC:2.4.1.207]	YGR189c/3e-15/---	biological_process:GO:0005975//carbohydrate metabolic process;molecular_function:GO:0004553//hydrolase activity, hydrolyzing O-glycosyl compounds;	Bra011066	AT4G28850.1	-	GO:0005618//cell wall;GO:0048046//apoplast	GO:0016762//xyloglucan:xyloglucosyl transferase activity;GO:0004553//hydrolase activity, hydrolyzing O-glycosyl compounds	GO:0071555//cell wall organization;GO:0010411//xyloglucan metabolic process;GO:0042546//cell wall biogenesis
BraA01g008650.3C	A01	4248186	4249805	-	gi|685258136|ref|XP_009129280.1|/0/PREDICTED: uncharacterized protein LOC103854122 [Brassica rapa] &gt;gi|685258138|ref|XP_009129285.1| PREDICTED: uncharacterized protein LOC103854122 [Brassica rapa]	sp|Q6IDB0|SPER3_ARATH/5e-91/Protein SPEAR3 OS=Arabidopsis thaliana OX=3702 GN=SPEAR3 PE=1 SV=1	NA	NA	NA	Bra011065,Bra024179	AT4G28840.1	-	GO:0005634//nucleus	GO:0005515//protein binding	GO:0048366//leaf development;GO:0045892//negative regulation of transcription, DNA-templated
BraA01g008660.3C	A01	4259904	4261210	-	gi|685258142|ref|XP_009129307.1|/1.77703e-95/PREDICTED: photosystem I reaction center subunit IV A, chloroplastic [Brassica rapa] &gt;gi|923506160|ref|XP_013695163.1| PREDICTED: photosystem I reaction center subunit IV A, chloroplastic-like [Brassica napus] &gt;gi|923506241|ref|XP_013698482.1| PREDICTED: photosystem I reaction center subunit IV A, chloroplastic-like [Brassica napus] &gt;gi|923740…	NA	ath:AT4G28830/2e-101/S-adenosyl-L-methionine-dependent methyltransferases superfamily protein; K07579 putative methylase	ECU08g1860/1e-41/---	biological_process:GO:0032259//methylation;molecular_function:GO:0008168//methyltransferase activity;GO:0003676//nucleic acid binding;	Bra011064,Bra024180	AT4G28830.1	-	GO:0005737//cytoplasm	GO:0003676//nucleic acid binding;GO:0008168//methyltransferase activity	GO:0032259//methylation
BraA01g008670.3C	A01	4261470	4262735	+	gi|685258144|ref|XP_009129320.1|/1.00305e-120/PREDICTED: glutaredoxin-C5, chloroplastic [Brassica rapa] &gt;gi|674897675|emb|CDY35215.1| BnaA01g08160D [Brassica napus]	NA	NA	NA	NA	Bra011063	-	-	-	-	-
BraA01g008680.3C	A01	4262981	4264611	-	gi|685258146|ref|XP_009129331.1|/0/PREDICTED: probable indole-3-pyruvate monooxygenase YUCCA8 [Brassica rapa]	sp|Q8GT73|BH119_ARATH/9e-117/Transcription factor bHLH119 OS=Arabidopsis thaliana OX=3702 GN=BHLH119 PE=2 SV=2	pda:103696683/9e-37/transcription factor PIF4-like; K16189 phytochrome-interacting factor 4	NA	molecular_function:GO:0046983//protein dimerization activity;	Bra011061,Bra011062	AT4G28800.1	ko04075//Plant hormone signal transduction;ko04712//Circadian rhythm - plant	GO:0005634//nucleus	GO:0003700//transcription factor activity, sequence-specific DNA binding;GO:0003677//DNA binding;GO:0046983//protein dimerization activity	GO:0006355//regulation of transcription, DNA-templated
BraA01g008690.3C	A01	4267087	4267589	-	gi|674869085|emb|CDY65573.1|/0/BnaCnng47780D [Brassica napus]	sp|Q9SVU7|BH056_ARATH/3e-52/Putative transcription factor bHLH056 OS=Arabidopsis thaliana OX=3702 GN=BHLH56 PE=3 SV=2	NA	NA	NA	Bra011061	-	-	-	-	-
BraA01g008700.3C	A01	4270733	4271226	+	gi|674897671|emb|CDY35211.1|/0/BnaA01g08200D [Brassica napus]	NA	NA	NA	NA	Bra012672,Bra021060	AT4G17250.1	-	GO:0016021//integral component of membrane	-	GO:0010286//heat acclimation
BraA01g008710.3C	A01	4271911	4273726	-	gi|685258156|ref|XP_009129383.1|/5.45115e-82/PREDICTED: uncharacterized protein LOC103854202 [Brassica rapa] &gt;gi|923506232|ref|XP_013698304.1| PREDICTED: uncharacterized protein LOC106402138 [Brassica napus]	sp|Q9SVU6|BH023_ARATH/5e-58/Transcription factor bHLH23 OS=Arabidopsis thaliana OX=3702 GN=BHLH23 PE=2 SV=1	NA	NA	NA	Bra011062	AT4G28790.2	ko04075//Plant hormone signal transduction;ko04712//Circadian rhythm - plant	GO:0005634//nucleus	GO:0003700//transcription factor activity, sequence-specific DNA binding;GO:0003677//DNA binding;GO:0046983//protein dimerization activity	GO:0006355//regulation of transcription, DNA-templated
BraA01g008720.3C	A01	4274573	4276351	+	gi|685258158|ref|XP_009129394.1|/0/PREDICTED: ammonium transporter 1 member 4 [Brassica rapa]	NA	gmx:100781932/7e-12/uncharacterized LOC100781932; K04730 interleukin-1 receptor-associated kinase 1 [EC:2.7.11.1]	NA	NA	NA	-	-	-	-	-
BraA01g008730.3C	A01	4288032	4290370	-	gi|685258160|ref|XP_009129404.1|/0/PREDICTED: uncharacterized protein LOC103854222 [Brassica rapa] &gt;gi|923517100|ref|XP_013651279.1| PREDICTED: uncharacterized protein LOC106355970 [Brassica napus]	sp|Q9SVU5|GDL67_ARATH/0.0/GDSL esterase/lipase At4g28780 OS=Arabidopsis thaliana OX=3702 GN=At4g28780 PE=2 SV=1	atr:18422248/1e-67/geranylgeranyl diphosphate reductase, chloroplastic; K10960 geranylgeranyl reductase [EC:1.3.1.83]	all3634/5e-14/---	molecular_function:GO:0016788//hydrolase activity, acting on ester bonds;	Bra011060	AT4G28780.1	ko01100//Metabolic pathways;ko01110//Biosynthesis of secondary metabolites;ko00906//Carotenoid biosynthesis;ko00511//Other glycan degradation	GO:0005576//extracellular region	GO:0052689//carboxylic ester hydrolase activity	GO:0016042//lipid catabolic process;GO:0010103//stomatal complex morphogenesis;GO:0016556//mRNA modification
BraA01g008740.3C	A01	4293361	4294766	+	gi|685258162|ref|XP_009129414.1|/0/PREDICTED: probable tyrosine decarboxylase 2 [Brassica rapa]	sp|Q9SVU4|TET20_ARATH/9e-175/Tetraspanin-20 OS=Arabidopsis thaliana OX=3702 GN=TOM2AH1 PE=1 SV=1	sly:101244923/5e-29/tetraspanin-19; K17345 tetraspanin-5	NA	cellular_component:GO:0016021//integral component of membrane;	Bra011059	AT4G28770.2	ko03420//Nucleotide excision repair;ko03022//Basal transcription factors	GO:0005774//vacuolar membrane	-	-
BraA01g008750.3C	A01	4295088	4297961	-	gi|685258170|ref|XP_009129448.1|/0/PREDICTED: putative cysteine-rich receptor-like protein kinase 43 isoform X3 [Brassica rapa]	sp|Q9LF24|LNG1_ARATH/3e-08/Protein LONGIFOLIA 1 OS=Arabidopsis thaliana OX=3702 GN=LNG1 PE=1 SV=1	mdm:103431070/6e-15/homeobox-leucine zipper protein HAT5-like; K09338 homeobox-leucine zipper protein	NA	NA	Bra011058	AT4G28760.2	-	GO:0005634//nucleus	-	-
BraA01g008760.3C	A01	4304012	4304814	+	gi|685258164|ref|XP_009129425.1|/2.97464e-131/PREDICTED: photosystem II reaction center PSB28 protein, chloroplastic [Brassica rapa]	sp|Q9S831|PSAE1_ARATH/4e-81/Photosystem I reaction center subunit IV A, chloroplastic OS=Arabidopsis thaliana OX=3702 GN=PSAE1 PE=1 SV=1	brp:103854145/4e-96/photosystem I reaction center subunit IV A, chloroplastic; K02693 photosystem I subunit IV	NA	biological_process:GO:0015979//photosynthesis;cellular_component:GO:0009522//photosystem I;GO:0009538//photosystem I reaction center;	Bra011057,Bra010350	AT4G28750.1	ko01100//Metabolic pathways;ko00195//Photosynthesis	GO:0009522//photosystem I;GO:0009941//chloroplast envelope;GO:0009535//chloroplast thylakoid membrane;GO:0010287//plastoglobule	-	GO:0071840;GO:0009735//response to cytokinin;GO:0044237//cellular metabolic process
BraA01g008770.3C	A01	4305192	4306471	-	gi|685258174|ref|XP_009129466.1|/0/PREDICTED: leucine-rich repeat receptor-like protein kinase PXL2 isoform X1 [Brassica rapa]	sp|Q8GWS0|GRXC5_ARATH/1e-83/Glutaredoxin-C5, chloroplastic OS=Arabidopsis thaliana OX=3702 GN=GRXC5 PE=1 SV=1	brp:103854154/2e-121/glutaredoxin-C5, chloroplastic; K03676 glutaredoxin 3	YDR513w/3e-19/---	biological_process:GO:0045454//cell redox homeostasis;molecular_function:GO:0009055//electron carrier activity;GO:0015035//protein disulfide oxidoreductase activity;	Bra011056,Bra010351,Bra024183	AT4G28730.1	-	GO:0009507//chloroplast	GO:0009055//electron carrier activity;GO:0004362//glutathione-disulfide reductase activity;GO:0015035//protein disulfide oxidoreductase activity	GO:0016226//iron-sulfur cluster assembly;GO:0045454//cell redox homeostasis;GO:0055114//oxidation-reduction process
BraA01g008780.3C	A01	4312009	4313507	-	gi|685258172|ref|XP_009129458.1|/6.88086e-172/PREDICTED: auxin-responsive protein IAA11 [Brassica rapa]	sp|Q9SVU0|YUC8_ARATH/0.0/Probable indole-3-pyruvate monooxygenase YUCCA8 OS=Arabidopsis thaliana OX=3702 GN=YUC8 PE=2 SV=1	brp:103854158/0.0/probable indole-3-pyruvate monooxygenase YUCCA8; K11816 indole-3-pyruvate monooxygenase [EC:1.14.13.168]	mll7934/8e-80/---	biological_process:GO:0055114//oxidation-reduction process;molecular_function:GO:0050660//flavin adenine dinucleotide binding;GO:0050661//NADP binding;GO:0004499//N,N-dimethylaniline monooxygenase activity;GO:0016491//oxidoreductase activity;	Bra011055,Bra010354	AT4G28720.1	ko01100//Metabolic pathways;ko00380//Tryptophan metabolism	GO:0016021//integral component of membrane	GO:0050660//flavin adenine dinucleotide binding;GO:0050661//NADP binding;GO:0004499//N,N-dimethylaniline monooxygenase activity	GO:0055114//oxidation-reduction process;GO:0009851//auxin biosynthetic process;GO:0009742//brassinosteroid mediated signaling pathway
BraA01g008790.3C	A01	4340947	4342134	-	gi|923709373|ref|XP_013661991.1|/2.70789e-19/PREDICTED: allantoinase [Brassica napus]	sp|Q9C7F1|PPR61_ARATH/3e-87/Putative pentatricopeptide repeat-containing protein At1g28020 OS=Arabidopsis thaliana OX=3702 GN=At1g28020 PE=3 SV=2	pda:103701530/5e-10/pentatricopeptide repeat-containing protein At2g18940, chloroplastic; K17710 pentatricopeptide repeat domain-containing protein 1	NA	molecular_function:GO:0005515//protein binding;	Bra011054	-	-	-	-	-
BraA01g008800.3C	A01	4342900	4355776	-	gi|685258180|ref|XP_009129498.1|/0/PREDICTED: ABC transporter B family member 23, mitochondrial isoform X1 [Brassica rapa]	sp|F4JM19|MYO14_ARATH/0.0/Myosin-14 OS=Arabidopsis thaliana OX=3702 GN=XI-H PE=3 SV=1	brp:103854176/0.0/myosin-14; K10357 myosin V	YOR326w/0.0/---	cellular_component:GO:0016459//myosin complex;molecular_function:GO:0005515//protein binding;GO:0016773//phosphotransferase activity, alcohol group as acceptor;GO:0005524//ATP binding;GO:0003774//motor activity;	Bra011053,Bra036688,Bra036460,Bra033704,Bra032526,Bra027512,Bra030576	AT4G28710.1	ko03440//Homologous recombination	GO:0005737//cytoplasm;GO:0016459//myosin complex	GO:0003779//actin binding;GO:0005524//ATP binding;GO:0003774//motor activity;GO:0005516//calmodulin binding	GO:0051645//Golgi localization;GO:0051646//mitochondrion localization;GO:0008152//metabolic process;GO:0060151//peroxisome localization;GO:0030048//actin filament-based movement
BraA01g008810.3C	A01	4359667	4360121	-	gi|685258184|ref|XP_009129517.1|/0/PREDICTED: protein PHR1-LIKE 1 [Brassica rapa]	NA	brp:103854202/1e-82/uncharacterized LOC103854202; K06995 uncharacterized protein	asr1714/7e-15/---	NA	Bra011052	AT4G28703.1	-	GO:0005634//nucleus	-	-
BraA01g008820.3C	A01	4363035	4364540	-	gi|685258186|ref|XP_009129527.1|/0/PREDICTED: tetratricopeptide repeat protein 7A [Brassica rapa]	sp|Q9SVT8|AMT14_ARATH/0.0/Ammonium transporter 1 member 4 OS=Arabidopsis thaliana OX=3702 GN=AMT1-4 PE=1 SV=1	brp:103854213/0.0/ammonium transporter 1 member 4; K03320 ammonium transporter, Amt family	TM0402/2e-91/---	biological_process:GO:0072488//ammonium transmembrane transport;GO:0015696//ammonium transport;cellular_component:GO:0016020//membrane;molecular_function:GO:0008519//ammonium transmembrane transporter activity;	Bra011051,Bra024186	AT4G28700.1	-	GO:0005887//integral component of plasma membrane;GO:0009506//plasmodesma;GO:0005576//extracellular region	GO:0015398//high-affinity secondary active ammonium transmembrane transporter activity	GO:0072488//ammonium transmembrane transport;GO:0019740//nitrogen utilization;GO:0006995//cellular response to nitrogen starvation
BraA01g008830.3C	A01	4365235	4366489	-	gi|685258188|ref|XP_009129536.1|/0/PREDICTED: piriformospora indica-insensitive protein 2 [Brassica rapa]	NA	NA	NA	NA	Bra011050	AT2G20310.1	-	GO:0005634//nucleus	-	GO:0042742//defense response to bacterium;GO:0009626//plant-type hypersensitive response
BraA01g008840.3C	A01	4367991	4371571	-	gi|685348556|ref|XP_009110009.1|/5.58835e-74/PREDICTED: uncharacterized protein LOC103835591 [Brassica rapa]	sp|Q9M0G4|TYDC2_ARATH/0.0/Probable tyrosine decarboxylase 2 OS=Arabidopsis thaliana OX=3702 GN=At4g28680 PE=3 SV=1	brp:103854232/0.0/probable tyrosine decarboxylase 2; K01592 tyrosine decarboxylase [EC:4.1.1.25]	YPO1193/1e-95/---	biological_process:GO:0019752//carboxylic acid metabolic process;GO:0006520//cellular amino acid metabolic process;molecular_function:GO:0003824//catalytic activity;GO:0016831//carboxy-lyase activity;GO:0030170//pyridoxal phosphate binding;	Bra011049	AT4G28680.1	ko01100//Metabolic pathways;ko01110//Biosynthesis of secondary metabolites;ko00350//Tyrosine metabolism;ko00950//Isoquinoline alkaloid biosynthesis	GO:0005737//cytoplasm	GO:0030170//pyridoxal phosphate binding;GO:0004837//tyrosine decarboxylase activity;GO:0004058//aromatic-L-amino-acid decarboxylase activity	GO:0009414//response to water deprivation;GO:1901695//tyramine biosynthetic process;GO:0009611//response to wounding;GO:0006520//cellular amino acid metabolic process
BraA01g008850.3C	A01	4377463	4382379	-	gi|685258192|ref|XP_009129548.1|/0/PREDICTED: NAC domain-containing protein 21/22 [Brassica rapa] &gt;gi|923506201|ref|XP_013696901.1| PREDICTED: NAC domain-containing protein 21/22 [Brassica napus]	sp|Q9M0G5|CRK43_ARATH/0.0/Putative cysteine-rich receptor-like protein kinase 43 OS=Arabidopsis thaliana OX=3702 GN=CRK43 PE=3 SV=1	sly:101258222/2e-78/putative cysteine-rich receptor-like protein kinase 43; K04733 interleukin-1 receptor-associated kinase 4 [EC:2.7.11.1]	ECU01g0630/2e-14/---	biological_process:GO:0006468//protein phosphorylation;molecular_function:GO:0005524//ATP binding;GO:0004672//protein kinase activity;	Bra011048	AT4G28670.1	ko04626//Plant-pathogen interaction;ko04075//Plant hormone signal transduction	GO:0016021//integral component of membrane;GO:0009506//plasmodesma;GO:0009507//chloroplast;GO:0005886//plasma membrane	GO:0004674//protein serine/threonine kinase activity;GO:0005524//ATP binding	GO:0006952//defense response;GO:0006468//protein phosphorylation
BraA01g008860.3C	A01	4382578	4383512	-	gi|685258194|ref|XP_009129556.1|/0/PREDICTED: cruciferin CRU1 [Brassica rapa]	sp|Q8W0Y8|PSB28_ARATH/3e-110/Photosystem II reaction center PSB28 protein, chloroplastic OS=Arabidopsis thaliana OX=3702 GN=PSB28 PE=2 SV=1	brp:103854241/7e-132/photosystem II reaction center PSB28 protein, chloroplastic; K08903 photosystem II 13kDa protein	NA	biological_process:GO:0015979//photosynthesis;cellular_component:GO:0009523//photosystem II;GO:0009654//photosystem II oxygen evolving complex;GO:0016020//membrane;	Bra011047,Bra024187	-	-	-	-	-
BraA01g008870.3C	A01	4385610	4388725	+	gi|685258198|ref|XP_009129573.1|/0/PREDICTED: prohibitin-1, mitochondrial [Brassica rapa] &gt;gi|922418702|ref|XP_013609960.1| PREDICTED: prohibitin-1, mitochondrial [Brassica oleracea var. oleracea] &gt;gi|923506197|ref|XP_013696695.1| PREDICTED: prohibitin-1, mitochondrial [Brassica napus] &gt;gi|923507725|ref|XP_013734615.1| PREDICTED: prohibitin-1, mitochondrial isoform X1 [Brassica napus] &g…	sp|Q9M0G7|MIK1_ARATH/0.0/MDIS1-interacting receptor like kinase 1 OS=Arabidopsis thaliana OX=3702 GN=MIK1 PE=1 SV=1	vvi:100260741/0.0/receptor protein kinase CLAVATA1; K00924	alr0124_1/2e-39/---	biological_process:GO:0006468//protein phosphorylation;molecular_function:GO:0005524//ATP binding;GO:0004672//protein kinase activity;GO:0005515//protein binding;	Bra011046	AT4G28650.1	-	GO:0016021//integral component of membrane;GO:0005886//plasma membrane	GO:0004674//protein serine/threonine kinase activity;GO:0005524//ATP binding	GO:0006468//protein phosphorylation;GO:0010103//stomatal complex morphogenesis;GO:0007169//transmembrane receptor protein tyrosine kinase signaling pathway;GO:0001944//vasculature development;GO:0048443//stamen development;GO:0002237//response to molecule of bacterial origin;GO:0010067//procambium histogenesis
BraA01g008880.3C	A01	4389035	4390429	-	gi|685258196|ref|XP_009129565.1|/0/PREDICTED: NAC domain-containing protein 8 [Brassica rapa]	sp|Q38829|IAA11_ARATH/9e-127/Auxin-responsive protein IAA11 OS=Arabidopsis thaliana OX=3702 GN=IAA11 PE=1 SV=1	brp:103854273/2e-172/auxin-responsive protein IAA11; K14484 auxin-responsive protein IAA	NA	biological_process:GO:0006355//regulation of transcription, DNA-templated;cellular_component:GO:0005634//nucleus;molecular_function:GO:0005515//protein binding;	Bra011045,Bra024187	AT4G28640.1	ko01100//Metabolic pathways;ko04075//Plant hormone signal transduction;ko00510//N-Glycan biosynthesis	GO:0016021//integral component of membrane;GO:0009506//plasmodesma;GO:0005634//nucleus	GO:0046983//protein dimerization activity;GO:0003700//transcription factor activity, sequence-specific DNA binding	GO:0009734//auxin-activated signaling pathway;GO:0006355//regulation of transcription, DNA-templated;GO:0010583
BraA01g008890.3C	A01	4390878	4391654	-	gi|685258200|ref|XP_009129583.1|/0/PREDICTED: receptor-like protein kinase 5 [Brassica rapa]	sp|Q94AP0|ALN_ARATH/4e-17/Allantoinase OS=Arabidopsis thaliana OX=3702 GN=ALN PE=1 SV=1	brp:103839792/2e-19/probable allantoinase 1; K01466 allantoinase [EC:3.5.2.5]	NA	molecular_function:GO:0016810//hydrolase activity, acting on carbon-nitrogen (but not peptide) bonds;	Bra011044,Bra029537,Bra011820	-	-	-	-	-
BraA01g008900.3C	A01	4393350	4395985	+	gi|923506190|ref|XP_013696380.1|/1.09603e-144/PREDICTED: uncharacterized protein LOC106400544 [Brassica napus] &gt;gi|674897649|emb|CDY35189.1| BnaA01g08420D [Brassica napus]	sp|Q9FUT3|AB23B_ARATH/0.0/ABC transporter B family member 23, mitochondrial OS=Arabidopsis thaliana OX=3702 GN=ABCB23 PE=1 SV=1	brp:103854311/0.0/ABC transporter B family member 23, mitochondrial; K05663 mitochondrial ABC transporter ATM	YMR301c/0.0/---	biological_process:GO:0055085//transmembrane transport;GO:0006810//transport;cellular_component:GO:0016021//integral component of membrane;molecular_function:GO:0042626//ATPase activity, coupled to transmembrane movement of substances;GO:0016887//ATPase activity;GO:0005524//ATP binding;	Bra011043,Bra002664	AT4G28630.1	ko02010//ABC transporters	GO:0009941//chloroplast envelope;GO:0048046//apoplast;GO:0010319//stromule;GO:0009524//phragmoplast;GO:0005743//mitochondrial inner membrane;GO:0009570//chloroplast stroma;GO:0016021//integral component of membrane;GO:0005768//endosome;GO:0090406//pollen tube;GO:0009506//plasmodesma;GO:0009534//chloroplast thylakoid;GO:0005783//endoplasmic reticulum;GO:0009504//cell plate;GO:0005886//plasma membr…	GO:0008047//enzyme activator activity;GO:0003779//actin binding;GO:0003774//motor activity;GO:0003677//DNA binding;GO:0042626//ATPase activity, coupled to transmembrane movement of substances;GO:0003682//chromatin binding;GO:0005516//calmodulin binding;GO:0004857//enzyme inhibitor activity;GO:0005524//ATP binding;GO:0003700//transcription factor activity, sequence-specific DNA binding	GO:0009789//positive regulation of abscisic acid-activated signaling pathway;GO:0045893//positive regulation of transcription, DNA-templated;GO:0043086//negative regulation of catalytic activity;GO:0043085//positive regulation of catalytic activity;GO:0006879//cellular iron ion homeostasis;GO:0009740//gibberellic acid mediated signaling pathway;GO:0030048//actin filament-based movement;GO:0043068…
BraA01g008910.3C	A01	4397049	4398894	+	gi|685258206|ref|XP_009129600.1|/0/PREDICTED: 26S proteasome non-ATPase regulatory subunit 2 homolog A-like [Brassica rapa]	sp|Q94CL7|PHR1_ARATH/0.0/Protein PHOSPHATE STARVATION RESPONSE 1 OS=Arabidopsis thaliana OX=3702 GN=PHR1 PE=1 SV=1	mus:103984394/2e-33/uncharacterized protein LOC103984394; K14317 nuclear pore complex protein Nup214	NA	molecular_function:GO:0003677//DNA binding;	Bra011042,Bra010355,Bra024188	AT4G28610.1	ko04075//Plant hormone signal transduction	GO:0005634//nucleus	GO:0003677//DNA binding;GO:0003904//deoxyribodipyrimidine photo-lyase activity;GO:0003682//chromatin binding;GO:0003700//transcription factor activity, sequence-specific DNA binding	GO:0055063//sulfate ion homeostasis;GO:0071486//cellular response to high light intensity;GO:0009650//UV protection;GO:0006355//regulation of transcription, DNA-templated;GO:0007623//circadian rhythm;GO:0000719//photoreactive repair;GO:0016036//cellular response to phosphate starvation
BraA01g008920.3C	A01	4399321	4401765	-	gi|685258208|ref|XP_009129605.1|/7.80968e-46/PREDICTED: uncharacterized protein LOC103854420 [Brassica rapa]	sp|Q66GN3|NPGR2_ARATH/0.0/Protein NPGR2 OS=Arabidopsis thaliana OX=3702 GN=NPGR2 PE=1 SV=1	mus:103994226/0.0/ATP-dependent RNA helicase DHX36; K14442 ATP-dependent RNA helicase DHX36 [EC:3.6.4.13]	MTH72/6e-08/---	molecular_function:GO:0005515//protein binding;	Bra011041,Bra010358	AT4G28600.1	-	GO:0005886//plasma membrane	GO:0005516//calmodulin binding	-
BraA01g008930.3C	A01	4406138	4407463	+	gi|685258210|ref|XP_009129611.1|/6.66009e-101/PREDICTED: uncharacterized protein At4g28440-like [Brassica rapa]	sp|Q5PP26|PII2_ARATH/2e-66/Piriformospora indica-insensitive protein 2 OS=Arabidopsis thaliana OX=3702 GN=PII-2 PE=2 SV=1	sly:101259509/3e-33/LRR receptor-like serine/threonine-protein kinase FLS2; K13420 LRR receptor-like serine/threonine-protein kinase FLS2 [EC:2.7.11.1]	alr0124_1/3e-15/---	molecular_function:GO:0005515//protein binding;	Bra011040	-	-	-	-	-
BraA01g008940.3C	A01	4413880	4416685	-	gi|685258212|ref|XP_009129621.1|/0/PREDICTED: reticulon-like protein B18 isoform X1 [Brassica rapa]	sp|Q8LPJ1|CKL6_ARATH/0.0/Casein kinase 1-like protein 6 OS=Arabidopsis thaliana OX=3702 GN=CKL6 PE=1 SV=1	ath:AT4G28540/0.0/CKL6; casein kinase I-like 6; K00924	CT301_1/5e-15/---	biological_process:GO:0006468//protein phosphorylation;molecular_function:GO:0004672//protein kinase activity;GO:0005524//ATP binding;	Bra011038,Bra010361,Bra024191,Bra032536,Bra027483,Bra015317	AT4G28540.1	-	GO:0055028//cortical microtubule;GO:0009506//plasmodesma	GO:0004674//protein serine/threonine kinase activity;GO:0005524//ATP binding	GO:0046777//protein autophosphorylation;GO:0042732//D-xylose metabolic process;GO:0009750//response to fructose;GO:0009749//response to glucose;GO:0009744//response to sucrose
BraA01g008950.3C	A01	4429133	4429603	+	gi|685258216|ref|XP_009129641.1|/0/PREDICTED: probable aminotransferase TAT1 [Brassica rapa]	NA	brp:103865769/1e-18/elongation factor 1-delta 1-like; K03232 elongation factor 1-beta	NA	molecular_function:GO:0004523//RNA-DNA hybrid ribonuclease activity;GO:0003676//nucleic acid binding;	NA	-	-	-	-	-
BraA01g008960.3C	A01	4435575	4438896	+	gi|567218654|ref|XP_006412956.1|/1.32817e-161/hypothetical protein EUTSA_v10025166mg [Eutrema salsugineum] &gt;gi|557114126|gb|ESQ54409.1| hypothetical protein EUTSA_v10025166mg [Eutrema salsugineum]	sp|Q9S851|NAC31_ARATH/3e-60/Protein CUP-SHAPED COTYLEDON 3 OS=Arabidopsis thaliana OX=3702 GN=NAC031 PE=1 SV=1	mdm:103435918/4e-17/glutathione gamma-glutamylcysteinyltransferase 1-like; K05941 glutathione gamma-glutamylcysteinyltransferase [EC:2.3.2.15]	NA	biological_process:GO:0006355//regulation of transcription, DNA-templated;molecular_function:GO:0003677//DNA binding;	Bra011037,Bra024194,Bra010362	AT4G28530.1	-	GO:0005634//nucleus	GO:0003677//DNA binding;GO:0003700//transcription factor activity, sequence-specific DNA binding	GO:0006355//regulation of transcription, DNA-templated;GO:0007275//multicellular organism development
BraA01g008970.3C	A01	4442511	4444507	-	gi|674894436|emb|CDY38395.1|/7.73885e-68/BnaC01g10040D [Brassica napus]	sp|P33525|CRU3_BRANA/0.0/Cruciferin CRU1 OS=Brassica napus OX=3708 GN=CRU1 PE=3 SV=1	NA	NA	molecular_function:GO:0045735//nutrient reservoir activity;	Bra011036,Bra010363	AT4G28520.1	-	GO:0042735//protein body;GO:0000326//protein storage vacuole	GO:0045735//nutrient reservoir activity	GO:0010162//seed dormancy process;GO:0009845//seed germination;GO:0071215//cellular response to abscisic acid stimulus;GO:0009933//meristem structural organization;GO:0009909//regulation of flower development;GO:0009640//photomorphogenesis;GO:0051301//cell division;GO:0010228//vegetative to reproductive phase transition of meristem;GO:0016567//protein ubiquitination;GO:0019915//lipid storage;GO:0…
BraA01g008980.3C	A01	4445858	4447206	+	gi|674859553|emb|CDY69740.1|/4.03319e-85/BnaAnng31360D [Brassica napus]	sp|O49460|PHB1_ARATH/0.0/Prohibitin-1, mitochondrial OS=Arabidopsis thaliana OX=3702 GN=PHB1 PE=1 SV=1	brp:103854389/0.0/prohibitin-1, mitochondrial; K17081 prohibitin 2	YGR231c/7e-101/---	NA	Bra011035,Bra010364	AT4G28510.1	-	GO:0005774//vacuolar membrane;GO:0005747//mitochondrial respiratory chain complex I;GO:0016021//integral component of membrane	-	-
BraA01g008990.3C	A01	4447690	4449998	-	gi|674859554|emb|CDY69741.1|/0/BnaAnng31370D [Brassica napus]	sp|O49459|NAC73_ARATH/0.0/NAC domain-containing protein 73 OS=Arabidopsis thaliana OX=3702 GN=NAC073 PE=2 SV=1	NA	NA	biological_process:GO:0006355//regulation of transcription, DNA-templated;molecular_function:GO:0003677//DNA binding;	Bra011034,Bra024197	AT4G28500.1	-	GO:0005634//nucleus	GO:0044212//transcription regulatory region DNA binding;GO:0003700//transcription factor activity, sequence-specific DNA binding	GO:0010413//glucuronoxylan metabolic process;GO:0045893//positive regulation of transcription, DNA-templated;GO:0045492//xylan biosynthetic process;GO:0007275//multicellular organism development;GO:2000652//regulation of secondary cell wall biogenesis
BraA01g009000.3C	A01	4454573	4457667	-	gi|923722529|ref|XP_013665468.1|/5.14486e-27/PREDICTED: uncharacterized protein LOC106369923 [Brassica napus]	sp|P47735|RLK5_ARATH/0.0/Receptor-like protein kinase 5 OS=Arabidopsis thaliana OX=3702 GN=RLK5 PE=1 SV=1	aly:ARALYDRAFT_491919/0.0/hypothetical protein; K08286 protein-serine/threonine kinase [EC:2.7.11.-]	alr0124_1/1e-39/---	biological_process:GO:0006468//protein phosphorylation;molecular_function:GO:0005524//ATP binding;GO:0004672//protein kinase activity;GO:0005515//protein binding;	Bra011033	AT4G28490.1	-	GO:0016021//integral component of membrane;GO:0005886//plasma membrane	GO:0004674//protein serine/threonine kinase activity;GO:0005524//ATP binding	GO:0046777//protein autophosphorylation;GO:0010102//lateral root morphogenesis;GO:0010103//stomatal complex morphogenesis;GO:0010468//regulation of gene expression;GO:0045087//innate immune response;GO:0007169//transmembrane receptor protein tyrosine kinase signaling pathway;GO:0010227//floral organ abscission;GO:0045490//pectin catabolic process;GO:0048443//stamen development;GO:0002237//respons…
BraA01g009010.3C	A01	4459686	4460369	+	gi|674869916|emb|CDY64966.1|/0/BnaA01g34910D [Brassica napus]	sp|Q5XV67|DMP7_ARATH/1e-120/Protein DMP7 OS=Arabidopsis thaliana OX=3702 GN=DMP7 PE=2 SV=1	NA	NA	NA	Bra011032,Bra024198	AT4G28485.1	-	GO:0016021//integral component of membrane;GO:0005783//endoplasmic reticulum;GO:0005739//mitochondrion	-	-
BraA01g009020.3C	A01	4462653	4467880	+	gi|685258356|ref|XP_009130667.1|/6.22433e-173/PREDICTED: ethylene-responsive transcription factor 1A-like [Brassica rapa]	sp|Q9SIV2|PSD2A_ARATH/0.0/26S proteasome non-ATPase regulatory subunit 2 homolog A OS=Arabidopsis thaliana OX=3702 GN=RPN1A PE=1 SV=2	brp:103854417/0.0/26S proteasome non-ATPase regulatory subunit 2 homolog A-like; K03028 26S proteasome regulatory subunit N1	SPBP19A11.03c/0.0/---	molecular_function:GO:0005488//binding;	Bra011030,Bra024200,Bra010366,Bra036488,Bra008312,Bra016824,Bra003811	AT4G28470.1	ko03050//Proteasome	GO:0008540//proteasome regulatory particle, base subcomplex;GO:0009506//plasmodesma;GO:0034515//proteasome storage granule;GO:0005634//nucleus;GO:0005886//plasma membrane	GO:0004175//endopeptidase activity;GO:0043130//ubiquitin binding;GO:0030234//enzyme regulator activity	GO:0043248//proteasome assembly;GO:0043161//proteasome-mediated ubiquitin-dependent protein catabolic process;GO:0009751//response to salicylic acid;GO:0051726//regulation of cell cycle;GO:0051788//response to misfolded protein;GO:0007010//cytoskeleton organization;GO:0045087//innate immune response;GO:0042176//regulation of protein catabolic process;GO:0006094//gluconeogenesis;GO:0009630//gravit…
BraA01g009030.3C	A01	4468528	4468749	-	gi|685258358|ref|XP_009130677.1|/1.03874e-167/PREDICTED: ubiquitin carboxyl-terminal hydrolase isozyme L3 isoform X1 [Brassica rapa] &gt;gi|923759574|ref|XP_013676773.1| PREDICTED: ubiquitin carboxyl-terminal hydrolase isozyme L3-like [Brassica napus]	sp|Q1PE40|PIP1_ARATH/2e-36/PAMP-induced secreted peptide 1 OS=Arabidopsis thaliana OX=3702 GN=PIP1 PE=1 SV=1	NA	NA	NA	Bra011029,Bra010367,Bra024201	-	-	-	-	-
BraA01g009040.3C	A01	4472148	4473334	-	gi|685258362|ref|XP_009130695.1|/0/PREDICTED: intracellular hyaluronan-binding protein 4-like [Brassica rapa]	sp|O49453|Y4844_ARATH/2e-87/Uncharacterized protein At4g28440 OS=Arabidopsis thaliana OX=3702 GN=At4g28440 PE=1 SV=1	brp:103854427/2e-101/uncharacterized protein At4g28440-like; K07466 replication factor A1	Ta1149/1e-08/---	NA	Bra011028,Bra024203	AT4G28440.1	ko03440//Homologous recombination;ko03420//Nucleotide excision repair;ko03030//DNA replication;ko03430//Mismatch repair	GO:0005829//cytosol	-	GO:0009853//photorespiration;GO:0006511//ubiquitin-dependent protein catabolic process;GO:0080129//proteasome core complex assembly;GO:0051788//response to misfolded protein
BraA01g009050.3C	A01	4473637	4475582	-	gi|685258366|ref|XP_009130712.1|/1.35514e-132/PREDICTED: ras-related protein RABD2c isoform X2 [Brassica rapa] &gt;gi|685344000|ref|XP_009108332.1| PREDICTED: ras-related protein RABD2c [Brassica rapa] &gt;gi|922416807|ref|XP_013601636.1| PREDICTED: ras-related protein RABD2c [Brassica oleracea var. oleracea] &gt;gi|922553873|ref|XP_013604961.1| PREDICTED: ras-related protein RABD2c [Brassica ole…	sp|Q8LDS3|RTNLR_ARATH/0.0/Reticulon-like protein B18 OS=Arabidopsis thaliana OX=3702 GN=RTNLB18 PE=2 SV=2	aly:ARALYDRAFT_332090/3e-29/hypothetical protein; K18999 RNA polymerase II C-terminal domain phosphatase-like 3/4 [EC:3.1.3.16]	NA	NA	Bra011027	AT4G28430.1	-	GO:0005783//endoplasmic reticulum;GO:0005634//nucleus;GO:0044425	-	-
BraA01g009060.3C	A01	4476067	4478009	-	gi|685258373|ref|XP_009130748.1|/0/PREDICTED: uncharacterized protein LOC103855507 [Brassica rapa]	sp|Q67Y55|TAT1_ARATH/0.0/Probable aminotransferase TAT1 OS=Arabidopsis thaliana OX=3702 GN=At4g28420 PE=2 SV=1	brp:103854450/0.0/probable aminotransferase TAT1; K00815 tyrosine aminotransferase [EC:2.6.1.5]	NMA1684/1e-40/---	biological_process:GO:0009058//biosynthetic process;molecular_function:GO:0030170//pyridoxal phosphate binding;GO:0003824//catalytic activity;	Bra011026,Bra036490,Bra011025	AT4G28420.2	ko01100//Metabolic pathways;ko01110//Biosynthesis of secondary metabolites;ko01230//Biosynthesis of amino acids;ko00270//Cysteine and methionine metabolism;ko01210//2-Oxocarboxylic acid metabolism;ko00380//Tryptophan metabolism;ko00350//Tyrosine metabolism;ko00400//Phenylalanine, tyrosine and tryptophan biosynthesis;ko00130//Ubiquinone and other terpenoid-quinone biosynthesis;ko00360//Phenylalani…	GO:0016020//membrane;GO:0005737//cytoplasm	GO:0080108//S-alkylthiohydroximate lyase activity;GO:0030170//pyridoxal phosphate binding;GO:0008483//transaminase activity	GO:0006098//pentose-phosphate shunt;GO:0006636//unsaturated fatty acid biosynthetic process;GO:0019252//starch biosynthetic process;GO:0006766//vitamin metabolic process;GO:0006546//glycine catabolic process;GO:0042742//defense response to bacterium;GO:0009106//lipoate metabolic process;GO:0048830//adventitious root development;GO:0009108//coenzyme biosynthetic process;GO:0019288//isopentenyl dip…
BraA01g009070.3C	A01	4479010	4480367	-	gi|923918179|ref|XP_013728479.1|/0/PREDICTED: putative glycerol-3-phosphate transporter 4 [Brassica napus]	sp|Q67Y55|TAT1_ARATH/2e-158/Probable aminotransferase TAT1 OS=Arabidopsis thaliana OX=3702 GN=At4g28420 PE=2 SV=1	eus:EUTSA_v10025166mg/3e-162/hypothetical protein; K00815 tyrosine aminotransferase [EC:2.6.1.5]	Cgl2785/9e-12/---	biological_process:GO:0009058//biosynthetic process;molecular_function:GO:0030170//pyridoxal phosphate binding;GO:0003824//catalytic activity;	Bra011025,Bra011026,Bra036703	AT4G28420.2	ko01100//Metabolic pathways;ko01110//Biosynthesis of secondary metabolites;ko01230//Biosynthesis of amino acids;ko00270//Cysteine and methionine metabolism;ko01210//2-Oxocarboxylic acid metabolism;ko00380//Tryptophan metabolism;ko00350//Tyrosine metabolism;ko00400//Phenylalanine, tyrosine and tryptophan biosynthesis;ko00130//Ubiquinone and other terpenoid-quinone biosynthesis;ko00360//Phenylalani…	GO:0016020//membrane;GO:0005737//cytoplasm	GO:0080108//S-alkylthiohydroximate lyase activity;GO:0030170//pyridoxal phosphate binding;GO:0008483//transaminase activity	GO:0006098//pentose-phosphate shunt;GO:0006636//unsaturated fatty acid biosynthetic process;GO:0019252//starch biosynthetic process;GO:0006766//vitamin metabolic process;GO:0006546//glycine catabolic process;GO:0042742//defense response to bacterium;GO:0009106//lipoate metabolic process;GO:0048830//adventitious root development;GO:0009108//coenzyme biosynthetic process;GO:0019288//isopentenyl dip…
BraA01g009080.3C	A01	4486883	4487224	-	gi|685258375|ref|XP_009130760.1|/0/PREDICTED: putative F-box protein At4g17565 [Brassica rapa]	sp|Q67Y55|TAT1_ARATH/3e-50/Probable aminotransferase TAT1 OS=Arabidopsis thaliana OX=3702 GN=At4g28420 PE=2 SV=1	eus:EUTSA_v10025166mg/3e-59/hypothetical protein; K00815 tyrosine aminotransferase [EC:2.6.1.5]	NA	NA	Bra011024	-	-	-	-	-
BraA01g009090.3C	A01	4535403	4535750	+	gi|685258379|ref|XP_009130778.1|/0/PREDICTED: GATA transcription factor 26-like isoform X2 [Brassica rapa]	NA	NA	NA	NA	Bra040156	AT4G28405.1	-	GO:0005576//extracellular region	-	-
BraA01g009100.3C	A01	4536036	4537486	-	gi|685258381|ref|XP_009130790.1|/0/PREDICTED: microtubule-associated protein TORTIFOLIA1 [Brassica rapa]	sp|Q93YW5|P2C58_ARATH/0.0/Probable protein phosphatase 2C 58 OS=Arabidopsis thaliana OX=3702 GN=At4g28400 PE=2 SV=1	brp:103855360/0.0/probable protein phosphatase 2C 58; K17506 protein phosphatase 1L [EC:3.1.3.16]	SPCC1223.11/3e-30/---	NA	Bra040157,Bra024205,Bra031134,Bra026259,Bra040155	AT4G28400.1	ko04075//Plant hormone signal transduction;ko04931//Insulin resistance	-	GO:0046872//metal ion binding;GO:0004722//protein serine/threonine phosphatase activity	GO:0031348//negative regulation of defense response;GO:0009627//systemic acquired resistance;GO:0006470//protein dephosphorylation
BraA01g009110.3C	A01	4539122	4540162	+	gi|685258383|ref|XP_009130801.1|/0/PREDICTED: uncharacterized protein LOC103855553 [Brassica rapa]	NA	NA	NA	NA	NA	-	-	-	-	-
BraA01g009120.3C	A01	4545335	4546135	-	gi|685258385|ref|XP_009130811.1|/1.42612e-151/PREDICTED: calcineurin B-like protein 1 [Brassica rapa] &gt;gi|685258387|ref|XP_009130820.1| PREDICTED: calcineurin B-like protein 1 [Brassica rapa] &gt;gi|674894453|emb|CDY38412.1| BnaC01g10210D [Brassica napus]	sp|Q8VZ91|EF103_ARATH/4e-139/Ethylene-responsive transcription factor 6 OS=Arabidopsis thaliana OX=3702 GN=ERF6 PE=2 SV=2	brp:103855420/0.0/ethylene-responsive transcription factor 6-like; K09286 EREBP-like factor	NA	biological_process:GO:0006355//regulation of transcription, DNA-templated;molecular_function:GO:0003677//DNA binding;GO:0003700//transcription factor activity, sequence-specific DNA binding;	Bra040158,Bra021049,Bra017612,Bra027447,Bra040159,Bra022115,Bra017495	AT4G17490.1	-	GO:0005634//nucleus	GO:0003677//DNA binding;GO:0005515//protein binding;GO:0003700//transcription factor activity, sequence-specific DNA binding	GO:0009873//ethylene-activated signaling pathway;GO:0000302//response to reactive oxygen species;GO:0002679//respiratory burst involved in defense response;GO:0006355//regulation of transcription, DNA-templated;GO:0051301//cell division;GO:0010200//response to chitin;GO:0001944//vasculature development;GO:0009644//response to high light intensity
BraA01g009130.3C	A01	4550890	4551612	+	gi|685258389|ref|XP_009130831.1|/0/PREDICTED: decapping nuclease DXO homolog, chloroplastic-like [Brassica rapa]	sp|O80337|EF100_ARATH/4e-129/Ethylene-responsive transcription factor 1A OS=Arabidopsis thaliana OX=3702 GN=ERF1A PE=1 SV=2	brp:103855430/1e-173/ethylene-responsive transcription factor 1A-like; K09286 EREBP-like factor	NA	biological_process:GO:0006355//regulation of transcription, DNA-templated;molecular_function:GO:0003700//transcription factor activity, sequence-specific DNA binding;GO:0003677//DNA binding;	Bra040159,Bra021048,Bra021047,Bra022115,Bra017495,Bra040158	AT4G17500.1	ko04075//Plant hormone signal transduction	GO:0005643//nuclear pore	GO:0003677//DNA binding;GO:0003700//transcription factor activity, sequence-specific DNA binding	GO:0006952//defense response;GO:0045893//positive regulation of transcription, DNA-templated;GO:0009873//ethylene-activated signaling pathway;GO:0051301//cell division;GO:0010200//response to chitin;GO:0001944//vasculature development
BraA01g009140.3C	A01	4552254	4553704	-	gi|685258391|ref|XP_009130842.1|/0/PREDICTED: casein kinase II subunit beta&apos;-like [Brassica rapa]	sp|Q8GWE1|UCH3_ARATH/7e-155/Ubiquitin carboxyl-terminal hydrolase 3 OS=Arabidopsis thaliana OX=3702 GN=UCH3 PE=2 SV=1	brp:103855439/2e-168/ubiquitin carboxyl-terminal hydrolase isozyme L3; K05609 ubiquitin carboxyl-terminal hydrolase L3 [EC:3.4.19.12]	NA	NA	Bra040160,Bra012660	AT4G17510.1	-	GO:0009507//chloroplast;GO:0005829//cytosol	GO:0004843//thiol-dependent ubiquitin-specific protease activity	GO:0016579//protein deubiquitination;GO:0006511//ubiquitin-dependent protein catabolic process
BraA01g009150.3C	A01	4554260	4555925	+	gi|685258393|ref|XP_009130853.1|/0/PREDICTED: coenzyme Q-binding protein COQ10 homolog, mitochondrial [Brassica rapa] &gt;gi|923506704|ref|XP_013711099.1| PREDICTED: coenzyme Q-binding protein COQ10 homolog, mitochondrial-like isoform X2 [Brassica napus] &gt;gi|674954314|emb|CDX78787.1| BnaA01g08540D [Brassica napus]	sp|O23593|RGGB_ARATH/4e-155/RGG repeats nuclear RNA binding protein B OS=Arabidopsis thaliana OX=3702 GN=RGGB PE=1 SV=1	brp:103855456/0.0/intracellular hyaluronan-binding protein 4-like; K13199 plasminogen activator inhibitor 1 RNA-binding protein	lin0859/3e-07/---	NA	Bra040161,Bra012659,Bra021044	AT4G17520.1	-	GO:0005829//cytosol;GO:0005777//peroxisome;GO:0005634//nucleus	-	GO:0009735//response to cytokinin
BraA01g009160.3C	A01	4556352	4558170	-	gi|685258396|ref|XP_009130866.1|/1.00698e-112/PREDICTED: uncharacterized protein LOC103855611 [Brassica rapa] &gt;gi|923506706|ref|XP_013711203.1| PREDICTED: uncharacterized protein LOC106415095 [Brassica napus] &gt;gi|674954315|emb|CDX78788.1| BnaA01g08550D [Brassica napus]	sp|Q9SEH3|RAD2C_ARATH/2e-132/Ras-related protein RABD2c OS=Arabidopsis thaliana OX=3702 GN=RABD2C PE=1 SV=1	brp:103834020/3e-133/ras-related protein RABD2c; K07874 Ras-related protein Rab-1A	SPAC18G6.03/2e-51/---	molecular_function:GO:0003924//GTPase activity;GO:0005525//GTP binding;	Bra040162,Bra012658,Bra022113,Bra024956,Bra017497,Bra034106,Bra014592,Bra004941	AT4G17530.1	-	GO:0005773//vacuole;GO:0005794//Golgi apparatus;GO:0005829//cytosol;GO:0009506//plasmodesma;GO:0005886//plasma membrane	GO:0005525//GTP binding;GO:0003924//GTPase activity	GO:0006499//N-terminal protein myristoylation;GO:0006913//nucleocytoplasmic transport;GO:0010200//response to chitin;GO:0006886//intracellular protein transport;GO:0007264//small GTPase mediated signal transduction;GO:0009555//pollen development;GO:0009860//pollen tube growth
BraA01g009170.3C	A01	4561618	4563191	+	gi|923506708|ref|XP_013711310.1|/0/PREDICTED: uncharacterized protein LOC106415185 [Brassica napus]	NA	smo:SELMODRAFT_442263/2e-13/hypothetical protein; K02324 DNA polymerase epsilon subunit 1 [EC:2.7.7.7]	NA	NA	Bra040163	AT4G17540.1	-	-	-	-
BraA01g009180.3C	A01	4563341	4565088	-	gi|674954317|emb|CDX78790.1|/9.23926e-73/BnaA01g08570D [Brassica napus]	sp|O23596|GLPT4_ARATH/0.0/Putative glycerol-3-phosphate transporter 4 OS=Arabidopsis thaliana OX=3702 GN=At4g17550 PE=3 SV=2	brp:103855498/0.0/putative glycerol-3-phosphate transporter 4; K13783 MFS transporter, OPA family, solute carrier family 37 (glycerol-3-phosphate transporter), member 1/2	PA1144/1e-36/---	biological_process:GO:0055085//transmembrane transport;GO:0006810//transport;cellular_component:GO:0016021//integral component of membrane;molecular_function:GO:0005215//transporter activity;	Bra040164,Bra021043,Bra012657	AT4G17550.1	-	GO:0016021//integral component of membrane;GO:0005774//vacuolar membrane;GO:0009507//chloroplast	GO:0015315//organophosphate:inorganic phosphate antiporter activity;GO:0005351//sugar:proton symporter activity	GO:0098655//cation transmembrane transport;GO:0006820//anion transport;GO:0055062//phosphate ion homeostasis;GO:0008643//carbohydrate transport
BraA01g009190.3C	A01	4566050	4567186	-	gi|674954318|emb|CDX78791.1|/1.71373e-67/BnaA01g08580D [Brassica napus]	sp|Q3EA00|FB235_ARATH/1e-131/Putative F-box protein At4g17565 OS=Arabidopsis thaliana OX=3702 GN=At4g17565 PE=4 SV=1	NA	NA	molecular_function:GO:0005515//protein binding;	Bra040165	-	-	-	-	-
BraA01g009200.3C	A01	4578307	4580754	-	gi|89274204|gb|ABD65608.1|/0/peroxidase, putative [Brassica oleracea]	sp|Q8W4H1|GAT26_ARATH/0.0/GATA transcription factor 26 OS=Arabidopsis thaliana OX=3702 GN=GATA26 PE=2 SV=1	NA	NA	biological_process:GO:0006355//regulation of transcription, DNA-templated;molecular_function:GO:0008270//zinc ion binding;GO:0003700//transcription factor activity, sequence-specific DNA binding;GO:0043565//sequence-specific DNA binding;	Bra040167,Bra021041,Bra024961,Bra017500,Bra017501	AT4G17570.3	-	GO:0005634//nucleus	GO:0008270//zinc ion binding;GO:0043565//sequence-specific DNA binding;GO:0003700//transcription factor activity, sequence-specific DNA binding	GO:0006355//regulation of transcription, DNA-templated
BraA01g009210.3C	A01	4585267	4588413	-	gi|685258402|ref|XP_009130900.1|/1.21398e-142/PREDICTED: probable transcription factor KAN3 [Brassica rapa]	sp|F4IK92|TORL2_ARATH/0.0/TORTIFOLIA1-like protein 2 OS=Arabidopsis thaliana OX=3702 GN=TOR1L2 PE=4 SV=1	NA	NA	cellular_component:GO:0005874//microtubule;molecular_function:GO:0008017//microtubule binding;GO:0005488//binding;	NA	AT2G07170.1	-	GO:0005737//cytoplasm	-	GO:0051726//regulation of cell cycle;GO:0009909//regulation of flower development;GO:0051567//histone H3-K9 methylation;GO:0007017//microtubule-based process;GO:0006270//DNA replication initiation;GO:0006346//methylation-dependent chromatin silencing;GO:0031048//chromatin silencing by small RNA;GO:0008283//cell proliferation;GO:0006275//regulation of DNA replication
BraA01g009220.3C	A01	4590321	4604684	-	gi|685258404|ref|XP_009130911.1|/0/PREDICTED: uncharacterized protein LOC103855649 [Brassica rapa]	NA	NA	YDL112w_2/3e-37/---	biological_process:GO:0006396//RNA processing;molecular_function:GO:0005488//binding;GO:0003723//RNA binding;GO:0008173//RNA methyltransferase activity;	Bra040168	AT4G17610.1	-	GO:0016021//integral component of membrane	GO:0003723//RNA binding;GO:0016423//tRNA (guanine) methyltransferase activity	GO:0030488//tRNA methylation
BraA01g009230.3C	A01	4613102	4615104	+	gi|685258406|ref|XP_009130922.1|/0/PREDICTED: syntaxin-23-like [Brassica rapa]	sp|O81445|CNBL1_ARATH/2e-151/Calcineurin B-like protein 1 OS=Arabidopsis thaliana OX=3702 GN=CBL1 PE=1 SV=3	brp:103855561/3e-152/calcineurin B-like protein 1; K06268 serine/threonine-protein phosphatase 2B regulatory subunit	YKL190w/2e-17/---	molecular_function:GO:0005509//calcium ion binding;	Bra040169,Bra012655	AT4G17615.1	-	GO:0005737//cytoplasm;GO:0090406//pollen tube;GO:0005886//plasma membrane	GO:0005509//calcium ion binding;GO:0019900//kinase binding	GO:0031348//negative regulation of defense response;GO:0009611//response to wounding;GO:0009867//jasmonic acid mediated signaling pathway;GO:0009862//systemic acquired resistance, salicylic acid mediated signaling pathway;GO:0009414//response to water deprivation;GO:0010363//regulation of plant-type hypersensitive response;GO:0010118//stomatal movement;GO:0006612//protein targeting to membrane;GO…
BraA01g009240.3C	A01	4616371	4619349	+	gi|685258408|ref|XP_009130935.1|/0/PREDICTED: heat stress transcription factor A-1a [Brassica rapa]	sp|Q8RY73|DXO_ARATH/0.0/Decapping nuclease DXO homolog, chloroplastic OS=Arabidopsis thaliana OX=3702 GN=At4g17620 PE=1 SV=1	brp:103855575/0.0/decapping nuclease DXO homolog, chloroplastic-like; K14845 RAT1-interacting protein	XF1267/5e-10/---	NA	Bra040170,Bra012653	AT4G17620.1	-	GO:0005829//cytosol;GO:0009507//chloroplast	GO:0046872//metal ion binding;GO:0003723//RNA binding;GO:0004518//nuclease activity;GO:0000166//nucleotide binding	-
BraA01g009250.3C	A01	4619706	4621124	+	gi|685258419|ref|XP_009131029.1|/0/PREDICTED: uncharacterized protein LOC103855754 [Brassica rapa]	sp|P40229|CSK2C_ARATH/5e-172/Casein kinase II subunit beta-2 OS=Arabidopsis thaliana OX=3702 GN=CKB2 PE=1 SV=1	brp:103855586/0.0/casein kinase II subunit beta'-like; K03115 casein kinase II subunit beta	SPAC1851.03/3e-78/---	NA	Bra040171,Bra025463,Bra012652,Bra022101	AT4G17640.1	ko03008//Ribosome biogenesis in eukaryotes;ko04712//Circadian rhythm - plant	GO:0005956//protein kinase CK2 complex;GO:0005634//nucleus	GO:0019887//protein kinase regulator activity;GO:0016301//kinase activity	GO:0045859//regulation of protein kinase activity
BraA01g009260.3C	A01	4621751	4622747	+	gi|685258410|ref|XP_009130943.1|/0/PREDICTED: transcription factor MYB39-like [Brassica rapa] &gt;gi|923521103|ref|XP_013668677.1| PREDICTED: transcription factor MYB39-like [Brassica napus] &gt;gi|923699538|ref|XP_013659273.1| PREDICTED: transcription factor MYB39-like [Brassica napus] &gt;gi|674954327|emb|CDX78800.1| BnaA01g08670D [Brassica napus]	NA	brp:103855597/0.0/coenzyme Q-binding protein COQ10 homolog, mitochondrial; K18588 coenzyme Q-binding protein COQ10	RSc1425/6e-14/---	NA	Bra040172,Bra021040	-	-	-	-	-
BraA01g009270.3C	A01	4625589	4626229	-	gi|685258413|ref|XP_009130958.1|/0/PREDICTED: uncharacterized membrane protein At4g09580-like [Brassica rapa]	sp|Q8LGS1|MARD1_ARATH/1e-07/Protein MARD1 OS=Arabidopsis thaliana OX=3702 GN=MARD1 PE=2 SV=2	NA	NA	NA	Bra040173,Bra012651,Bra022099	AT4G17670.1	-	-	-	-
BraA01g009280.3C	A01	4636903	4642445	+	gi|685258415|ref|XP_009130966.1|/0/PREDICTED: putative DNA-binding protein ESCAROLA [Brassica rapa] &gt;gi|923521105|ref|XP_013668682.1| PREDICTED: AT-hook motif nuclear-localized protein 23 [Brassica napus]	NA	gmx:100804916/3e-07/MLO-like protein 11-like; K08472 mlo protein	NA	biological_process:GO:0010468//regulation of gene expression;cellular_component:GO:0005777//peroxisome;	Bra040174,Bra013316,Bra028808	-	-	-	-	-
BraA01g009290.3C	A01	4645291	4645803	+	gi|685258421|ref|XP_009131052.1|/9.02339e-154/PREDICTED: probable transcriptional regulator RABBIT EARS [Brassica rapa]	NA	NA	NA	NA	Bra028808	-	-	-	-	-
BraA01g009300.3C	A01	4648297	4650284	-	gi|685258428|ref|XP_009131083.1|/0/PREDICTED: acetylornithine deacetylase [Brassica rapa]	NA	NA	NA	NA	Bra028746	AT5G05980.2	ko01100//Metabolic pathways;ko00790//Folate biosynthesis	GO:0005829//cytosol;GO:0009570//chloroplast stroma	GO:0004326//tetrahydrofolylpolyglutamate synthase activity;GO:0005524//ATP binding	GO:0048767//root hair elongation;GO:0010449//root meristem growth;GO:0006730//one-carbon metabolic process;GO:0046901//tetrahydrofolylpolyglutamate biosynthetic process
BraA01g009310.3C	A01	4651422	4658048	+	gi|685258426|ref|XP_009131074.1|/0/PREDICTED: uncharacterized protein LOC103855787 [Brassica rapa]	sp|O23609|PER41_ARATH/9e-167/Peroxidase 41 OS=Arabidopsis thaliana OX=3702 GN=PER41 PE=3 SV=1	brp:103855629/0.0/peroxidase 41-like; K00430 peroxidase [EC:1.11.1.7]	YKR066c/2e-08/---	biological_process:GO:0055114//oxidation-reduction process;GO:0006979//response to oxidative stress;molecular_function:GO:0020037//heme binding;GO:0004601//peroxidase activity;	Bra040175	AT4G17690.1	ko01100//Metabolic pathways;ko01110//Biosynthesis of secondary metabolites;ko00940//Phenylpropanoid biosynthesis	GO:0005576//extracellular region	GO:0046872//metal ion binding;GO:0004601//peroxidase activity;GO:0020037//heme binding;GO:0009044//xylan 1,4-beta-xylosidase activity	GO:0006979//response to oxidative stress;GO:0042744//hydrogen peroxide catabolic process;GO:0055114//oxidation-reduction process;GO:0009860//pollen tube growth;GO:0009827//plant-type cell wall modification
BraA01g009320.3C	A01	4658601	4661501	-	gi|89274216|gb|ABD65620.1|/1.0349e-73/hypothetical protein 23.t00062 [Brassica oleracea]	sp|Q941I2|KAN3_ARATH/3e-108/Probable transcription factor KAN3 OS=Arabidopsis thaliana OX=3702 GN=KAN3 PE=2 SV=1	mus:103984394/2e-15/uncharacterized protein LOC103984394; K14317 nuclear pore complex protein Nup214	NA	molecular_function:GO:0003677//DNA binding;	Bra040176,Bra021038	AT4G17695.1	ko04075//Plant hormone signal transduction	GO:0005634//nucleus	GO:0003677//DNA binding;GO:0003700//transcription factor activity, sequence-specific DNA binding;GO:0003682//chromatin binding	GO:0006355//regulation of transcription, DNA-templated;GO:0030154//cell differentiation;GO:0007275//multicellular organism development
BraA01g009330.3C	A01	4673990	4675168	-	gi|685260458|ref|XP_009139972.1|/6.74641e-67/PREDICTED: uncharacterized protein LOC103863955 [Brassica rapa]	sp|Q9LFD5|BPA1_ARATH/2e-89/Binding partner of ACD11 1 OS=Arabidopsis thaliana OX=3702 GN=BPA1 PE=1 SV=1	NA	NA	molecular_function:GO:0003676//nucleic acid binding;	Bra040177,Bra012646	AT4G17720.1	-	GO:0005634//nucleus;GO:0005829//cytosol	GO:0003676//nucleic acid binding;GO:0000166//nucleotide binding	GO:0009627//systemic acquired resistance;GO:0009735//response to cytokinin;GO:0034976//response to endoplasmic reticulum stress
BraA01g009340.3C	A01	4676463	4677793	+	gi|685258434|ref|XP_009131115.1|/2.31851e-137/PREDICTED: abscisic acid receptor PYR1-like [Brassica rapa]	sp|O04378|SYP23_ARATH/1e-152/Syntaxin-23 OS=Arabidopsis thaliana OX=3702 GN=SYP23 PE=1 SV=1	brp:103855658/0.0/syntaxin-23-like; K08488 syntaxin 7	YOR036w/2e-18/---	biological_process:GO:0016192//vesicle-mediated transport;GO:0006886//intracellular protein transport;cellular_component:GO:0016020//membrane;molecular_function:GO:0005484//SNAP receptor activity;	Bra040178,Bra012645,Bra024989	AT4G17730.1	ko04145//Phagosome;ko04130//SNARE interactions in vesicular transport	GO:0016021//integral component of membrane;GO:0005774//vacuolar membrane;GO:0012505//endomembrane system;GO:0031201//SNARE complex;GO:0005634//nucleus	GO:0000149//SNARE binding;GO:0005484//SNAP receptor activity	GO:0052543//callose deposition in cell wall;GO:0006906//vesicle fusion;GO:0009556//microsporogenesis;GO:0048278//vesicle docking;GO:0006886//intracellular protein transport
BraA01g009350.3C	A01	4678399	4679800	-	gi|685258436|ref|XP_009131125.1|/1.85421e-160/PREDICTED: transcription factor MYC4-like [Brassica rapa]	sp|P41151|HFA1A_ARATH/0.0/Heat stress transcription factor A-1a OS=Arabidopsis thaliana OX=3702 GN=HSFA1A PE=1 SV=2	brp:103855665/0.0/heat stress transcription factor A-1a; K09419 heat shock transcription factor, other eukaryote	SPAC2E12.02.02/1e-23/---	biological_process:GO:0006355//regulation of transcription, DNA-templated;cellular_component:GO:0005634//nucleus;molecular_function:GO:0043565//sequence-specific DNA binding;GO:0003700//transcription factor activity, sequence-specific DNA binding;	Bra040179	AT4G17750.1	-	GO:0005737//cytoplasm;GO:0005634//nucleus	GO:0043565//sequence-specific DNA binding;GO:0005515//protein binding;GO:0003700//transcription factor activity, sequence-specific DNA binding	GO:0009408//response to heat;GO:0006355//regulation of transcription, DNA-templated
BraA01g009360.3C	A01	4682802	4685028	-	gi|685260460|ref|XP_009139989.1|/0/PREDICTED: transcription factor MYC4-like [Brassica rapa]	NA	tcc:TCM_027003/6e-16/Cysteine/Histidine-rich C1 domain family protein, putative; K16219 protein N-terminal methyltransferase [EC:2.1.1.244]	NA	biological_process:GO:0035556//intracellular signal transduction;	NA	AT4G16015.1	-	GO:0005634//nucleus	GO:0047134//protein-disulfide reductase activity;GO:0008270//zinc ion binding	GO:0035556//intracellular signal transduction;GO:0055114//oxidation-reduction process
BraA01g009370.3C	A01	4687597	4689184	-	gi|685258438|ref|XP_009131135.1|/0/PREDICTED: probable ADP-ribosylation factor GTPase-activating protein AGD8 [Brassica rapa] &gt;gi|923906926|ref|XP_013723423.1| PREDICTED: probable ADP-ribosylation factor GTPase-activating protein AGD8 [Brassica napus]	sp|Q8GWP0|MYB39_ARATH/0.0/Transcription factor MYB39 OS=Arabidopsis thaliana OX=3702 GN=MYB39 PE=2 SV=1	brp:103855673/0.0/transcription factor MYB39-like; K09422 myb proto-oncogene protein, plant	ECU11g1690/2e-28/---	molecular_function:GO:0003677//DNA binding;	Bra040181,Bra012641,Bra021033	AT4G17785.1	ko04626//Plant-pathogen interaction	GO:0005634//nucleus	GO:0003700//transcription factor activity, sequence-specific DNA binding;GO:0003677//DNA binding;GO:0003682//chromatin binding	GO:0006355//regulation of transcription, DNA-templated
BraA01g009380.3C	A01	4698196	4699215	+	gi|685258440|ref|XP_009131146.1|/7.51576e-169/PREDICTED: uncharacterized protein LOC103855852 [Brassica rapa]	sp|Q8L586|Y4958_ARATH/2e-110/Uncharacterized membrane protein At4g09580 OS=Arabidopsis thaliana OX=3702 GN=At4g09580 PE=1 SV=1	NA	VC1723/8e-20/---	NA	Bra040182,Bra012640	AT4G17790.1	-	GO:0016021//integral component of membrane	-	GO:0006661//phosphatidylinositol biosynthetic process
BraA01g009390.3C	A01	4702468	4703349	-	gi|685258442|ref|XP_009131155.1|/0/PREDICTED: putative RING-H2 finger protein ATL53 isoform X1 [Brassica rapa]	sp|O23620|AHL23_ARATH/0.0/AT-hook motif nuclear-localized protein 23 OS=Arabidopsis thaliana OX=3702 GN=AHL23 PE=1 SV=1	gmx:100819125/1e-84/putative DNA-binding protein ESCAROLA-like; K07374 tubulin alpha	NA	NA	Bra040183,Bra012639	AT4G17800.1	-	GO:0005737//cytoplasm	-	GO:0044763;GO:0006811//ion transport;GO:0050794//regulation of cellular process;GO:0006351//transcription, DNA-templated
BraA01g009400.3C	A01	4732120	4732728	+	gi|685258446|ref|XP_009131175.1|/0/PREDICTED: RING-H2 finger protein ATL29 [Brassica rapa]	sp|O80942|ZFP10_ARATH/1e-20/Zinc finger protein 10 OS=Arabidopsis thaliana OX=3702 GN=ZFP10 PE=2 SV=1	jcu:105632224/1e-15/serine/threonine-protein kinase BLUS1; K08835 serine/threonine-protein kinase OSR1/STK39 [EC:2.7.11.1]	NA	molecular_function:GO:0003676//nucleic acid binding;	Bra013257,Bra012638	AT4G17810.1	-	GO:0005634//nucleus	GO:0008270//zinc ion binding;GO:0003676//nucleic acid binding;GO:0003700//transcription factor activity, sequence-specific DNA binding	GO:0045893//positive regulation of transcription, DNA-templated;GO:0006417//regulation of translation;GO:0009965//leaf morphogenesis;GO:0030154//cell differentiation;GO:0009657//plastid organization
BraA01g009410.3C	A01	4740841	4743253	+	gi|685258450|ref|XP_009131195.1|/7.71741e-141/PREDICTED: uncharacterized protein LOC103855897 [Brassica rapa]	sp|Q9C5C4|ARGE_ARATH/0.0/Acetylornithine deacetylase OS=Arabidopsis thaliana OX=3702 GN=At4g17830 PE=2 SV=1	brp:103855796/0.0/acetylornithine deacetylase; K01438 acetylornithine deacetylase [EC:3.5.1.16]	lin0289/1e-10/---	biological_process:GO:0008152//metabolic process;molecular_function:GO:0016787//hydrolase activity;	Bra013258,Bra012637	AT4G17830.1	ko01100//Metabolic pathways;ko01110//Biosynthesis of secondary metabolites;ko01230//Biosynthesis of amino acids;ko01210//2-Oxocarboxylic acid metabolism;ko00220//Arginine biosynthesis	GO:0005829//cytosol	GO:0046872//metal ion binding;GO:0008777//acetylornithine deacetylase activity;GO:0008237//metallopeptidase activity	GO:0006526//arginine biosynthetic process;GO:0006508//proteolysis
BraA01g009420.3C	A01	4743425	4745036	-	gi|674954341|emb|CDX78814.1|/0/BnaA01g08810D [Brassica napus]	sp|Q9C660|PEK10_ARATH/1e-05/Proline-rich receptor-like protein kinase PERK10 OS=Arabidopsis thaliana OX=3702 GN=PERK10 PE=1 SV=2	brp:103844710/5e-22/cysteine--tRNA ligase, cytoplasmic-like; K01883 cysteinyl-tRNA synthetase [EC:6.1.1.16]	NA	NA	Bra013259,Bra012636,Bra005356,Bra033384	AT4G17840.1	-	GO:0016021//integral component of membrane;GO:0009507//chloroplast	-	-
BraA01g009430.3C	A01	4753651	4754194	+	gi|685258454|ref|XP_009131217.1|/0/PREDICTED: NAC domain-containing protein 78-like isoform X1 [Brassica rapa]	sp|F4IF36|FGT1_ARATH/6e-06/Protein FORGETTER 1 OS=Arabidopsis thaliana OX=3702 GN=FGT1 PE=1 SV=1	ppp:PHYPADRAFT_92690/5e-14/hypothetical protein; K13172 serine/arginine repetitive matrix protein 2	NA	NA	Bra013261	AT4G17850.1	-	GO:0005634//nucleus	GO:0005488	-
BraA01g009440.3C	A01	4755718	4756696	+	gi|685258458|ref|XP_009131234.1|/0/PREDICTED: probable serine/threonine-protein kinase At4g35230 [Brassica rapa]	NA	ppp:PHYPADRAFT_92690/2e-15/hypothetical protein; K13172 serine/arginine repetitive matrix protein 2	NA	NA	Bra013261	-	-	-	-	-
BraA01g009450.3C	A01	4761031	4761606	+	gi|923906996|ref|XP_013723453.1|/0/PREDICTED: type I inositol polyphosphate 5-phosphatase 2-like [Brassica napus]	sp|O49686|PYR1_ARATH/6e-126/Abscisic acid receptor PYR1 OS=Arabidopsis thaliana OX=3702 GN=PYR1 PE=1 SV=1	brp:103855821/6e-138/abscisic acid receptor PYR1-like; K14496 abscisic acid receptor PYR/PYL family	NA	NA	Bra013262,Bra012635,Bra021032,Bra017526	-	-	-	-	-
BraA01g009460.3C	A01	4768793	4769485	-	gi|674926304|emb|CDY06935.1|/0/BnaA04g23800D [Brassica napus]	sp|O49687|MYC4_ARATH/6e-128/Transcription factor MYC4 OS=Arabidopsis thaliana OX=3702 GN=MYC4 PE=1 SV=1	brp:103855832/4e-161/transcription factor MYC4-like; K13422 transcription factor MYC2	NA	molecular_function:GO:0046983//protein dimerization activity;	Bra013263	AT4G17880.1	ko04075//Plant hormone signal transduction	GO:0005634//nucleus	GO:0043425//bHLH transcription factor binding;GO:0003677//DNA binding;GO:0046983//protein dimerization activity;GO:0003700//transcription factor activity, sequence-specific DNA binding	GO:0006952//defense response;GO:0045893//positive regulation of transcription, DNA-templated;GO:0009753//response to jasmonic acid;GO:0009718//anthocyanin-containing compound biosynthetic process
BraA01g009470.3C	A01	4774534	4775427	-	gi|685260462|ref|XP_009139995.1|/3.10411e-125/PREDICTED: uncharacterized protein LOC103863979 [Brassica rapa] &gt;gi|923906915|ref|XP_013723416.1| PREDICTED: uncharacterized protein LOC106427226 [Brassica napus]	sp|O49687|MYC4_ARATH/1e-146/Transcription factor MYC4 OS=Arabidopsis thaliana OX=3702 GN=MYC4 PE=1 SV=1	brp:103863974/0.0/transcription factor MYC4-like; K13422 transcription factor MYC2	NA	NA	Bra013264,Bra024998,Bra010178	AT5G46760.1	ko04075//Plant hormone signal transduction	GO:0005634//nucleus	GO:0043425//bHLH transcription factor binding;GO:0003677//DNA binding;GO:0046983//protein dimerization activity;GO:0003700//transcription factor activity, sequence-specific DNA binding	GO:0006952//defense response;GO:0045893//positive regulation of transcription, DNA-templated;GO:0009753//response to jasmonic acid;GO:0009718//anthocyanin-containing compound biosynthetic process
BraA01g009480.3C	A01	4778779	4781047	+	gi|674954349|emb|CDX78822.1|/0/BnaA01g08890D [Brassica napus]	sp|Q8H100|AGD8_ARATH/0.0/Probable ADP-ribosylation factor GTPase-activating protein AGD8 OS=Arabidopsis thaliana OX=3702 GN=AGD8 PE=1 SV=1	brp:103855842/0.0/probable ADP-ribosylation factor GTPase-activating protein AGD8; K12493 ADP-ribosylation factor GTPase-activating protein 2/3	SPAC22E12.17c/2e-34/---	molecular_function:GO:0005096//GTPase activator activity;	Bra013265,Bra012634	AT4G17890.1	ko04144//Endocytosis	GO:0005829//cytosol;GO:0005634//nucleus	GO:0008270//zinc ion binding;GO:0003677//DNA binding;GO:0036459//thiol-dependent ubiquitinyl hydrolase activity;GO:0005096//GTPase activator activity	GO:0006511//ubiquitin-dependent protein catabolic process;GO:0043547//positive regulation of GTPase activity;GO:0016579//protein deubiquitination
BraA01g009490.3C	A01	4786408	4788048	+	gi|685315644|ref|XP_009148445.1|/1.52316e-23/PREDICTED: protein STRUBBELIG [Brassica rapa]	NA	NA	NA	NA	Bra013266,Bra021029,Bra012632,Bra017531,Bra007562	AT4G17900.1	-	GO:0005739//mitochondrion	-	-
BraA01g009500.3C	A01	4793160	4794080	-	gi|685258489|ref|XP_009131372.1|/0/PREDICTED: probable methyltransferase PMT14 [Brassica rapa] &gt;gi|923689114|ref|XP_013655993.1| PREDICTED: probable methyltransferase PMT14 [Brassica napus]	sp|P0C041|ATL53_ARATH/6e-180/Putative RING-H2 finger protein ATL53 OS=Arabidopsis thaliana OX=3702 GN=ATL53 PE=3 SV=2	aly:ARALYDRAFT_354960/5e-148/hypothetical protein; K05283 phosphatidylinositol glycan, class W [EC:2.3.-.-]	ECU07g0330/1e-09/---	NA	Bra013267	AT4G17905.1	ko01100//Metabolic pathways;ko00563//Glycosylphosphatidylinositol(GPI)-anchor biosynthesis	GO:0016021//integral component of membrane;GO:0005789//endoplasmic reticulum membrane;GO:0005634//nucleus	GO:0008270//zinc ion binding;GO:0016746//transferase activity, transferring acyl groups	GO:0006506//GPI anchor biosynthetic process;GO:0016567//protein ubiquitination
BraA01g009510.3C	A01	4798890	4799774	-	gi|685258491|ref|XP_009131383.1|/1.42944e-172/PREDICTED: eukaryotic translation initiation factor 4E-1-like [Brassica rapa] &gt;gi|302138291|gb|ADK94607.1| translation initiation factor eIF4E.a [Brassica rapa] &gt;gi|430007156|gb|AGA20262.1| eukaryotic translation initiation factor eIF4E.a [Brassica napus] &gt;gi|459284110|gb|AGG54049.1| eukaryotic translation initiation factor 4E.a [Brassica rap…	sp|O49691|ATL29_ARATH/1e-171/RING-H2 finger protein ATL29 OS=Arabidopsis thaliana OX=3702 GN=ATL29 PE=3 SV=1	pvu:PHAVU_002G140200g/5e-56/hypothetical protein; K19041 E3 ubiquitin-protein ligase RNF38/44 [EC:2.3.2.27]	SPAC57A7.09/1e-06/---	NA	Bra013268,Bra012630	AT4G17920.1	ko01100//Metabolic pathways;ko00563//Glycosylphosphatidylinositol(GPI)-anchor biosynthesis	GO:0016021//integral component of membrane;GO:0005634//nucleus	GO:0008270//zinc ion binding	GO:0016567//protein ubiquitination
BraA01g009520.3C	A01	4801946	4802840	+	gi|685258493|ref|XP_009131393.1|/7.76446e-92/PREDICTED: 60S ribosomal protein L32-1 [Brassica rapa] &gt;gi|685291934|ref|XP_009136905.1| PREDICTED: 60S ribosomal protein L32-1 [Brassica rapa] &gt;gi|685344061|ref|XP_009108351.1| PREDICTED: 60S ribosomal protein L32-1 [Brassica rapa] &gt;gi|922411978|ref|XP_013636736.1| PREDICTED: 60S ribosomal protein L32-1 [Brassica oleracea var. oleracea] &gt;g…	NA	NA	NA	molecular_function:GO:0005515//protein binding;	Bra013269,Bra021028	-	-	-	-	-
BraA01g009530.3C	A01	4803316	4804772	-	gi|685258497|ref|XP_009131417.1|/0/PREDICTED: protein MEI2-like 3 [Brassica rapa] &gt;gi|685258499|ref|XP_009131423.1| PREDICTED: protein MEI2-like 3 [Brassica rapa] &gt;gi|685258501|ref|XP_009131428.1| PREDICTED: protein MEI2-like 3 [Brassica rapa]	sp|Q940I0|AHL13_ARATH/0.0/AT-hook motif nuclear-localized protein 13 OS=Arabidopsis thaliana OX=3702 GN=AHL13 PE=1 SV=1	gmx:100819125/7e-22/putative DNA-binding protein ESCAROLA-like; K07374 tubulin alpha	NA	molecular_function:GO:0003677//DNA binding;	Bra013270,Bra021027	AT4G17950.1	-	GO:0005634//nucleus;GO:0005829//cytosol	GO:0003677//DNA binding	GO:0006355//regulation of transcription, DNA-templated
BraA01g009540.3C	A01	4813051	4814217	-	gi|685258495|ref|XP_009131404.1|/0/PREDICTED: phytochrome E [Brassica rapa]	sp|O49697|NAC71_ARATH/6e-155/NAC domain-containing protein 71 OS=Arabidopsis thaliana OX=3702 GN=NAC071 PE=2 SV=1	fve:101312606/5e-17/NAC domain-containing protein 66-like; K13126 polyadenylate-binding protein	NA	biological_process:GO:0006355//regulation of transcription, DNA-templated;molecular_function:GO:0003677//DNA binding;	Bra013272,Bra012626,Bra022046	-	-	-	-	-
BraA01g009550.3C	A01	4823634	4826218	-	gi|685258503|ref|XP_009131438.1|/0/PREDICTED: flocculation protein FLO11 [Brassica rapa]	sp|Q9LS26|BSK2_ARATH/0.0/Serine/threonine-protein kinase BSK2 OS=Arabidopsis thaliana OX=3702 GN=BSK2 PE=1 SV=1	brp:103855933/0.0/probable serine/threonine-protein kinase At4g35230; K14500 BR-signaling kinase [EC:2.7.11.1]	BH2504_1/8e-10/---	biological_process:GO:0006468//protein phosphorylation;molecular_function:GO:0005515//protein binding;GO:0004672//protein kinase activity;GO:0005524//ATP binding;	Bra013274,Bra025014	AT5G46570.1	ko04075//Plant hormone signal transduction	GO:0005886//plasma membrane	GO:0004672//protein kinase activity;GO:0005524//ATP binding	GO:0006468//protein phosphorylation;GO:0009742//brassinosteroid mediated signaling pathway
BraA01g009560.3C	A01	4833866	4836670	-	gi|685258505|ref|XP_009131449.1|/0/PREDICTED: two-pore potassium channel 3-like [Brassica rapa]	sp|Q9FUR2|IP5P2_ARATH/0.0/Type I inositol polyphosphate 5-phosphatase 2 OS=Arabidopsis thaliana OX=3702 GN=IP5P2 PE=1 SV=2	smo:SELMODRAFT_91806/3e-54/IP5P4-1; hypothetical protein; K01099 phosphatidylinositol-bisphosphatase [EC:3.1.3.36]	SPBC577.13_2/4e-16/---	biological_process:GO:0046856//phosphatidylinositol dephosphorylation;	Bra013275,Bra012624	AT4G18010.1	ko01100//Metabolic pathways;ko04070//Phosphatidylinositol signaling system;ko00562//Inositol phosphate metabolism	GO:0005737//cytoplasm	GO:0004439//phosphatidylinositol-4,5-bisphosphate 5-phosphatase activity;GO:0034485//phosphatidylinositol-3,4,5-trisphosphate 5-phosphatase activity;GO:0004445//inositol-polyphosphate 5-phosphatase activity	GO:0046855//inositol phosphate dephosphorylation;GO:0052542//defense response by callose deposition;GO:0009733//response to auxin;GO:0009753//response to jasmonic acid;GO:0009845//seed germination;GO:0009414//response to water deprivation;GO:0009723//response to ethylene;GO:0009611//response to wounding;GO:0042538//hyperosmotic salinity response;GO:0009738//abscisic acid-activated signaling pathw…
BraA01g009570.3C	A01	4838760	4839986	-	gi|685258507|ref|XP_009131461.1|/5.26023e-62/PREDICTED: putative defensin-like protein 27 [Brassica rapa] &gt;gi|923524221|ref|XP_013677680.1| PREDICTED: putative defensin-like protein 27 [Brassica napus] &gt;gi|923725101|ref|XP_013666246.1| PREDICTED: putative defensin-like protein 27 [Brassica napus] &gt;gi|674954357|emb|CDX78830.1| BnaA01g08970D [Brassica napus]	NA	NA	NA	NA	Bra013276,Bra035377	-	-	-	-	-
BraA01g009580.3C	A01	4840056	4841459	-	gi|674871709|emb|CDY62684.1|/9.81246e-14/BnaCnng40850D [Brassica napus]	NA	NA	NA	NA	NA	-	-	-	-	-
BraA01g009590.3C	A01	4853705	4856344	-	gi|685258509|ref|XP_009131472.1|/0/PREDICTED: probable WRKY transcription factor 28 [Brassica rapa]	sp|Q6LA43|APRR2_ARATH/0.0/Two-component response regulator-like APRR2 OS=Arabidopsis thaliana OX=3702 GN=APRR2 PE=2 SV=2	mpp:MICPUCDRAFT_52653/2e-32/g2-like myb-transcription factor with a n-terminal response regulator receiver domain; K14491 two-component response regulator ARR-B family	NA	biological_process:GO:0000160//phosphorelay signal transduction system;molecular_function:GO:0003677//DNA binding;	Bra013278,Bra013277,Bra013279,Bra012623	AT4G18020.6	ko04075//Plant hormone signal transduction	GO:0005634//nucleus	GO:0000156//phosphorelay response regulator activity;GO:0003677//DNA binding;GO:0005515//protein binding;GO:0003682//chromatin binding;GO:0003700//transcription factor activity, sequence-specific DNA binding	GO:0000160//phosphorelay signal transduction system;GO:0009736//cytokinin-activated signaling pathway;GO:0006355//regulation of transcription, DNA-templated;GO:0007623//circadian rhythm
BraA01g009600.3C	A01	4871182	4872154	-	gi|674954360|emb|CDX78833.1|/0/BnaA01g09000D [Brassica napus]	sp|Q8RWZ1|SUB_ARATH/7e-24/Protein STRUBBELIG OS=Arabidopsis thaliana OX=3702 GN=SUB PE=1 SV=1	cic:CICLE_v10014768mg/5e-11/hypothetical protein; K04730 interleukin-1 receptor-associated kinase 1 [EC:2.7.11.1]	NA	biological_process:GO:0006468//protein phosphorylation;molecular_function:GO:0005524//ATP binding;GO:0004672//protein kinase activity;	Bra013281,Bra019878	AT1G11130.1	ko04626//Plant-pathogen interaction	GO:0016021//integral component of membrane;GO:0009506//plasmodesma;GO:0005886//plasma membrane	GO:0004702//signal transducer, downstream of receptor, with serine/threonine kinase activity;GO:0005524//ATP binding	GO:0042127//regulation of cell proliferation;GO:0010059//positive regulation of atrichoblast fate specification;GO:0000902//cell morphogenesis;GO:0010063//positive regulation of trichoblast fate specification;GO:0010071//root meristem specification;GO:0023014//signal transduction by protein phosphorylation;GO:0009965//leaf morphogenesis;GO:0010305//leaf vascular tissue pattern formation;GO:004848…
BraA01g009610.3C	A01	4873909	4877108	-	gi|685258519|ref|XP_009131523.1|/0/PREDICTED: probable purine permease 10 [Brassica rapa]	sp|Q94EJ6|PMTE_ARATH/0.0/Probable methyltransferase PMT14 OS=Arabidopsis thaliana OX=3702 GN=At4g18030 PE=2 SV=1	mdm:103450581/3e-88/probable methyltransferase PMT28; K16302 metal transporter CNNM	NA	molecular_function:GO:0008168//methyltransferase activity;	Bra013282,Bra017538	AT4G18030.1	-	GO:0016021//integral component of membrane;GO:0005768//endosome;GO:0009505//plant-type cell wall;GO:0005774//vacuolar membrane;GO:0005802//trans-Golgi network	GO:0008168//methyltransferase activity	GO:0019288//isopentenyl diphosphate biosynthetic process, methylerythritol 4-phosphate pathway;GO:0032259//methylation;GO:0042546//cell wall biogenesis
BraA01g009620.3C	A01	4878533	4879685	-	gi|685258515|ref|XP_009131506.1|/6.25772e-170/PREDICTED: UDP-N-acetylglucosamine transferase subunit ALG14 homolog isoform X1 [Brassica rapa]	sp|O23252|IF4E1_ARATH/9e-146/Eukaryotic translation initiation factor 4E-1 OS=Arabidopsis thaliana OX=3702 GN=EIF4E1 PE=1 SV=1	brp:103856053/3e-173/eukaryotic translation initiation factor 4E-1-like; K03259 translation initiation factor 4E	SPBC1709.18/1e-35/---	biological_process:GO:0006413//translational initiation;cellular_component:GO:0005737//cytoplasm;molecular_function:GO:0003743//translation initiation factor activity;GO:0003723//RNA binding;	Bra013283,Bra021026,Bra012622	AT4G18040.1	ko03013//RNA transport	GO:0010494//cytoplasmic stress granule;GO:0005845//mRNA cap binding complex;GO:0005730//nucleolus;GO:0000932//P-body	GO:0003743//translation initiation factor activity;GO:0000339//RNA cap binding;GO:0005515//protein binding	GO:0006413//translational initiation;GO:0009615//response to virus;GO:0006417//regulation of translation;GO:0006626//protein targeting to mitochondrion
BraA01g009630.3C	A01	4880153	4880784	-	gi|685260466|ref|XP_009140018.1|/7.6757e-89/PREDICTED: nucleolin 1-like [Brassica rapa]	sp|P49211|RL321_ARATH/9e-93/60S ribosomal protein L32-1 OS=Arabidopsis thaliana OX=3702 GN=RPL32A PE=2 SV=2	brp:103834046/2e-92/60S ribosomal protein L32-1; K02912 large subunit ribosomal protein L32e	SPAC3H5.10/1e-46/---	NA	Bra013284,Bra021023,Bra012616,Bra017545	AT4G18100.1	ko03010//Ribosome	GO:0005730//nucleolus;GO:0005794//Golgi apparatus;GO:0022625//cytosolic large ribosomal subunit	GO:0003735//structural constituent of ribosome	GO:0042254//ribosome biogenesis;GO:0006412//translation
BraA01g009640.3C	A01	4882354	4885055	+	gi|674954364|emb|CDX78837.1|/0/BnaA01g09040D [Brassica napus]	sp|Q9SVV9|AML3_ARATH/0.0/Protein MEI2-like 3 OS=Arabidopsis thaliana OX=3702 GN=ML3 PE=2 SV=2	cre:CHLREDRAFT_152680/2e-53/AML1; RNA-binding protein; K17579 protein phosphatase 1 regulatory subunit 42	SPAC140.02/3e-08/---	molecular_function:GO:0003676//nucleic acid binding;	Bra013285,Bra032316,Bra010044	AT4G18120.2	ko03040//Spliceosome	GO:0005576//extracellular region;GO:0000325//plant-type vacuole;GO:0005634//nucleus;GO:0010168//ER body;GO:0009507//chloroplast	GO:0003723//RNA binding;GO:0000166//nucleotide binding;GO:0005515//protein binding	GO:0006952//defense response
BraA01g009650.3C	A01	4885348	4888870	-	gi|685258521|ref|XP_009131545.1|/1.15724e-117/PREDICTED: probable receptor-like protein kinase At5g39020 [Brassica rapa]	sp|P42498|PHYE_ARATH/0.0/Phytochrome E OS=Arabidopsis thaliana OX=3702 GN=PHYE PE=1 SV=2	brp:103856075/0.0/phytochrome E; K12123 phytochrome E	alr3157/1e-69/---	biological_process:GO:0017006//protein-tetrapyrrole linkage;GO:0009584//detection of visible light;GO:0009585//red, far-red light phototransduction;GO:0006355//regulation of transcription, DNA-templated;GO:0007165//signal transduction;GO:0018298//protein-chromophore linkage;molecular_function:GO:0000155//phosphorelay sensor kinase activity;GO:0005515//protein binding;GO:0042803//protein homodimer…	Bra013286	AT4G18130.1	ko04712//Circadian rhythm - plant	GO:0005622//intracellular	GO:0008020//G-protein coupled photoreceptor activity;GO:0000155//phosphorelay sensor kinase activity;GO:0042803//protein homodimerization activity	GO:0010155//regulation of proton transport;GO:0006346//methylation-dependent chromatin silencing;GO:0016246//RNA interference;GO:0017006//protein-tetrapyrrole linkage;GO:0018106//peptidyl-histidine phosphorylation;GO:0009585//red, far-red light phototransduction;GO:0018298//protein-chromophore linkage;GO:0046777//protein autophosphorylation;GO:0009584//detection of visible light;GO:0023014//signa…
BraA01g009660.3C	A01	4891624	4895031	+	gi|685258524|ref|XP_009131562.1|/0/PREDICTED: potassium channel KAT2-like [Brassica rapa]	sp|A4FVR1|GIP1L_ARATH/4e-10/GBF-interacting protein 1-like OS=Arabidopsis thaliana OX=3702 GN=GIP1L PE=1 SV=1	bvg:104885038/4e-10/filaggrin-like; K12472 epidermal growth factor receptor substrate 15	NA	molecular_function:GO:0005515//protein binding;	Bra013287,Bra021022	-	-	-	-	-
BraA01g009670.3C	A01	4897749	4899154	+	gi|685258527|ref|XP_009131580.1|/1.23026e-71/PREDICTED: uncharacterized protein LOC103856231 [Brassica rapa]	sp|Q9SVV6|KCO6_ARATH/0.0/Two-pore potassium channel 3 OS=Arabidopsis thaliana OX=3702 GN=TPK3 PE=2 SV=1	brp:103856119/0.0/two-pore potassium channel 3-like; K05389 potassium channel subfamily K, other eukaryote	MA2218/4e-11/---	NA	Bra013288,Bra012615,Bra021020	AT4G18160.1	-	GO:0009705//plant-type vacuole membrane;GO:0016021//integral component of membrane	GO:0015271//outward rectifier potassium channel activity	GO:0071805//potassium ion transmembrane transport
BraA01g009680.3C	A01	4899855	4900201	+	gi|685258530|ref|XP_009131591.1|/0/PREDICTED: glucan endo-1,3-beta-glucosidase 14 [Brassica rapa]	sp|Q2L6T3|DEF27_ARATH/6e-35/Putative defensin-like protein 27 OS=Arabidopsis thaliana OX=3702 GN=At4g18823 PE=3 SV=1	NA	NA	biological_process:GO:0050832//defense response to fungus;cellular_component:GO:0005576//extracellular region;	NA	-	-	-	-	-
BraA01g009690.3C	A01	4903535	4903947	-	gi|674881607|emb|CDY50717.1|/1.4634e-12/BnaCnng19510D [Brassica napus]	NA	NA	NA	NA	NA	-	-	-	-	-
BraA01g009700.3C	A01	4912280	4913423	+	gi|685258534|ref|XP_009131600.1|/0/PREDICTED: 9-cis-epoxycarotenoid dioxygenase NCED2, chloroplastic [Brassica rapa]	sp|Q8VWJ2|WRK28_ARATH/2e-177/WRKY transcription factor 28 OS=Arabidopsis thaliana OX=3702 GN=WRKY28 PE=2 SV=1	obr:102701570/1e-31/probable WRKY transcription factor 2-like; K18835 WRKY transcription factor 2	NA	biological_process:GO:0006355//regulation of transcription, DNA-templated;molecular_function:GO:0003700//transcription factor activity, sequence-specific DNA binding;GO:0043565//sequence-specific DNA binding;	Bra013289,Bra012614,Bra040926,Bra032340,Bra030178	AT4G18170.1	ko04626//Plant-pathogen interaction	GO:0005634//nucleus	GO:0043565//sequence-specific DNA binding;GO:0003700//transcription factor activity, sequence-specific DNA binding	GO:0006355//regulation of transcription, DNA-templated;GO:0010583;GO:0009407//toxin catabolic process;GO:0006865//amino acid transport
BraA01g009710.3C	A01	4918928	4923134	+	gi|685258536|ref|XP_009131609.1|/0/PREDICTED: peroxisomal (S)-2-hydroxy-acid oxidase GLO5 [Brassica rapa]	sp|O49722|PUP6_ARATH/0.0/Probable purine permease 6 OS=Arabidopsis thaliana OX=3702 GN=PUP6 PE=3 SV=2	crb:CARUB_v10006680mg/1e-23/hypothetical protein; K01213 galacturan 1,4-alpha-galacturonidase [EC:3.2.1.67]	NA	cellular_component:GO:0016021//integral component of membrane;molecular_function:GO:0005215//transporter activity;	Bra013291,Bra013290	AT4G18190.1	-	GO:0016021//integral component of membrane	GO:0005345//purine nucleobase transmembrane transporter activity	GO:0006863//purine nucleobase transport;GO:0055085//transmembrane transport
BraA01g009720.3C	A01	4923665	4924915	+	gi|685258540|ref|XP_009131633.1|/0/PREDICTED: protease Do-like 5, chloroplastic [Brassica rapa]	sp|O49725|PUP10_ARATH/0.0/Probable purine permease 10 OS=Arabidopsis thaliana OX=3702 GN=PUP10 PE=2 SV=2	NA	NA	cellular_component:GO:0016021//integral component of membrane;molecular_function:GO:0005215//transporter activity;	Bra013292,Bra040924,Bra021018	AT4G18210.1	-	GO:0005737//cytoplasm;GO:0016021//integral component of membrane	GO:0005345//purine nucleobase transmembrane transporter activity	GO:0009624//response to nematode;GO:0006863//purine nucleobase transport;GO:0055085//transmembrane transport
BraA01g009730.3C	A01	4925256	4926339	-	gi|685258538|ref|XP_009131621.1|/1.82764e-76/PREDICTED: uncharacterized protein LOC103856271 [Brassica rapa] &gt;gi|674954372|emb|CDX78845.1| BnaA01g09120D [Brassica napus]	NA	brp:103856164/2e-170/UDP-N-acetylglucosamine transferase subunit ALG14 homolog; K07441 beta-1,4-N-acetylglucosaminyltransferase [EC:2.4.1.141]	all2287/7e-10/---	NA	Bra013293,Bra012612	AT4G18230.1	ko01100//Metabolic pathways;ko00510//N-Glycan biosynthesis	GO:0030176//integral component of endoplasmic reticulum membrane;GO:0043541//UDP-N-acetylglucosamine transferase complex;GO:0005739//mitochondrion	GO:0043495//protein anchor;GO:0004577//N-acetylglucosaminyldiphosphodolichol N-acetylglucosaminyltransferase activity	GO:0006488//dolichol-linked oligosaccharide biosynthetic process
BraA01g009740.3C	A01	4929922	4930577	+	gi|685258542|ref|XP_009131645.1|/0/PREDICTED: KH domain-containing protein At4g18375 [Brassica rapa]	sp|Q9FVQ1|NUCL1_ARATH/2e-10/Nucleolin 1 OS=Arabidopsis thaliana OX=3702 GN=NUCL1 PE=1 SV=1	eus:EUTSA_v10018369mg/4e-31/hypothetical protein; K13126 polyadenylate-binding protein	VC0159/7e-06/---	molecular_function:GO:0003676//nucleic acid binding;	Bra013294,Bra022270,Bra013787	-	-	-	-	-
BraA01g009750.3C	A01	4938452	4949646	+	gi|685258544|ref|XP_009131656.1|/0/PREDICTED: F-box protein At4g18380 [Brassica rapa]	sp|P42731|PABP2_ARATH/2e-19/Polyadenylate-binding protein 2 OS=Arabidopsis thaliana OX=3702 GN=PAB2 PE=1 SV=1	eus:EUTSA_v10018407mg/8e-161/hypothetical protein; K13126 polyadenylate-binding protein	SPAC140.02/3e-07/---	molecular_function:GO:0003676//nucleic acid binding;	Bra013294,Bra007989,Bra018967,Bra029387,Bra022270,Bra013787	AT1G45100.1	ko03018//RNA degradation;ko03013//RNA transport;ko03015//mRNA surveillance pathway	-	GO:0003723//RNA binding;GO:0000166//nucleotide binding	-
BraA01g009760.3C	A01	4950357	4953218	-	gi|685258546|ref|XP_009131667.1|/0/PREDICTED: transcription factor TCP2 [Brassica rapa] &gt;gi|685258548|ref|XP_009131675.1| PREDICTED: transcription factor TCP2 [Brassica rapa] &gt;gi|685258551|ref|XP_009131682.1| PREDICTED: transcription factor TCP2 [Brassica rapa]	sp|Q9FF29|PR5K_ARATH/6e-59/PR5-like receptor kinase OS=Arabidopsis thaliana OX=3702 GN=PR5K PE=1 SV=1	pmum:103343617/1e-44/probable receptor-like protein kinase At1g67000; K04730 interleukin-1 receptor-associated kinase 1 [EC:2.7.11.1]	NA	biological_process:GO:0006468//protein phosphorylation;molecular_function:GO:0005524//ATP binding;GO:0004672//protein kinase activity;	Bra013295,Bra012609,Bra021016,Bra008687,Bra004199,Bra034041	AT4G18250.1	ko04626//Plant-pathogen interaction;ko04075//Plant hormone signal transduction	GO:0016021//integral component of membrane	GO:0004675//transmembrane receptor protein serine/threonine kinase activity;GO:0005524//ATP binding	GO:0006468//protein phosphorylation
BraA01g009770.3C	A01	4973746	4976774	+	gi|674954377|emb|CDX78850.1|/1.55601e-38/BnaA01g09170D [Brassica napus]	sp|Q38849|KAT2_ARATH/0.0/Potassium channel KAT2 OS=Arabidopsis thaliana OX=3702 GN=KAT2 PE=1 SV=3	sita:101767716/4e-86/potassium channel KOR1; K04957 hyperpolarization activated cyclic nucleotide-gated potassium channel 4	all1035/1e-06/---	biological_process:GO:0006811//ion transport;GO:0006813//potassium ion transport;GO:0055085//transmembrane transport;cellular_component:GO:0016020//membrane;molecular_function:GO:0005216//ion channel activity;GO:0005249//voltage-gated potassium channel activity;	Bra013296,Bra021012,Bra017567	AT4G18290.1	ko04626//Plant-pathogen interaction	GO:0005774//vacuolar membrane;GO:0005887//integral component of plasma membrane;GO:0009507//chloroplast;GO:0009514//glyoxysome;GO:0005730//nucleolus;GO:0005829//cytosol;GO:0005739//mitochondrion	GO:0005515//protein binding;GO:0003988//acetyl-CoA C-acyltransferase activity;GO:0030551//cyclic nucleotide binding;GO:0005242//inward rectifier potassium channel activity	GO:0009789//positive regulation of abscisic acid-activated signaling pathway;GO:0009611//response to wounding;GO:0006635//fatty acid beta-oxidation;GO:0010118//stomatal movement;GO:0071805//potassium ion transmembrane transport;GO:0009644//response to high light intensity;GO:0009695//jasmonic acid biosynthetic process;GO:0010111//glyoxysome organization;GO:0042391//regulation of membrane potentia…
BraA01g009780.3C	A01	4977482	4977778	+	gi|685258554|ref|XP_009131691.1|/3.69072e-48/PREDICTED: uncharacterized protein LOC103856331 [Brassica rapa] &gt;gi|923521183|ref|XP_013668841.1| PREDICTED: uncharacterized protein LOC106373168 [Brassica napus] &gt;gi|674954378|emb|CDX78851.1| BnaA01g09180D [Brassica napus]	NA	NA	NA	NA	NA	AT4G18335.1	-	GO:0005739//mitochondrion	-	-
BraA01g009790.3C	A01	4981541	4985567	-	gi|674954381|emb|CDX78854.1|/1.26386e-164/BnaA01g09210D [Brassica napus]	sp|Q9ZQG9|E1314_ARATH/1e-120/Glucan endo-1,3-beta-glucosidase 14 OS=Arabidopsis thaliana OX=3702 GN=At2g27500 PE=2 SV=2	crb:CARUB_v10012467mg/4e-62/hypothetical protein; K19619 tyrosyl-DNA phosphodiesterase 2 [EC:3.1.4.-]	NA	NA	Bra013297,Bra012604	AT4G18340.1	-	GO:0005576//extracellular region;GO:0016021//integral component of membrane	GO:0004553//hydrolase activity, hydrolyzing O-glycosyl compounds	GO:0005975//carbohydrate metabolic process
BraA01g009800.3C	A01	4999900	5000470	-	gi|685258560|ref|XP_009131722.1|/2.98779e-155/PREDICTED: ras-related protein RABA1e [Brassica rapa] &gt;gi|923521187|ref|XP_013668848.1| PREDICTED: ras-related protein RABA1e-like [Brassica napus]	sp|Q9T0K5|LRX3_ARATH/3e-06/Leucine-rich repeat extensin-like protein 3 OS=Arabidopsis thaliana OX=3702 GN=LRX3 PE=1 SV=1	egu:105056789/1e-08/formin-like protein 14; K05747 Wiskott-Aldrich syndrome protein	NA	NA	NA	-	-	-	-	-
BraA01g009810.3C	A01	5014673	5016418	+	gi|674873063|emb|CDY60886.1|/0/BnaC01g40920D [Brassica napus]	sp|O49505|NCED2_ARATH/0.0/9-cis-epoxycarotenoid dioxygenase NCED2, chloroplastic OS=Arabidopsis thaliana OX=3702 GN=NCED2 PE=2 SV=1	brp:103856252/0.0/9-cis-epoxycarotenoid dioxygenase NCED2, chloroplastic; K09840 9-cis-epoxycarotenoid dioxygenase [EC:1.13.11.51]	all1106/1e-75/---	biological_process:GO:0055114//oxidation-reduction process;molecular_function:GO:0016702//oxidoreductase activity, acting on single donors with incorporation of molecular oxygen, incorporation of two atoms of oxygen;	Bra013298,Bra012603,Bra035033,Bra008358	AT4G18350.1	ko01100//Metabolic pathways;ko01110//Biosynthesis of secondary metabolites;ko00906//Carotenoid biosynthesis	GO:0009535//chloroplast thylakoid membrane;GO:0009570//chloroplast stroma	GO:0046872//metal ion binding;GO:0045549//9-cis-epoxycarotenoid dioxygenase activity	GO:0055114//oxidation-reduction process;GO:0009688//abscisic acid biosynthetic process
BraA01g009890.3C	A01	5050289	5052215	-	gi|923897809|ref|XP_013719502.1|/0/PREDICTED: protein STICHEL-like 3 isoform X4 [Brassica napus]	NA	NA	NA	NA	Bra013306	AT4G18400.1	-	-	-	-
BraA01g009900.3C	A01	5055233	5055907	-	gi|567220862|ref|XP_006414060.1|/9.27821e-38/hypothetical protein EUTSA_v10026824mg [Eutrema salsugineum] &gt;gi|557115230|gb|ESQ55513.1| hypothetical protein EUTSA_v10026824mg [Eutrema salsugineum]	sp|Q8L928|DMP4_ARATH/2e-137/Protein DMP4 OS=Arabidopsis thaliana OX=3702 GN=DMP4 PE=2 SV=1	NA	NA	NA	Bra013307,Bra021010	AT4G18425.1	-	GO:0016021//integral component of membrane;GO:0005739//mitochondrion;GO:0009705//plant-type vacuole membrane	-	-
BraA01g009910.3C	A01	5058588	5059798	-	gi|685258596|ref|XP_009131892.1|/4.16996e-50/PREDICTED: CLAVATA3/ESR (CLE)-related protein 2-like [Brassica rapa] &gt;gi|674954395|emb|CDX78868.1| BnaA01g09350D [Brassica napus]	sp|O49513|RAA1E_ARATH/2e-137/Ras-related protein RABA1e OS=Arabidopsis thaliana OX=3702 GN=RABA1E PE=2 SV=1	brp:103856360/7e-156/ras-related protein RABA1e; K07904 Ras-related protein Rab-11A	SPAC18G6.03/8e-90/---	molecular_function:GO:0003924//GTPase activity;GO:0005525//GTP binding;	Bra013308,Bra012597,Bra021009	AT4G18430.1	-	GO:0005794//Golgi apparatus;GO:0005886//plasma membrane	GO:0003924//GTPase activity;GO:0005525//GTP binding	GO:0034976//response to endoplasmic reticulum stress;GO:0007264//small GTPase mediated signal transduction;GO:0006913//nucleocytoplasmic transport;GO:0009627//systemic acquired resistance;GO:0008152//metabolic process;GO:0006886//intracellular protein transport
BraA01g009920.3C	A01	5063918	5064832	-	gi|685258599|ref|XP_009131909.1|/0/PREDICTED: uncharacterized protein LOC103856548 isoform X1 [Brassica rapa]	sp|O49515|ERF91_ARATH/6e-145/Ethylene-responsive transcription factor ERF091 OS=Arabidopsis thaliana OX=3702 GN=ERF091 PE=1 SV=1	sly:544042/5e-27/Pti5; K13433 pathogenesis-related genes transcriptional activator PTI5	NA	biological_process:GO:0006355//regulation of transcription, DNA-templated;molecular_function:GO:0003677//DNA binding;GO:0003700//transcription factor activity, sequence-specific DNA binding;	Bra013310	AT4G18450.1	ko04075//Plant hormone signal transduction	GO:0005634//nucleus	GO:0003677//DNA binding;GO:0003700//transcription factor activity, sequence-specific DNA binding	GO:0009873//ethylene-activated signaling pathway;GO:0006457//protein folding;GO:0009408//response to heat;GO:0006355//regulation of transcription, DNA-templated;GO:0010200//response to chitin;GO:0009644//response to high light intensity;GO:0042542//response to hydrogen peroxide
BraA01g009930.3C	A01	5076463	5078857	+	gi|685258605|ref|XP_009131932.1|/0/PREDICTED: uncharacterized protein LOC103856573 [Brassica rapa]	sp|Q9SWA6|SNI1_ARATH/0.0/Negative regulator of systemic acquired resistance SNI1 OS=Arabidopsis thaliana OX=3702 GN=SNI1 PE=1 SV=1	mtr:MTR_127s0020/3e-54/Ubiquitin carboxyl-terminal hydrolase family protein; K11838 ubiquitin carboxyl-terminal hydrolase 7 [EC:3.4.19.12]	NA	biological_process:GO:0031348//negative regulation of defense response;GO:0006974//cellular response to DNA damage stimulus;GO:0045892//negative regulation of transcription, DNA-templated;cellular_component:GO:0030915//Smc5-Smc6 complex;GO:0005634//nucleus;	Bra013311	AT4G18470.1	-	GO:0005634//nucleus	GO:0005515//protein binding;GO:0044212//transcription regulatory region DNA binding	GO:0000278//mitotic cell cycle;GO:0031047//gene silencing by RNA;GO:0045893//positive regulation of transcription, DNA-templated;GO:0043247//telomere maintenance in response to DNA damage;GO:0010332//response to gamma radiation;GO:0006275//regulation of DNA replication;GO:0007131//reciprocal meiotic recombination;GO:0051567//histone H3-K9 methylation;GO:0016579//protein deubiquitination;GO:003250…
BraA01g009940.3C	A01	5087486	5088665	-	gi|685258607|ref|XP_009131946.1|/0/PREDICTED: phospholipase A1-IIgamma-like [Brassica rapa]	NA	crb:CARUB_v10005759mg/2e-127/hypothetical protein; K07560 D-tyrosyl-tRNA(Tyr) deacylase [EC:3.1.-.-]	YDL219w/5e-33/---	cellular_component:GO:0005737//cytoplasm;molecular_function:GO:0002161//aminoacyl-tRNA editing activity;GO:0051499//D-aminoacyl-tRNA deacylase activity;	Bra013312	-	-	-	-	-
BraA01g009950.3C	A01	5089051	5093537	+	gi|922560193|ref|XP_013608346.1|/8.80101e-82/PREDICTED: uncharacterized protein LOC106315126 [Brassica oleracea var. oleracea]	sp|F4JRJ6|DEAH9_ARATH/0.0/Probable pre-mRNA-splicing factor ATP-dependent RNA helicase DEAH9 OS=Arabidopsis thaliana OX=3702 GN=At4g18465 PE=3 SV=1	brp:103856434/0.0/probable ATP-dependent RNA helicase DHX35; K13117 ATP-dependent RNA helicase DDX35 [EC:3.6.4.13]	SPAC10F6.02c_2/4e-180/---	molecular_function:GO:0004386//helicase activity;	Bra013313	AT4G18465.1	-	GO:0009506//plasmodesma;GO:0005634//nucleus;GO:0005829//cytosol	GO:0008026//ATP-dependent helicase activity;GO:0003676//nucleic acid binding;GO:0005524//ATP binding	GO:0008152//metabolic process
BraA01g009960.3C	A01	5093828	5095307	-	NA	sp|P16127|CHLI1_ARATH/0.0/Magnesium-chelatase subunit ChlI-1, chloroplastic OS=Arabidopsis thaliana OX=3702 GN=CHLI1 PE=1 SV=1	brp:103856423/0.0/magnesium-chelatase subunit ChlI-1, chloroplastic; K03405 magnesium chelatase subunit I [EC:6.6.1.1]	slr1030/2e-180/---	NA	Bra013314,Bra012595	AT4G18480.1	ko01100//Metabolic pathways;ko01110//Biosynthesis of secondary metabolites;ko00860//Porphyrin and chlorophyll metabolism	GO:0010007//magnesium chelatase complex;GO:0005618//cell wall;GO:0009570//chloroplast stroma	GO:0016851//magnesium chelatase activity;GO:0016887//ATPase activity;GO:0005524//ATP binding	GO:0010103//stomatal complex morphogenesis;GO:0009735//response to cytokinin;GO:0016117//carotenoid biosynthetic process;GO:0006655//phosphatidylglycerol biosynthetic process;GO:0006636//unsaturated fatty acid biosynthetic process;GO:0015979//photosynthesis;GO:0015995//chlorophyll biosynthetic process;GO:0019288//isopentenyl diphosphate biosynthetic process, methylerythritol 4-phosphate pathway;G…
BraA01g009970.3C	A01	5098170	5101564	-	gi|685258614|ref|XP_009131983.1|/0/PREDICTED: protein CHUP1, chloroplastic-like [Brassica rapa]	sp|Q9S7T7|SCC11_ARATH/4e-24/Sister chromatid cohesion 1 protein 1 OS=Arabidopsis thaliana OX=3702 GN=SYN1 PE=2 SV=2	aly:ARALYDRAFT_325180/8e-27/DIF1/SYN1; K06670 cohesin complex subunit SCC1	NA	NA	Bra013315	-	-	-	-	-
BraA01g009980.3C	A01	5102238	5103938	-	gi|923507087|ref|XP_013721677.1|/7.02453e-82/PREDICTED: uncharacterized protein LOC106425455 [Brassica napus]	NA	NA	NA	biological_process:GO:0010468//regulation of gene expression;cellular_component:GO:0005777//peroxisome;	Bra040174,Bra013316	-	-	-	-	-
BraA01g009990.3C	A01	5106427	5110840	+	gi|685258616|ref|XP_009131990.1|/2.19252e-66/PREDICTED: replication protein A 14 kDa subunit B [Brassica rapa] &gt;gi|922408903|ref|XP_013619547.1| PREDICTED: replication protein A 14 kDa subunit B [Brassica oleracea var. oleracea] &gt;gi|923507091|ref|XP_013721759.1| PREDICTED: replication protein A 14 kDa subunit B [Brassica napus] &gt;gi|923740301|ref|XP_013671021.1| PREDICTED: replication pro…	sp|F4JRP0|STIL3_ARATH/0.0/Protein STICHEL-like 3 OS=Arabidopsis thaliana OX=3702 GN=At4g18820 PE=3 SV=1	NA	alr4932/6e-14/---	NA	Bra013317,Bra013353,Bra017594	AT4G18820.1	ko03420//Nucleotide excision repair;ko03030//DNA replication;ko03430//Mismatch repair	GO:0009360//DNA polymerase III complex;GO:0005634//nucleus;GO:0005886//plasma membrane	GO:0003887//DNA-directed DNA polymerase activity;GO:0003677//DNA binding;GO:0005524//ATP binding	GO:0006260//DNA replication;GO:0071897//DNA biosynthetic process
BraA01g010000.3C	A01	5112009	5112212	+	gi|685258618|ref|XP_009132000.1|/7.9533e-115/PREDICTED: probable inactive dual specificity protein phosphatase-like At4g18593 [Brassica rapa] &gt;gi|923521207|ref|XP_013668897.1| PREDICTED: probable inactive dual specificity protein phosphatase-like At4g18593 [Brassica napus]	sp|Q9S7L2|MYB98_ARATH/3e-34/Transcription factor MYB98 OS=Arabidopsis thaliana OX=3702 GN=MYB98 PE=2 SV=1	eus:EUTSA_v10026824mg/2e-38/hypothetical protein; K09422 myb proto-oncogene protein, plant	NA	NA	Bra013317,Bra013346,Bra012579,Bra020992	AT4G18770.1	ko04626//Plant-pathogen interaction	GO:0005634//nucleus	GO:0003677//DNA binding;GO:0003682//chromatin binding;GO:0003700//transcription factor activity, sequence-specific DNA binding	GO:0045697//regulation of synergid differentiation;GO:0006355//regulation of transcription, DNA-templated;GO:0006863//purine nucleobase transport;GO:0010183//pollen tube guidance
BraA01g010010.3C	A01	5128013	5128249	+	gi|685258620|ref|XP_009132011.1|/6.55549e-121/PREDICTED: pollen-specific protein-like At4g18596 [Brassica rapa] &gt;gi|923507099|ref|XP_013721932.1| PREDICTED: pollen-specific protein-like At4g18596 [Brassica napus] &gt;gi|674954401|emb|CDX78874.1| BnaA01g09410D [Brassica napus]	sp|O49519|CLE2_ARATH/1e-28/CLAVATA3/ESR (CLE)-related protein 2 OS=Arabidopsis thaliana OX=3702 GN=CLE2 PE=1 SV=1	NA	NA	NA	Bra013319	-	-	-	-	-
BraA01g010020.3C	A01	5145356	5147450	+	gi|923507095|ref|XP_013721830.1|/0/PREDICTED: scar-like domain-containing protein WAVE 5 [Brassica napus]	NA	mdm:103420349/2e-18/eukaryotic translation initiation factor 3 subunit C-like; K03252 translation initiation factor 3 subunit C	NA	NA	Bra013320,Bra012590,Bra021005	AT4G18530.1	-	-	GO:0016757//transferase activity, transferring glycosyl groups	-
BraA01g010030.3C	A01	5148810	5150646	-	gi|923521210|ref|XP_013668903.1|/3.99562e-147/PREDICTED: protein LIGHT-DEPENDENT SHORT HYPOCOTYLS 9 [Brassica napus] &gt;gi|674954404|emb|CDX78877.1| BnaA01g09440D [Brassica napus]	NA	NA	NA	NA	Bra013321,Bra021004,Bra012588	AT4G18540.1	-	GO:0005634//nucleus;GO:0016021//integral component of membrane	-	-
BraA01g010040.3C	A01	5154533	5157244	-	gi|674866133|emb|CDY67350.1|/5.23697e-34/BnaCnng54630D [Brassica napus] &gt;gi|674954405|emb|CDX78878.1| BnaA01g09450D [Brassica napus]	sp|O49523|DSEL_ARATH/0.0/Phospholipase A1-IIgamma OS=Arabidopsis thaliana OX=3702 GN=DSEL PE=1 SV=1	gmx:100817820/6e-53/phospholipase A(1) DAD1, chloroplastic-like; K16818 phospholipase A1 [EC:3.1.1.32]	sll0482/9e-09/---	molecular_function:GO:0008970//phosphatidylcholine 1-acylhydrolase activity;	Bra013322,Bra021003,Bra012587	AT4G18550.1	-	GO:0005737//cytoplasm	GO:0008970//phosphatidylcholine 1-acylhydrolase activity;GO:0047372//acylglycerol lipase activity;GO:0004806//triglyceride lipase activity	GO:0052651//monoacylglycerol catabolic process;GO:0010187//negative regulation of seed germination;GO:0019915//lipid storage;GO:0046340//diacylglycerol catabolic process
BraA01g010050.3C	A01	5162063	5164031	-	gi|923638769|ref|XP_013640499.1|/2.83307e-165/PREDICTED: uncharacterized protein LOC106345846 isoform X7 [Brassica napus]	NA	gmx:100781932/3e-10/uncharacterized LOC100781932; K04730 interleukin-1 receptor-associated kinase 1 [EC:2.7.11.1]	NA	NA	Bra013323	-	-	-	-	-
BraA01g010060.3C	A01	5169841	5170573	+	gi|685258627|ref|XP_009132049.1|/0/PREDICTED: uncharacterized protein LOC103856682 [Brassica rapa]	NA	NA	NA	NA	NA	-	-	-	-	-
BraA01g010070.3C	A01	5173652	5176463	+	gi|685258629|ref|XP_009132057.1|/0/PREDICTED: probable LRR receptor-like serine/threonine-protein kinase MRH1 [Brassica rapa]	sp|Q9LI74|CHUP1_ARATH/9e-112/Protein CHUP1, chloroplastic OS=Arabidopsis thaliana OX=3702 GN=CHUP1 PE=1 SV=1	pop:POPTR_0011s04690g/9e-33/hydroxyproline-rich glycoprotein; K05747 Wiskott-Aldrich syndrome protein	CC3494_1/2e-09/---	NA	Bra013324,Bra021002,Bra012586,Bra026633	AT4G18570.1	-	GO:0009707//chloroplast outer membrane	-	GO:0009658//chloroplast organization
BraA01g010080.3C	A01	5176743	5177536	-	gi|685258631|ref|XP_009132069.1|/2.44929e-174/PREDICTED: uncharacterized protein LOC103856700 [Brassica rapa] &gt;gi|923520968|ref|XP_013668332.1| PREDICTED: uncharacterized protein LOC106372625 [Brassica napus] &gt;gi|923521214|ref|XP_013668916.1| PREDICTED: uncharacterized protein LOC106373259 [Brassica napus] &gt;gi|674954409|emb|CDX78882.1| BnaA01g09490D [Brassica napus]	NA	NA	NA	NA	Bra013325	-	-	-	-	-
BraA01g010090.3C	A01	5178550	5178970	+	gi|685258634|ref|XP_009132082.1|/0/PREDICTED: uncharacterized protein LOC103856711 isoform X1 [Brassica rapa]	sp|Q6NLG7|RFA3B_ARATH/5e-61/Replication protein A 14 kDa subunit B OS=Arabidopsis thaliana OX=3702 GN=RPA3B PE=1 SV=1	brp:103856623/5e-67/replication protein A 14 kDa subunit B; K10740 replication factor A3	NA	NA	Bra013326	AT4G18590.1	ko03440//Homologous recombination;ko03420//Nucleotide excision repair;ko03030//DNA replication;ko03430//Mismatch repair	GO:0005634//nucleus	GO:0003677//DNA binding	GO:0006260//DNA replication;GO:0006310//DNA recombination;GO:0006281//DNA repair
BraA01g010100.3C	A01	5180634	5181189	+	gi|922416256|ref|XP_013599358.1|/0/PREDICTED: leucine-rich repeat extensin-like protein 5 isoform X3 [Brassica oleracea var. oleracea]	sp|Q570P7|DUSL1_ARATH/9e-89/Probable inactive dual specificity protein phosphatase-like At4g18593 OS=Arabidopsis thaliana OX=3702 GN=At4g18593 PE=2 SV=1	brp:103856634/2e-115/probable inactive dual specificity protein phosphatase-like At4g18593; K14819 dual specificity phosphatase 12 [EC:3.1.3.16 3.1.3.48]	YIR026c/1e-21/---	NA	Bra013327	AT4G18593.1	-	GO:0005634//nucleus	GO:0008138//protein tyrosine/serine/threonine phosphatase activity;GO:0033549//MAP kinase phosphatase activity	GO:0006470//protein dephosphorylation;GO:0043405//regulation of MAP kinase activity
BraA01g010110.3C	A01	5181676	5182194	+	gi|674933987|emb|CDX99441.1|/2.67977e-48/BnaC01g11110D [Brassica napus]	sp|Q6NMJ2|OLE96_ARATH/8e-117/Pollen-specific protein-like At4g18596 OS=Arabidopsis thaliana OX=3702 GN=At4g18596 PE=2 SV=1	aly:ARALYDRAFT_336019/1e-69/hypothetical protein; K03036 26S proteasome regulatory subunit N6	NA	cellular_component:GO:0005615//extracellular space;	Bra013328,Bra021001,Bra012585,Bra021996,Bra025047,Bra017586,Bra040697	AT4G18596.1	ko01100//Metabolic pathways;ko01110//Biosynthesis of secondary metabolites;ko01200//Carbon metabolism;ko01230//Biosynthesis of amino acids;ko00010//Glycolysis / Gluconeogenesis;ko00260//Glycine, serine and threonine metabolism;ko03050//Proteasome	GO:0005615//extracellular space	-	-
BraA01g010120.3C	A01	5182599	5190373	-	gi|685258643|ref|XP_009132122.1|/0/PREDICTED: CBL-interacting serine/threonine-protein kinase 12 [Brassica rapa]	sp|Q5XPK0|SCARL_ARATH/0.0/Scar-like domain-containing protein WAVE 5 OS=Arabidopsis thaliana OX=3702 GN=WAVE5 PE=1 SV=2	pda:103723066/2e-65/SCAR-like protein 2; K01595 phosphoenolpyruvate carboxylase [EC:4.1.1.31]	NA	NA	Bra013329	AT4G18600.1	-	GO:0005856//cytoskeleton;GO:0005634//nucleus	-	GO:0030036//actin cytoskeleton organization
BraA01g010130.3C	A01	5194327	5194914	+	gi|674954413|emb|CDX78886.1|/0/BnaA01g09530D [Brassica napus]	sp|Q9SN52|LSH9_ARATH/4e-133/Protein LIGHT-DEPENDENT SHORT HYPOCOTYLS 9 OS=Arabidopsis thaliana OX=3702 GN=LSH9 PE=1 SV=1	NA	NA	NA	Bra013330,Bra021000,Bra012584,Bra021995	AT4G18610.1	-	GO:0005634//nucleus	GO:0003677//DNA binding	GO:0010413//glucuronoxylan metabolic process;GO:0006355//regulation of transcription, DNA-templated;GO:0045492//xylan biosynthetic process;GO:0009691//cytokinin biosynthetic process
BraA01g010140.3C	A01	5195710	5196605	-	gi|685258659|ref|XP_009132192.1|/2.00499e-129/PREDICTED: 60S ribosomal protein L11-2 isoform X2 [Brassica rapa] &gt;gi|685292035|ref|XP_009136955.1| PREDICTED: 60S ribosomal protein L11-2 isoform X2 [Brassica rapa] &gt;gi|685326341|ref|XP_009101572.1| PREDICTED: 60S ribosomal protein L11-2 [Brassica rapa] &gt;gi|922415799|ref|XP_013597096.1| PREDICTED: 60S ribosomal protein L11-2 isoform X2 [Bras…	NA	NA	NA	NA	Bra013331	-	-	-	-	-
BraA01g010150.3C	A01	5203818	5204759	+	gi|685258652|ref|XP_009132165.1|/5.98401e-159/PREDICTED: uncharacterized protein LOC103856784 isoform X1 [Brassica rapa]	NA	NA	NA	NA	Bra024613,Bra013332,Bra014557,Bra041098,Bra010394	-	-	-	-	-
BraA01g010160.3C	A01	5210197	5210697	+	gi|685258650|ref|XP_009132154.1|/0/PREDICTED: pentatricopeptide repeat-containing protein At4g18750, chloroplastic [Brassica rapa]	sp|Q9SN51|PYL13_ARATH/1e-84/Abscisic acid receptor PYL13 OS=Arabidopsis thaliana OX=3702 GN=PYL13 PE=2 SV=1	brp:103864102/7e-115/abscisic acid receptor PYL13; K14496 abscisic acid receptor PYR/PYL family	NA	NA	Bra013334	-	-	-	-	-
BraA01g010170.3C	A01	5220789	5222334	+	gi|674954417|emb|CDX78890.1|/0/BnaA01g09570D [Brassica napus]	NA	NA	NA	NA	Bra013335,Bra012583	AT4G18630.1	-	GO:0005634//nucleus	-	-
BraA01g010180.3C	A01	5223933	5226897	+	gi|923520961|ref|XP_013668307.1|/0/PREDICTED: transcription factor MYB98-like [Brassica napus] &gt;gi|923912559|ref|XP_013725967.1| PREDICTED: transcription factor MYB98-like [Brassica napus] &gt;gi|674954418|emb|CDX78891.1| BnaA01g09580D [Brassica napus]	sp|C0LGQ4|MDIS2_ARATH/0.0/Protein MALE DISCOVERER 2 OS=Arabidopsis thaliana OX=3702 GN=MDIS2 PE=2 SV=1	egr:104431689/7e-106/probable inactive receptor-like protein kinase At3g56050; K04733 interleukin-1 receptor-associated kinase 4 [EC:2.7.11.1]	NA	biological_process:GO:0006468//protein phosphorylation;molecular_function:GO:0005524//ATP binding;GO:0005515//protein binding;GO:0004713//protein tyrosine kinase activity;GO:0004672//protein kinase activity;	Bra013336,Bra021993	AT4G18640.1	-	GO:0009507//chloroplast;GO:0016021//integral component of membrane	GO:0004674//protein serine/threonine kinase activity;GO:0005524//ATP binding	GO:0048589//developmental growth;GO:0007155//cell adhesion;GO:0045010//actin nucleation;GO:0016926//protein desumoylation;GO:0007169//transmembrane receptor protein tyrosine kinase signaling pathway;GO:0010090//trichome morphogenesis;GO:0006468//protein phosphorylation;GO:0050665//hydrogen peroxide biosynthetic process;GO:0048527//lateral root development;GO:0048765//root hair cell differentiatio…
BraA01g010190.3C	A01	5229702	5230699	-	gi|685258663|ref|XP_009132207.1|/6.26609e-151/PREDICTED: ras-related protein RABA1d [Brassica rapa]	sp|Q84JC2|DOGL4_ARATH/1e-134/Protein DOG1-like 4 OS=Arabidopsis thaliana OX=3702 GN=DOGL4 PE=2 SV=1	dosa:Os05t0492000-00/4e-12/Os05g0492000; Similar to BZIP transcription factor.; K14431 transcription factor TGA	NA	biological_process:GO:0006351//transcription, DNA-templated;molecular_function:GO:0043565//sequence-specific DNA binding;	Bra013337	AT4G18650.1	ko04075//Plant hormone signal transduction	GO:0005634//nucleus	GO:0043565//sequence-specific DNA binding	GO:0006351//transcription, DNA-templated
BraA01g010200.3C	A01	5239122	5240863	+	gi|923507275|ref|XP_013726572.1|/0/PREDICTED: uncharacterized protein LOC106430307 [Brassica napus]	sp|Q9SN47|DOGL1_ARATH/1e-131/Protein DOG1-like 1 OS=Arabidopsis thaliana OX=3702 GN=DOGL1 PE=2 SV=1	aly:ARALYDRAFT_487510/9e-09/bZIP transcription factor TGA2; K14431 transcription factor TGA	NA	biological_process:GO:0006351//transcription, DNA-templated;molecular_function:GO:0043565//sequence-specific DNA binding;	Bra013338	-	-	-	-	-
BraA01g010210.3C	A01	5242620	5244929	-	gi|923517480|ref|XP_013652977.1|/2.33497e-62/PREDICTED: uncharacterized protein LOC106357818 [Brassica napus]	sp|Q9SN46|LRX5_ARATH/0.0/Leucine-rich repeat extensin-like protein 5 OS=Arabidopsis thaliana OX=3702 GN=LRX5 PE=2 SV=2	pper:PRUPE_ppa024854mg/2e-143/hypothetical protein; K02984 small subunit ribosomal protein S3Ae	SPBC28F2.12/5e-29/---	molecular_function:GO:0005515//protein binding;	Bra013339,Bra001950	AT4G18670.1	ko04626//Plant-pathogen interaction	GO:0005576//extracellular region;GO:0009506//plasmodesma;GO:0009505//plant-type cell wall	GO:0005199//structural constituent of cell wall	GO:0071555//cell wall organization
BraA01g010220.3C	A01	5246908	5247566	+	gi|685258680|ref|XP_009132253.1|/0/PREDICTED: protein STICHEL-like 3 isoform X1 [Brassica rapa]	sp|Q58FV0|DOGL3_ARATH/3e-27/Protein DOG1-like 3 OS=Arabidopsis thaliana OX=3702 GN=DOGL3 PE=2 SV=1	NA	NA	biological_process:GO:0006351//transcription, DNA-templated;molecular_function:GO:0043565//sequence-specific DNA binding;	NA	-	-	-	-	-
BraA01g010230.3C	A01	5250363	5251847	-	gi|685258686|ref|XP_009132274.1|/0/PREDICTED: transcription repressor OFP5 [Brassica rapa] &gt;gi|923507283|ref|XP_013726755.1| PREDICTED: transcription repressor OFP5-like [Brassica napus]	sp|Q9SN43|CIPKC_ARATH/0.0/CBL-interacting serine/threonine-protein kinase 12 OS=Arabidopsis thaliana OX=3702 GN=CIPK12 PE=1 SV=1	brp:103856745/0.0/CBL-interacting serine/threonine-protein kinase 12; K07198 5'-AMP-activated protein kinase, catalytic alpha subunit [EC:2.7.11.11]	YBL105c_2/2e-37/---	biological_process:GO:0006468//protein phosphorylation;molecular_function:GO:0005524//ATP binding;GO:0004672//protein kinase activity;	Bra013340,Bra020996,Bra025052,Bra010841,Bra009293,Bra005103,Bra009294	AT2G38490.1	ko04931//Insulin resistance;ko04140//Regulation of autophagy	GO:0005886//plasma membrane	GO:0005524//ATP binding;GO:0004674//protein serine/threonine kinase activity	GO:0006468//protein phosphorylation;GO:0007165//signal transduction
BraA01g010240.3C	A01	5258053	5259665	+	gi|685258684|ref|XP_009132265.1|/0/PREDICTED: pentatricopeptide repeat-containing protein At4g18840 [Brassica rapa]	sp|Q39011|KSG7_ARATH/0.0/Shaggy-related protein kinase eta OS=Arabidopsis thaliana OX=3702 GN=ASK7 PE=1 SV=2	brp:103856756/0.0/shaggy-related protein kinase eta; K14502 protein brassinosteroid insensitive 2 [EC:2.7.11.1]	SPAC1687.15/1e-139/---	biological_process:GO:0006468//protein phosphorylation;molecular_function:GO:0005524//ATP binding;GO:0004672//protein kinase activity;	Bra013341,Bra020994,Bra012581	AT4G18710.1	ko04075//Plant hormone signal transduction	GO:0005886//plasma membrane	GO:0005515//protein binding;GO:0004674//protein serine/threonine kinase activity;GO:0005524//ATP binding	GO:0006833//water transport;GO:0009825//multidimensional cell growth;GO:0009651//response to salt stress;GO:0009729//detection of brassinosteroid stimulus;GO:0048767//root hair elongation;GO:0006972//hyperosmotic response;GO:0046827//positive regulation of protein export from nucleus;GO:0009733//response to auxin;GO:0046777//protein autophosphorylation;GO:0007030//Golgi organization;GO:0006096//g…
BraA01g010250.3C	A01	5260548	5261497	+	gi|923521220|ref|XP_013668944.1|/3.65446e-155/PREDICTED: protein PHLOEM PROTEIN 2-LIKE A8-like [Brassica napus]	sp|P42794|RL112_ARATH/2e-130/60S ribosomal protein L11-2 OS=Arabidopsis thaliana OX=3702 GN=RPL11B PE=2 SV=2	brp:103827776/5e-130/60S ribosomal protein L11-2; K02868 large subunit ribosomal protein L11e	SPBC17G9.10/6e-90/---	NA	Bra013342,Bra012580,Bra025058,Bra021990,Bra014558,Bra017591	AT4G18730.1	ko03010//Ribosome	GO:0005730//nucleolus;GO:0009506//plasmodesma;GO:0009507//chloroplast;GO:0005773//vacuole;GO:0022625//cytosolic large ribosomal subunit;GO:0016020//membrane;GO:0005794//Golgi apparatus	GO:0019843//rRNA binding;GO:0003735//structural constituent of ribosome;GO:0044822	GO:0001510//RNA methylation;GO:0006412//translation;GO:0000027//ribosomal large subunit assembly
BraA01g010260.3C	A01	5261722	5262617	-	gi|685258689|ref|XP_009132283.1|/0/PREDICTED: heat stress transcription factor A-4a-like [Brassica rapa] &gt;gi|685258691|ref|XP_009132288.1| PREDICTED: heat stress transcription factor A-4a-like [Brassica rapa]	sp|Q8L4E7|BP73_ORYSJ/1e-06/SAP-like protein BP-73 OS=Oryza sativa subsp. japonica OX=39947 GN=BP-73 PE=1 SV=1	NA	NA	biological_process:GO:0006353//DNA-templated transcription, termination;	Bra013343	AT4G18740.1	-	GO:0009507//chloroplast;GO:0005829//cytosol;GO:0005739//mitochondrion	-	GO:0006353//DNA-templated transcription, termination
BraA01g010270.3C	A01	5262907	5265513	+	gi|685258693|ref|XP_009132289.1|/0/PREDICTED: BES1/BZR1 homolog protein 3 [Brassica rapa] &gt;gi|674954430|emb|CDX78903.1| BnaA01g09700D [Brassica napus]	sp|Q9SN39|PP320_ARATH/0.0/Pentatricopeptide repeat-containing protein DOT4, chloroplastic OS=Arabidopsis thaliana OX=3702 GN=DOT4 PE=2 SV=1	gmx:100811379/7e-127/putative pentatricopeptide repeat-containing protein At1g74580-like; K17964 leucine-rich PPR motif-containing protein, mitochondrial	NA	molecular_function:GO:0008270//zinc ion binding;GO:0005515//protein binding;	Bra013344	AT4G18750.1	-	GO:0009507//chloroplast	GO:0003723//RNA binding;GO:0046872//metal ion binding	GO:0010087//phloem or xylem histogenesis;GO:1900865//chloroplast RNA modification;GO:0010305//leaf vascular tissue pattern formation;GO:0006397//mRNA processing;GO:0010588//cotyledon vascular tissue pattern formation
BraA01g010280.3C	A01	5266054	5267699	-	gi|685258695|ref|XP_009132290.1|/0/PREDICTED: periodic tryptophan protein 1 homolog [Brassica rapa] &gt;gi|685258698|ref|XP_009132293.1| PREDICTED: periodic tryptophan protein 1 homolog [Brassica rapa]	sp|Q9SN38|RLP51_ARATH/0.0/Receptor-like protein 51 OS=Arabidopsis thaliana OX=3702 GN=RLP51 PE=1 SV=1	bvg:104883663/1e-27/LRR receptor-like serine/threonine-protein kinase FLS2; K13420 LRR receptor-like serine/threonine-protein kinase FLS2 [EC:2.7.11.1]	Rv3876/4e-20/---	molecular_function:GO:0005515//protein binding;	Bra013345,Bra020993,Bra008120,Bra031098,Bra006924	-	-	-	-	-
BraA01g010290.3C	A01	5270535	5272269	+	gi|685258701|ref|XP_009132304.1|/0/PREDICTED: aquaporin NIP1-2-like [Brassica rapa]	sp|Q9S7L2|MYB98_ARATH/0.0/Transcription factor MYB98 OS=Arabidopsis thaliana OX=3702 GN=MYB98 PE=2 SV=1	brp:103856815/0.0/transcription factor MYB98-like; K09422 myb proto-oncogene protein, plant	ECU11g1690/1e-38/---	molecular_function:GO:0003677//DNA binding;	Bra013346,Bra020992,Bra012579,Bra013317	AT4G18770.1	ko04626//Plant-pathogen interaction	GO:0005634//nucleus	GO:0003677//DNA binding;GO:0003682//chromatin binding;GO:0003700//transcription factor activity, sequence-specific DNA binding	GO:0045697//regulation of synergid differentiation;GO:0006355//regulation of transcription, DNA-templated;GO:0006863//purine nucleobase transport;GO:0010183//pollen tube guidance
BraA01g010300.3C	A01	5280917	5281788	-	gi|674954433|emb|CDX78906.1|/0/BnaA01g09730D [Brassica napus]	sp|Q9SN35|RAA1D_ARATH/1e-147/Ras-related protein RABA1d OS=Arabidopsis thaliana OX=3702 GN=RABA1D PE=2 SV=1	brp:103856824/2e-151/ras-related protein RABA1d; K07904 Ras-related protein Rab-11A	SPAC18G6.03/4e-94/---	molecular_function:GO:0003924//GTPase activity;GO:0005525//GTP binding;	Bra013349,Bra012576,Bra025060,Bra016699	AT4G18800.1	-	GO:0005829//cytosol;GO:0031901//early endosome membrane;GO:0009506//plasmodesma;GO:0032588//trans-Golgi network membrane;GO:0005886//plasma membrane	GO:0003924//GTPase activity;GO:0005525//GTP binding	GO:0016192//vesicle-mediated transport;GO:0007264//small GTPase mediated signal transduction;GO:0006913//nucleocytoplasmic transport;GO:0008152//metabolic process;GO:0006886//intracellular protein transport
BraA01g010310.3C	A01	5295942	5298426	-	gi|685258710|ref|XP_009132346.1|/0/PREDICTED: probable serine/threonine-protein kinase drkC [Brassica rapa]	sp|Q9LQI7|CIA30_ARATH/3e-09/Probable complex I intermediate-associated protein 30 OS=Arabidopsis thaliana OX=3702 GN=At1g17350 PE=1 SV=2	obr:102708813/1e-27/probable histone acetyltransferase HAC-like 2-like; K04498 E1A/CREB-binding protein [EC:2.3.1.48]	all5026/2e-158/---	NA	Bra013352	AT4G18810.1	-	GO:0005773//vacuole;GO:0005739//mitochondrion;GO:0009570//chloroplast stroma	-	-
BraA01g010320.3C	A01	5298538	5299023	-	gi|674919932|emb|CDY13236.1|/2.08629e-86/BnaC09g24200D [Brassica napus]	NA	NA	NA	NA	Bra013352	AT4G18810.2	-	GO:0005773//vacuole;GO:0005739//mitochondrion;GO:0009570//chloroplast stroma	-	-
BraA01g010330.3C	A01	5310727	5314567	+	gi|685258725|ref|XP_009132407.1|/0/PREDICTED: pentatricopeptide repeat-containing protein At4g18975, chloroplastic [Brassica rapa]	sp|F4JRP0|STIL3_ARATH/0.0/Protein STICHEL-like 3 OS=Arabidopsis thaliana OX=3702 GN=At4g18820 PE=3 SV=1	ota:Ot09g01040/1e-24/replication factor C 37 kDa subunit (ISS); K10755 replication factor C subunit 2/4	alr4932/1e-51/---	biological_process:GO:0006260//DNA replication;cellular_component:GO:0009360//DNA polymerase III complex;molecular_function:GO:0003887//DNA-directed DNA polymerase activity;GO:0005524//ATP binding;	Bra013353,Bra013317	AT4G18820.1	ko03420//Nucleotide excision repair;ko03030//DNA replication;ko03430//Mismatch repair	GO:0009360//DNA polymerase III complex;GO:0005634//nucleus;GO:0005886//plasma membrane	GO:0003887//DNA-directed DNA polymerase activity;GO:0003677//DNA binding;GO:0005524//ATP binding	GO:0006260//DNA replication;GO:0071897//DNA biosynthetic process
BraA01g010340.3C	A01	5317122	5318105	+	gi|685258727|ref|XP_009132419.1|/1.08989e-78/PREDICTED: uncharacterized protein LOC103857015 [Brassica rapa]	sp|Q8VZN1|OFP5_ARATH/0.0/Transcription repressor OFP5 OS=Arabidopsis thaliana OX=3702 GN=OFP5 PE=1 SV=1	smo:SELMODRAFT_437676/7e-09/hypothetical protein; K01870 isoleucyl-tRNA synthetase [EC:6.1.1.5]	NA	NA	Bra013354,Bra020989,Bra012575	AT4G18830.1	-	GO:0030863//cortical cytoskeleton;GO:0005730//nucleolus	-	GO:0009553//embryo sac development;GO:0045892//negative regulation of transcription, DNA-templated
BraA01g010350.3C	A01	5318259	5319866	-	gi|685258729|ref|XP_009132429.1|/0/PREDICTED: probable xyloglucan endotransglucosylase/hydrolase protein 29 [Brassica rapa] &gt;gi|923507318|ref|XP_013727873.1| PREDICTED: probable xyloglucan endotransglucosylase/hydrolase protein 29 [Brassica napus]	sp|O49399|PP321_ARATH/0.0/Pentatricopeptide repeat-containing protein At4g18840 OS=Arabidopsis thaliana OX=3702 GN=PCMP-E101 PE=3 SV=2	gmx:100811379/6e-121/putative pentatricopeptide repeat-containing protein At1g74580-like; K17964 leucine-rich PPR motif-containing protein, mitochondrial	MA1613/5e-06/---	molecular_function:GO:0005515//protein binding;	Bra013355	AT4G18840.1	-	GO:0005739//mitochondrion	-	-
BraA01g010360.3C	A01	5324041	5325005	-	gi|685258732|ref|XP_009132439.1|/3.75353e-128/PREDICTED: vacuolar protein sorting-associated protein 25 [Brassica rapa]	sp|F4KIF3|CSA1_ARATH/8e-41/Disease resistance-like protein CSA1 OS=Arabidopsis thaliana OX=3702 GN=CSA1 PE=4 SV=1	aly:ARALYDRAFT_338955/3e-59/hypothetical protein; K04646 clathrin heavy chain	NA	biological_process:GO:0007165//signal transduction;molecular_function:GO:0005515//protein binding;	Bra013357,Bra021951	-	-	-	-	-
BraA01g010370.3C	A01	5327748	5329002	-	gi|685258735|ref|XP_009132447.1|/0/PREDICTED: 4-coumarate--CoA ligase-like 6 isoform X1 [Brassica rapa]	sp|O49403|HFA4A_ARATH/0.0/Heat stress transcription factor A-4a OS=Arabidopsis thaliana OX=3702 GN=HSFA4A PE=2 SV=1	brp:103856909/0.0/heat stress transcription factor A-4a-like; K09419 heat shock transcription factor, other eukaryote	SPAC2E12.02.02/5e-23/---	biological_process:GO:0006355//regulation of transcription, DNA-templated;cellular_component:GO:0005634//nucleus;molecular_function:GO:0043565//sequence-specific DNA binding;GO:0003700//transcription factor activity, sequence-specific DNA binding;	Bra013358,Bra012571,Bra020988	AT4G18880.1	-	GO:0005737//cytoplasm;GO:0005634//nucleus	GO:0043565//sequence-specific DNA binding;GO:0042803//protein homodimerization activity;GO:0003700//transcription factor activity, sequence-specific DNA binding	GO:0045893//positive regulation of transcription, DNA-templated;GO:0035556//intracellular signal transduction;GO:0000302//response to reactive oxygen species;GO:0002679//respiratory burst involved in defense response;GO:0010200//response to chitin
BraA01g010380.3C	A01	5339271	5341826	+	gi|685258740|ref|XP_009132470.1|/0/PREDICTED: DNA (cytosine-5)-methyltransferase CMT2 isoform X1 [Brassica rapa]	sp|O49404|BEH3_ARATH/0.0/BES1/BZR1 homolog protein 3 OS=Arabidopsis thaliana OX=3702 GN=BEH3 PE=1 SV=1	egr:104456849/2e-74/BES1/BZR1 homolog protein 2-like; K14503 brassinosteroid resistant 1/2	NA	biological_process:GO:0009742//brassinosteroid mediated signaling pathway;GO:0006351//transcription, DNA-templated;molecular_function:GO:0003700//transcription factor activity, sequence-specific DNA binding;	Bra013359,Bra012570,Bra020986	AT4G18890.1	ko04075//Plant hormone signal transduction	GO:0005634//nucleus	GO:0003677//DNA binding	GO:0009414//response to water deprivation;GO:0042538//hyperosmotic salinity response;GO:0006355//regulation of transcription, DNA-templated;GO:0009737//response to abscisic acid
BraA01g010390.3C	A01	5343391	5346086	+	gi|685258746|ref|XP_009132501.1|/0/PREDICTED: putative disease resistance protein At4g19050 [Brassica rapa]	sp|O22468|MSI2_ARATH/3e-11/WD-40 repeat-containing protein MSI2 OS=Arabidopsis thaliana OX=3702 GN=MSI2 PE=2 SV=1	brp:103856920/0.0/periodic tryptophan protein 1 homolog; K14791 periodic tryptophan protein 1	all0284_3/9e-09/---	molecular_function:GO:0005515//protein binding;	Bra013360,Bra020984,Bra020985	AT4G18905.1	-	GO:0005634//nucleus	GO:0000166//nucleotide binding	-
BraA01g010400.3C	A01	5352967	5354977	+	gi|685258748|ref|XP_009132513.1|/0/PREDICTED: probable disease resistance protein At4g19060 [Brassica rapa]	sp|Q8LFP7|NIP12_ARATH/0.0/Aquaporin NIP1-2 OS=Arabidopsis thaliana OX=3702 GN=NIP1-2 PE=2 SV=2	brp:103856927/0.0/aquaporin NIP1-2-like; K09874 aquaporin NIP	aqpZ/7e-40/---	NA	Bra013361,Bra012567	AT4G18910.1	-	GO:0005737//cytoplasm;GO:0005886//plasma membrane;GO:0016021//integral component of membrane	GO:0005515//protein binding;GO:0015105//arsenite transmembrane transporter activity;GO:0015250//water channel activity	GO:0098656//anion transmembrane transport;GO:0031347//regulation of defense response;GO:0006857//oligopeptide transport;GO:0006833//water transport;GO:0015700//arsenite transport;GO:0080170//hydrogen peroxide transmembrane transport;GO:0046685//response to arsenic-containing substance
BraA01g010410.3C	A01	5355704	5358838	+	gi|685258751|ref|XP_009132524.1|/0/PREDICTED: probable methyltransferase PMT21 [Brassica rapa]	sp|Q1PE68|OBP2B_ARATH/2e-171/Oil body-associated protein 2B OS=Arabidopsis thaliana OX=3702 GN=OBAP2B PE=2 SV=1	mdm:103421216/6e-07/uncharacterized LOC103421216; K11138 telomere-associated protein RIF1	NA	NA	Bra013362,Bra012566	AT4G18920.1	-	GO:0005634//nucleus	-	-
BraA01g010420.3C	A01	5361076	5363452	+	gi|685258755|ref|XP_009132546.1|/0/PREDICTED: uncharacterized protein LOC103857136 [Brassica rapa]	sp|F4IS56|ILK1_ARATH/2e-130/Integrin-linked protein kinase 1 OS=Arabidopsis thaliana OX=3702 GN=ILK1 PE=1 SV=1	sly:101249145/4e-65/serine/threonine-protein kinase CTR1-like; K06272 integrin-linked kinase [EC:2.7.11.1]	YAR019c/3e-23/---	biological_process:GO:0006468//protein phosphorylation;molecular_function:GO:0005524//ATP binding;GO:0004672//protein kinase activity;GO:0005515//protein binding;	Bra013363,Bra020982	AT4G18950.1	ko04075//Plant hormone signal transduction	GO:0005829//cytosol;GO:0005886//plasma membrane;GO:0005634//nucleus	GO:0004712//protein serine/threonine/tyrosine kinase activity;GO:0004674//protein serine/threonine kinase activity;GO:0005524//ATP binding	GO:0009611//response to wounding;GO:0009867//jasmonic acid mediated signaling pathway;GO:0009414//response to water deprivation;GO:0010363//regulation of plant-type hypersensitive response;GO:0010200//response to chitin;GO:0006612//protein targeting to membrane;GO:0007229//integrin-mediated signaling pathway;GO:0009733//response to auxin;GO:0042538//hyperosmotic salinity response;GO:0006468//prot…
BraA01g010430.3C	A01	5372075	5372816	+	gi|685258753|ref|XP_009132535.1|/5.74607e-179/PREDICTED: serine/threonine-protein phosphatase 6 regulatory ankyrin repeat subunit A [Brassica rapa]	sp|Q01540|AG_BRANA/2e-87/Floral homeotic protein AGAMOUS OS=Brassica napus OX=3708 GN=AG1 PE=2 SV=1	eus:EUTSA_v10026567mg/8e-86/hypothetical protein; K09264 MADS-box transcription factor, plant	NA	biological_process:GO:0006355//regulation of transcription, DNA-templated;cellular_component:GO:0005634//nucleus;molecular_function:GO:0003700//transcription factor activity, sequence-specific DNA binding;	Bra013364,Bra012564	AT4G18960.2	-	GO:0005634//nucleus	GO:0003677//DNA binding;GO:0046983//protein dimerization activity;GO:0003700//transcription factor activity, sequence-specific DNA binding	GO:0048440//carpel development;GO:0048497//maintenance of floral organ identity;GO:0006355//regulation of transcription, DNA-templated;GO:0048443//stamen development;GO:0048366//leaf development
BraA01g010440.3C	A01	5374383	5377023	-	gi|685258757|ref|XP_009132556.1|/0/PREDICTED: uncharacterized protein LOC103857147 isoform X1 [Brassica rapa]	sp|Q2V3H0|PP322_ARATH/5e-169/Pentatricopeptide repeat-containing protein At4g18975, chloroplastic OS=Arabidopsis thaliana OX=3702 GN=At4g18975 PE=2 SV=2	NA	NA	molecular_function:GO:0005515//protein binding;	Bra013365	AT4G18975.4	-	GO:0009507//chloroplast	-	-
BraA01g010450.3C	A01	5382095	5382442	+	gi|685258762|ref|XP_009132578.1|/0/PREDICTED: probable carotenoid cleavage dioxygenase 4, chloroplastic [Brassica rapa]	NA	NA	NA	NA	Bra013366,Bra012560,Bra020981	AT4G18980.1	-	GO:0005634//nucleus	-	GO:0010150//leaf senescence;GO:0010468//regulation of gene expression
BraA01g010460.3C	A01	5391398	5393518	-	gi|685258765|ref|XP_009132598.1|/0/PREDICTED: probable apyrase 7 [Brassica rapa]	sp|Q8L7H3|XTH29_ARATH/0.0/Probable xyloglucan endotransglucosylase/hydrolase protein 29 OS=Arabidopsis thaliana OX=3702 GN=XTH29 PE=2 SV=1	brp:103857027/0.0/probable xyloglucan endotransglucosylase/hydrolase protein 29; K08235 xyloglucan:xyloglucosyl transferase [EC:2.4.1.207]	YLR213c/4e-12/---	biological_process:GO:0005975//carbohydrate metabolic process;molecular_function:GO:0004553//hydrolase activity, hydrolyzing O-glycosyl compounds;	Bra013367,Bra012559	AT4G18990.1	-	GO:0005618//cell wall;GO:0016021//integral component of membrane;GO:0048046//apoplast	GO:0016762//xyloglucan:xyloglucosyl transferase activity;GO:0004553//hydrolase activity, hydrolyzing O-glycosyl compounds	GO:0071555//cell wall organization;GO:0010411//xyloglucan metabolic process;GO:0042546//cell wall biogenesis
BraA01g010470.3C	A01	5394491	5395532	-	gi|685258768|ref|XP_009132609.1|/0/PREDICTED: WAT1-related protein At4g19185 isoform X1 [Brassica rapa] &gt;gi|923507394|ref|XP_013729798.1| PREDICTED: WAT1-related protein At4g19185-like [Brassica napus]	sp|Q8VZC9|VPS25_ARATH/3e-125/Vacuolar protein sorting-associated protein 25 OS=Arabidopsis thaliana OX=3702 GN=VPS25 PE=1 SV=1	brp:103857037/9e-129/vacuolar protein sorting-associated protein 25; K12189 ESCRT-II complex subunit VPS25	NA	NA	Bra013368	AT4G19003.2	ko04144//Endocytosis	GO:0000814//ESCRT II complex	GO:0005515//protein binding	GO:0016192//vesicle-mediated transport
BraA01g010480.3C	A01	5396293	5398693	-	gi|685258772|ref|XP_009132627.1|/0/PREDICTED: uncharacterized zinc finger CCHC domain-containing protein At4g19190 [Brassica rapa]	sp|Q84P24|4CLL6_ARATH/0.0/4-coumarate--CoA ligase-like 6 OS=Arabidopsis thaliana OX=3702 GN=4CLL6 PE=2 SV=2	brp:103857048/0.0/4-coumarate--CoA ligase-like 6; K01904 4-coumarate--CoA ligase [EC:6.2.1.12]	APE2284/5e-79/---	biological_process:GO:0008152//metabolic process;molecular_function:GO:0003824//catalytic activity;	Bra013369	AT4G19010.1	ko01100//Metabolic pathways;ko01110//Biosynthesis of secondary metabolites;ko00592//alpha-Linolenic acid metabolism	GO:0016021//integral component of membrane;GO:0005777//peroxisome;GO:0009507//chloroplast	GO:0016207//4-coumarate-CoA ligase activity;GO:0005524//ATP binding	GO:0009610//response to symbiotic fungus;GO:0006744//ubiquinone biosynthetic process;GO:0006914//autophagy
BraA01g010490.3C	A01	5402148	5407951	+	gi|685258775|ref|XP_009132638.1|/7.0338e-150/PREDICTED: glycine-rich protein A3-like [Brassica rapa] &gt;gi|923507400|ref|XP_013730083.1| PREDICTED: glycine-rich protein A3-like [Brassica napus] &gt;gi|923507402|ref|XP_013730151.1| PREDICTED: glycine-rich protein A3-like [Brassica napus] &gt;gi|923507404|ref|XP_013730206.1| PREDICTED: glycine-rich protein A3-like [Brassica napus] &gt;gi|674954454…	sp|Q94F87|CMT2_ARATH/0.0/DNA (cytosine-5)-methyltransferase CMT2 OS=Arabidopsis thaliana OX=3702 GN=CMT2 PE=2 SV=3	brp:103857074/0.0/DNA (cytosine-5)-methyltransferase CMT2; K00558 DNA (cytosine-5)-methyltransferase 1 [EC:2.1.1.37]	jhp0435/7e-27/---	molecular_function:GO:0003682//chromatin binding;	Bra013370	AT4G19020.1	ko01100//Metabolic pathways;ko00270//Cysteine and methionine metabolism	GO:0005634//nucleus	GO:0003886//DNA (cytosine-5-)-methyltransferase activity;GO:0003677//DNA binding;GO:0003682//chromatin binding	GO:0010426//DNA methylation on cytosine within a CHH sequence;GO:0034605//cellular response to heat;GO:0090116//C-5 methylation of cytosine
BraA01g010500.3C	A01	5415667	5419208	-	gi|923896094|ref|XP_013718750.1|/2.74215e-163/PREDICTED: uncharacterized protein LOC106422511 [Brassica napus]	sp|P0CB16|DRL25_ARATH/0.0/Putative disease resistance protein At4g19050 OS=Arabidopsis thaliana OX=3702 GN=At4g19050 PE=3 SV=2	brp:103857098/0.0/putative disease resistance protein At4g19050; K06685 MOB kinase activator 1	RSp0875/3e-14/---	NA	Bra013372	AT4G19050.1	-	GO:0005634//nucleus	GO:0043531//ADP binding;GO:0005524//ATP binding	GO:0006952//defense response
BraA01g010510.3C	A01	5420709	5421806	-	gi|923654701|ref|XP_013645632.1|/0/PREDICTED: uncharacterized protein LOC106350271 [Brassica napus]	sp|Q84WD3|DRL26_ARATH/7e-148/Probable disease resistance protein At4g19060 OS=Arabidopsis thaliana OX=3702 GN=At4g19060 PE=2 SV=2	jcu:105646267/4e-14/diacylglycerol kinase 5-like; K00901 diacylglycerol kinase (ATP) [EC:2.7.1.107]	NA	NA	Bra013373,Bra025500	AT4G19060.1	-	GO:0005634//nucleus	GO:0043531//ADP binding;GO:0005524//ATP binding	GO:0006952//defense response
BraA01g010520.3C	A01	5424348	5426691	-	gi|685258790|ref|XP_009132675.1|/0/PREDICTED: uncharacterized protein LOC103857238 isoform X2 [Brassica rapa]	sp|Q94II3|PMTL_ARATH/0.0/Probable methyltransferase PMT21 OS=Arabidopsis thaliana OX=3702 GN=ERD3 PE=2 SV=1	mdm:103450581/4e-111/probable methyltransferase PMT28; K16302 metal transporter CNNM	NA	molecular_function:GO:0008168//methyltransferase activity;	Bra013374,Bra020975,Bra012557,Bra023213	AT4G19120.2	-	GO:0005789//endoplasmic reticulum membrane;GO:0005768//endosome;GO:0016021//integral component of membrane;GO:0005802//trans-Golgi network	GO:0008168//methyltransferase activity	GO:0009269//response to desiccation;GO:0009409//response to cold;GO:0032259//methylation;GO:0009651//response to salt stress;GO:0009737//response to abscisic acid
BraA01g010530.3C	A01	5431388	5432709	+	gi|685258792|ref|XP_009132683.1|/0/PREDICTED: general transcription factor IIE subunit 2 [Brassica rapa]	NA	NA	NA	NA	Bra013375,Bra012555	AT4G19140.1	-	GO:0016021//integral component of membrane	-	-
BraA01g010540.3C	A01	5432911	5434161	-	gi|923507406|ref|XP_013730294.1|/0/PREDICTED: ABC transporter E family member 2-like [Brassica napus] &gt;gi|923507408|ref|XP_013730380.1| PREDICTED: ABC transporter E family member 2-like isoform X1 [Brassica napus] &gt;gi|923507410|ref|XP_013730437.1| PREDICTED: ABC transporter E family member 2-like isoform X2 [Brassica napus] &gt;gi|923507413|ref|XP_013730510.1| PREDICTED: ABC transporter E f…	sp|Q6AWW5|Y5262_ARATH/2e-15/Ankyrin repeat-containing protein At5g02620 OS=Arabidopsis thaliana OX=3702 GN=At5g02620 PE=1 SV=1	pda:103704449/2e-19/26S proteasome non-ATPase regulatory subunit 10; K06694 26S proteasome non-ATPase regulatory subunit 10	DRA0257/3e-13/---	molecular_function:GO:0005515//protein binding;	Bra013376,Bra020973	AT4G19150.1	-	GO:0005829//cytosol	-	-
BraA01g010550.3C	A01	5438388	5440390	+	gi|674863731|emb|CDY68433.1|/0/BnaAnng27240D [Brassica napus]	NA	NA	alr0024/1e-15/---	molecular_function:GO:0005515//protein binding;	Bra013377,Bra020971	AT4G19160.2	-	GO:0005634//nucleus;GO:0009507//chloroplast	-	-
BraA01g010560.3C	A01	5442720	5444507	+	gi|685258801|ref|XP_009132716.1|/1.47583e-109/PREDICTED: uncharacterized protein LOC103857288 isoform X2 [Brassica rapa]	sp|O49675|CCD4_ARATH/0.0/Probable carotenoid cleavage dioxygenase 4, chloroplastic OS=Arabidopsis thaliana OX=3702 GN=CCD4 PE=1 SV=1	brp:103857159/0.0/probable carotenoid cleavage dioxygenase 4, chloroplastic; K09840 9-cis-epoxycarotenoid dioxygenase [EC:1.13.11.51]	all1106/5e-85/---	biological_process:GO:0055114//oxidation-reduction process;molecular_function:GO:0016702//oxidoreductase activity, acting on single donors with incorporation of molecular oxygen, incorporation of two atoms of oxygen;	Bra013378,Bra020970	AT4G19170.1	ko01100//Metabolic pathways;ko01110//Biosynthesis of secondary metabolites;ko00906//Carotenoid biosynthesis	GO:0010287//plastoglobule	GO:0046872//metal ion binding;GO:0005515//protein binding;GO:0051213//dioxygenase activity	GO:0009718//anthocyanin-containing compound biosynthetic process;GO:0055114//oxidation-reduction process
BraA01g010570.3C	A01	5450190	5452472	-	gi|685260484|ref|XP_009140174.1|/0/PREDICTED: uncharacterized protein LOC103864162 [Brassica rapa]	sp|F4JSH1|APY7_ARATH/0.0/Probable apyrase 7 OS=Arabidopsis thaliana OX=3702 GN=APY7 PE=2 SV=1	smo:SELMODRAFT_443766/7e-141/hypothetical protein; K01510 apyrase [EC:3.6.1.5]	SPCC11E10.05c/4e-24/---	NA	Bra013379,Bra012554	AT4G19180.1	ko00230//Purine metabolism;ko00240//Pyrimidine metabolism	GO:0016021//integral component of membrane;GO:0005634//nucleus	GO:0005524//ATP binding;GO:0016787//hydrolase activity	GO:0010584//pollen exine formation;GO:0008152//metabolic process;GO:0009901//anther dehiscence
BraA01g010580.3C	A01	5453658	5456117	-	gi|685258806|ref|XP_009132746.1|/4.0883e-157/PREDICTED: uncharacterized protein LOC103857326 [Brassica rapa] &gt;gi|923521255|ref|XP_013668998.1| PREDICTED: uncharacterized protein LOC106373357 [Brassica napus]	sp|Q8W4R9|WTR35_ARATH/0.0/WAT1-related protein At4g19185 OS=Arabidopsis thaliana OX=3702 GN=At4g19185 PE=2 SV=1	pda:103722777/6e-68/probable fructose-bisphosphate aldolase 3, chloroplastic; K01623 fructose-bisphosphate aldolase, class I [EC:4.1.2.13]	NA	cellular_component:GO:0016021//integral component of membrane;GO:0016020//membrane;molecular_function:GO:0022857//transmembrane transporter activity;	Bra013380,Bra020969,Bra027605	AT4G19185.1	-	GO:0016021//integral component of membrane;GO:0005794//Golgi apparatus	GO:0022857//transmembrane transporter activity	GO:0055085//transmembrane transport
BraA01g010730.3C	A01	5545139	5545390	-	gi|685258846|ref|XP_009132926.1|/0/PREDICTED: uncharacterized protein LOC103857485 [Brassica rapa]	NA	NA	NA	NA	NA	-	-	-	-	-
BraA01g010740.3C	A01	5550988	5551833	-	gi|923507631|ref|XP_013734245.1|/0/PREDICTED: adenylate cyclase, terminal-differentiation specific-like [Brassica napus] &gt;gi|923507635|ref|XP_013734251.1| PREDICTED: adenylate cyclase, terminal-differentiation specific-like [Brassica napus]	NA	NA	NA	NA	Bra013393	AT4G19410.2	-	GO:0009505//plant-type cell wall;GO:0009506//plasmodesma;GO:0016021//integral component of membrane;GO:0005576//extracellular region	GO:0003779//actin binding;GO:0052689//carboxylic ester hydrolase activity	GO:0009062//fatty acid catabolic process;GO:0071555//cell wall organization;GO:0030036//actin cytoskeleton organization
BraA01g010750.3C	A01	5553095	5562066	-	gi|674954470|emb|CDX78943.1|/0/BnaA01g10100D [Brassica napus]	sp|Q940J8|PAE7_ARATH/0.0/Pectin acetylesterase 7 OS=Arabidopsis thaliana OX=3702 GN=PAE7 PE=2 SV=1	pda:103698677/4e-24/long chain base biosynthesis protein 2a-like; K00654 serine palmitoyltransferase [EC:2.3.1.50]	NA	NA	Bra013394,Bra013395,Bra020962,Bra020963,Bra021961	AT4G19410.1	-	GO:0009505//plant-type cell wall;GO:0009506//plasmodesma;GO:0016021//integral component of membrane;GO:0005576//extracellular region	GO:0003779//actin binding;GO:0052689//carboxylic ester hydrolase activity	GO:0009062//fatty acid catabolic process;GO:0071555//cell wall organization;GO:0030036//actin cytoskeleton organization
BraA01g010760.3C	A01	5569672	5569947	-	gi|685258863|ref|XP_009133005.1|/1.28297e-120/PREDICTED: uncharacterized protein LOC103857548 [Brassica rapa] &gt;gi|923507615|ref|XP_013734188.1| PREDICTED: uncharacterized protein LOC106437766 [Brassica napus] &gt;gi|674954473|emb|CDX78946.1| BnaA01g10130D [Brassica napus]	NA	NA	NA	NA	NA	-	-	-	-	-
BraA01g010770.3C	A01	5584719	5585222	-	gi|685258865|ref|XP_009133016.1|/2.83258e-119/PREDICTED: uncharacterized protein LOC103857559 [Brassica rapa] &gt;gi|923507612|ref|XP_013734175.1| PREDICTED: uncharacterized protein LOC106437760 [Brassica napus]	NA	NA	NA	NA	Bra013396	AT4G19430.1	-	GO:0005739//mitochondrion	-	-
BraA01g010780.3C	A01	5588932	5589859	-	gi|685258880|ref|XP_009133079.1|/1.55429e-122/PREDICTED: heat stress transcription factor A-4a-like [Brassica rapa]	sp|Q940A6|PP325_ARATH/2e-51/Pentatricopeptide repeat-containing protein At4g19440, chloroplastic OS=Arabidopsis thaliana OX=3702 GN=At4g19440 PE=2 SV=2	mus:103993825/4e-22/putative pentatricopeptide repeat-containing protein At1g19290; K17964 leucine-rich PPR motif-containing protein, mitochondrial	NA	NA	NA	AT4G19440.2	-	GO:0005739//mitochondrion	-	-
BraA01g010790.3C	A01	5598610	5602528	+	gi|685258878|ref|XP_009133068.1|/4.14987e-116/PREDICTED: heat stress transcription factor A-4a-like isoform X2 [Brassica rapa]	sp|F4I9E1|NFD4_ARATH/0.0/Protein NUCLEAR FUSION DEFECTIVE 4 OS=Arabidopsis thaliana OX=3702 GN=NFD4 PE=3 SV=1	aly:ARALYDRAFT_321151/5e-40/hypothetical protein; K14794 ribosomal RNA-processing protein 12	AF0367/6e-06/---	NA	Bra013398,Bra012543,Bra020961,Bra025086,Bra023189	AT4G19450.1	-	GO:0016021//integral component of membrane	-	-
BraA01g010800.3C	A01	5603062	5604546	-	gi|685258868|ref|XP_009133025.1|/3.36125e-158/PREDICTED: transmembrane protein 56 [Brassica rapa] &gt;gi|685258870|ref|XP_009133033.1| PREDICTED: transmembrane protein 56 [Brassica rapa] &gt;gi|685258872|ref|XP_009133040.1| PREDICTED: transmembrane protein 56 [Brassica rapa]	sp|Q8S4F6|SQD2_ARATH/3e-07/Sulfoquinovosyl transferase SQD2 OS=Arabidopsis thaliana OX=3702 GN=SQD2 PE=1 SV=1	smo:SELMODRAFT_170091/1e-09/Sqd2; UDP-sulfoquinovose: alpha-diacylglycerol-sulfoquinovosyltransferase; K06119 sulfoquinovosyltransferase [EC:2.4.1.-]	BH1415_2/2e-18/---	NA	Bra013399,Bra012542	AT4G19460.1	ko01100//Metabolic pathways;ko00563//Glycosylphosphatidylinositol(GPI)-anchor biosynthesis;ko00561//Glycerolipid metabolism	GO:0016021//integral component of membrane;GO:0005634//nucleus	GO:0016757//transferase activity, transferring glycosyl groups	GO:0019375//galactolipid biosynthetic process;GO:0001666//response to hypoxia
BraA01g010810.3C	A01	5607046	5612118	+	gi|685258882|ref|XP_009133090.1|/6.62226e-118/PREDICTED: uncharacterized protein LOC103857627 isoform X1 [Brassica rapa]	sp|F4JT78|RPP2A_ARATH/0.0/Disease resistance protein RPP2A OS=Arabidopsis thaliana OX=3702 GN=RPP2A PE=2 SV=1	ath:AT5G45260/1e-158/RRS1; disease resistance protein RRS1; K16225 probable WRKY transcription factor 52	RSp0875/3e-14/---	biological_process:GO:0007165//signal transduction;molecular_function:GO:0046872//metal ion binding;GO:0005515//protein binding;	Bra013400,Bra012540	-	-	-	-	-
BraA01g010820.3C	A01	5613461	5619994	+	gi|685258886|ref|XP_009133108.1|/0/PREDICTED: uncharacterized protein LOC103857647 [Brassica rapa]	sp|F4JT76|VPS54_ARATH/0.0/Vacuolar protein sorting-associated protein 54, chloroplastic OS=Arabidopsis thaliana OX=3702 GN=VPS54 PE=1 SV=1	brp:103857441/0.0/vacuolar protein sorting-associated protein 54, chloroplastic; K17600 vacuolar protein sorting-associated protein 54	NA	NA	Bra012539	AT4G19490.2	-	GO:0000139//Golgi membrane;GO:0000938//GARP complex;GO:0009507//chloroplast;GO:0005829//cytosol	GO:0019905//syntaxin binding	GO:0006896//Golgi to vacuole transport;GO:0042147//retrograde transport, endosome to Golgi
BraA01g010830.3C	A01	5620848	5622418	+	gi|685260488|ref|XP_009140191.1|/0/PREDICTED: myb-like protein L [Brassica rapa]	sp|Q6STH5|HF101_ARATH/6e-55/Fe-S cluster assembly factor HCF101, chloroplastic OS=Arabidopsis thaliana OX=3702 GN=HCF101 PE=1 SV=1	brp:103857453/0.0/iron-sulfur protein NUBPL; K03593 ATP-binding protein involved in chromosome partitioning	mlr5402/5e-102/---	molecular_function:GO:0005524//ATP binding;	Bra013401,Bra020960	AT4G19540.1	-	GO:0005739//mitochondrion	GO:0005524//ATP binding	-
BraA01g010840.3C	A01	5623479	5625573	+	gi|685258889|ref|XP_009133120.1|/0/PREDICTED: regulatory protein NPR4 [Brassica rapa]	sp|Q56YF8|CCT12_ARATH/5e-154/Cyclin-T1-2 OS=Arabidopsis thaliana OX=3702 GN=CYCT1-2 PE=2 SV=2	brp:103857462/0.0/cyclin-T1-2; K15188 cyclin T	SPBC32F12.06/5e-39/---	biological_process:GO:0000079//regulation of cyclin-dependent protein serine/threonine kinase activity;GO:0006355//regulation of transcription, DNA-templated;cellular_component:GO:0005634//nucleus;molecular_function:GO:0019901//protein kinase binding;	Bra013402	-	-	-	-	-
BraA01g010850.3C	A01	5627039	5628667	+	gi|674954483|emb|CDX78956.1|/0/BnaA01g10230D [Brassica napus]	sp|Q9FH28|DNJ49_ARATH/3e-13/Chaperone protein dnaJ 49 OS=Arabidopsis thaliana OX=3702 GN=ATJ49 PE=2 SV=2	eus:EUTSA_v10027481mg/5e-60/hypothetical protein; K09518 DnaJ homolog subfamily B member 12	MA1479/3e-11/---	NA	Bra013403,Bra013404	-	-	-	-	-
BraA01g010860.3C	A01	5630903	5632243	+	gi|685258896|ref|XP_009133155.1|/0/PREDICTED: fe(2+) transport protein 2 [Brassica rapa]	sp|Q9LJ64|PLRX1_ARATH/8e-29/Pollen-specific leucine-rich repeat extensin-like protein 1 OS=Arabidopsis thaliana OX=3702 GN=PEX1 PE=2 SV=1	eus:EUTSA_v10027481mg/2e-56/hypothetical protein; K09518 DnaJ homolog subfamily B member 12	YJL162c/2e-13/---	NA	Bra013404,Bra013403	-	-	-	-	-
BraA01g010870.3C	A01	5633272	5640778	+	gi|685258898|ref|XP_009133165.1|/0/PREDICTED: fe(2+) transport protein 1-like [Brassica rapa]	sp|Q8GYM6|CCT14_ARATH/0.0/Cyclin-T1-4 OS=Arabidopsis thaliana OX=3702 GN=CYCT1-4 PE=1 SV=1	brp:103857520/0.0/multiple RNA-binding domain-containing protein 1; K14787 multiple RNA-binding domain-containing protein 1	SPBC32F12.06/1e-39/---	molecular_function:GO:0003676//nucleic acid binding;	Bra013405,Bra020954,Bra025087,Bra021950	AT4G19610.1	-	GO:0005730//nucleolus	GO:0003723//RNA binding;GO:0000166//nucleotide binding	-
BraA01g010880.3C	A01	5645848	5646580	+	gi|685258900|ref|XP_009133175.1|/0/PREDICTED: fe(2+) transport protein 1-like [Brassica rapa] &gt;gi|923507589|ref|XP_013734059.1| PREDICTED: fe(2+) transport protein 1-like isoform X1 [Brassica napus]	NA	NA	NA	NA	Bra013407,Bra013408	-	-	-	-	-
BraA01g010890.3C	A01	5647986	5649245	-	gi|674859527|emb|CDY69748.1|/9.47294e-36/BnaCnng65140D [Brassica napus]	NA	NA	NA	NA	Bra013408,Bra013407	-	-	-	-	-
BraA01g010900.3C	A01	5652798	5653396	-	gi|685258902|ref|XP_009133184.1|/0/PREDICTED: fe(2+) transport protein 1 [Brassica rapa]	sp|O49403|HFA4A_ARATH/1e-19/Heat stress transcription factor A-4a OS=Arabidopsis thaliana OX=3702 GN=HSFA4A PE=2 SV=1	jcu:105649716/3e-20/heat stress transcription factor A-4a; K09419 heat shock transcription factor, other eukaryote	SPAC2E12.02.02/4e-09/---	biological_process:GO:0006355//regulation of transcription, DNA-templated;cellular_component:GO:0005634//nucleus;molecular_function:GO:0043565//sequence-specific DNA binding;GO:0003700//transcription factor activity, sequence-specific DNA binding;	Bra013409,Bra030021,Bra013412,Bra002882	-	-	-	-	-
BraA01g010910.3C	A01	5653997	5654571	-	gi|685258906|ref|XP_009133197.1|/0/PREDICTED: E3 ubiquitin-protein ligase BOI [Brassica rapa]	sp|O49403|HFA4A_ARATH/1e-19/Heat stress transcription factor A-4a OS=Arabidopsis thaliana OX=3702 GN=HSFA4A PE=2 SV=1	pop:POPTR_0011s06820g/1e-19/POPTRDRAFT_568665; heat shock transcription factor family protein; K09419 heat shock transcription factor, other eukaryote	SPAC2E12.02.02/4e-08/---	biological_process:GO:0006355//regulation of transcription, DNA-templated;cellular_component:GO:0005634//nucleus;molecular_function:GO:0043565//sequence-specific DNA binding;GO:0003700//transcription factor activity, sequence-specific DNA binding;	Bra013406,Bra013409,Bra013412,Bra002882,Bra030021	-	-	-	-	-
BraA01g010920.3C	A01	5656120	5659938	-	gi|685258909|ref|XP_009133206.1|/0/PREDICTED: bifunctional aspartokinase/homoserine dehydrogenase 2, chloroplastic [Brassica rapa]	sp|Q9SN68|RAF2B_ARATH/4e-123/Ras-related protein RABF2b OS=Arabidopsis thaliana OX=3702 GN=RABF2B PE=1 SV=1	crb:CARUB_v10005769mg/3e-122/hypothetical protein; K07889 Ras-related protein Rab-5C	SPAC18G6.03/6e-45/---	cellular_component:GO:0016021//integral component of membrane;molecular_function:GO:0003924//GTPase activity;GO:0005525//GTP binding;	Bra013411,Bra013410,Bra025091,Bra027593,Bra020952	AT4G19645.2	-	GO:0016021//integral component of membrane	-	-
BraA01g010930.3C	A01	5670195	5670860	-	gi|685258912|ref|XP_009133224.1|/0/PREDICTED: chitotriosidase-1-like [Brassica rapa]	NA	NA	NA	NA	Bra013413	-	-	-	-	-
BraA01g010940.3C	A01	5672302	5674023	+	gi|674937688|emb|CDX95623.1|/2.7849e-10/BnaC03g25040D [Brassica napus]	sp|Q9M219|MTEFH_ARATH/2e-61/Transcription termination factor MTEF18, mitochondrial OS=Arabidopsis thaliana OX=3702 GN=MTERF18 PE=1 SV=1	smo:SELMODRAFT_121675/2e-09/hypothetical protein; K15032 mTERF domain-containing protein, mitochondrial	NA	biological_process:GO:0006355//regulation of transcription, DNA-templated;molecular_function:GO:0003690//double-stranded DNA binding;	Bra013414	AT4G19650.1	-	GO:0005634//nucleus;GO:0005739//mitochondrion	GO:0003690//double-stranded DNA binding	GO:0006355//regulation of transcription, DNA-templated
BraA01g010950.3C	A01	5674552	5677352	-	gi|685260492|ref|XP_009140205.1|/6.86076e-164/PREDICTED: putative glycerol-3-phosphate transporter 5 [Brassica rapa]	sp|Q8H1P9|MB3R3_ARATH/1e-24/Transcription factor MYB3R-3 OS=Arabidopsis thaliana OX=3702 GN=MYB3R3 PE=1 SV=1	brp:103864180/0.0/myb-like protein L; K09422 myb proto-oncogene protein, plant	YKR099w/8e-12/---	molecular_function:GO:0003677//DNA binding;	Bra013415,Bra022280	AT3G18100.3	ko04626//Plant-pathogen interaction	GO:0005634//nucleus	GO:0003677//DNA binding;GO:0003700//transcription factor activity, sequence-specific DNA binding;GO:0003682//chromatin binding	GO:0006355//regulation of transcription, DNA-templated
BraA01g010960.3C	A01	5679002	5680991	-	gi|685258915|ref|XP_009133235.1|/9.33023e-170/PREDICTED: protein PHLOEM PROTEIN 2-LIKE A1-like [Brassica rapa]	sp|Q5ICL9|NPR4_ARATH/0.0/Regulatory protein NPR4 OS=Arabidopsis thaliana OX=3702 GN=NPR4 PE=1 SV=1	brp:103857656/0.0/regulatory protein NPR4; K14508 regulatory protein NPR1	NA	molecular_function:GO:0005515//protein binding;	Bra013416,Bra021949,Bra025093	AT5G45110.1	ko04075//Plant hormone signal transduction	GO:0005634//nucleus	GO:0005515//protein binding;GO:1901149//salicylic acid binding	GO:0031348//negative regulation of defense response;GO:0009867//jasmonic acid mediated signaling pathway;GO:0009697//salicylic acid biosynthetic process;GO:0009862//systemic acquired resistance, salicylic acid mediated signaling pathway;GO:0010363//regulation of plant-type hypersensitive response;GO:0009816//defense response to bacterium, incompatible interaction;GO:0010200//response to chitin;GO…
BraA01g010970.3C	A01	5685043	5687302	-	gi|685258920|ref|XP_009133255.1|/1.42317e-127/PREDICTED: protein PHLOEM PROTEIN 2-LIKE A2 [Brassica rapa] &gt;gi|923507563|ref|XP_013733954.1| PREDICTED: protein PHLOEM PROTEIN 2-LIKE A2-like isoform X2 [Brassica napus]	sp|Q9SKC3|ARI9_ARATH/3e-17/Probable E3 ubiquitin-protein ligase ARI9 OS=Arabidopsis thaliana OX=3702 GN=ARI9 PE=2 SV=1	smo:SELMODRAFT_58478/9e-53/hypothetical protein; K11975 E3 ubiquitin-protein ligase RNF144 [EC:2.3.2.27]	NA	biological_process:GO:0016567//protein ubiquitination;molecular_function:GO:0046872//metal ion binding;GO:0003676//nucleic acid binding;GO:0004842//ubiquitin-protein transferase activity;	Bra013417,Bra012536,Bra034966	AT4G19670.2	-	GO:0000151//ubiquitin ligase complex;GO:0005737//cytoplasm;GO:0005634//nucleus	GO:0008270//zinc ion binding;GO:0003676//nucleic acid binding;GO:0031624//ubiquitin conjugating enzyme binding;GO:0061630//ubiquitin protein ligase activity	GO:0000209//protein polyubiquitination;GO:0042787//protein ubiquitination involved in ubiquitin-dependent protein catabolic process;GO:0032436//positive regulation of proteasomal ubiquitin-dependent protein catabolic process
BraA01g010980.3C	A01	5693528	5694800	+	gi|685258917|ref|XP_009133245.1|/0/PREDICTED: lecithin-cholesterol acyltransferase-like 4 [Brassica rapa]	sp|O81850|IRT2_ARATH/0.0/Fe(2+) transport protein 2 OS=Arabidopsis thaliana OX=3702 GN=IRT2 PE=1 SV=1	brp:103857682/0.0/fe(2+) transport protein 2; K14709 solute carrier family 39 (zinc transporter), member 1/2/3	NA	biological_process:GO:0071577//zinc II ion transmembrane transport;GO:0030001//metal ion transport;GO:0055085//transmembrane transport;cellular_component:GO:0016020//membrane;GO:0016021//integral component of membrane;molecular_function:GO:0005385//zinc ion transmembrane transporter activity;GO:0046873//metal ion transmembrane transporter activity;	Bra013418,Bra012535,Bra013419	AT4G19680.2	-	GO:0016021//integral component of membrane;GO:0005886//plasma membrane	GO:0005385//zinc ion transmembrane transporter activity;GO:0005381//iron ion transmembrane transporter activity	GO:0071577//zinc II ion transmembrane transport;GO:0015706//nitrate transport;GO:0034755//iron ion transmembrane transport;GO:0010106//cellular response to iron ion starvation;GO:0006833//water transport;GO:0010167//response to nitrate
BraA01g010990.3C	A01	5702680	5703896	+	gi|685258922|ref|XP_009133278.1|/0/PREDICTED: pre-mRNA-processing-splicing factor 8-like [Brassica rapa]	sp|Q38856|IRT1_ARATH/0.0/Fe(2+) transport protein 1 OS=Arabidopsis thaliana OX=3702 GN=IRT1 PE=1 SV=2	brp:103857691/0.0/fe(2+) transport protein 1-like; K14709 solute carrier family 39 (zinc transporter), member 1/2/3	NA	biological_process:GO:0055085//transmembrane transport;GO:0030001//metal ion transport;GO:0071577//zinc II ion transmembrane transport;cellular_component:GO:0016021//integral component of membrane;GO:0016020//membrane;molecular_function:GO:0046873//metal ion transmembrane transporter activity;GO:0005385//zinc ion transmembrane transporter activity;	Bra013419,Bra012534,Bra013420,Bra013422,Bra012533,Bra013421,Bra012535,Bra013418	AT4G19690.2	-	GO:0005802//trans-Golgi network;GO:0005773//vacuole;GO:0005769//early endosome;GO:0016021//integral component of membrane;GO:0005886//plasma membrane	GO:0015088//copper uptake transmembrane transporter activity;GO:0015086//cadmium ion transmembrane transporter activity;GO:0005381//iron ion transmembrane transporter activity;GO:0005385//zinc ion transmembrane transporter activity;GO:0005384//manganese ion transmembrane transporter activity	GO:0015675//nickel cation transport;GO:0015691//cadmium ion transport;GO:0071369//cellular response to ethylene stimulus;GO:0048589//developmental growth;GO:0071732//cellular response to nitric oxide;GO:0006833//water transport;GO:0006879//cellular iron ion homeostasis;GO:0009736//cytokinin-activated signaling pathway;GO:0010106//cellular response to iron ion starvation;GO:0009617//response to ba…
BraA01g011000.3C	A01	5706496	5708602	+	gi|685258924|ref|XP_009133290.1|/0/PREDICTED: pentatricopeptide repeat-containing protein At4g19890 [Brassica rapa]	sp|Q38856|IRT1_ARATH/0.0/Fe(2+) transport protein 1 OS=Arabidopsis thaliana OX=3702 GN=IRT1 PE=1 SV=2	brp:103857703/0.0/fe(2+) transport protein 1-like; K14709 solute carrier family 39 (zinc transporter), member 1/2/3	NA	biological_process:GO:0071577//zinc II ion transmembrane transport;GO:0055085//transmembrane transport;GO:0030001//metal ion transport;cellular_component:GO:0016020//membrane;GO:0016021//integral component of membrane;molecular_function:GO:0046873//metal ion transmembrane transporter activity;GO:0005385//zinc ion transmembrane transporter activity;	Bra013420,Bra013419,Bra012534,Bra013422,Bra012533,Bra021948,Bra013421	AT4G19690.2	-	GO:0005802//trans-Golgi network;GO:0005773//vacuole;GO:0005769//early endosome;GO:0016021//integral component of membrane;GO:0005886//plasma membrane	GO:0015088//copper uptake transmembrane transporter activity;GO:0015086//cadmium ion transmembrane transporter activity;GO:0005381//iron ion transmembrane transporter activity;GO:0005385//zinc ion transmembrane transporter activity;GO:0005384//manganese ion transmembrane transporter activity	GO:0015675//nickel cation transport;GO:0015691//cadmium ion transport;GO:0071369//cellular response to ethylene stimulus;GO:0048589//developmental growth;GO:0071732//cellular response to nitric oxide;GO:0006833//water transport;GO:0006879//cellular iron ion homeostasis;GO:0009736//cytokinin-activated signaling pathway;GO:0010106//cellular response to iron ion starvation;GO:0009617//response to ba…
BraA01g011010.3C	A01	5713492	5713704	+	gi|674880331|emb|CDY51890.1|/3.71073e-09/BnaC01g41310D [Brassica napus]	sp|Q38856|IRT1_ARATH/2e-33/Fe(2+) transport protein 1 OS=Arabidopsis thaliana OX=3702 GN=IRT1 PE=1 SV=2	brp:103857691/9e-35/fe(2+) transport protein 1-like; K14709 solute carrier family 39 (zinc transporter), member 1/2/3	NA	biological_process:GO:0030001//metal ion transport;GO:0055085//transmembrane transport;cellular_component:GO:0016020//membrane;molecular_function:GO:0046873//metal ion transmembrane transporter activity;	Bra013421,Bra013419,Bra013420,Bra012534	-	-	-	-	-
BraA01g011020.3C	A01	5716253	5717524	+	gi|674887746|emb|CDY44889.1|/2.20961e-160/BnaA02g13930D [Brassica napus]	sp|Q38856|IRT1_ARATH/0.0/Fe(2+) transport protein 1 OS=Arabidopsis thaliana OX=3702 GN=IRT1 PE=1 SV=2	brp:103857713/0.0/fe(2+) transport protein 1; K14709 solute carrier family 39 (zinc transporter), member 1/2/3	NA	biological_process:GO:0071577//zinc II ion transmembrane transport;GO:0030001//metal ion transport;GO:0055085//transmembrane transport;cellular_component:GO:0016020//membrane;GO:0016021//integral component of membrane;molecular_function:GO:0005385//zinc ion transmembrane transporter activity;GO:0046873//metal ion transmembrane transporter activity;	Bra013422,Bra013419,Bra012533,Bra012534,Bra013420,Bra021948	AT4G19690.2	-	GO:0005802//trans-Golgi network;GO:0005773//vacuole;GO:0005769//early endosome;GO:0016021//integral component of membrane;GO:0005886//plasma membrane	GO:0015088//copper uptake transmembrane transporter activity;GO:0015086//cadmium ion transmembrane transporter activity;GO:0005381//iron ion transmembrane transporter activity;GO:0005385//zinc ion transmembrane transporter activity;GO:0005384//manganese ion transmembrane transporter activity	GO:0015675//nickel cation transport;GO:0015691//cadmium ion transport;GO:0071369//cellular response to ethylene stimulus;GO:0048589//developmental growth;GO:0071732//cellular response to nitric oxide;GO:0006833//water transport;GO:0006879//cellular iron ion homeostasis;GO:0009736//cytokinin-activated signaling pathway;GO:0010106//cellular response to iron ion starvation;GO:0009617//response to ba…
BraA01g011030.3C	A01	5725220	5726247	-	gi|685258926|ref|XP_009133300.1|/0/PREDICTED: potassium transporter 9 [Brassica rapa] &gt;gi|685258928|ref|XP_009133308.1| PREDICTED: potassium transporter 9 [Brassica rapa]	sp|O81851|BOI_ARATH/4e-137/E3 ubiquitin-protein ligase BOI OS=Arabidopsis thaliana OX=3702 GN=BOI PE=1 SV=1	brp:103857722/0.0/E3 ubiquitin-protein ligase BOI; K19042 E3 ubiquitin-protein ligase BOI and related proteins [EC:2.3.2.27]	NA	NA	Bra013423,Bra012532	AT4G19700.1	-	GO:0005737//cytoplasm;GO:0005634//nucleus	GO:0008270//zinc ion binding;GO:0016874//ligase activity;GO:0004842//ubiquitin-protein transferase activity	GO:0043161//proteasome-mediated ubiquitin-dependent protein catabolic process;GO:0009739//response to gibberellin;GO:0042742//defense response to bacterium;GO:0006915//apoptotic process;GO:2000117//negative regulation of cysteine-type endopeptidase activity;GO:0016567//protein ubiquitination;GO:0043069//negative regulation of programmed cell death;GO:0031347//regulation of defense response;GO:005…
BraA01g011040.3C	A01	5742095	5746675	+	gi|685258930|ref|XP_009133320.1|/0/PREDICTED: uncharacterized protein At4g15970 [Brassica rapa] &gt;gi|674954492|emb|CDX78965.1| BnaA01g10320D [Brassica napus]	sp|O81852|AKH2_ARATH/0.0/Bifunctional aspartokinase/homoserine dehydrogenase 2, chloroplastic OS=Arabidopsis thaliana OX=3702 GN=AKHSDH2 PE=1 SV=1	brp:103857732/0.0/bifunctional aspartokinase/homoserine dehydrogenase 2, chloroplastic; K12524 bifunctional aspartokinase / homoserine dehydrogenase 1 [EC:2.7.2.4 1.1.1.3]	XF2225_2/8e-100/---	biological_process:GO:0055114//oxidation-reduction process;molecular_function:GO:0016491//oxidoreductase activity;GO:0050661//NADP binding;	Bra013425,Bra023169	AT4G19710.2	ko01100//Metabolic pathways;ko01110//Biosynthesis of secondary metabolites;ko01230//Biosynthesis of amino acids;ko00270//Cysteine and methionine metabolism;ko00260//Glycine, serine and threonine metabolism;ko00300//Lysine biosynthesis;ko00261//Monobactam biosynthesis	GO:0009570//chloroplast stroma	GO:0004412//homoserine dehydrogenase activity;GO:0004072//aspartate kinase activity;GO:0005524//ATP binding;GO:0016597//amino acid binding;GO:0050661//NADP binding	GO:0009088//threonine biosynthetic process;GO:0009086//methionine biosynthetic process;GO:0055114//oxidation-reduction process;GO:0006164//purine nucleotide biosynthetic process;GO:0009089//lysine biosynthetic process via diaminopimelate;GO:0016310//phosphorylation
BraA01g011050.3C	A01	5749060	5750850	-	gi|685258932|ref|XP_009133332.1|/8.9219e-90/PREDICTED: uncharacterized protein LOC103857837 [Brassica rapa] &gt;gi|923521280|ref|XP_013669063.1| PREDICTED: uncharacterized protein LOC106373436 [Brassica napus] &gt;gi|674954493|emb|CDX78966.1| BnaA01g10330D [Brassica napus]	sp|O81862|CHIC_ARATH/0.0/Class V chitinase OS=Arabidopsis thaliana OX=3702 GN=ChiC PE=1 SV=1	brp:103857749/0.0/chitotriosidase-1-like; K01183 chitinase [EC:3.2.1.14]	BH0916_1/6e-31/---	biological_process:GO:0005975//carbohydrate metabolic process;molecular_function:GO:0008061//chitin binding;	Bra013426,Bra020951	AT4G19810.1	ko01100//Metabolic pathways;ko00520//Amino sugar and nucleotide sugar metabolism	GO:0005618//cell wall;GO:0005576//extracellular region	GO:0008843//endochitinase activity;GO:0035885//exochitinase activity	GO:0005975//carbohydrate metabolic process;GO:0006032//chitin catabolic process;GO:0009651//response to salt stress;GO:0009737//response to abscisic acid;GO:0009753//response to jasmonic acid
BraA01g011060.3C	A01	5758419	5758727	+	gi|685258934|ref|XP_009133343.1|/1.54106e-158/PREDICTED: uncharacterized N-acetyltransferase ycf52 [Brassica rapa]	NA	NA	NA	NA	NA	-	-	-	-	-
BraA01g011070.3C	A01	5762008	5762712	-	gi|685258937|ref|XP_009133354.1|/0/PREDICTED: protein FAR1-RELATED SEQUENCE 1 isoform X1 [Brassica rapa] &gt;gi|685258940|ref|XP_009133362.1| PREDICTED: protein FAR1-RELATED SEQUENCE 1 isoform X1 [Brassica rapa]	sp|Q9SL56|GLPT5_ARATH/6e-134/Putative glycerol-3-phosphate transporter 5 OS=Arabidopsis thaliana OX=3702 GN=At2g13100 PE=2 SV=2	brp:103864199/2e-164/putative glycerol-3-phosphate transporter 5; K13783 MFS transporter, OPA family, solute carrier family 37 (glycerol-3-phosphate transporter), member 1/2	PM1338/6e-15/---	biological_process:GO:0055085//transmembrane transport;cellular_component:GO:0016021//integral component of membrane;	Bra017175,Bra013427,Bra002022,Bra036695	-	-	-	-	-
BraA01g011080.3C	A01	5764818	5766434	+	gi|685258948|ref|XP_009133394.1|/8.66143e-154/PREDICTED: uncharacterized protein LOC103857888 [Brassica rapa] &gt;gi|674954495|emb|CDX78968.1| BnaA01g10350D [Brassica napus]	sp|O81865|P2A01_ARATH/7e-104/Protein PHLOEM PROTEIN 2-LIKE A1 OS=Arabidopsis thaliana OX=3702 GN=PP2A1 PE=2 SV=1	tcc:TCM_027003/2e-30/Cysteine/Histidine-rich C1 domain family protein, putative; K16219 protein N-terminal methyltransferase [EC:2.1.1.244]	NA	NA	Bra013428,Bra020949	AT4G19840.1	-	GO:0005634//nucleus	GO:0043394//proteoglycan binding;GO:0030246//carbohydrate binding	GO:0010363//regulation of plant-type hypersensitive response;GO:0009625//response to insect;GO:0009651//response to salt stress;GO:0009750//response to fructose;GO:0009963//positive regulation of flavonoid biosynthetic process;GO:0006612//protein targeting to membrane;GO:0006833//water transport
BraA01g011090.3C	A01	5768274	5768865	+	gi|685258950|ref|XP_009133404.1|/0/PREDICTED: DAG protein, chloroplastic-like [Brassica rapa]	sp|O81866|P2A02_ARATH/9e-61/Protein PHLOEM PROTEIN 2-LIKE A2 OS=Arabidopsis thaliana OX=3702 GN=PP2A2 PE=2 SV=1	tcc:TCM_027003/2e-31/Cysteine/Histidine-rich C1 domain family protein, putative; K16219 protein N-terminal methyltransferase [EC:2.1.1.244]	NA	NA	Bra013429	AT4G19850.2	-	GO:0016021//integral component of membrane;GO:0005634//nucleus	GO:0030246//carbohydrate binding	-
BraA01g011100.3C	A01	5770668	5773092	-	gi|685258954|ref|XP_009133425.1|/3.65074e-106/PREDICTED: glycine-rich RNA-binding protein 4, mitochondrial-like [Brassica rapa]	sp|Q71N54|LCAT4_ARATH/0.0/Lecithin-cholesterol acyltransferase-like 4 OS=Arabidopsis thaliana OX=3702 GN=LCAT4 PE=1 SV=1	smo:SELMODRAFT_116387/2e-12/hypothetical protein; K06129 lysophospholipase III [EC:3.1.1.5]	NA	biological_process:GO:0006629//lipid metabolic process;molecular_function:GO:0008374//O-acyltransferase activity;	Bra013430,Bra012531	AT4G19860.1	ko00564//Glycerophospholipid metabolism;ko00561//Glycerolipid metabolism	GO:0005829//cytosol	GO:0004607//phosphatidylcholine-sterol O-acyltransferase activity;GO:0004620//phospholipase activity	GO:0048193//Golgi vesicle transport;GO:0009395//phospholipid catabolic process
BraA01g011110.3C	A01	5776626	5786059	-	gi|685258952|ref|XP_009133415.1|/0/PREDICTED: polygalacturonase QRT3 [Brassica rapa]	sp|Q9SSD2|PRP8A_ARATH/0.0/Pre-mRNA-processing-splicing factor 8A OS=Arabidopsis thaliana OX=3702 GN=PRP8A PE=1 SV=1	brp:103857797/0.0/pre-mRNA-processing-splicing factor 8-like; K12856 pre-mRNA-processing factor 8	SPAC4F8.12c/0.0/---	molecular_function:GO:0003676//nucleic acid binding;GO:0005515//protein binding;	Bra013431,Bra005076,Bra021701,Bra003548,Bra029460	AT1G80070.1	ko03040//Spliceosome	GO:0009505//plant-type cell wall;GO:0009507//chloroplast;GO:0005829//cytosol;GO:0071013//catalytic step 2 spliceosome;GO:0042170//plastid membrane;GO:0005682//U5 snRNP	GO:0097157//pre-mRNA intronic binding;GO:0030620//U2 snRNA binding;GO:0030623//U5 snRNA binding;GO:0016157//sucrose synthase activity;GO:0017070//U6 snRNA binding;GO:0000386//second spliceosomal transesterification activity;GO:0030619//U1 snRNA binding	GO:0000244//spliceosomal tri-snRNP complex assembly;GO:0010431//seed maturation;GO:0005986//sucrose biosynthetic process;GO:0005982//starch metabolic process;GO:0001666//response to hypoxia;GO:0000380//alternative mRNA splicing, via spliceosome
BraA01g011120.3C	A01	5786962	5789064	-	gi|685258958|ref|XP_009133435.1|/0/PREDICTED: polygalacturonase QRT3 [Brassica rapa] &gt;gi|685258960|ref|XP_009133443.1| PREDICTED: polygalacturonase QRT3 [Brassica rapa]	sp|P0C8Q3|PP326_ARATH/0.0/Pentatricopeptide repeat-containing protein At4g19890 OS=Arabidopsis thaliana OX=3702 GN=At4g19890 PE=2 SV=1	pda:103707812/3e-79/pentatricopeptide repeat-containing protein At5g61990, mitochondrial-like; K17964 leucine-rich PPR motif-containing protein, mitochondrial	NA	molecular_function:GO:0005515//protein binding;	Bra013432	AT4G19890.1	-	GO:0016021//integral component of membrane;GO:0005739//mitochondrion	-	-
BraA01g011130.3C	A01	5790003	5790845	+	gi|685258962|ref|XP_009133454.1|/0/PREDICTED: uncharacterized protein LOC103857948 isoform X1 [Brassica rapa] &gt;gi|685258964|ref|XP_009133460.1| PREDICTED: uncharacterized protein LOC103857948 isoform X2 [Brassica rapa]	NA	NA	NA	NA	NA	-	-	-	-	-
BraA01g011140.3C	A01	5791038	5793912	+	gi|685258967|ref|XP_009133470.1|/0/PREDICTED: pentatricopeptide repeat-containing protein At4g20090 [Brassica rapa]	NA	brp:103828309/8e-11/phospholipid-transporting ATPase 10-like; K01530 phospholipid-translocating ATPase [EC:3.6.3.1]	NA	NA	NA	-	-	-	-	-
BraA01g011150.3C	A01	5815164	5818420	+	gi|685258969|ref|XP_009133482.1|/0/PREDICTED: vacuolar-sorting receptor 7 [Brassica rapa]	sp|O49423|POT9_ARATH/0.0/Potassium transporter 9 OS=Arabidopsis thaliana OX=3702 GN=POT9 PE=2 SV=2	brp:103857816/0.0/potassium transporter 9; K03549 KUP system potassium uptake protein	mll1417/7e-92/---	biological_process:GO:0071805//potassium ion transmembrane transport;cellular_component:GO:0016020//membrane;molecular_function:GO:0015079//potassium ion transmembrane transporter activity;	Bra013433,Bra020940,Bra012528,Bra012526,Bra012525	AT4G19960.2	-	GO:0005886//plasma membrane;GO:0016021//integral component of membrane	GO:0015079//potassium ion transmembrane transporter activity	GO:0071805//potassium ion transmembrane transport
BraA01g011160.3C	A01	5819862	5822339	+	gi|685258972|ref|XP_009133495.1|/0/PREDICTED: LRR receptor-like serine/threonine-protein kinase GSO1 [Brassica rapa]	sp|P0C042|Y4597_ARATH/2e-99/Uncharacterized protein At4g15970 OS=Arabidopsis thaliana OX=3702 GN=At4g15970 PE=2 SV=1	brp:103860105/2e-07/UDP-D-xylose:L-fucose alpha-1,3-D-xylosyltransferase MGP4-like; K11714 rhamnogalacturonan II specific xylosyltransferase [EC:2.4.2.-]	NA	NA	Bra013434	AT4G19970.1	-	GO:0016021//integral component of membrane;GO:0005737//cytoplasm	-	-
BraA01g011170.3C	A01	5825886	5826266	-	gi|685258976|ref|XP_009133519.1|/0/PREDICTED: transcriptional regulator ATRX isoform X1 [Brassica rapa]	NA	NA	NA	NA	Bra013435	-	-	-	-	-
BraA01g011180.3C	A01	5830895	5832048	-	gi|685258982|ref|XP_009133544.1|/0/PREDICTED: uncharacterized protein LOC103858013 isoform X2 [Brassica rapa]	sp|Q5KQI6|SNAT1_ORYSJ/1e-09/Serotonin N-acetyltransferase 1, chloroplastic OS=Oryza sativa subsp. japonica OX=39947 GN=SNAT1 PE=1 SV=1	NA	sll0286/4e-08/---	molecular_function:GO:0008080//N-acetyltransferase activity;	Bra013436	AT4G19985.1	-	GO:0005739//mitochondrion	GO:0004343//glucosamine 6-phosphate N-acetyltransferase activity	GO:0009965//leaf morphogenesis;GO:0030154//cell differentiation;GO:0006048//UDP-N-acetylglucosamine biosynthetic process
BraA01g011190.3C	A01	5832945	5835613	+	gi|685258984|ref|XP_009133555.1|/0/PREDICTED: uncharacterized protein LOC103858030 [Brassica rapa]	sp|Q5UBY2|FRS1_ARATH/0.0/Protein FAR1-RELATED SEQUENCE 1 OS=Arabidopsis thaliana OX=3702 GN=FRS1 PE=1 SV=1	sly:101258051/2e-110/protein FAR1-RELATED SEQUENCE 6; K17604 zinc finger SWIM domain-containing protein 3	NA	biological_process:GO:0006355//regulation of transcription, DNA-templated;molecular_function:GO:0008270//zinc ion binding;	Bra013437	-	-	-	-	-
BraA01g011200.3C	A01	5840663	5841283	+	gi|923705588|ref|XP_013660922.1|/4.07171e-111/PREDICTED: putative cytochrome P450 71A28 [Brassica napus]	sp|Q9LIE6|VQ22_ARATH/1e-07/VQ motif-containing protein 22 OS=Arabidopsis thaliana OX=3702 GN=VQ22 PE=2 SV=1	NA	NA	NA	Bra013438	-	-	-	-	-
BraA01g011210.3C	A01	5844679	5846831	-	gi|685260494|ref|XP_009140221.1|/0/PREDICTED: LOW QUALITY PROTEIN: putative terpenoid synthase 7 [Brassica rapa]	sp|O49429|MORF1_ARATH/0.0/Multiple organellar RNA editing factor 1, mitochondrial OS=Arabidopsis thaliana OX=3702 GN=MORF1 PE=1 SV=1	eus:EUTSA_v10001945mg/2e-15/hypothetical protein; K13210 far upstream element-binding protein	XF0818/1e-08/---	NA	Bra013439,Bra012522	AT4G20020.2	-	GO:0005739//mitochondrion	GO:0005515//protein binding	GO:1900864//mitochondrial RNA modification;GO:1900865//chloroplast RNA modification
BraA01g011220.3C	A01	5847140	5848018	+	gi|685258988|ref|XP_009133577.1|/3.07462e-170/PREDICTED: plasma membrane-associated cation-binding protein 1 [Brassica rapa]	sp|Q6YWP9|ORRM1_ORYSJ/1e-16/Organelle RRM domain-containing protein 1, chloroplastic OS=Oryza sativa subsp. japonica OX=39947 GN=ORRM1 PE=3 SV=1	rcu:RCOM_0061100/6e-45/RNA binding protein, putative; K13195 cold-inducible RNA-binding protein	TP0356/2e-12/---	molecular_function:GO:0003676//nucleic acid binding;	Bra013440	AT4G20030.1	-	GO:0005634//nucleus;GO:0009507//chloroplast	GO:0003723//RNA binding;GO:0000166//nucleotide binding	-
BraA01g011230.3C	A01	5848110	5849639	-	gi|685258991|ref|XP_009133589.1|/0/PREDICTED: leucine-rich repeat receptor-like serine/threonine-protein kinase BAM3 [Brassica rapa]	sp|O49432|QRT3_ARATH/5e-142/Polygalacturonase QRT3 OS=Arabidopsis thaliana OX=3702 GN=QRT3 PE=2 SV=1	NA	NA	molecular_function:GO:0005515//protein binding;	Bra013441,Bra012521,Bra020938	AT4G20040.1	-	GO:0005576//extracellular region	GO:0016829//lyase activity	-
BraA01g011240.3C	A01	5851865	5853972	-	gi|685258993|ref|XP_009133602.1|/3.95449e-144/PREDICTED: transcription initiation factor TFIID subunit 11 [Brassica rapa] &gt;gi|923684808|ref|XP_013654744.1| PREDICTED: transcription initiation factor TFIID subunit 11-like [Brassica napus]	sp|O49432|QRT3_ARATH/0.0/Polygalacturonase QRT3 OS=Arabidopsis thaliana OX=3702 GN=QRT3 PE=2 SV=1	NA	NA	NA	Bra013442,Bra012520	AT4G20050.2	-	GO:0005618//cell wall;GO:0005576//extracellular region	GO:0004650//polygalacturonase activity	GO:0010584//pollen exine formation;GO:0009556//microsporogenesis;GO:0009860//pollen tube growth;GO:0008152//metabolic process;GO:0009827//plant-type cell wall modification
BraA01g011250.3C	A01	5859435	5863694	-	gi|685258995|ref|XP_009133614.1|/0/PREDICTED: serine/threonine-protein kinase pakA-like isoform X1 [Brassica rapa]	NA	brp:103857948/0.0/uncharacterized LOC103857948; K13144 integrator complex subunit 7	NA	NA	Bra013443	AT4G20060.1	-	GO:0016021//integral component of membrane;GO:0005634//nucleus	-	GO:0010413//glucuronoxylan metabolic process;GO:0045492//xylan biosynthetic process;GO:0009793//embryo development ending in seed dormancy
BraA01g011260.3C	A01	5864491	5866326	-	gi|685259001|ref|XP_009133632.1|/0/PREDICTED: membrane-bound transcription factor site-2 protease isoform X1 [Brassica rapa] &gt;gi|685259004|ref|XP_009133638.1| PREDICTED: membrane-bound transcription factor site-2 protease isoform X2 [Brassica rapa]	sp|O49436|PP327_ARATH/0.0/Pentatricopeptide repeat-containing protein At4g20090 OS=Arabidopsis thaliana OX=3702 GN=EMB1025 PE=3 SV=1	smo:SELMODRAFT_236212/6e-96/hypothetical protein; K17964 leucine-rich PPR motif-containing protein, mitochondrial	NA	NA	Bra013444	AT4G20090.1	-	GO:0005739//mitochondrion	-	GO:0009793//embryo development ending in seed dormancy
BraA01g011270.3C	A01	5869429	5872599	+	gi|685259010|ref|XP_009133667.1|/0/PREDICTED: CTP synthase [Brassica rapa] &gt;gi|685259013|ref|XP_009133673.1| PREDICTED: CTP synthase [Brassica rapa]	sp|Q8L7E3|VSR7_ARATH/0.0/Vacuolar-sorting receptor 7 OS=Arabidopsis thaliana OX=3702 GN=VSR7 PE=2 SV=2	NA	NA	NA	Bra013445	AT4G20110.1	-	GO:0000139//Golgi membrane;GO:0005768//endosome;GO:0005887//integral component of plasma membrane;GO:0017119//Golgi transport complex;GO:0005802//trans-Golgi network	GO:0005509//calcium ion binding	GO:0006623//protein targeting to vacuole
BraA01g011280.3C	A01	5875968	5879977	+	gi|674954514|emb|CDX78987.1|/0/BnaA01g10540D [Brassica napus]	sp|C0LGQ5|GSO1_ARATH/0.0/LRR receptor-like serine/threonine-protein kinase GSO1 OS=Arabidopsis thaliana OX=3702 GN=GSO1 PE=1 SV=1	fve:101309130/0.0/LRR receptor-like serine/threonine-protein kinase FLS2; K13420 LRR receptor-like serine/threonine-protein kinase FLS2 [EC:2.7.11.1]	alr0124_1/4e-50/---	biological_process:GO:0006468//protein phosphorylation;molecular_function:GO:0005524//ATP binding;GO:0005515//protein binding;GO:0004672//protein kinase activity;	Bra013446,Bra039525,Bra025113	AT4G20140.1	ko04626//Plant-pathogen interaction	GO:0016021//integral component of membrane	GO:0004674//protein serine/threonine kinase activity;GO:0005524//ATP binding	GO:0006468//protein phosphorylation;GO:0009553//embryo sac development;GO:0008544//epidermis development;GO:0007169//transmembrane receptor protein tyrosine kinase signaling pathway;GO:0090558//plant epidermis development;GO:0009793//embryo development ending in seed dormancy
BraA01g020700.3C	A01	11160602	11160826	+	gi|685261636|ref|XP_009146462.1|/1.31109e-128/PREDICTED: GATA transcription factor 17-like [Brassica rapa]	sp|Q5PNU3|AMSH3_ARATH/9e-46/AMSH-like ubiquitin thioesterase 3 OS=Arabidopsis thaliana OX=3702 GN=AMSH3 PE=1 SV=2	brp:103860829/3e-45/AMSH-like ubiquitin thioesterase 3; K11866 STAM-binding protein [EC:3.4.19.12]	SPAC19B12.10/5e-08/---	NA	Bra033535,Bra012739	AT4G16144.1	ko04144//Endocytosis	GO:0016021//integral component of membrane;GO:0005774//vacuolar membrane;GO:0005634//nucleus	GO:0046872//metal ion binding;GO:0008237//metallopeptidase activity;GO:0005515//protein binding	GO:0016926//protein desumoylation;GO:0000338//protein deneddylation;GO:0019941//modification-dependent protein catabolic process;GO:0044090//positive regulation of vacuole organization;GO:0070536//protein K63-linked deubiquitination;GO:0006897//endocytosis;GO:0071108//protein K48-linked deubiquitination;GO:0090316//positive regulation of intracellular protein transport
BraA01g020710.3C	A01	11161581	11164367	+	gi|685261634|ref|XP_009146451.1|/3.96064e-135/PREDICTED: leucine-rich repeat extensin-like protein 1 [Brassica rapa] &gt;gi|923510522|ref|XP_013743945.1| PREDICTED: proline-rich antigen homolog [Brassica napus] &gt;gi|674900691|emb|CDY32213.1| BnaA01g17710D [Brassica napus]	sp|F4JL11|IMPA2_ARATH/0.0/Importin subunit alpha-2 OS=Arabidopsis thaliana OX=3702 GN=IMPA2 PE=1 SV=1	csl:COCSUDRAFT_67182/3e-16/hypothetical protein; K10590 E3 ubiquitin-protein ligase TRIP12 [EC:2.3.2.26]	SPCC962.03c/0.0/---	biological_process:GO:0006606//protein import into nucleus;cellular_component:GO:0005737//cytoplasm;GO:0005634//nucleus;molecular_function:GO:0005515//protein binding;GO:0008565//protein transporter activity;GO:0005488//binding;	Bra033534,Bra038043,Bra012741,Bra012740	AT4G16143.2	ko04120//Ubiquitin mediated proteolysis	GO:0005829//cytosol;GO:0005730//nucleolus;GO:0009506//plasmodesma;GO:0005643//nuclear pore;GO:0005654//nucleoplasm	GO:0008565//protein transporter activity;GO:0008139//nuclear localization sequence binding;GO:0005515//protein binding	GO:0006607//NLS-bearing protein import into nucleus;GO:0009407//toxin catabolic process
BraA01g020720.3C	A01	11165802	11166620	+	gi|923510526|ref|XP_013743953.1|/0/PREDICTED: L-arabinokinase [Brassica napus] &gt;gi|674900690|emb|CDY32212.1| BnaA01g17720D [Brassica napus]	sp|Q9LIB5|GAT17_ARATH/7e-69/GATA transcription factor 17 OS=Arabidopsis thaliana OX=3702 GN=GATA17 PE=2 SV=1	sita:101775857/5e-09/GATA transcription factor 8-like; K17894 GATA-binding protein 2	YER040w/2e-06/---	biological_process:GO:0006355//regulation of transcription, DNA-templated;molecular_function:GO:0008270//zinc ion binding;GO:0003700//transcription factor activity, sequence-specific DNA binding;GO:0043565//sequence-specific DNA binding;	Bra033533,Bra012742,Bra021209,Bra022184	-	-	-	-	-
BraA01g020730.3C	A01	11169091	11169606	-	gi|922444955|ref|XP_013626688.1|/2.95595e-19/PREDICTED: uncharacterized protein LOC106332744 isoform X1 [Brassica oleracea var. oleracea]	sp|Q9LUI1|LRX6_ARATH/9e-15/Leucine-rich repeat extensin-like protein 6 OS=Arabidopsis thaliana OX=3702 GN=LRX6 PE=2 SV=1	pda:103722282/7e-21/ent-kaur-16-ene synthase, chloroplastic-like; K04121 ent-kaurene synthase [EC:4.2.3.19]	Rv1078/1e-15/---	NA	Bra033532,Bra038045	AT4G16140.1	-	-	-	-
BraA01g020740.3C	A01	11170971	11177562	-	gi|923846124|ref|XP_013702459.1|/3.61936e-29/PREDICTED: cellulose synthase-like protein E1 [Brassica napus]	sp|O23461|ARAK_ARATH/0.0/L-arabinokinase OS=Arabidopsis thaliana OX=3702 GN=ARA1 PE=1 SV=1	brp:103870085/0.0/L-arabinokinase; K12446 L-arabinokinase [EC:2.7.1.46]	PM1035/2e-16/---	molecular_function:GO:0005524//ATP binding;	Bra033531,Bra038046,Bra033228,Bra020699,Bra031020,Bra014459,Bra014458,Bra037291	AT4G16130.1	ko01100//Metabolic pathways;ko00520//Amino sugar and nucleotide sugar metabolism	GO:0005829//cytosol;GO:0016021//integral component of membrane;GO:0009506//plasmodesma	GO:0005524//ATP binding;GO:0009702//L-arabinokinase activity	GO:0006396//RNA processing;GO:0019566//arabinose metabolic process;GO:0016310//phosphorylation
BraA01g020750.3C	A01	11192819	11195279	+	gi|685261642|ref|XP_009146493.1|/0/PREDICTED: COBRA-like protein 7 [Brassica rapa]	sp|Q8GZ17|COBL7_ARATH/0.0/COBRA-like protein 7 OS=Arabidopsis thaliana OX=3702 GN=COBL7 PE=2 SV=2	obr:102718200/2e-23/preprotein translocase subunit SECY, chloroplastic-like; K10956 protein transport protein SEC61 subunit alpha	NA	biological_process:GO:0010215//cellulose microfibril organization;GO:0016049//cell growth;cellular_component:GO:0031225//anchored component of membrane;	Bra033528	AT4G16120.1	-	GO:0005768//endosome;GO:0046658//anchored component of plasma membrane;GO:0009506//plasmodesma;GO:0016021//integral component of membrane;GO:0005783//endoplasmic reticulum;GO:0005802//trans-Golgi network	-	GO:0010215//cellulose microfibril organization;GO:0016049//cell growth
BraA01g020760.3C	A01	11196052	11198626	-	gi|685261644|ref|XP_009146503.1|/0/PREDICTED: two-component response regulator ARR2-like [Brassica rapa]	sp|Q9ZWJ9|ARR2_ARATH/0.0/Two-component response regulator ARR2 OS=Arabidopsis thaliana OX=3702 GN=ARR2 PE=1 SV=1	brp:103870141/0.0/two-component response regulator ARR2-like; K14491 two-component response regulator ARR-B family	all3822/7e-12/---	biological_process:GO:0000160//phosphorelay signal transduction system;GO:0007165//signal transduction;molecular_function:GO:0003700//transcription factor activity, sequence-specific DNA binding;GO:0003677//DNA binding;	Bra033527,Bra012743,Bra001643	AT4G16110.1	ko04075//Plant hormone signal transduction	GO:0005634//nucleus	GO:0005515//protein binding;GO:0003677//DNA binding;GO:0003682//chromatin binding;GO:0000156//phosphorelay response regulator activity;GO:0003700//transcription factor activity, sequence-specific DNA binding	GO:0031537//regulation of anthocyanin metabolic process;GO:0010119//regulation of stomatal movement;GO:0048831//regulation of shoot system development;GO:0009736//cytokinin-activated signaling pathway;GO:0010082//regulation of root meristem growth;GO:0006355//regulation of transcription, DNA-templated;GO:0080022//primary root development;GO:0010029//regulation of seed germination;GO:0010150//leaf…
BraA01g020770.3C	A01	11216813	11217109	-	gi|685359803|ref|XP_009114451.1|/3.61973e-25/PREDICTED: uncharacterized protein LOC103839717, partial [Brassica rapa]	NA	NA	NA	NA	NA	-	-	-	-	-
BraA01g020780.3C	A01	11228987	11230426	-	gi|685261646|ref|XP_009146509.1|/0/PREDICTED: shikimate O-hydroxycinnamoyltransferase-like [Brassica rapa]	sp|Q9FI78|HST_ARATH/0.0/Shikimate O-hydroxycinnamoyltransferase OS=Arabidopsis thaliana OX=3702 GN=HST PE=1 SV=1	brp:103870149/0.0/shikimate O-hydroxycinnamoyltransferase-like; K13065 shikimate O-hydroxycinnamoyltransferase [EC:2.3.1.133]	NA	molecular_function:GO:0016747//transferase activity, transferring acyl groups other than amino-acyl groups;	Bra033526,Bra036480	-	-	-	-	-
BraA01g020790.3C	A01	11250612	11251009	+	NA	NA	NA	NA	NA	Bra022116	-	-	-	-	-
BraA01g020800.3C	A01	11281812	11282513	+	gi|923533940|ref|XP_013705974.1|/3.25484e-54/PREDICTED: uncharacterized protein At4g04775-like [Brassica napus]	NA	NA	NA	NA	Bra033524	-	-	-	-	-
BraA01g020810.3C	A01	11292104	11292517	+	gi|674914066|emb|CDY19138.1|/1.25776e-22/BnaA04g18780D [Brassica napus]	NA	NA	NA	NA	Bra033523,Bra038048,Bra012748	AT4G15990.1	-	-	-	-
BraA01g020820.3C	A01	11300285	11300936	+	gi|685261654|ref|XP_009146539.1|/2.47192e-99/PREDICTED: uncharacterized protein LOC103870183 [Brassica rapa] &gt;gi|923522242|ref|XP_013671767.1| PREDICTED: uncharacterized protein LOC106376242 [Brassica napus]	NA	egr:104435557/4e-23/uncharacterized LOC104435557; K15115 solute carrier family 25 (mitochondrial folate transporter), member 32	NA	NA	NA	-	-	-	-	-
BraA01g020830.3C	A01	11306025	11308757	-	gi|685348446|ref|XP_009109959.1|/9.00248e-89/PREDICTED: putative ribonuclease H protein At1g65750 [Brassica rapa]	NA	tcc:TCM_027003/3e-18/Cysteine/Histidine-rich C1 domain family protein, putative; K16219 protein N-terminal methyltransferase [EC:2.1.1.244]	NA	biological_process:GO:0035556//intracellular signal transduction;	Bra033522	-	-	-	-	-
BraA01g020840.3C	A01	11319167	11322201	-	gi|685261661|ref|XP_009146566.1|/0/PREDICTED: uncharacterized protein LOC103870204 [Brassica rapa]	sp|Q9SU14|NUDT7_ARATH/5e-130/Nudix hydrolase 7 OS=Arabidopsis thaliana OX=3702 GN=NUDT7 PE=1 SV=1	mtr:MTR_8g092000/3e-65/Nudix hydrolase; K13648 alpha-1,4-galacturonosyltransferase [EC:2.4.1.43]	NA	molecular_function:GO:0016787//hydrolase activity;	Bra033521,Bra038055,Bra012746	AT4G12720.4	-	GO:0005829//cytosol;GO:0005886//plasma membrane;GO:0005634//nucleus	GO:0080041//ADP-ribose pyrophosphohydrolase activity;GO:0005515//protein binding;GO:0051287//NAD binding;GO:0080042//ADP-glucose pyrophosphohydrolase activity;GO:0000210//NAD+ diphosphatase activity;GO:0047631//ADP-ribose diphosphatase activity;GO:0017110//nucleoside-diphosphatase activity	GO:0010581//regulation of starch biosynthetic process;GO:0070212//protein poly-ADP-ribosylation;GO:0009651//response to salt stress;GO:0042742//defense response to bacterium;GO:0009870//defense response signaling pathway, resistance gene-dependent;GO:0009626//plant-type hypersensitive response;GO:0010193//response to ozone
BraA01g020850.3C	A01	11326207	11326515	-	gi|922549493|ref|XP_013602736.1|/2.72779e-136/PREDICTED: nudix hydrolase 7-like [Brassica oleracea var. oleracea] &gt;gi|923867579|ref|XP_013708558.1| PREDICTED: nudix hydrolase 7-like [Brassica napus]	NA	brp:103865769/7e-16/elongation factor 1-delta 1-like; K03232 elongation factor 1-beta	NA	molecular_function:GO:0004523//RNA-DNA hybrid ribonuclease activity;GO:0003676//nucleic acid binding;	NA	-	-	-	-	-
BraA01g020860.3C	A01	11336063	11336723	-	gi|922559059|ref|XP_013607654.1|/1.50901e-39/PREDICTED: uncharacterized protein LOC106314302 [Brassica oleracea var. oleracea] &gt;gi|923698352|ref|XP_013658926.1| PREDICTED: uncharacterized protein LOC106363785 [Brassica napus]	sp|Q39084|LEA41_ARATH/2e-48/Late embryogenis abundant protein 41 OS=Arabidopsis thaliana OX=3702 GN=LEA41 PE=2 SV=1	NA	NA	biological_process:GO:0006950//response to stress;	Bra033520,Bra038061	AT4G15910.1	-	GO:0009507//chloroplast;GO:0005739//mitochondrion	-	GO:0009414//response to water deprivation;GO:0009793//embryo development ending in seed dormancy;GO:0009737//response to abscisic acid
BraA01g020870.3C	A01	11339315	11339717	-	gi|685261663|ref|XP_009146587.1|/6.31613e-66/PREDICTED: late embryogenesis abundant protein Lea5-like isoform X1 [Brassica rapa] &gt;gi|923510537|ref|XP_013744011.1| PREDICTED: late embryogenesis abundant protein Lea5-like [Brassica napus] &gt;gi|674910180|emb|CDY22889.1| BnaA01g18270D [Brassica napus]	sp|Q42384|PRL1_ARATH/6e-19/Protein pleiotropic regulatory locus 1 OS=Arabidopsis thaliana OX=3702 GN=PRL1 PE=1 SV=1	brp:103860812/7e-18/protein pleiotropic regulatory locus 1; K12862 pleiotropic regulator 1	NA	NA	Bra012753	AT4G15900.1	ko03040//Spliceosome	GO:0005662//DNA replication factor A complex;GO:0071011//precatalytic spliceosome;GO:0080008//Cul4-RING E3 ubiquitin ligase complex;GO:0071013//catalytic step 2 spliceosome;GO:0000974//Prp19 complex	GO:0005515//protein binding;GO:0000166//nucleotide binding	GO:0000278//mitotic cell cycle;GO:0048364//root development;GO:0045893//positive regulation of transcription, DNA-templated;GO:0009880//embryonic pattern specification;GO:0009749//response to glucose;GO:0050826//response to freezing;GO:0009755//hormone-mediated signaling pathway;GO:0048825//cotyledon development;GO:0050832//defense response to fungus;GO:0051301//cell division;GO:0042742//defense …
BraA01g020880.3C	A01	11349229	11353877	-	gi|727530550|ref|XP_010440236.1|/3.08e-17/PREDICTED: protein pleiotropic regulatory locus 1 [Camelina sativa]	sp|Q7FGZ2|RH1_ARATH/0.0/DEAD-box ATP-dependent RNA helicase 1 OS=Arabidopsis thaliana OX=3702 GN=RH1 PE=2 SV=3	brp:103870274/0.0/DEAD-box ATP-dependent RNA helicase 1; K14807 ATP-dependent RNA helicase DDX51/DBP6 [EC:3.6.4.13]	SPAC30D11.03/3e-39/---	biological_process:GO:0006886//intracellular protein transport;GO:0006605//protein targeting;molecular_function:GO:0005515//protein binding;GO:0005524//ATP binding;GO:0003676//nucleic acid binding;	Bra033519,Bra009201,Bra029470	AT4G15850.1	-	GO:0005634//nucleus	GO:0017151//DEAD/H-box RNA helicase binding;GO:0003676//nucleic acid binding;GO:0004004//ATP-dependent RNA helicase activity;GO:0005524//ATP binding	GO:0006406//mRNA export from nucleus;GO:0010388;GO:0009640//photomorphogenesis;GO:0009560//embryo sac egg cell differentiation;GO:0006606//protein import into nucleus;GO:0006626//protein targeting to mitochondrion;GO:0010501//RNA secondary structure unwinding
BraA01g020890.3C	A01	11355701	11356304	+	gi|685261675|ref|XP_009146645.1|/0/PREDICTED: DEAD-box ATP-dependent RNA helicase 1 [Brassica rapa]	NA	NA	mlr3674/2e-15/---	biological_process:GO:0055114//oxidation-reduction process;molecular_function:GO:0016491//oxidoreductase activity;	Bra033518	-	-	-	-	-
BraA01g020900.3C	A01	11358611	11362816	-	gi|674910182|emb|CDY22891.1|/8.32599e-69/BnaA01g18290D [Brassica napus]	sp|P0C2F6|RNHX1_ARATH/9e-08/Putative ribonuclease H protein At1g65750 OS=Arabidopsis thaliana OX=3702 GN=At1g65750 PE=3 SV=1	egr:104435557/6e-18/uncharacterized LOC104435557; K15115 solute carrier family 25 (mitochondrial folate transporter), member 32	NA	molecular_function:GO:0003676//nucleic acid binding;GO:0008270//zinc ion binding;	NA	-	-	-	-	-
BraA01g020910.3C	A01	11365869	11369099	+	gi|685300253|ref|XP_009140866.1|/0/PREDICTED: uncharacterized protein LOC103864849 [Brassica rapa]	sp|Q8S4R4|CRTSO_SOLLC/1e-18/Prolycopene isomerase, chloroplastic OS=Solanum lycopersicum OX=4081 GN=CRTISO PE=1 SV=1	smo:SELMODRAFT_176387/3e-20/hypothetical protein; K09835 prolycopene isomerase [EC:5.2.1.13]	mlr3674/1e-133/---	biological_process:GO:0055114//oxidation-reduction process;molecular_function:GO:0016491//oxidoreductase activity;	Bra033517	AT5G49555.1	ko01100//Metabolic pathways;ko01110//Biosynthesis of secondary metabolites;ko00906//Carotenoid biosynthesis	GO:0005739//mitochondrion	GO:0016491//oxidoreductase activity;GO:0005507//copper ion binding	GO:0042744//hydrogen peroxide catabolic process;GO:0019288//isopentenyl diphosphate biosynthetic process, methylerythritol 4-phosphate pathway;GO:0055114//oxidation-reduction process
BraA01g020920.3C	A01	11369334	11370188	+	gi|674888501|emb|CDY44173.1|/0/BnaC01g22230D [Brassica napus]	NA	mis:MICPUN_98873/9e-09/hypothetical protein; K17878 nicotinamide N-methyltransferase [EC:2.1.1.1]	YBR271w/4e-07/---	NA	Bra033516	-	-	-	-	-
BraA01g020930.3C	A01	11371824	11376674	+	gi|685261679|ref|XP_009146667.1|/0/PREDICTED: protein N-lysine methyltransferase METTL21A [Brassica rapa] &gt;gi|674910186|emb|CDY22895.1| BnaA01g18330D [Brassica napus]	sp|O81283|TC159_ARATH/2e-56/Translocase of chloroplast 159, chloroplastic OS=Arabidopsis thaliana OX=3702 GN=TOC159 PE=1 SV=1	egr:104442288/1e-16/uncharacterized protein DDB_G0274915-like; K14306 nuclear pore complex protein Nup62	YGR189c/2e-07/---	molecular_function:GO:0005525//GTP binding;	Bra033515,Bra038064,Bra012763	AT4G15810.1	-	GO:0009707//chloroplast outer membrane	GO:0005525//GTP binding;GO:0016787//hydrolase activity	-
BraA01g020940.3C	A01	11377504	11379097	-	gi|685261681|ref|XP_009146678.1|/0/PREDICTED: translocase of chloroplast 159, chloroplastic [Brassica rapa]	NA	NA	NA	NA	Bra033514,Bra038065	AT4G15790.1	-	GO:0005634//nucleus	-	-
BraA01g020950.3C	A01	11379747	11383939	-	gi|685261685|ref|XP_009146695.1|/2.79774e-99/PREDICTED: uveal autoantigen with coiled-coil domains and ankyrin repeats-like [Brassica rapa]	NA	NA	SPCC1259.02c/2e-37/---	NA	Bra033513	AT5G20660.1	-	GO:0016021//integral component of membrane;GO:0005783//endoplasmic reticulum	GO:0008237//metallopeptidase activity	GO:0006508//proteolysis
BraA01g020960.3C	A01	11387200	11387817	+	gi|685261687|ref|XP_009146707.1|/0/PREDICTED: endoplasmic reticulum metallopeptidase 1 [Brassica rapa]	NA	NA	NA	molecular_function:GO:0004866//endopeptidase inhibitor activity;	Bra033512	-	-	-	-	-
BraA01g020970.3C	A01	11388941	11390729	+	gi|923518234|ref|XP_013656068.1|/6.55637e-144/PREDICTED: uncharacterized protein LOC106360934 [Brassica napus] &gt;gi|674857017|emb|CDY70424.1| BnaAnng33640D [Brassica napus]	sp|O23429|VA724_ARATH/1e-157/Vesicle-associated membrane protein 724 OS=Arabidopsis thaliana OX=3702 GN=VAMP724 PE=2 SV=2	brp:103870341/6e-160/vesicle-associated membrane protein 724; K08511 vesicle-associated membrane protein 72	SPAC6G9.11/8e-16/---	biological_process:GO:0016192//vesicle-mediated transport;GO:0006810//transport;cellular_component:GO:0016021//integral component of membrane;	Bra033511,Bra038066	AT4G15780.1	ko04130//SNARE interactions in vesicular transport	GO:0005886//plasma membrane;GO:0031201//SNARE complex;GO:0016021//integral component of membrane	GO:0005484//SNAP receptor activity;GO:0000149//SNARE binding	GO:0006887//exocytosis;GO:0006906//vesicle fusion
BraA01g020980.3C	A01	11391792	11392355	-	gi|685261689|ref|XP_009146719.1|/2.35779e-159/PREDICTED: vesicle-associated membrane protein 724 isoform X1 [Brassica rapa]	NA	brp:103870356/1e-135/60S ribosome subunit biogenesis protein NIP7 homolog; K07565 60S ribosome subunit biogenesis protein NIP7	YPL211w/3e-66/---	molecular_function:GO:0003723//RNA binding;	Bra033510,Bra012765,Bra038067	-	-	-	-	-
BraA01g020990.3C	A01	11404091	11405423	-	gi|923510572|ref|XP_013744117.1|/3.3131e-135/PREDICTED: 60S ribosome subunit biogenesis protein NIP7 homolog [Brassica napus] &gt;gi|674910192|emb|CDY22901.1| BnaA01g18390D [Brassica napus]	sp|P58047|C71AS_ARATH/0.0/Putative cytochrome P450 71A28 OS=Arabidopsis thaliana OX=3702 GN=CYP71A28 PE=3 SV=2	ath:AT5G24960/1e-163/CYP71A14; cytochrome P450 71A14; K00517	Cj1411c/6e-23/---	biological_process:GO:0055114//oxidation-reduction process;molecular_function:GO:0016705//oxidoreductase activity, acting on paired donors, with incorporation or reduction of molecular oxygen;GO:0005506//iron ion binding;GO:0020037//heme binding;	Bra033509,Bra013449	-	-	-	-	-
BraA01g021000.3C	A01	11411261	11411824	+	gi|923510576|ref|XP_013744127.1|/0/PREDICTED: putative cytochrome P450 71A28 [Brassica napus]	sp|O04133|SRC2_SOYBN/7e-17/Protein SRC2 OS=Glycine max OX=3847 GN=SRC2 PE=2 SV=1	NA	NA	NA	Bra033508,Bra012770	-	-	-	-	-
BraA01g021010.3C	A01	11411889	11412575	+	gi|922410513|ref|XP_013627051.1|/1.30742e-107/PREDICTED: uncharacterized protein LOC106333114 [Brassica oleracea var. oleracea] &gt;gi|923806713|ref|XP_013689357.1| PREDICTED: uncharacterized protein LOC106393173 [Brassica napus]	sp|O04023|SRC2_ARATH/1e-15/Protein SRC2 homolog OS=Arabidopsis thaliana OX=3702 GN=SRC2 PE=1 SV=1	NA	NA	NA	Bra033508,Bra038072,Bra012770	AT4G15740.1	-	-	-	-
BraA01g021020.3C	A01	11415072	11417412	+	gi|674863681|emb|CDY68452.1|/2.60393e-160/BnaAnng27320D [Brassica napus]	sp|O04133|SRC2_SOYBN/2e-23/Protein SRC2 OS=Glycine max OX=3847 GN=SRC2 PE=2 SV=1	NA	NA	NA	Bra033507,Bra038073	-	-	-	-	-
BraA01g021030.3C	A01	11418795	11420474	+	gi|685261697|ref|XP_009146773.1|/0/PREDICTED: uncharacterized protein LOC103870397 [Brassica rapa]	sp|O04133|SRC2_SOYBN/2e-24/Protein SRC2 OS=Glycine max OX=3847 GN=SRC2 PE=2 SV=1	pmum:103341445/2e-08/mediator of RNA polymerase II transcription subunit 25; K15168 mediator of RNA polymerase II transcription subunit 25	NA	NA	Bra033506,Bra038073	-	-	-	-	-
BraA01g021040.3C	A01	11434448	11438863	+	gi|685261768|ref|XP_009147165.1|/0/PREDICTED: uncharacterized protein LOC103870749 [Brassica rapa]	NA	NA	NA	molecular_function:GO:0008270//zinc ion binding;	Bra033505	AT4G15730.1	-	GO:0009506//plasmodesma;GO:0005634//nucleus	GO:0008270//zinc ion binding	-
BraA01g021050.3C	A01	11441450	11441758	-	gi|685261700|ref|XP_009146794.1|/0/PREDICTED: uncharacterized protein LOC103870417 [Brassica rapa]	sp|O23419|GRXS4_ARATH/2e-64/Monothiol glutaredoxin-S4 OS=Arabidopsis thaliana OX=3702 GN=GRXS4 PE=3 SV=1	brp:103859227/1e-69/monothiol glutaredoxin-S4-like; K03676 glutaredoxin 3	SPAC15E1.09/7e-10/---	biological_process:GO:0045454//cell redox homeostasis;molecular_function:GO:0015035//protein disulfide oxidoreductase activity;GO:0009055//electron carrier activity;	Bra033504,Bra012773,Bra033503,Bra033501,Bra038075,Bra033499,Bra038076	AT4G15700.1	-	GO:0005737//cytoplasm;GO:0005634//nucleus	GO:0046872//metal ion binding;GO:0009055//electron carrier activity;GO:0008794//arsenate reductase (glutaredoxin) activity;GO:0051537//2 iron, 2 sulfur cluster binding;GO:0015035//protein disulfide oxidoreductase activity	GO:0045454//cell redox homeostasis;GO:0048653//anther development;GO:0055114//oxidation-reduction process
BraA01g027080.3C	A01	17404201	17405277	+	gi|674909288|emb|CDY23802.1|/1.6796e-92/BnaA01g21530D [Brassica napus]	sp|Q9FVS1|FBK23_ARATH/0.0/F-box/kelch-repeat protein At1g57790 OS=Arabidopsis thaliana OX=3702 GN=At1g57790 PE=2 SV=1	NA	NA	molecular_function:GO:0005515//protein binding;	Bra035474	-	-	-	-	-
BraA01g027090.3C	A01	17411466	17411988	+	gi|674854976|emb|CDY70886.1|/2.24566e-12/BnaAnng35460D, partial [Brassica napus]	NA	fve:101300290/1e-06/uncharacterized LOC101300290; K17086 transmembrane 9 superfamily member 2/4	NA	molecular_function:GO:0008270//zinc ion binding;	NA	-	-	-	-	-
BraA01g027100.3C	A01	17415497	17418140	-	gi|923519356|ref|XP_013661592.1|/1.74456e-101/PREDICTED: uncharacterized protein LOC106366526 [Brassica napus] &gt;gi|923697733|ref|XP_013658728.1| PREDICTED: uncharacterized protein LOC106363551 [Brassica napus]	sp|F4I114|Y1960_ARATH/0.0/Probable serine/threonine-protein kinase At1g09600 OS=Arabidopsis thaliana OX=3702 GN=At1g09600 PE=3 SV=1	cam:101495256/0.0/uncharacterized LOC101495256; K08819 cyclin-dependent kinase 12/13 [EC:2.7.11.22 2.7.11.23]	SPAC1687.15/2e-42/---	biological_process:GO:0006468//protein phosphorylation;molecular_function:GO:0004672//protein kinase activity;GO:0005524//ATP binding;	Bra035472,Bra027895	AT1G57700.1	-	GO:0005886//plasma membrane;GO:0005634//nucleus	GO:0005524//ATP binding;GO:0004674//protein serine/threonine kinase activity	GO:0006468//protein phosphorylation
BraA01g027110.3C	A01	17422767	17423840	-	gi|685308617|ref|XP_009144974.1|/2.18199e-81/PREDICTED: uncharacterized protein LOC103868646 [Brassica rapa]	NA	NA	NA	NA	Bra035471,Bra027893	AT1G57680.2	-	GO:0016021//integral component of membrane	-	-
BraA01g027120.3C	A01	17433817	17433993	+	gi|685380573|ref|XP_009122964.1|/2.17064e-163/PREDICTED: protein PHLOEM PROTEIN 2-LIKE A5-like isoform X4 [Brassica rapa] &gt;gi|923684761|ref|XP_013654733.1| PREDICTED: protein PHLOEM PROTEIN 2-LIKE A5-like [Brassica napus] &gt;gi|923688384|ref|XP_013655778.1| PREDICTED: protein PHLOEM PROTEIN 2-LIKE A5-like [Brassica napus]	NA	NA	NA	NA	NA	-	-	-	-	-
BraA01g027130.3C	A01	17439040	17441266	-	gi|923841994|ref|XP_013701144.1|/0/PREDICTED: uncharacterized protein LOC106405083 [Brassica napus]	sp|P22953|MD37E_ARATH/0.0/Probable mediator of RNA polymerase II transcription subunit 37e OS=Arabidopsis thaliana OX=3702 GN=MED37E PE=1 SV=3	brp:103828680/0.0/probable mediator of RNA polymerase II transcription subunit 37e; K03283 heat shock 70kDa protein 1/8; K06758 L1 cell adhesion molecule like protein	SPAC13G7.02c/0.0/---	NA	Bra035470,Bra024699,Bra013046,Bra009583,Bra035909,Bra018725,Bra009584,Bra038734,Bra034104,Bra013045	AT5G02490.1	ko04141//Protein processing in endoplasmic reticulum;ko03040//Spliceosome;ko04144//Endocytosis	GO:0005774//vacuolar membrane;GO:0048046//apoplast;GO:0022626//cytosolic ribosome;GO:0009507//chloroplast;GO:0005618//cell wall;GO:0005794//Golgi apparatus;GO:0005730//nucleolus;GO:0009506//plasmodesma;GO:0005886//plasma membrane	GO:0002020//protease binding;GO:0005524//ATP binding	GO:0009615//response to virus;GO:0006457//protein folding;GO:0042542//response to hydrogen peroxide;GO:0009697//salicylic acid biosynthetic process;GO:0090332//stomatal closure;GO:0050832//defense response to fungus;GO:0042742//defense response to bacterium;GO:0006355//regulation of transcription, DNA-templated;GO:0009644//response to high light intensity;GO:0046686//response to cadmium ion;GO:00…
BraA01g027140.3C	A01	17444218	17445495	-	gi|685263005|ref|XP_009102533.1|/0/PREDICTED: F-box/kelch-repeat protein At1g57790 isoform X2 [Brassica rapa]	sp|Q9C508|PUP18_ARATH/0.0/Probable purine permease 18 OS=Arabidopsis thaliana OX=3702 GN=PUP18 PE=1 SV=1	NA	NA	cellular_component:GO:0016021//integral component of membrane;molecular_function:GO:0005215//transporter activity;	Bra035469	AT1G57990.1	-	GO:0005886//plasma membrane;GO:0016021//integral component of membrane;GO:0009507//chloroplast	GO:0005345//purine nucleobase transmembrane transporter activity	GO:0006863//purine nucleobase transport;GO:0055085//transmembrane transport
BraA01g027150.3C	A01	17460245	17462132	+	gi|727418419|ref|XP_010418875.1|/1.14726e-35/PREDICTED: uncharacterized protein LOC104704494 [Camelina sativa]	sp|Q9FKF2|AB11A_ARATH/3e-23/ABC transporter A family member 11 OS=Arabidopsis thaliana OX=3702 GN=ABCA11 PE=3 SV=1	brp:103855838/8e-12/cellulose synthase A catalytic subunit 5 [UDP-forming]; K10999 cellulose synthase A [EC:2.4.1.12]	NA	biological_process:GO:0030244//cellulose biosynthetic process;cellular_component:GO:0016020//membrane;molecular_function:GO:0016760//cellulose synthase (UDP-forming) activity;	Bra004813	-	-	-	-	-
BraA01g027160.3C	A01	17467592	17468721	+	gi|685263007|ref|XP_009102541.1|/0/PREDICTED: probable serine/threonine-protein kinase At1g09600 [Brassica rapa]	sp|Q9SUC3|MS5_ARATH/1e-37/Protein POLLENLESS 3 OS=Arabidopsis thaliana OX=3702 GN=MS5 PE=2 SV=2	NA	NA	NA	Bra038794	-	-	-	-	-
BraA01g027170.3C	A01	17468814	17471549	-	gi|685263009|ref|XP_009102548.1|/0/PREDICTED: uncharacterized protein LOC103828674 [Brassica rapa]	sp|P24636|TBB4_ARATH/2e-119/Tubulin beta-4 chain OS=Arabidopsis thaliana OX=3702 GN=TUBB4 PE=2 SV=2	eus:EUTSA_v10003210mg/2e-118/hypothetical protein; K07375 tubulin beta	ECU03g0820i/2e-88/---	NA	Bra033737,Bra027544,Bra039506,Bra003116,Bra012923,Bra013481,Bra020912,Bra010114,Bra008903,Bra014245	AT5G44340.1	ko04145//Phagosome	GO:0005829//cytosol;GO:0005618//cell wall;GO:0005874//microtubule;GO:0045298//tubulin complex;GO:0009506//plasmodesma;GO:0009570//chloroplast stroma;GO:0005794//Golgi apparatus;GO:0005886//plasma membrane;GO:0048046//apoplast	GO:0005515//protein binding;GO:0003924//GTPase activity;GO:0005200//structural constituent of cytoskeleton;GO:0005525//GTP binding	GO:0010498//proteasomal protein catabolic process;GO:0007010//cytoskeleton organization;GO:0051258//protein polymerization;GO:0007017//microtubule-based process;GO:0006094//gluconeogenesis
BraA01g027180.3C	A01	17476420	17478449	+	gi|674901189|emb|CDY31802.1|/2.67534e-34/BnaC01g27580D [Brassica napus]	sp|Q9FKF2|AB11A_ARATH/2e-21/ABC transporter A family member 11 OS=Arabidopsis thaliana OX=3702 GN=ABCA11 PE=3 SV=1	brp:103855838/9e-12/cellulose synthase A catalytic subunit 5 [UDP-forming]; K10999 cellulose synthase A [EC:2.4.1.12]	NA	biological_process:GO:0030244//cellulose biosynthetic process;cellular_component:GO:0016020//membrane;molecular_function:GO:0016760//cellulose synthase (UDP-forming) activity;	Bra004813	-	-	-	-	-
BraA01g027190.3C	A01	17484998	17487657	-	gi|685263011|ref|XP_009102555.1|/0/PREDICTED: probable mediator of RNA polymerase II transcription subunit 37e [Brassica rapa]	sp|Q84XV2|GTE1_ARATH/4e-13/Transcription factor GTE1 OS=Arabidopsis thaliana OX=3702 GN=GTE1 PE=2 SV=1	ccp:CHC_T00009270001/2e-13/probable histone acetyltransferase GCN5; K06062 histone acetyltransferase [EC:2.3.1.48]	YDL070w/5e-14/---	molecular_function:GO:0005515//protein binding;	Bra035468	AT1G58025.1	-	GO:0005634//nucleus	GO:0003677//DNA binding	-
BraA01g027200.3C	A01	17496508	17499031	-	gi|685263013|ref|XP_009102565.1|/0/PREDICTED: probable purine permease 18 [Brassica rapa]	sp|Q9S762|HIS1A_ARATH/0.0/ATP phosphoribosyltransferase 1, chloroplastic OS=Arabidopsis thaliana OX=3702 GN=HISN1A PE=1 SV=1	brp:103828719/0.0/ATP phosphoribosyltransferase 1, chloroplastic; K00765 ATP phosphoribosyltransferase [EC:2.4.2.17]	Cj1597/5e-27/---	NA	Bra035466,Bra027887	AT1G58080.1	ko01100//Metabolic pathways;ko01110//Biosynthesis of secondary metabolites;ko01230//Biosynthesis of amino acids;ko00340//Histidine metabolism	GO:0009570//chloroplast stroma	GO:0003879//ATP phosphoribosyltransferase activity;GO:0000287//magnesium ion binding	GO:0048767//root hair elongation;GO:0000105//histidine biosynthetic process;GO:0006567//threonine catabolic process;GO:0019344//cysteine biosynthetic process
BraA01g027210.3C	A01	17506699	17508046	-	gi|674891073|emb|CDY41686.1|/6.24802e-26/BnaC02g34680D [Brassica napus]	sp|Q8W3M7|Y4598_ARATH/2e-48/Uncharacterized protein At4g06598 OS=Arabidopsis thaliana OX=3702 GN=At4g06598 PE=2 SV=2	NA	NA	biological_process:GO:0006355//regulation of transcription, DNA-templated;molecular_function:GO:0003700//transcription factor activity, sequence-specific DNA binding;	Bra035464,Bra027885	AT1G58110.2	-	GO:0005634//nucleus	GO:0043565//sequence-specific DNA binding;GO:0003700//transcription factor activity, sequence-specific DNA binding	GO:0006355//regulation of transcription, DNA-templated;GO:0006486//protein glycosylation;GO:0019722//calcium-mediated signaling;GO:0009612//response to mechanical stimulus
BraA01g027220.3C	A01	17530982	17532241	+	gi|923522806|ref|XP_013673550.1|/3.40779e-62/PREDICTED: protein POLLENLESS 3-like [Brassica napus]	NA	NA	NA	NA	Bra035462,Bra027884	AT1G58122.1	-	-	-	GO:0009860//pollen tube growth
BraA01g027230.3C	A01	17532569	17534252	-	gi|923696598|ref|XP_013658349.1|/1.16795e-125/PREDICTED: tubulin beta-4 chain-like, partial [Brassica napus]	sp|Q9C6F5|BCA6_ARATH/0.0/Beta carbonic anhydrase 6, mitochondrial OS=Arabidopsis thaliana OX=3702 GN=BCA6 PE=2 SV=1	brp:103828756/0.0/beta carbonic anhydrase 6, mitochondrial; K01673 carbonic anhydrase [EC:4.2.1.1]	AGc4521/1e-31/---	NA	Bra035461	AT1G58180.4	ko00910//Nitrogen metabolism	GO:0005739//mitochondrion;GO:0009507//chloroplast	GO:0008270//zinc ion binding;GO:0004089//carbonate dehydratase activity	GO:0008152//metabolic process;GO:0015976//carbon utilization
BraA01g027240.3C	A01	17538901	17539407	-	gi|674891073|emb|CDY41686.1|/7.40651e-26/BnaC02g34680D [Brassica napus]	NA	brp:103874121/4e-15/replication protein A 70 kDa DNA-binding subunit B-like; K07466 replication factor A1	NA	NA	Bra039996,Bra038397	-	-	-	-	-
BraA01g027250.3C	A01	17549940	17550953	+	gi|685263017|ref|XP_009102588.1|/0/PREDICTED: bromodomain-containing protein 4 [Brassica rapa]	NA	NA	NA	NA	Bra041113	-	-	-	-	-
BraA01g027260.3C	A01	17554937	17557502	+	gi|674909291|emb|CDY23805.1|/0/BnaA01g21560D [Brassica napus]	sp|F4I9S3|RLP9A_ARATH/1e-95/Receptor-like protein 9a OS=Arabidopsis thaliana OX=3702 GN=RLP9A PE=2 SV=1	sly:101263330/2e-29/probable LRR receptor-like serine/threonine-protein kinase At4g36180; K13466 EIX receptor 1/2	CAC3280_2/1e-09/---	molecular_function:GO:0005515//protein binding;	Bra035460	-	-	-	-	-
BraA01g027270.3C	A01	17568206	17571920	-	gi|685263027|ref|XP_009102628.1|/0/PREDICTED: uncharacterized protein At4g06598-like [Brassica rapa]	sp|Q8L7W1|MSL3_ARATH/0.0/Mechanosensitive ion channel protein 3, chloroplastic OS=Arabidopsis thaliana OX=3702 GN=MSL3 PE=1 SV=1	mtr:MTR_3g100280/0.0/MscS family inner membrane protein ynaI; K16052 MscS family membrane protein	STM1663/3e-29/---	biological_process:GO:0055085//transmembrane transport;cellular_component:GO:0016020//membrane;	Bra035459	AT1G58200.2	-	GO:0016021//integral component of membrane;GO:0031969//chloroplast membrane;GO:0005886//plasma membrane	GO:0005216//ion channel activity	GO:0009753//response to jasmonic acid;GO:0009694//jasmonic acid metabolic process;GO:0006970//response to osmotic stress;GO:0010020//chloroplast fission;GO:0034220//ion transmembrane transport
BraA01g027280.3C	A01	17574560	17574961	+	gi|674873297|emb|CDY60529.1|/1.15464e-16/BnaAnng16920D [Brassica napus]	NA	NA	NA	NA	Bra023184	-	-	-	-	-
BraA01g027290.3C	A01	17575872	17576690	+	gi|685263031|ref|XP_009102651.1|/0/PREDICTED: uncharacterized protein LOC103828765 [Brassica rapa]	sp|Q8RWD7|EMB74_ARATH/1e-81/Protein EMBRYO DEFECTIVE 1674 OS=Arabidopsis thaliana OX=3702 GN=EMB1674 PE=2 SV=1	NA	NA	NA	Bra035458	-	-	-	-	-
BraA01g027300.3C	A01	17576939	17579830	+	gi|674909297|emb|CDY23811.1|/0/BnaA01g21620D [Brassica napus]	sp|P0DMS1|NET2A_ARATH/0.0/Protein NETWORKED 2A OS=Arabidopsis thaliana OX=3702 GN=NET2A PE=2 SV=1	atr:18432364/4e-28/nuclear-pore anchor; K09291 nucleoprotein TPR	AF1032/6e-13/---	molecular_function:GO:0003779//actin binding;	Bra027883,Bra019997,Bra009027	AT1G58210.1	-	GO:0005886//plasma membrane	-	GO:0009827//plant-type cell wall modification;GO:0009793//embryo development ending in seed dormancy;GO:0009860//pollen tube growth
BraA01g027310.3C	A01	17580131	17583622	-	gi|674932127|emb|CDY01260.1|/5.51279e-65/BnaC05g24720D [Brassica napus]	sp|Q8L7F7|NUP62_ARATH/7e-08/Nuclear pore complex protein NUP62 OS=Arabidopsis thaliana OX=3702 GN=NUP62 PE=1 SV=1	pmum:103331677/7e-11/uncharacterized protein DDB_G0274915; K14306 nuclear pore complex protein Nup62	NA	molecular_function:GO:0003677//DNA binding;	Bra035457,Bra027882	AT1G58220.1	-	GO:0005886//plasma membrane	GO:0003700//transcription factor activity, sequence-specific DNA binding;GO:0003677//DNA binding	GO:0009737//response to abscisic acid;GO:0009751//response to salicylic acid;GO:0009753//response to jasmonic acid
BraA01g027320.3C	A01	17603595	17616575	+	gi|922464843|ref|XP_013633022.1|/0/PREDICTED: uncharacterized protein LOC106338635 [Brassica oleracea var. oleracea]	sp|F4I9T0|BCHB_ARATH/0.0/BEACH domain-containing protein B OS=Arabidopsis thaliana OX=3702 GN=BCHB PE=4 SV=1	smo:SELMODRAFT_2547/2e-84/hypothetical protein; K18953 factor associated with neutral sphingomyelinase activation	all0283_3/4e-10/---	molecular_function:GO:0005488//binding;GO:0005515//protein binding;	Bra035455	AT1G58230.1	-	GO:0012505//endomembrane system;GO:0019898//extrinsic component of membrane;GO:0005739//mitochondrion	GO:0005543//phospholipid binding	GO:0016197//endosomal transport;GO:0007165//signal transduction
BraA01g027330.3C	A01	17637459	17637853	+	gi|674885695|emb|CDY46872.1|/2.26833e-161/BnaC01g27760D [Brassica napus]	sp|Q9LUI2|NET1A_ARATH/2e-24/Protein NETWORKED 1A OS=Arabidopsis thaliana OX=3702 GN=NET1A PE=1 SV=1	NA	NA	NA	Bra035453,Bra033918	-	-	-	-	-
BraA01g027340.3C	A01	17645828	17648837	-	gi|685263038|ref|XP_009102692.1|/0/PREDICTED: mechanosensitive ion channel protein 3, chloroplastic isoform X1 [Brassica rapa]	sp|Q8H0T4|UPL2_ARATH/4e-12/E3 ubiquitin-protein ligase UPL2 OS=Arabidopsis thaliana OX=3702 GN=UPL2 PE=1 SV=3	brp:103871016/7e-16/E3 ubiquitin-protein ligase UPL1; K10592 E3 ubiquitin-protein ligase HUWE1 [EC:2.3.2.26]	NA	NA	Bra035452,Bra040938	-	-	-	-	-
BraA01g027350.3C	A01	17659731	17661305	-	gi|674941720|emb|CDX91755.1|/1.14077e-81/BnaC08g06740D [Brassica napus]	sp|F4IBB2|PGML2_ARATH/4e-173/Phosphoglycerate mutase-like protein 2 OS=Arabidopsis thaliana OX=3702 GN=At1g58280 PE=2 SV=1	NA	SPAC5H10.03/2e-12/---	NA	Bra035451,Bra028193	AT1G58280.4	-	GO:0005576//extracellular region;GO:0009507//chloroplast	-	-
BraA01g027360.3C	A01	17662669	17664653	+	gi|685263042|ref|XP_009102713.1|/0/PREDICTED: uncharacterized protein LOC103828816 [Brassica rapa]	sp|P08770|TRA1_MAIZE/5e-68/Putative AC transposase OS=Zea mays OX=4577 PE=2 SV=2	mtr:MTR_1g095710/1e-108/Elongation factor 1-alpha; K03231 elongation factor 1-alpha	NA	molecular_function:GO:0003676//nucleic acid binding;GO:0003677//DNA binding;GO:0046983//protein dimerization activity;	NA	-	-	-	-	-
BraA01g027370.3C	A01	17668407	17669839	-	gi|685263044|ref|XP_009102721.1|/0/PREDICTED: ERC protein 2-like [Brassica rapa]	sp|P93295|M310_ARATH/1e-13/Uncharacterized mitochondrial protein AtMg00310 OS=Arabidopsis thaliana OX=3702 GN=AtMg00310 PE=4 SV=1	mtr:MTR_5g026890/1e-06/Replication protein A 70 kDa DNA-binding subunit; K07466 replication factor A1	NA	molecular_function:GO:0003676//nucleic acid binding;	NA	-	-	-	-	-
BraA01g027380.3C	A01	17672737	17673249	-	gi|674885701|emb|CDY46878.1|/0/BnaC01g27820D [Brassica napus]	NA	NA	NA	NA	NA	-	-	-	-	-
BraA01g027390.3C	A01	17683913	17684331	-	gi|685263053|ref|XP_009102748.1|/0/PREDICTED: BEACH domain-containing protein lvsC isoform X1 [Brassica rapa]	NA	NA	NA	NA	Bra035449,Bra035448	-	-	-	-	-
BraA01g027400.3C	A01	17684441	17684824	-	gi|674870661|emb|CDY64243.1|/5.60649e-27/BnaCnng43530D [Brassica napus]	sp|Q9FJK3|AGL80_ARATH/3e-23/Agamous-like MADS-box protein AGL80 OS=Arabidopsis thaliana OX=3702 GN=AGL80 PE=1 SV=1	ppp:PHYPADRAFT_179228/1e-06/PPM3; MIKC MADS-domain protein PPM3; K09262 MADS-box transcription enhancer factor 2D	NA	NA	Bra035448,Bra035449	-	-	-	-	-
BraA01g027410.3C	A01	17685681	17686605	-	gi|674879197|emb|CDY52904.1|/3.07304e-15/BnaA06g00140D [Brassica napus]	sp|Q9FJK3|AGL80_ARATH/1e-39/Agamous-like MADS-box protein AGL80 OS=Arabidopsis thaliana OX=3702 GN=AGL80 PE=1 SV=1	pxb:103956326/1e-07/MADS-box transcription factor 23-like; K09264 MADS-box transcription factor, plant	NA	NA	Bra035448,Bra035449	-	-	-	-	-
BraA01g027420.3C	A01	17687446	17688370	-	gi|674909307|emb|CDY23821.1|/0/BnaA01g21720D [Brassica napus]	sp|Q9FJK3|AGL80_ARATH/7e-41/Agamous-like MADS-box protein AGL80 OS=Arabidopsis thaliana OX=3702 GN=AGL80 PE=1 SV=1	olu:OSTLU_29140/2e-08/hypothetical protein; K09260 MADS-box transcription enhancer factor 2A	NA	NA	Bra035448,Bra035449	-	-	-	-	-
BraA01g027430.3C	A01	17693299	17695047	-	gi|685309887|ref|XP_009145546.1|/0/PREDICTED: zinc finger BED domain-containing protein RICESLEEPER 2-like [Brassica rapa]	sp|P42804|HEM11_ARATH/0.0/Glutamyl-tRNA reductase 1, chloroplastic OS=Arabidopsis thaliana OX=3702 GN=HEMA1 PE=1 SV=2	brp:103828941/0.0/glutamyl-tRNA reductase 1, chloroplastic-like; K02492 glutamyl-tRNA reductase [EC:1.2.1.70]	alr1042/1e-121/---	NA	Bra035447,Bra027877,Bra031690	AT1G58290.1	ko01100//Metabolic pathways;ko01110//Biosynthesis of secondary metabolites;ko00860//Porphyrin and chlorophyll metabolism	GO:0031969//chloroplast membrane	GO:0008883//glutamyl-tRNA reductase activity;GO:0005515//protein binding;GO:0050661//NADP binding	GO:0055114//oxidation-reduction process;GO:0000302//response to reactive oxygen species;GO:0009416//response to light stimulus;GO:0010039//response to iron ion;GO:0015995//chlorophyll biosynthetic process;GO:0006782//protoporphyrinogen IX biosynthetic process;GO:0055072//iron ion homeostasis
BraA01g027440.3C	A01	17713889	17715084	+	gi|923808889|ref|XP_013690221.1|/4.39036e-176/PREDICTED: uncharacterized protein LOC106394176 [Brassica napus]	NA	mdm:103425729/1e-06/probable alpha-mannosidase I MNS4; K10085 ER degradation enhancer, mannosidase alpha-like 2	NA	NA	NA	-	-	-	-	-
BraA01g027450.3C	A01	17716168	17717843	+	gi|685263210|ref|XP_009103430.1|/6.838e-118/PREDICTED: uncharacterized protein LOC103829509 [Brassica rapa]	sp|Q9XEC1|Y4443_ARATH/7e-13/Probable transposase-like protein At4g04430 OS=Arabidopsis thaliana OX=3702 GN=At4g04430 PE=3 SV=1	mtr:MTR_6g021560/3e-07/Uridine kinase-like protein; K00876 uridine kinase [EC:2.7.1.48]	NA	NA	Bra033150	-	-	-	-	-
BraA01g027460.3C	A01	17730238	17730798	+	gi|674894121|emb|CDY38696.1|/2.76754e-50/BnaC01g28010D [Brassica napus]	NA	mtr:MTR_5g026890/2e-08/Replication protein A 70 kDa DNA-binding subunit; K07466 replication factor A1	NA	NA	NA	-	-	-	-	-
BraA01g027470.3C	A01	17732927	17736420	+	gi|685263216|ref|XP_009103461.1|/9.66384e-76/PREDICTED: agamous-like MADS-box protein AGL80 [Brassica rapa]	sp|Q42400|AAP1_ARATH/0.0/Amino acid permease 1 OS=Arabidopsis thaliana OX=3702 GN=AAP1 PE=1 SV=1	egr:104451767/4e-152/probable amino acid permease 7; K14209 solute carrier family 36 (proton-coupled amino acid transporter)	YKL146w/1e-06/---	NA	Bra035446,Bra017905,Bra027868,Bra015672	AT1G58360.1	-	GO:0016021//integral component of membrane;GO:0005886//plasma membrane	GO:0015293//symporter activity;GO:0015193//L-proline transmembrane transporter activity;GO:0015180//L-alanine transmembrane transporter activity;GO:0015186//L-glutamine transmembrane transporter activity;GO:0005313//L-glutamate transmembrane transporter activity;GO:0015194//L-serine transmembrane transporter activity	GO:0035524//proline transmembrane transport;GO:0006868//glutamine transport;GO:0015825//L-serine transport;GO:0098712//L-glutamate import across plasma membrane;GO:0015808//L-alanine transport;GO:0009624//response to nematode
BraA01g030640.3C	A01	20629161	20636703	-	gi|685264603|ref|XP_009110433.1|/1.51531e-82/PREDICTED: uncharacterized protein LOC103835975 [Brassica rapa]	sp|O04244|Y4200_ARATH/2e-19/Uncharacterized protein At4g02000 OS=Arabidopsis thaliana OX=3702 GN=At4g02000 PE=2 SV=1	gmx:100781932/1e-14/uncharacterized LOC100781932; K04730 interleukin-1 receptor-associated kinase 1 [EC:2.7.11.1]	NA	NA	NA	-	-	-	-	-
BraA01g030650.3C	A01	20643032	20647810	+	gi|923519951|ref|XP_013664988.1|/0/PREDICTED: uncharacterized protein LOC106369370 [Brassica napus]	NA	mtr:MTR_114s0014/2e-82/Helicase-like protein; K15255 ATP-dependent DNA helicase PIF1 [EC:3.6.4.12]	NA	biological_process:GO:0000723//telomere maintenance;GO:0006281//DNA repair;molecular_function:GO:0003678//DNA helicase activity;	NA	-	-	-	-	-
BraA01g030660.3C	A01	20648997	20650484	+	gi|685264089|ref|XP_009107989.1|/0/PREDICTED: glycine-rich cell wall structural protein [Brassica rapa]	sp|Q42602|C89A2_ARATH/0.0/Cytochrome P450 89A2 OS=Arabidopsis thaliana OX=3702 GN=CYP89A2 PE=2 SV=2	osa:4349111/7e-168/Os10g0515200; K00517	AGc2890/2e-21/---	biological_process:GO:0055114//oxidation-reduction process;molecular_function:GO:0016705//oxidoreductase activity, acting on paired donors, with incorporation or reduction of molecular oxygen;GO:0020037//heme binding;GO:0005506//iron ion binding;	Bra023731,Bra023730,Bra008510	AT1G64900.1	ko01100//Metabolic pathways;ko01110//Biosynthesis of secondary metabolites;ko00945//Stilbenoid, diarylheptanoid and gingerol biosynthesis;ko00903//Limonene and pinene degradation	GO:0016021//integral component of membrane;GO:0005783//endoplasmic reticulum;GO:0005739//mitochondrion	GO:0004497//monooxygenase activity;GO:0005506//iron ion binding;GO:0020037//heme binding;GO:0016705//oxidoreductase activity, acting on paired donors, with incorporation or reduction of molecular oxygen;GO:0019825//oxygen binding	GO:0055114//oxidation-reduction process
BraA01g030670.3C	A01	20657136	20659955	-	gi|923516024|ref|XP_013647304.1|/3.29753e-27/PREDICTED: 6-phosphogluconate dehydrogenase, decarboxylating 3-like [Brassica napus] &gt;gi|923516028|ref|XP_013647310.1| PREDICTED: 6-phosphogluconate dehydrogenase, decarboxylating 3-like [Brassica napus] &gt;gi|923516032|ref|XP_013647318.1| PREDICTED: 6-phosphogluconate dehydrogenase, decarboxylating 3-like [Brassica napus]	sp|Q9LW62|CKL10_ARATH/0.0/Casein kinase 1-like protein 10 OS=Arabidopsis thaliana OX=3702 GN=CKL10 PE=2 SV=1	brp:103833714/0.0/casein kinase I; K08960 casein kinase 1, epsilon [EC:2.7.11.1]	CT301_1/4e-15/---	biological_process:GO:0006468//protein phosphorylation;molecular_function:GO:0005524//ATP binding;GO:0004672//protein kinase activity;	Bra023732,Bra010762,Bra035974,Bra010361	AT3G23340.1	-	-	GO:0005524//ATP binding;GO:0004674//protein serine/threonine kinase activity	GO:0006468//protein phosphorylation
BraA01g030680.3C	A01	20677627	20678111	-	gi|685306022|ref|XP_009143744.1|/7.3846e-24/PREDICTED: RNA polymerase I-specific transcription initiation factor RRN3-like [Brassica rapa]	NA	NA	NA	NA	Bra023734,Bra027841	-	-	-	-	-
BraA01g030690.3C	A01	20680403	20681698	-	gi|685264091|ref|XP_009107998.1|/0/PREDICTED: phosphate transporter PHO1 [Brassica rapa]	sp|Q9LE81|IRE_ARATH/7e-16/Probable serine/threonine protein kinase IRE OS=Arabidopsis thaliana OX=3702 GN=IRE PE=2 SV=1	brp:103828753/2e-72/serine/threonine-protein kinase tricorner; K08790 serine/threonine kinase 38 [EC:2.7.11.1]	YBR028c/4e-10/---	biological_process:GO:0006468//protein phosphorylation;molecular_function:GO:0005524//ATP binding;GO:0004672//protein kinase activity;	Bra023736,Bra014937,Bra010763,Bra033489	AT3G23310.1	-	GO:0009524//phragmoplast;GO:0005886//plasma membrane;GO:0005634//nucleus;GO:0005829//cytosol	GO:0005524//ATP binding;GO:0004674//protein serine/threonine kinase activity	GO:0006468//protein phosphorylation
BraA01g030700.3C	A01	20682872	20684401	+	gi|567195535|ref|XP_006406030.1|/2.04323e-76/hypothetical protein EUTSA_v10021815mg [Eutrema salsugineum] &gt;gi|567222218|ref|XP_006414738.1| hypothetical protein EUTSA_v10026643mg [Eutrema salsugineum] &gt;gi|685261741|ref|XP_009147017.1| PREDICTED: 60S ribosomal protein L36a [Brassica rapa] &gt;gi|685289829|ref|XP_009135856.1| PREDICTED: 60S ribosomal protein L36a [Brassica rapa] &gt;gi|685329…	sp|Q9SEL5|VTI12_ARATH/6e-15/Vesicle transport v-SNARE 12 OS=Arabidopsis thaliana OX=3702 GN=VTI12 PE=1 SV=3	brp:103829198/7e-18/vesicle transport v-SNARE 12; K08493 vesicle transport through interaction with t-SNAREs 1	NA	biological_process:GO:0016192//vesicle-mediated transport;cellular_component:GO:0016020//membrane;	Bra023737,Bra012446	AT1G26670.1	ko04130//SNARE interactions in vesicular transport	GO:0016021//integral component of membrane;GO:0005795//Golgi stack;GO:0005770//late endosome;GO:0005802//trans-Golgi network;GO:0005634//nucleus;GO:0005886//plasma membrane	GO:0005483//soluble NSF attachment protein activity;GO:0000149//SNARE binding;GO:0004872//receptor activity;GO:0005484//SNAP receptor activity	GO:0016049//cell growth;GO:0006623//protein targeting to vacuole;GO:0016558//protein import into peroxisome matrix;GO:0000902//cell morphogenesis;GO:0006891//intra-Golgi vesicle-mediated transport;GO:0006869//lipid transport;GO:0061025//membrane fusion;GO:0016197//endosomal transport;GO:0010351//lithium ion transport
BraA01g030710.3C	A01	20693449	20694466	-	gi|685264605|ref|XP_009110472.1|/2.01457e-127/PREDICTED: CRIB domain-containing protein RIC5-like [Brassica rapa] &gt;gi|674915111|emb|CDY18125.1| BnaA01g23860D [Brassica napus]	sp|Q9LW68|LSH4_ARATH/9e-118/Protein LIGHT-DEPENDENT SHORT HYPOCOTYLS 4 OS=Arabidopsis thaliana OX=3702 GN=LSH4 PE=1 SV=1	NA	NA	NA	Bra023738,Bra014935	-	-	-	-	-
BraA01g030720.3C	A01	20702857	20706465	-	gi|923806208|ref|XP_013689154.1|/0/PREDICTED: uncharacterized protein LOC106392929 [Brassica napus]	sp|Q4FE47|XB35_ARATH/0.0/Putative E3 ubiquitin-protein ligase XBAT35 OS=Arabidopsis thaliana OX=3702 GN=XBAT35 PE=2 SV=1	ppp:PHYPADRAFT_182911/9e-68/hypothetical protein; K01931 protein neuralized [EC:2.3.2.27]	SPAC732.01/9e-16/---	molecular_function:GO:0005515//protein binding;	Bra023739,Bra014934,Bra028419,Bra012197,Bra016488,Bra026209,Bra001359	AT3G23280.1	-	GO:0005737//cytoplasm;GO:0005634//nucleus	GO:0016874//ligase activity;GO:0004842//ubiquitin-protein transferase activity;GO:0008270//zinc ion binding	GO:0016567//protein ubiquitination
BraA01g030730.3C	A01	20708507	20709588	+	gi|923563317|ref|XP_013738833.1|/0/PREDICTED: uncharacterized protein LOC106441575 [Brassica napus] &gt;gi|923889408|ref|XP_013715897.1| PREDICTED: uncharacterized protein LOC106419629 [Brassica napus]	NA	NA	NA	molecular_function:GO:0003677//DNA binding;	NA	-	-	-	-	-
BraA01g030740.3C	A01	20712415	20716494	-	gi|685264093|ref|XP_009108016.1|/0/PREDICTED: cytochrome P450 89A2-like [Brassica rapa] &gt;gi|685264095|ref|XP_009108023.1| PREDICTED: cytochrome P450 89A2-like [Brassica rapa]	sp|Q947D2|PRAF1_ARATH/0.0/PH, RCC1 and FYVE domains-containing protein 1 OS=Arabidopsis thaliana OX=3702 GN=PRAF1 PE=1 SV=1	mis:MICPUN_60437/2e-37/E3 ubiquitin-protein ligase; K10615 E3 ubiquitin-protein ligase HERC4 [EC:2.3.2.26]	SPBC557.03c/4e-22/---	molecular_function:GO:0046872//metal ion binding;	Bra023740,Bra014931	AT3G23270.1	ko04120//Ubiquitin mediated proteolysis	GO:0005737//cytoplasm	GO:0008536//Ran GTPase binding;GO:0046872//metal ion binding;GO:0035091//phosphatidylinositol binding;GO:0003682//chromatin binding	GO:0009860//pollen tube growth;GO:0007165//signal transduction;GO:0032065//cortical protein anchoring;GO:0009827//plant-type cell wall modification
BraA01g030750.3C	A01	20721473	20724294	-	gi|923848217|ref|XP_013703136.1|/6.62454e-42/PREDICTED: casein kinase I-like [Brassica napus]	sp|Q6ZK48|SLU7_ORYSJ/0.0/Pre-mRNA-splicing factor SLU7 OS=Oryza sativa subsp. japonica OX=39947 GN=Os08g0127700 PE=2 SV=1	crb:CARUB_v10007970mg/0.0/hypothetical protein; K12819 pre-mRNA-processing factor SLU7	NA	NA	Bra023741	-	-	-	-	-
BraA01g030760.3C	A01	20728198	20728482	-	gi|685264099|ref|XP_009108038.1|/1.34951e-91/PREDICTED: uncharacterized protein LOC103833721 [Brassica rapa]	NA	NA	NA	NA	NA	-	-	-	-	-
BraA01g030770.3C	A01	20730873	20732090	-	gi|703130965|ref|XP_010104764.1|/9.90468e-49/Serine/threonine-protein kinase tricorner [Morus notabilis] &gt;gi|587914025|gb|EXC01814.1| Serine/threonine-protein kinase tricorner [Morus notabilis]	sp|Q9LTC4|MYB15_ARATH/2e-165/Transcription factor MYB15 OS=Arabidopsis thaliana OX=3702 GN=MYB15 PE=1 SV=1	brp:103833774/0.0/myb-related protein Myb4-like; K09422 myb proto-oncogene protein, plant	ECU11g1690/2e-27/---	molecular_function:GO:0003677//DNA binding;	Bra023742,Bra014929,Bra001907	AT3G23250.1	ko04626//Plant-pathogen interaction	GO:0005634//nucleus	GO:0003677//DNA binding;GO:0003682//chromatin binding;GO:0003700//transcription factor activity, sequence-specific DNA binding	GO:0009611//response to wounding;GO:0009867//jasmonic acid mediated signaling pathway;GO:0009414//response to water deprivation;GO:0002679//respiratory burst involved in defense response;GO:0010200//response to chitin;GO:0009733//response to auxin;GO:0006355//regulation of transcription, DNA-templated;GO:0042538//hyperosmotic salinity response;GO:0009695//jasmonic acid biosynthetic process;GO:005…
BraA01g030780.3C	A01	20742457	20742657	+	gi|674905884|emb|CDY27105.1|/4.3676e-64/BnaA08g07430D [Brassica napus]	NA	NA	NA	NA	NA	-	-	-	-	-
BraA01g030790.3C	A01	20749133	20751434	-	gi|685264103|ref|XP_009108056.1|/3.52525e-129/PREDICTED: protein LIGHT-DEPENDENT SHORT HYPOCOTYLS 4-like [Brassica rapa]	NA	brp:103838528/2e-63/uncharacterized LOC103838528; K07466 replication factor A1	NA	NA	Bra023743,Bra038428,Bra012561	-	-	-	-	-
BraA01g030800.3C	A01	20757712	20758344	-	gi|674897418|emb|CDY35522.1|/0/BnaA01g23900D [Brassica napus]	sp|Q8LDC8|ERF92_ARATH/4e-128/Ethylene-responsive transcription factor 1B OS=Arabidopsis thaliana OX=3702 GN=ERF1B PE=1 SV=2	brp:103833795/1e-151/ethylene-responsive transcription factor 1B-like; K14516 ethylene-responsive transcription factor 1	NA	biological_process:GO:0006355//regulation of transcription, DNA-templated;molecular_function:GO:0003700//transcription factor activity, sequence-specific DNA binding;GO:0003677//DNA binding;	Bra023746,Bra023744,Bra021047,Bra021048	AT3G23240.1	ko04075//Plant hormone signal transduction	GO:0005634//nucleus	GO:0003677//DNA binding;GO:0003700//transcription factor activity, sequence-specific DNA binding	GO:0006952//defense response;GO:0009873//ethylene-activated signaling pathway;GO:0009867//jasmonic acid mediated signaling pathway;GO:0006355//regulation of transcription, DNA-templated
BraA01g030810.3C	A01	20803882	20804184	-	gi|685264609|ref|XP_009110508.1|/1.88612e-84/PREDICTED: uncharacterized protein LOC103836042 [Brassica rapa]	NA	NA	NA	NA	Bra025860,Bra010702	-	-	-	-	-
BraA01g030820.3C	A01	20811169	20812385	-	gi|685264611|ref|XP_009110530.1|/0/PREDICTED: uncharacterized protein LOC103836061 [Brassica rapa]	NA	NA	NA	NA	Bra040537,Bra040536,Bra023750,Bra039425	-	-	-	-	-
BraA01g030830.3C	A01	20817440	20818687	-	gi|923512813|ref|XP_013751152.1|/0/PREDICTED: pre-mRNA-splicing factor SLU7-like [Brassica napus]	NA	NA	NA	NA	Bra023750,Bra040537,Bra040536,Bra039425	-	-	-	-	-
BraA01g030840.3C	A01	20819387	20820042	-	gi|922410763|ref|XP_013629098.1|/1.15961e-24/PREDICTED: uncharacterized protein LOC106335193 [Brassica oleracea var. oleracea]	sp|O23659|Y2372_ARATH/7e-15/B3 domain-containing protein At2g33720 OS=Arabidopsis thaliana OX=3702 GN=At2g33720 PE=2 SV=1	egr:104446603/8e-10/gibberellin 2-beta-dioxygenase 8-like; K04125 gibberellin 2-oxidase [EC:1.14.11.13]	NA	NA	Bra040538,Bra018291	-	-	-	-	-
BraA01g030850.3C	A01	20837233	20837607	-	gi|685264109|ref|XP_009108088.1|/0/PREDICTED: myb-related protein Myb4-like [Brassica rapa]	NA	eus:EUTSA_v10011159mg/8e-07/hypothetical protein; K14432 ABA responsive element binding factor	NA	NA	NA	-	-	-	-	-
BraA01g030860.3C	A01	20837995	20840448	+	gi|685348378|ref|XP_009109929.1|/1.96421e-09/PREDICTED: uncharacterized protein LOC103835498 [Brassica rapa]	NA	NA	NA	NA	NA	-	-	-	-	-
BraA01g030870.3C	A01	20842151	20843440	+	gi|685264613|ref|XP_009110542.1|/1.60964e-93/PREDICTED: uncharacterized protein LOC103836070 [Brassica rapa]	sp|P0C2F6|RNHX1_ARATH/6e-11/Putative ribonuclease H protein At1g65750 OS=Arabidopsis thaliana OX=3702 GN=At1g65750 PE=3 SV=1	mdm:103401427/8e-25/uncharacterized LOC103401427; K13415 protein brassinosteroid insensitive 1 [EC:2.7.10.1 2.7.11.1]	NA	molecular_function:GO:0003676//nucleic acid binding;	NA	-	-	-	-	-
BraA01g030880.3C	A01	20846585	20847791	+	gi|685264111|ref|XP_009108096.1|/4.60639e-151/PREDICTED: ethylene-responsive transcription factor 1B-like [Brassica rapa] &gt;gi|685264113|ref|XP_009108108.1| PREDICTED: ethylene-responsive transcription factor 1B-like [Brassica rapa]	sp|Q9LTC7|BH034_ARATH/2e-117/Transcription factor bHLH34 OS=Arabidopsis thaliana OX=3702 GN=BHLH34 PE=2 SV=1	aly:ARALYDRAFT_898832/1e-19/hypothetical protein; K07560 D-tyrosyl-tRNA(Tyr) deacylase [EC:3.1.-.-]	NA	molecular_function:GO:0046983//protein dimerization activity;	Bra023751,Bra014923	AT4G14410.2	-	GO:0005634//nucleus	GO:0003700//transcription factor activity, sequence-specific DNA binding;GO:0003677//DNA binding;GO:0046983//protein dimerization activity	GO:0006355//regulation of transcription, DNA-templated
BraA01g030890.3C	A01	20849190	20850066	-	gi|922431570|ref|XP_013621880.1|/1.92209e-46/PREDICTED: uncharacterized protein LOC106328070 [Brassica oleracea var. oleracea] &gt;gi|922431572|ref|XP_013621881.1| PREDICTED: uncharacterized protein LOC106328070 [Brassica oleracea var. oleracea] &gt;gi|923846807|ref|XP_013702677.1| PREDICTED: uncharacterized protein LOC106406537 [Brassica napus] &gt;gi|923846811|ref|XP_013702679.1| PREDICTED: unc…	sp|Q8L7R5|CSPLG_ARATH/3e-99/CASP-like protein 5B3 OS=Arabidopsis thaliana OX=3702 GN=At3g23200 PE=2 SV=1	NA	NA	NA	Bra023752,Bra014922	AT3G23200.1	-	GO:0016021//integral component of membrane;GO:0005886//plasma membrane	-	-
BraA01g030900.3C	A01	20864401	20865076	-	gi|685264617|ref|XP_009110576.1|/0/PREDICTED: uncharacterized protein LOC103836095 [Brassica rapa]	NA	NA	NA	NA	NA	-	-	-	-	-
BraA01g030910.3C	A01	20866199	20867761	+	gi|685264118|ref|XP_009108131.1|/0/PREDICTED: uncharacterized protein LOC103833822 [Brassica rapa]	NA	egr:104417918/2e-07/wall-associated receptor kinase 1-like; K04730 interleukin-1 receptor-associated kinase 1 [EC:2.7.11.1]	NA	NA	NA	-	-	-	-	-
BraA01g030920.3C	A01	20872477	20873118	-	gi|674897407|emb|CDY35511.1|/1.80584e-79/BnaA01g24010D [Brassica napus]	sp|Q1PEW8|FB127_ARATH/3e-19/F-box protein At2g35280 OS=Arabidopsis thaliana OX=3702 GN=At2g35280 PE=2 SV=1	NA	NA	NA	Bra034512,Bra023753	-	-	-	-	-
BraA01g030930.3C	A01	20873948	20874358	-	gi|923696740|ref|XP_013658397.1|/1.90014e-57/PREDICTED: uncharacterized protein LOC106363150 [Brassica napus]	NA	NA	NA	NA	NA	-	-	-	-	-
BraA01g030940.3C	A01	20876851	20877333	-	gi|685264619|ref|XP_009110596.1|/5.40499e-177/PREDICTED: uncharacterized protein LOC103836115 [Brassica rapa]	sp|Q9LVN1|FH13_ARATH/2e-09/Formin-like protein 13 OS=Arabidopsis thaliana OX=3702 GN=FH13 PE=2 SV=3	fve:101305378/3e-06/formin-like protein 20; K02184 formin 2	NA	NA	NA	-	-	-	-	-
BraA01g030950.3C	A01	20881682	20882164	-	gi|685260518|ref|XP_009140393.1|/0/PREDICTED: uncharacterized protein LOC103864388 [Brassica rapa]	sp|Q9LVN1|FH13_ARATH/2e-09/Formin-like protein 13 OS=Arabidopsis thaliana OX=3702 GN=FH13 PE=2 SV=3	fve:101305378/3e-06/formin-like protein 20; K02184 formin 2	NA	NA	NA	-	-	-	-	-
BraA01g030960.3C	A01	20883738	20884623	-	gi|923512825|ref|XP_013751177.1|/0/PREDICTED: transcription factor bHLH34-like [Brassica napus] &gt;gi|923512830|ref|XP_013751183.1| PREDICTED: transcription factor bHLH34-like [Brassica napus] &gt;gi|923512833|ref|XP_013751188.1| PREDICTED: transcription factor bHLH34-like [Brassica napus] &gt;gi|674897406|emb|CDY35510.1| BnaA01g24020D [Brassica napus]	NA	NA	NA	NA	Bra023754,Bra014920,Bra001906	AT3G23180.1	-	GO:0016021//integral component of membrane;GO:0005783//endoplasmic reticulum;GO:0005739//mitochondrion	-	GO:0006952//defense response
BraA01g030970.3C	A01	20903432	20904159	+	gi|685264120|ref|XP_009108147.1|/1.48668e-105/PREDICTED: CASP-like protein At3g23200 [Brassica rapa] &gt;gi|922413704|ref|XP_013586856.1| PREDICTED: CASP-like protein 5B3 [Brassica oleracea var. oleracea] &gt;gi|923523060|ref|XP_013674174.1| PREDICTED: CASP-like protein 5B3 [Brassica napus] &gt;gi|923619154|ref|XP_013746851.1| PREDICTED: CASP-like protein 5B3 [Brassica napus]	NA	NA	NA	NA	Bra023755,Bra014917	-	-	-	-	-
BraA01g030980.3C	A01	20906988	20909407	-	gi|685264623|ref|XP_009110638.1|/7.97418e-88/PREDICTED: uncharacterized protein LOC103836153 [Brassica rapa]	sp|Q0WPQ2|ETR2_ARATH/0.0/Ethylene receptor 2 OS=Arabidopsis thaliana OX=3702 GN=ETR2 PE=1 SV=2	brp:103833878/0.0/ethylene receptor 2; K14509 ethylene receptor [EC:2.7.13.-]	ZbarA_1/4e-15/---	biological_process:GO:0050896//response to stimulus;GO:0000160//phosphorelay signal transduction system;GO:0007165//signal transduction;GO:0010105//negative regulation of ethylene-activated signaling pathway;cellular_component:GO:0005789//endoplasmic reticulum membrane;molecular_function:GO:0005515//protein binding;GO:0000155//phosphorelay sensor kinase activity;GO:0051740//ethylene binding;GO:00…	Bra023756	AT3G23150.1	ko04075//Plant hormone signal transduction	GO:0005789//endoplasmic reticulum membrane;GO:0016021//integral component of membrane	GO:0005515//protein binding;GO:0038199//ethylene receptor activity;GO:0000155//phosphorelay sensor kinase activity;GO:0046872//metal ion binding;GO:0004674//protein serine/threonine kinase activity;GO:0051740//ethylene binding;GO:0005524//ATP binding	GO:0018106//peptidyl-histidine phosphorylation;GO:0023014//signal transduction by protein phosphorylation;GO:0009165//nucleotide biosynthetic process;GO:0010105//negative regulation of ethylene-activated signaling pathway
BraA01g032120.3C	A01	21916088	21916504	+	gi|685264378|ref|XP_009109381.1|/0/PREDICTED: septum-promoting GTP-binding protein 1-like [Brassica rapa]	NA	NA	NA	NA	Bra023871	-	-	-	-	-
BraA01g032130.3C	A01	21921546	21923039	-	gi|685264381|ref|XP_009109391.1|/0/PREDICTED: protein TRANSPARENT TESTA 12-like [Brassica rapa]	sp|Q9LVF0|U84A2_ARATH/0.0/UDP-glycosyltransferase 84A2 OS=Arabidopsis thaliana OX=3702 GN=UGT84A2 PE=1 SV=1	brp:103835086/0.0/UDP-glycosyltransferase 84A2-like; K13068 sinapate 1-glucosyltransferase [EC:2.4.1.120]	NA	NA	Bra023872,Bra031290	AT3G21560.1	ko00940//Phenylpropanoid biosynthesis	GO:0005737//cytoplasm	GO:0050284//sinapate 1-glucosyltransferase activity	GO:0009801//cinnamic acid ester metabolic process;GO:0009718//anthocyanin-containing compound biosynthetic process;GO:0009636//response to toxic substance;GO:0009411//response to UV;GO:0080167//response to karrikin
BraA01g032140.3C	A01	21949980	21955634	-	gi|923844112|ref|XP_013701795.1|/1.49542e-68/PREDICTED: protein TRANSPARENT TESTA 12-like [Brassica napus]	sp|O04244|Y4200_ARATH/5e-20/Uncharacterized protein At4g02000 OS=Arabidopsis thaliana OX=3702 GN=At4g02000 PE=2 SV=1	vvi:100256016/6e-12/uncharacterized LOC100256016; K06630 14-3-3 protein epsilon	NA	molecular_function:GO:0003676//nucleic acid binding;	NA	-	-	-	-	-
BraA01g032150.3C	A01	21959834	21960391	+	gi|685264383|ref|XP_009109403.1|/0/PREDICTED: protein TRANSPARENT TESTA 12-like [Brassica rapa]	sp|Q9LVF1|DMP2_ARATH/5e-124/Protein DMP2 OS=Arabidopsis thaliana OX=3702 GN=DMP2 PE=2 SV=1	NA	NA	NA	Bra023874,Bra031289	AT3G21550.1	-	GO:0016021//integral component of membrane;GO:0005783//endoplasmic reticulum;GO:0009705//plant-type vacuole membrane	-	-
BraA01g032160.3C	A01	21962071	21962679	-	gi|685381970|ref|XP_009123485.1|/2.75704e-82/PREDICTED: uncharacterized protein LOC103848304 [Brassica rapa]	sp|Q9LVF4|DMP1_ARATH/6e-124/Protein DMP1 OS=Arabidopsis thaliana OX=3702 GN=DMP1 PE=2 SV=1	NA	NA	NA	Bra023875,Bra031287	AT3G21520.1	-	GO:0009705//plant-type vacuole membrane;GO:0016021//integral component of membrane;GO:0009507//chloroplast;GO:0005783//endoplasmic reticulum	-	GO:0010256//endomembrane system organization
BraA01g032170.3C	A01	21969640	21970783	+	gi|685381970|ref|XP_009123485.1|/2.75704e-82/PREDICTED: uncharacterized protein LOC103848304 [Brassica rapa]	sp|Q9ZNV9|AHP1_ARATH/8e-104/Histidine-containing phosphotransfer protein 1 OS=Arabidopsis thaliana OX=3702 GN=AHP1 PE=1 SV=1	brp:103835126/9e-108/histidine-containing phosphotransfer protein 1; K14490 histidine-containing phosphotransfer peotein	NA	biological_process:GO:0000160//phosphorelay signal transduction system;molecular_function:GO:0004871//signal transducer activity;	Bra023876	AT3G21510.1	ko04075//Plant hormone signal transduction	GO:0005829//cytosol;GO:0005634//nucleus	GO:0009927//histidine phosphotransfer kinase activity;GO:0043424//protein histidine kinase binding	GO:0000160//phosphorelay signal transduction system;GO:0010029//regulation of seed germination;GO:0048831//regulation of shoot system development;GO:0016049//cell growth;GO:0080036//regulation of cytokinin-activated signaling pathway;GO:0009553//embryo sac development;GO:0000041//transition metal ion transport;GO:0031537//regulation of anthocyanin metabolic process;GO:0051301//cell division;GO:00…
BraA01g032180.3C	A01	21979940	21985759	+	gi|685264385|ref|XP_009109414.1|/0/PREDICTED: protein NRT1/ PTR FAMILY 6.4-like [Brassica rapa]	NA	brp:103830878/1e-21/protein mak16-like; K14831 protein MAK16	YAL025c/2e-07/---	biological_process:GO:0010468//regulation of gene expression;cellular_component:GO:0005777//peroxisome;	Bra023877,Bra023879,Bra023878,Bra023895,Bra014929,Bra001907	-	-	-	-	-
BraA01g032190.3C	A01	21988067	21990945	+	gi|922426261|ref|XP_013619201.1|/5.0176e-97/PREDICTED: zinc finger A20 and AN1 domain-containing stress-associated protein 7-like [Brassica oleracea var. oleracea] &gt;gi|922426263|ref|XP_013619202.1| PREDICTED: zinc finger A20 and AN1 domain-containing stress-associated protein 7-like [Brassica oleracea var. oleracea]	NA	sot:102584209/1e-14/uncharacterized LOC102584209; K17573 meiosis arrest female protein 1	NA	biological_process:GO:0010468//regulation of gene expression;cellular_component:GO:0005777//peroxisome;	Bra023881,Bra023882	-	-	-	-	-
BraA01g032200.3C	A01	21994625	21994837	-	gi|923519131|ref|XP_013660395.1|/1.98031e-47/PREDICTED: uncharacterized protein LOC106365519 [Brassica napus]	sp|Q8S8Y8|WNK6_ARATH/1e-10/Probable serine/threonine-protein kinase WNK6 OS=Arabidopsis thaliana OX=3702 GN=WNK6 PE=2 SV=1	eus:EUTSA_v10020391mg/7e-14/hypothetical protein; K08867 WNK lysine deficient protein kinase [EC:2.7.11.1]	NA	NA	NA	-	-	-	-	-
BraA01g032210.3C	A01	22001582	22003835	+	gi|685264387|ref|XP_009109424.1|/6.0486e-96/PREDICTED: uncharacterized protein LOC103835075 [Brassica rapa] &gt;gi|226533679|emb|CAS03358.1| hypothetical protein [Brassica napus var. napus]	NA	sot:102584209/1e-14/uncharacterized LOC102584209; K17573 meiosis arrest female protein 1	NA	biological_process:GO:0010468//regulation of gene expression;cellular_component:GO:0005777//peroxisome;	Bra023881,Bra023882	-	-	-	-	-
BraA01g032220.3C	A01	22015302	22016187	+	gi|685264389|ref|XP_009109433.1|/0/PREDICTED: UDP-glycosyltransferase 84A2-like [Brassica rapa] &gt;gi|226533662|emb|CAS03349.1| sinapate 1-glucosyltransferase [Brassica napus var. napus] &gt;gi|226533678|emb|CAS03357.1| sinapate 1-glucosyltransferase [Brassica napus var. napus]	NA	gmx:100819329/2e-11/uncharacterized LOC100819329; K17573 meiosis arrest female protein 1	NA	biological_process:GO:0010468//regulation of gene expression;cellular_component:GO:0005777//peroxisome;	Bra023881,Bra023882	-	-	-	-	-
BraA01g032230.3C	A01	22016426	22016852	+	gi|685264667|ref|XP_009110955.1|/0/PREDICTED: uncharacterized protein LOC103836447 [Brassica rapa]	NA	sot:102584209/1e-07/uncharacterized LOC102584209; K17573 meiosis arrest female protein 1	NA	NA	Bra023882,Bra023881	-	-	-	-	-
BraA01g032240.3C	A01	22016860	22018093	+	gi|685264391|ref|XP_009109446.1|/9.91218e-136/PREDICTED: uncharacterized protein LOC103835095 [Brassica rapa]	NA	NA	NA	NA	NA	-	-	-	-	-
BraA01g032250.3C	A01	22021053	22021648	+	gi|685264393|ref|XP_009109458.1|/7.09949e-142/PREDICTED: uncharacterized protein LOC103835105 [Brassica rapa] &gt;gi|923523249|ref|XP_013674668.1| PREDICTED: uncharacterized protein LOC106379204 [Brassica napus] &gt;gi|674895528|emb|CDY37281.1| BnaA01g25010D [Brassica napus]	NA	NA	NA	NA	NA	-	-	-	-	-
BraA01g032260.3C	A01	22030402	22031489	+	gi|685264397|ref|XP_009109477.1|/3.62819e-107/PREDICTED: histidine-containing phosphotransfer protein 1 [Brassica rapa] &gt;gi|923523253|ref|XP_013674677.1| PREDICTED: histidine-containing phosphotransfer protein 1-like [Brassica napus] &gt;gi|674895529|emb|CDY37282.1| BnaA01g25020D [Brassica napus]	NA	NA	NA	NA	NA	-	-	-	-	-
BraA01g032270.3C	A01	22035632	22035940	+	gi|685264403|ref|XP_009109506.1|/6.92738e-141/PREDICTED: uncharacterized protein LOC103835135 isoform X3 [Brassica rapa]	sp|Q9LIF1|GRS10_ARATH/8e-66/Monothiol glutaredoxin-S10 OS=Arabidopsis thaliana OX=3702 GN=GRXS10 PE=3 SV=1	brp:103835202/1e-69/monothiol glutaredoxin-S10-like; K03676 glutaredoxin 3	NA	biological_process:GO:0045454//cell redox homeostasis;molecular_function:GO:0009055//electron carrier activity;GO:0015035//protein disulfide oxidoreductase activity;	Bra023883	AT3G21460.1	-	GO:0005737//cytoplasm;GO:0005634//nucleus	GO:0046872//metal ion binding;GO:0009055//electron carrier activity;GO:0051537//2 iron, 2 sulfur cluster binding;GO:0015035//protein disulfide oxidoreductase activity	GO:0045454//cell redox homeostasis;GO:0055114//oxidation-reduction process
BraA01g032280.3C	A01	22042084	22043830	-	gi|923519138|ref|XP_013660419.1|/0/PREDICTED: uncharacterized protein LOC106365537 [Brassica napus]	sp|Q39224|SRG1_ARATH/7e-95/Protein SRG1 OS=Arabidopsis thaliana OX=3702 GN=SRG1 PE=2 SV=1	vvi:100267819/2e-71/flavonol synthase/flavanone 3-hydroxylase; K05278 flavonol synthase [EC:1.14.11.23]	PA4191/1e-32/---	biological_process:GO:0055114//oxidation-reduction process;molecular_function:GO:0016491//oxidoreductase activity;	Bra023884,Bra031281	AT3G21420.1	ko01100//Metabolic pathways;ko01110//Biosynthesis of secondary metabolites;ko00941//Flavonoid biosynthesis	GO:0005737//cytoplasm	GO:0046872//metal ion binding;GO:0016706//oxidoreductase activity, acting on paired donors, with incorporation or reduction of molecular oxygen, 2-oxoglutarate as one donor, and incorporation of one atom each of oxygen into both donors	GO:0055114//oxidation-reduction process
BraA01g032290.3C	A01	22050995	22052031	+	gi|567197439|ref|XP_006406570.1|/3.14817e-13/hypothetical protein EUTSA_v10020391mg [Eutrema salsugineum] &gt;gi|557107716|gb|ESQ48023.1| hypothetical protein EUTSA_v10020391mg [Eutrema salsugineum]	NA	NA	NA	NA	NA	-	-	-	-	-
BraA01g032300.3C	A01	22059804	22060319	+	gi|923519138|ref|XP_013660419.1|/0/PREDICTED: uncharacterized protein LOC106365537 [Brassica napus]	NA	NA	NA	NA	NA	-	-	-	-	-
BraA01g032310.3C	A01	22061302	22062183	+	gi|674895538|emb|CDY37291.1|/1.217e-120/BnaA01g25110D [Brassica napus]	NA	NA	NA	NA	NA	-	-	-	-	-
BraA01g032320.3C	A01	22070478	22072797	-	gi|685264411|ref|XP_009109551.1|/4.28422e-77/PREDICTED: uncharacterized protein LOC103835180 [Brassica rapa]	sp|P0C2F6|RNHX1_ARATH/3e-11/Putative ribonuclease H protein At1g65750 OS=Arabidopsis thaliana OX=3702 GN=At1g65750 PE=3 SV=1	egr:104435557/8e-38/uncharacterized LOC104435557; K15115 solute carrier family 25 (mitochondrial folate transporter), member 32	NA	NA	NA	-	-	-	-	-
BraA01g032330.3C	A01	22077081	22082860	-	gi|685264669|ref|XP_009110977.1|/7.6169e-119/PREDICTED: uncharacterized protein LOC103836468 [Brassica rapa]	sp|Q9LIF8|JAL36_ARATH/2e-47/Jacalin-related lectin 36 OS=Arabidopsis thaliana OX=3702 GN=JAL36 PE=2 SV=1	egr:104435557/5e-19/uncharacterized LOC104435557; K15115 solute carrier family 25 (mitochondrial folate transporter), member 32	NA	NA	Bra023885,Bra026177	AT3G21380.1	-	GO:0016020//membrane;GO:0005773//vacuole;GO:0005576//extracellular region;GO:0005829//cytosol;GO:0008540//proteasome regulatory particle, base subcomplex;GO:0005634//nucleus	GO:0030246//carbohydrate binding;GO:0001653//peptide receptor activity;GO:0031593//polyubiquitin binding	GO:0009735//response to cytokinin;GO:0051788//response to misfolded protein;GO:0048455//stamen formation;GO:0009651//response to salt stress;GO:0080129//proteasome core complex assembly;GO:0006974//cellular response to DNA damage stimulus;GO:0048767//root hair elongation;GO:0009744//response to sucrose;GO:0009733//response to auxin;GO:0043161//proteasome-mediated ubiquitin-dependent protein catab…
BraA01g032340.3C	A01	22083906	22086749	+	gi|923702129|ref|XP_013659939.1|/3.07489e-29/PREDICTED: glutathione S-transferase T3-like [Brassica napus] &gt;gi|923702132|ref|XP_013659940.1| PREDICTED: glutathione S-transferase T3-like [Brassica napus] &gt;gi|923714734|ref|XP_013663504.1| PREDICTED: glutathione S-transferase T3-like [Brassica napus] &gt;gi|923714737|ref|XP_013663505.1| PREDICTED: glutathione S-transferase T3-like [Brassica na…	sp|Q9LIF9|BGL19_ARATH/1e-77/Beta-glucosidase 19 OS=Arabidopsis thaliana OX=3702 GN=BGLU19 PE=2 SV=1	brp:103835230/3e-82/beta-glucosidase 19; K01188 beta-glucosidase [EC:3.2.1.21]	BS_yckE/2e-12/---	biological_process:GO:0005975//carbohydrate metabolic process;molecular_function:GO:0004553//hydrolase activity, hydrolyzing O-glycosyl compounds;	Bra023886,Bra026178	AT3G21370.1	ko00906//Carotenoid biosynthesis;ko00380//Tryptophan metabolism	GO:0009507//chloroplast;GO:0005788//endoplasmic reticulum lumen	GO:0008422//beta-glucosidase activity	GO:0005975//carbohydrate metabolic process
BraA01g032350.3C	A01	22100211	22102092	+	gi|674920867|emb|CDY12395.1|/5.05348e-07/BnaC08g08100D [Brassica napus]	sp|Q657D6|ELF32_ORYSJ/4e-43/ELF3-like protein 2 OS=Oryza sativa subsp. japonica OX=39947 GN=ELF3-2 PE=2 SV=2	cit:102622101/2e-55/protein EARLY FLOWERING 3-like; K12125 protein EARLY FLOWERING 3	NA	NA	Bra023887,Bra031274,Bra001825	AT3G21320.1	ko04712//Circadian rhythm - plant	GO:0005634//nucleus	-	-
BraA01g032360.3C	A01	22109193	22114057	+	gi|685264415|ref|XP_009109577.1|/4.91649e-69/PREDICTED: monothiol glutaredoxin-S10-like [Brassica rapa] &gt;gi|922414377|ref|XP_013589876.1| PREDICTED: monothiol glutaredoxin-S10-like [Brassica oleracea var. oleracea] &gt;gi|923523255|ref|XP_013674687.1| PREDICTED: monothiol glutaredoxin-S10-like [Brassica napus] &gt;gi|923737724|ref|XP_013670252.1| PREDICTED: monothiol glutaredoxin-S10-like [Bra…	sp|P92519|M810_ARATH/6e-22/Uncharacterized mitochondrial protein AtMg00810 OS=Arabidopsis thaliana OX=3702 GN=AtMg00810 PE=4 SV=1	mdm:103449689/2e-33/uncharacterized LOC103449689; K16570 gamma-tubulin complex component 3	NA	NA	NA	-	-	-	-	-
BraA01g032370.3C	A01	22118416	22119018	-	gi|685264417|ref|XP_009109588.1|/0/PREDICTED: protein SRG1-like [Brassica rapa]	sp|Q94AR6|DOF31_ARATH/3e-111/Dof zinc finger protein DOF3.1 OS=Arabidopsis thaliana OX=3702 GN=DOF3.1 PE=2 SV=2	crb:CARUB_v10026854mg/7e-26/hypothetical protein; K16222 Dof zinc finger protein DOF5.5	NA	biological_process:GO:0006355//regulation of transcription, DNA-templated;molecular_function:GO:0003677//DNA binding;	Bra023888,Bra001822,Bra031269,Bra030423,Bra012277	AT1G12380.1	-	GO:0005634//nucleus	GO:0003676//nucleic acid binding	-
BraA01g032380.3C	A01	22148490	22150179	+	gi|685320593|ref|XP_009150360.1|/1.69229e-79/PREDICTED: uncharacterized protein LOC103873722 [Brassica rapa]	sp|Q9LU33|GLTP3_ARATH/4e-136/Glycolipid transfer protein 3 OS=Arabidopsis thaliana OX=3702 GN=GLTP3 PE=2 SV=1	vcn:VOLCADRAFT_107961/2e-14/cax1; Ca2+/H+ antiporter, cation antiporter, membrane protein; K07300 Ca2+:H+ antiporter	NA	cellular_component:GO:0005737//cytoplasm;	Bra023891,Bra031268,Bra023890	AT3G21260.3	-	GO:0005737//cytoplasm	GO:0051861//glycolipid binding;GO:0017089//glycolipid transporter activity	GO:0046836//glycolipid transport;GO:0006661//phosphatidylinositol biosynthetic process
BraA01g032390.3C	A01	22156580	22157090	+	gi|674943700|emb|CDX89631.1|/1.3464e-09/BnaC03g45450D [Brassica napus]	NA	NA	NA	NA	Bra023892,Bra028983	-	-	-	-	-
BraA01g032400.3C	A01	22162186	22167581	+	gi|923908792|ref|XP_013724265.1|/8.51094e-56/PREDICTED: glutathione S-transferase T3-like [Brassica napus]	sp|Q8LGU1|AB8C_ARATH/0.0/ABC transporter C family member 8 OS=Arabidopsis thaliana OX=3702 GN=ABCC8 PE=2 SV=3	cam:101502549/0.0/ABC transporter C family member 10-like; K05666 ATP-binding cassette, subfamily C (CFTR/MRP), member 2	SPAC3F10.11c/0.0/---	biological_process:GO:0055085//transmembrane transport;GO:0006810//transport;cellular_component:GO:0016021//integral component of membrane;molecular_function:GO:0042626//ATPase activity, coupled to transmembrane movement of substances;GO:0016887//ATPase activity;GO:0005524//ATP binding;	Bra023893,Bra031267,Bra001490,Bra039368	AT3G21250.2	ko02010//ABC transporters	GO:0016021//integral component of membrane;GO:0000325//plant-type vacuole;GO:0005774//vacuolar membrane;GO:0005886//plasma membrane	GO:0008559//xenobiotic-transporting ATPase activity;GO:0005524//ATP binding	GO:0055085//transmembrane transport;GO:0008152//metabolic process
BraA01g033800.3C	A01	23106907	23108071	-	gi|674950805|emb|CDX82663.1|/4.08471e-26/BnaC07g02030D [Brassica napus]	sp|Q9LT81|C3H39_ARATH/0.0/Zinc finger CCCH domain-containing protein 39 OS=Arabidopsis thaliana OX=3702 GN=At3g19360 PE=2 SV=1	mus:103984366/4e-18/zinc finger CCCH domain-containing protein 39-like; K15308 tristetraprolin	NA	molecular_function:GO:0046872//metal ion binding;	Bra038204,Bra001745	AT3G19360.1	-	GO:0005634//nucleus	GO:0046872//metal ion binding;GO:0003677//DNA binding;GO:0003700//transcription factor activity, sequence-specific DNA binding	GO:0045893//positive regulation of transcription, DNA-templated;GO:0043687//post-translational protein modification
BraA01g033810.3C	A01	23114692	23114919	-	gi|685264830|ref|XP_009111789.1|/0/PREDICTED: uncharacterized protein LOC103837206 [Brassica rapa]	sp|Q9FXA2|PABP8_ARATH/7e-17/Polyadenylate-binding protein 8 OS=Arabidopsis thaliana OX=3702 GN=PAB8 PE=1 SV=1	tcc:TCM_007096/3e-17/Poly(A) binding protein 8; K13126 polyadenylate-binding protein	NA	molecular_function:GO:0003723//RNA binding;	Bra038203	-	-	-	-	-
BraA01g033820.3C	A01	23160403	23161914	-	gi|674882212|emb|CDY50149.1|/0/BnaA01g26090D [Brassica napus]	sp|Q9M7Q2|AI5L7_ARATH/0.0/ABSCISIC ACID-INSENSITIVE 5-like protein 7 OS=Arabidopsis thaliana OX=3702 GN=ABF4 PE=1 SV=1	brp:103837451/0.0/ABSCISIC ACID-INSENSITIVE 5-like protein 7; K14432 ABA responsive element binding factor	NA	biological_process:GO:0006355//regulation of transcription, DNA-templated;molecular_function:GO:0003700//transcription factor activity, sequence-specific DNA binding;	Bra037533,Bra022409,Bra001742,Bra011485	AT3G19290.3	ko04075//Plant hormone signal transduction	GO:0005634//nucleus	GO:0044212//transcription regulatory region DNA binding;GO:0005515//protein binding;GO:0003700//transcription factor activity, sequence-specific DNA binding	GO:0045893//positive regulation of transcription, DNA-templated;GO:0009414//response to water deprivation;GO:0009651//response to salt stress;GO:0009738//abscisic acid-activated signaling pathway
BraA01g033830.3C	A01	23171388	23173098	+	gi|685264839|ref|XP_009111836.1|/0/PREDICTED: transcription factor bHLH113-like isoform X1 [Brassica rapa] &gt;gi|923523412|ref|XP_013675099.1| PREDICTED: transcription factor bHLH113-like isoform X1 [Brassica napus] &gt;gi|674882214|emb|CDY50151.1| BnaA01g26110D [Brassica napus]	sp|Q9LJK3|LAG12_ARATH/0.0/LAG1 longevity assurance homolog 2 OS=Arabidopsis thaliana OX=3702 GN=LAG2 PE=1 SV=1	tcc:TCM_007062/6e-140/Longevity assurance factor, putative; K04710 ceramide synthetase [EC:2.3.1.24]	YHL003c/5e-20/---	cellular_component:GO:0016021//integral component of membrane;	Bra037534,Bra022406,Bra001740	AT3G19260.1	ko01100//Metabolic pathways;ko00600//Sphingolipid metabolism	GO:0016021//integral component of membrane;GO:0005789//endoplasmic reticulum membrane;GO:0005794//Golgi apparatus;GO:0005886//plasma membrane	GO:0050291//sphingosine N-acyltransferase activity	GO:0046520//sphingoid biosynthetic process;GO:0042759//long-chain fatty acid biosynthetic process;GO:0002238//response to molecule of fungal origin;GO:0016126//sterol biosynthetic process
BraA01g033840.3C	A01	23173621	23174664	-	gi|685264843|ref|XP_009111855.1|/0/PREDICTED: extensin-like [Brassica rapa]	sp|Q9M1W7|SKI30_ARATH/0.0/F-box/kelch-repeat protein SKIP30 OS=Arabidopsis thaliana OX=3702 GN=SKIP30 PE=1 SV=2	ppp:PHYPADRAFT_169940/8e-23/hypothetical protein; K10443 kelch-like protein 2/3	NA	molecular_function:GO:0005515//protein binding;	Bra037535	-	-	-	-	-
BraA01g033850.3C	A01	23176939	23177175	-	gi|685264845|ref|XP_009111867.1|/0/PREDICTED: phosphatidylinositol 3,4,5-trisphosphate 3-phosphatase and dual-specificity protein phosphatase PTEN-like [Brassica rapa]	sp|Q8VY16|CDP1_ARATH/9e-09/Plastid division protein CDP1, chloroplastic OS=Arabidopsis thaliana OX=3702 GN=CDP1 PE=1 SV=2	NA	NA	NA	NA	-	-	-	-	-
BraA01g033860.3C	A01	23178052	23184783	+	gi|685264847|ref|XP_009111878.1|/0/PREDICTED: probable cysteine proteinase At3g19400 isoform X1 [Brassica rapa]	sp|Q9LJL3|PREP1_ARATH/0.0/Presequence protease 1, chloroplastic/mitochondrial OS=Arabidopsis thaliana OX=3702 GN=PREP1 PE=1 SV=2	brp:103837495/0.0/presequence protease 1, chloroplastic/mitochondrial; K06972 uncharacterized protein	CAC3006/0.0/---	biological_process:GO:0006508//proteolysis;molecular_function:GO:0003824//catalytic activity;GO:0046872//metal ion binding;	Bra037536,Bra001738,Bra018811,Bra016800	AT3G19170.1	-	GO:0009941//chloroplast envelope;GO:0009570//chloroplast stroma;GO:0005759//mitochondrial matrix;GO:0048046//apoplast	GO:0008270//zinc ion binding;GO:0004222//metalloendopeptidase activity;GO:0005515//protein binding	GO:0042744//hydrogen peroxide catabolic process;GO:0009658//chloroplast organization;GO:0048481//plant ovule development;GO:0016485//protein processing;GO:0046686//response to cadmium ion
BraA01g033870.3C	A01	23187462	23189183	+	gi|727628664|ref|XP_010485231.1|/1.46224e-146/PREDICTED: uncharacterized protein LOC104763574 [Camelina sativa]	sp|Q9LJL4|IPT8_ARATH/4e-162/Adenylate isopentenyltransferase 8, chloroplastic OS=Arabidopsis thaliana OX=3702 GN=IPT8 PE=2 SV=1	brp:103837506/0.0/adenylate isopentenyltransferase 8, chloroplastic-like; K10760 adenylate isopentenyltransferase (cytokinin synthase)	YOR274w/3e-29/---	NA	Bra037537,Bra001737	AT4G24650.1	ko01100//Metabolic pathways;ko01110//Biosynthesis of secondary metabolites;ko00908//Zeatin biosynthesis	GO:0005829//cytosol;GO:0005739//mitochondrion;GO:0009507//chloroplast	GO:0052623//ADP dimethylallyltransferase activity;GO:0009824//AMP dimethylallyltransferase activity;GO:0052381//tRNA dimethylallyltransferase activity;GO:0052622//ATP dimethylallyltransferase activity	GO:0080117//secondary growth;GO:0007131//reciprocal meiotic recombination;GO:0009691//cytokinin biosynthetic process;GO:0006400//tRNA modification
BraA01g033880.3C	A01	23189931	23192331	+	gi|685273267|ref|XP_009127675.1|/0/PREDICTED: uncharacterized protein LOC103852532 [Brassica rapa]	sp|Q0WW84|RB47B_ARATH/0.0/Polyadenylate-binding protein RBP47B OS=Arabidopsis thaliana OX=3702 GN=RBP47B PE=2 SV=1	cam:105852306/4e-101/polyadenylate-binding protein RBP45A-like; K03231 elongation factor 1-alpha	SPAC17A2.09c/2e-59/---	molecular_function:GO:0003676//nucleic acid binding;	Bra037538,Bra022389,Bra001735,Bra018813,Bra014216,Bra040663	AT3G19130.1	-	GO:0005829//cytosol;GO:0010494//cytoplasmic stress granule;GO:0005634//nucleus	GO:0008143//poly(A) binding;GO:0000166//nucleotide binding	GO:0009987//cellular process
BraA01g033890.3C	A01	23195124	23198235	-	gi|674882219|emb|CDY50156.1|/0/BnaA01g26160D [Brassica napus]	sp|Q9LJL9|CAMK2_ARATH/0.0/CDPK-related kinase 2 OS=Arabidopsis thaliana OX=3702 GN=CRK2 PE=1 SV=1	vvi:100241846/0.0/CDPK-related kinase 5; K00924	SPAC14C4.03/7e-31/---	biological_process:GO:0006468//protein phosphorylation;molecular_function:GO:0004672//protein kinase activity;GO:0005524//ATP binding;	Bra037539,Bra022388,Bra001734,Bra014201,Bra000215	AT3G19100.1	-	GO:0005886//plasma membrane	GO:0004723//calcium-dependent protein serine/threonine phosphatase activity;GO:0004672//protein kinase activity;GO:0005509//calcium ion binding;GO:0005524//ATP binding	GO:0006468//protein phosphorylation
BraA01g033900.3C	A01	23216251	23216562	-	gi|674882220|emb|CDY50157.1|/0/BnaA01g26170D [Brassica napus]	NA	NA	NA	NA	Bra037540	-	-	-	-	-
BraA01g033910.3C	A01	23218132	23219080	+	gi|685264851|ref|XP_009111906.1|/0/PREDICTED: U-box domain-containing protein 25-like [Brassica rapa]	NA	NA	NA	NA	NA	-	-	-	-	-
BraA01g033920.3C	A01	23225324	23233244	+	gi|685264854|ref|XP_009111919.1|/0/PREDICTED: zinc finger CCCH domain-containing protein 39-like [Brassica rapa]	sp|Q8LRK9|TAF1_ARATH/0.0/Transcription initiation factor TFIID subunit 1 OS=Arabidopsis thaliana OX=3702 GN=TAF1 PE=1 SV=1	brp:103837543/0.0/transcription initiation factor TFIID subunit 1-like; K03125 transcription initiation factor TFIID subunit 1	ECU10g0760_1/6e-33/---	molecular_function:GO:0005515//protein binding;	Bra037541,Bra035499	AT1G32750.1	ko03022//Basal transcription factors	GO:0005669//transcription factor TFIID complex;GO:0016020//membrane	GO:0003712//transcription cofactor activity;GO:0003677//DNA binding;GO:0004402//histone acetyltransferase activity	GO:0009294//DNA mediated transformation;GO:0009416//response to light stimulus;GO:0006355//regulation of transcription, DNA-templated;GO:0000394//RNA splicing, via endonucleolytic cleavage and ligation;GO:0016573//histone acetylation;GO:0006366//transcription from RNA polymerase II promoter
BraA01g033930.3C	A01	23235769	23235951	+	gi|567197223|ref|XP_006406509.1|/1.05378e-26/hypothetical protein EUTSA_v10021769mg [Eutrema salsugineum] &gt;gi|557107655|gb|ESQ47962.1| hypothetical protein EUTSA_v10021769mg [Eutrema salsugineum]	NA	NA	NA	NA	Bra037542	AT3G19030.1	-	GO:0005622//intracellular	-	GO:0010363//regulation of plant-type hypersensitive response;GO:0009963//positive regulation of flavonoid biosynthetic process;GO:0006612//protein targeting to membrane
BraA01g033940.3C	A01	23246062	23247102	+	gi|685264865|ref|XP_009112062.1|/0/PREDICTED: ABSCISIC ACID-INSENSITIVE 5-like protein 7 [Brassica rapa] &gt;gi|685264867|ref|XP_009112070.1| PREDICTED: ABSCISIC ACID-INSENSITIVE 5-like protein 7 [Brassica rapa]	sp|P0DKG2|Y3473_ARATH/3e-08/Putative transmembrane protein At3g54730 OS=Arabidopsis thaliana OX=3702 GN=At3g54730 PE=4 SV=1	NA	NA	NA	NA	-	-	-	-	-
BraA01g033950.3C	A01	23250564	23253086	+	gi|685264869|ref|XP_009112081.1|/0/PREDICTED: LAG1 longevity assurance homolog 2-like [Brassica rapa]	sp|Q9LJ64|PLRX1_ARATH/0.0/Pollen-specific leucine-rich repeat extensin-like protein 1 OS=Arabidopsis thaliana OX=3702 GN=PEX1 PE=2 SV=1	pper:PRUPE_ppa024854mg/1e-112/hypothetical protein; K02984 small subunit ribosomal protein S3Ae	SPBC28F2.12/1e-33/---	NA	Bra037543,Bra001730	-	-	-	-	-
BraA01g033960.3C	A01	23260949	23262055	-	gi|685264871|ref|XP_009112090.1|/0/PREDICTED: F-box/kelch-repeat protein SKIP30-like [Brassica rapa]	sp|Q8VY91|RR6_ARATH/5e-21/30S ribosomal protein S6 alpha, chloroplastic OS=Arabidopsis thaliana OX=3702 GN=RPS6 PE=2 SV=1	rcu:RCOM_1312180/6e-20/structural constituent of ribosome, putative; K02990 small subunit ribosomal protein S6	NA	NA	Bra027704,Bra040916	-	-	-	-	-
BraA01g033970.3C	A01	23266355	23268957	+	gi|922498720|ref|XP_013587420.1|/2.27864e-10/PREDICTED: plastid division protein CDP1, chloroplastic [Brassica oleracea var. oleracea]	sp|Q8L3W1|VRN1_ARATH/0.0/B3 domain-containing transcription factor VRN1 OS=Arabidopsis thaliana OX=3702 GN=VRN1 PE=1 SV=1	mtr:MTR_3g005510/7e-17/B3 domain-containing protein; K14328 regulator of nonsense transcripts 3	NA	molecular_function:GO:0003677//DNA binding;	Bra037544,Bra022376,Bra001729,Bra014192,Bra032286	AT3G18990.1	-	GO:0005654//nucleoplasm	GO:0003677//DNA binding	GO:0010048//vernalization response;GO:0009909//regulation of flower development;GO:0006355//regulation of transcription, DNA-templated
BraA01g033980.3C	A01	23277830	23280217	-	gi|685264874|ref|XP_009112103.1|/0/PREDICTED: presequence protease 1, chloroplastic/mitochondrial [Brassica rapa]	NA	aly:ARALYDRAFT_356210/6e-09/hypothetical protein; K04506 E3 ubiquitin-protein ligase SIAH1 [EC:2.3.2.27]	NA	molecular_function:GO:0003677//DNA binding;GO:0003676//nucleic acid binding;	NA	-	-	-	-	-
BraA01g033990.3C	A01	23281469	23282857	-	gi|685264876|ref|XP_009112114.1|/0/PREDICTED: adenylate isopentenyltransferase 8, chloroplastic-like [Brassica rapa] &gt;gi|674914686|emb|CDY18571.1| BnaA01g26240D [Brassica napus]	sp|O48716|JGB_ARATH/1e-158/Protein JINGUBANG OS=Arabidopsis thaliana OX=3702 GN=JGB PE=1 SV=1	fve:101302907/2e-70/myosin heavy chain kinase B-like; K16794 platelet-activating factor acetylhydrolase IB subunit alpha	all0283_3/6e-18/---	molecular_function:GO:0005515//protein binding;	Bra037545,Bra022372,Bra001728,Bra014189,Bra013397	AT3G18950.1	-	GO:0009507//chloroplast	GO:0000166//nucleotide binding	-
BraA01g034000.3C	A01	23319537	23320607	+	gi|685264880|ref|XP_009112131.1|/0/PREDICTED: polyadenylate-binding protein RBP47B-like isoform X2 [Brassica rapa]	NA	NA	NA	NA	Bra037550	-	-	-	-	-
BraA01g034010.3C	A01	23321762	23324208	-	gi|674914683|emb|CDY18568.1|/0/BnaA01g26270D [Brassica napus]	NA	NA	NA	NA	Bra037551	AT3G18900.1	-	GO:0005634//nucleus	-	-
BraA01g034020.3C	A01	23328319	23328513	-	gi|685290178|ref|XP_009136042.1|/4.63921e-28/PREDICTED: uncharacterized protein LOC103860198 [Brassica rapa]	NA	NA	NA	NA	NA	-	-	-	-	-
BraA01g034030.3C	A01	23330979	23332713	-	gi|297812617|ref|XP_002874192.1|/3.52098e-41/hypothetical protein ARALYDRAFT_326729 [Arabidopsis lyrata subsp. lyrata] &gt;gi|297320029|gb|EFH50451.1| hypothetical protein ARALYDRAFT_326729 [Arabidopsis lyrata subsp. lyrata]	NA	sot:102584209/5e-14/uncharacterized LOC102584209; K17573 meiosis arrest female protein 1	NA	biological_process:GO:0010468//regulation of gene expression;cellular_component:GO:0005777//peroxisome;	Bra032046,Bra021201	-	-	-	-	-
BraA01g034040.3C	A01	23345782	23346815	-	gi|685264884|ref|XP_009112153.1|/0/PREDICTED: transcription initiation factor TFIID subunit 1-like [Brassica rapa]	NA	aly:ARALYDRAFT_898263/1e-16/hypothetical protein; K15032 mTERF domain-containing protein, mitochondrial	NA	NA	NA	-	-	-	-	-
BraA01g034050.3C	A01	23347274	23347618	+	gi|685264886|ref|XP_009112163.1|/7.5941e-36/PREDICTED: uncharacterized protein LOC103837555 [Brassica rapa] &gt;gi|923902327|ref|XP_013721445.1| PREDICTED: uncharacterized protein LOC106425272 [Brassica napus] &gt;gi|674914680|emb|CDY18565.1| BnaA01g26300D [Brassica napus]	sp|Q9C6H3|SINL2_ARATH/6e-11/E3 ubiquitin-protein ligase SINA-like 2 OS=Arabidopsis thaliana OX=3702 GN=At1g66620 PE=2 SV=1	brp:103831366/1e-14/E3 ubiquitin-protein ligase SINA-like 2; K04506 E3 ubiquitin-protein ligase SIAH1 [EC:2.3.2.27]	NA	molecular_function:GO:0005515//protein binding;	Bra004402	-	-	-	-	-
BraA01g034060.3C	A01	23361724	23362856	+	gi|685265059|ref|XP_009112991.1|/0/PREDICTED: putative transmembrane protein At3g54730 [Brassica rapa]	sp|Q9LHN4|LPAT5_ARATH/0.0/Probable 1-acyl-sn-glycerol-3-phosphate acyltransferase 5 OS=Arabidopsis thaliana OX=3702 GN=LPAT5 PE=2 SV=1	brp:103837663/0.0/probable 1-acyl-sn-glycerol-3-phosphate acyltransferase 5; K13513 lysocardiolipin and lysophospholipid acyltransferase [EC:2.3.1.- 2.3.1.51]	SPBC428.14/5e-40/---	biological_process:GO:0008152//metabolic process;molecular_function:GO:0016746//transferase activity, transferring acyl groups;	Bra037553,Bra022365,Bra034650	AT3G18850.4	ko01100//Metabolic pathways;ko01110//Biosynthesis of secondary metabolites;ko00564//Glycerophospholipid metabolism;ko00561//Glycerolipid metabolism	GO:0016021//integral component of membrane;GO:0005739//mitochondrion	GO:0003841//1-acylglycerol-3-phosphate O-acyltransferase activity	GO:0016024//CDP-diacylglycerol biosynthetic process
BraA01g034080.3C	A01	23363689	23366181	-	gi|297742384|emb|CBI34533.3|/8.09396e-20/unnamed protein product [Vitis vinifera]	NA	sot:102592947/6e-06/E3 ubiquitin protein ligase RIN2-like; K10636 autocrine motility factor receptor [EC:2.3.2.27]	NA	NA	Bra037554	-	-	-	-	-
BraA01g034070.3C	A01	23363689	23366181	-	gi|685264888|ref|XP_009112175.1|/0/PREDICTED: pollen-specific leucine-rich repeat extensin-like protein 1 [Brassica rapa]	NA	sot:102592947/7e-06/E3 ubiquitin protein ligase RIN2-like; K10636 autocrine motility factor receptor [EC:2.3.2.27]	NA	NA	Bra037554	-	-	-	-	-
BraA01g034510.3C	A01	23647043	23647957	+	gi|674856519|emb|CDY70541.1|/0/BnaAnng34080D [Brassica napus]	sp|O80777|FB126_ARATH/1e-77/F-box protein At2g34280 OS=Arabidopsis thaliana OX=3702 GN=At2g34280 PE=2 SV=1	NA	NA	molecular_function:GO:0005515//protein binding;	Bra037593,Bra002310,Bra031728,Bra031729	-	-	-	-	-
BraA01g034520.3C	A01	23649127	23649420	-	NA	sp|Q43681|NLTP_VIGUN/3e-29/Probable non-specific lipid-transfer protein AKCS9 OS=Vigna unguiculata OX=3917 PE=2 SV=1	vvi:100232857/5e-14/ADH7; alcohol dehydrogenase 7; K18857 alcohol dehydrogenase class-P [EC:1.1.1.1]	NA	biological_process:GO:0006869//lipid transport;	Bra021299,Bra022308,Bra001701	AT3G18280.1	-	GO:0005576//extracellular region	GO:0008289//lipid binding	GO:0006869//lipid transport
BraA01g034530.3C	A01	23649127	23649420	-	gi|674856518|emb|CDY70540.1|/0/BnaAnng34070D [Brassica napus]	sp|Q43681|NLTP_VIGUN/3e-29/Probable non-specific lipid-transfer protein AKCS9 OS=Vigna unguiculata OX=3917 PE=2 SV=1	vvi:100232857/5e-14/ADH7; alcohol dehydrogenase 7; K18857 alcohol dehydrogenase class-P [EC:1.1.1.1]	NA	biological_process:GO:0006869//lipid transport;	Bra021299,Bra022308,Bra001701	AT3G18280.1	-	GO:0005576//extracellular region	GO:0008289//lipid binding	GO:0006869//lipid transport
BraA01g034540.3C	A01	23655135	23656274	+	gi|685265005|ref|XP_009112734.1|/7.95614e-79/PREDICTED: NADH dehydrogenase [ubiquinone] 1 beta subcomplex subunit 10-B-like [Brassica rapa] &gt;gi|923514016|ref|XP_013641962.1| PREDICTED: NADH dehydrogenase [ubiquinone] 1 beta subcomplex subunit 10-B-like [Brassica napus] &gt;gi|923797232|ref|XP_013686183.1| PREDICTED: NADH dehydrogenase [ubiquinone] 1 beta subcomplex subunit 10-B-like [Brassica …	sp|Q9LJQ5|RTNLI_ARATH/3e-139/Reticulon-like protein B9 OS=Arabidopsis thaliana OX=3702 GN=RTNLB9 PE=2 SV=1	ppp:PHYPADRAFT_145942/5e-14/hypothetical protein; K07748 sterol-4alpha-carboxylate 3-dehydrogenase (decarboxylating) [EC:1.1.1.170]	NA	NA	Bra037594	AT3G18260.1	ko01100//Metabolic pathways;ko00100//Steroid biosynthesis	GO:0016021//integral component of membrane;GO:0005789//endoplasmic reticulum membrane;GO:0005739//mitochondrion	-	-
BraA01g034550.3C	A01	23658346	23658570	+	gi|923523474|ref|XP_013675277.1|/0/PREDICTED: NAC domain-containing protein 100-like [Brassica napus]	NA	NA	NA	NA	Bra037595	-	-	-	-	-
BraA01g034560.3C	A01	23659851	23662276	-	gi|685265009|ref|XP_009112754.1|/0/PREDICTED: chloroplastic group IIA intron splicing facilitator CRS1, chloroplastic [Brassica rapa]	sp|Q9SR71|TAF12_ARATH/1e-06/Transcription initiation factor TFIID subunit 12 OS=Arabidopsis thaliana OX=3702 GN=TAF12 PE=1 SV=1	mdm:103413520/7e-16/clustered mitochondria protein homolog; K03255 protein TIF31	SPBC28F2.12/1e-06/---	molecular_function:GO:0005515//protein binding;	Bra037596,Bra022296,Bra022297	AT3G18230.1	-	GO:0005634//nucleus;GO:0005829//cytosol;GO:0009507//chloroplast	-	-
BraA01g034570.3C	A01	23664481	23665793	-	gi|685265011|ref|XP_009112763.1|/0/PREDICTED: protein SAWADEE HOMEODOMAIN HOMOLOG 2-like isoform X1 [Brassica rapa]	sp|Q0WNG6|LPP4_ARATH/2e-36/Probable lipid phosphate phosphatase 4 OS=Arabidopsis thaliana OX=3702 GN=LPP4 PE=2 SV=1	mus:103984677/5e-24/lipid phosphate phosphatase 2-like; K18693 diacylglycerol diphosphate phosphatase / phosphatidate phosphatase [EC:3.1.3.81 3.1.3.4]	SPBC409.18/1e-07/---	NA	NA	AT3G18220.1	-	GO:0005887//integral component of plasma membrane;GO:0009507//chloroplast	GO:0008195//phosphatidate phosphatase activity	GO:0006644//phospholipid metabolic process;GO:0046839//phospholipid dephosphorylation;GO:0007165//signal transduction
BraA01g034580.3C	A01	23681521	23682666	-	gi|685265017|ref|XP_009112790.1|/0/PREDICTED: formin-like protein 7 [Brassica rapa]	sp|P69322|UBIQP_PEA/0.0/Polyubiquitin OS=Pisum sativum OX=3888 GN=PU1 PE=2 SV=2	mpp:MICPUCDRAFT_28921/0.0/ubiquitin; K08770 ubiquitin C	YLL039c/0.0/---	molecular_function:GO:0005515//protein binding;	Bra029570,Bra009542	AT4G05320.4	-	GO:0005773//vacuole;GO:0005634//nucleus	-	GO:0016192//vesicle-mediated transport;GO:0006511//ubiquitin-dependent protein catabolic process;GO:0009751//response to salicylic acid;GO:0006623//protein targeting to vacuole;GO:0006464//cellular protein modification process;GO:0007568//aging
BraA01g034590.3C	A01	23694064	23695420	-	gi|674922456|emb|CDY10722.1|/3.18584e-44/BnaA05g12140D [Brassica napus]	NA	mtr:MTR_7g085440/1e-14/hypothetical protein; K17553 protein phosphatase 1 regulatory subunit 11	CC1018/1e-06/---	NA	Bra021302,Bra022294	AT3G18215.1	-	GO:0016021//integral component of membrane	-	-
BraA01g034600.3C	A01	23697725	23699227	+	gi|685265023|ref|XP_009112813.1|/0/PREDICTED: uncharacterized protein LOC103838134 isoform X2 [Brassica rapa]	sp|Q9LV20|WTR17_ARATH/0.0/WAT1-related protein At3g18200 OS=Arabidopsis thaliana OX=3702 GN=At3g18200 PE=2 SV=1	pda:103722777/8e-151/probable fructose-bisphosphate aldolase 3, chloroplastic; K01623 fructose-bisphosphate aldolase, class I [EC:4.1.2.13]	BH0390/5e-10/---	cellular_component:GO:0016021//integral component of membrane;GO:0016020//membrane;molecular_function:GO:0022857//transmembrane transporter activity;	Bra021301,Bra001699,Bra018748	AT3G18200.1	-	GO:0016021//integral component of membrane;GO:0009507//chloroplast	GO:0022857//transmembrane transporter activity	GO:0055085//transmembrane transport
BraA01g034610.3C	A01	23699824	23701419	-	gi|685265019|ref|XP_009112799.1|/5.76492e-133/PREDICTED: uncharacterized protein LOC103838123 [Brassica rapa]	sp|Q9LV21|TCPD_ARATH/0.0/T-complex protein 1 subunit delta OS=Arabidopsis thaliana OX=3702 GN=CCT4 PE=1 SV=1	brp:103838733/0.0/T-complex protein 1 subunit delta-like; K09496 T-complex protein 1 subunit delta	SPBC106.06/0.0/---	molecular_function:GO:0005524//ATP binding;	Bra021300,Bra022292	AT3G18190.1	-	GO:0005829//cytosol	GO:0005524//ATP binding;GO:0051082//unfolded protein binding	GO:0010498//proteasomal protein catabolic process;GO:0006457//protein folding;GO:0009651//response to salt stress;GO:0007010//cytoskeleton organization;GO:0006094//gluconeogenesis;GO:0046686//response to cadmium ion;GO:0006096//glycolytic process
BraA01g034620.3C	A01	23714353	23715267	-	gi|685265025|ref|XP_009112822.1|/0/PREDICTED: uncharacterized protein LOC103838149 [Brassica rapa]	sp|O80777|FB126_ARATH/1e-77/F-box protein At2g34280 OS=Arabidopsis thaliana OX=3702 GN=At2g34280 PE=2 SV=1	NA	NA	molecular_function:GO:0005515//protein binding;	Bra037593,Bra002310,Bra031728,Bra031729	-	-	-	-	-
BraA01g034630.3C	A01	23720746	23722542	-	gi|923514055|ref|XP_013642132.1|/0/PREDICTED: F-box protein At1g11270-like [Brassica napus]	NA	crb:CARUB_v10013301mg/0.0/hypothetical protein; K18207 protein O-mannose beta-1,4-N-acetylglucosaminyltransferase [EC:2.4.1.312]	NA	molecular_function:GO:0016757//transferase activity, transferring glycosyl groups;	Bra021298,Bra022291,Bra022290,Bra022289,Bra004909,Bra002959	AT3G18170.1	-	GO:0005576//extracellular region;GO:0016021//integral component of membrane	GO:0016757//transferase activity, transferring glycosyl groups	GO:0008152//metabolic process
BraA01g034640.3C	A01	23725948	23727633	-	gi|923523481|ref|XP_013675294.1|/1.1021e-65/PREDICTED: non-specific lipid-transfer protein 2-like [Brassica napus] &gt;gi|923792301|ref|XP_013684681.1| PREDICTED: non-specific lipid-transfer protein 2-like [Brassica napus]	sp|Q949S9|SPF27_ARATH/2e-174/Pre-mRNA-splicing factor SPF27 homolog OS=Arabidopsis thaliana OX=3702 GN=MOS4 PE=1 SV=1	brp:103838786/0.0/pre-mRNA-splicing factor SPF27 homolog; K12861 pre-mRNA-splicing factor SPF27	NA	NA	Bra021297,Bra022288	AT3G18165.1	ko03040//Spliceosome	GO:0005730//nucleolus;GO:0071011//precatalytic spliceosome;GO:0071012//catalytic step 1 spliceosome;GO:0000974//Prp19 complex;GO:0071013//catalytic step 2 spliceosome	GO:0005515//protein binding	GO:0001510//RNA methylation;GO:0042742//defense response to bacterium;GO:0000398//mRNA splicing, via spliceosome;GO:0009870//defense response signaling pathway, resistance gene-dependent;GO:0010204//defense response signaling pathway, resistance gene-independent;GO:0050832//defense response to fungus
BraA01g034650.3C	A01	23728020	23732211	-	gi|685265029|ref|XP_009112842.1|/1.65903e-160/PREDICTED: reticulon-like protein B9 [Brassica rapa] &gt;gi|923514041|ref|XP_013642070.1| PREDICTED: reticulon-like protein B9 [Brassica napus]	sp|Q8LDG7|PEX31_ARATH/0.0/Peroxisome biogenesis protein 3-1 OS=Arabidopsis thaliana OX=3702 GN=PEX3-1 PE=2 SV=2	brp:103838793/0.0/peroxisome biogenesis protein 3-1; K13336 peroxin-3	NA	NA	Bra021296,Bra001698	AT3G18160.1	ko04146//Peroxisome	GO:0005779//integral component of peroxisomal membrane;GO:0005739//mitochondrion	GO:0015171//amino acid transmembrane transporter activity	GO:0003333//amino acid transmembrane transport;GO:0007031//peroxisome organization
BraA01g034660.3C	A01	23733808	23735703	-	gi|685265031|ref|XP_009112854.1|/1.55344e-50/PREDICTED: uncharacterized protein LOC103838180 [Brassica rapa] &gt;gi|685265033|ref|XP_009112860.1| PREDICTED: uncharacterized protein LOC103838180 [Brassica rapa] &gt;gi|685265035|ref|XP_009112868.1| PREDICTED: uncharacterized protein LOC103838180 [Brassica rapa] &gt;gi|923523488|ref|XP_013675310.1| PREDICTED: uncharacterized protein LOC106380025 [Br…	sp|Q9M175|PTR39_ARATH/0.0/Protein NRT1/ PTR FAMILY 2.3 OS=Arabidopsis thaliana OX=3702 GN=NPF2.3 PE=2 SV=1	crb:CARUB_v10018617mg/0.0/hypothetical protein; K14638 solute carrier family 15 (peptide/histidine transporter), member 3/4	ECU11g1050/4e-11/---	NA	Bra021295,Bra033955,Bra038280	AT3G45680.1	-	GO:0005886//plasma membrane;GO:0016021//integral component of membrane	GO:0015112//nitrate transmembrane transporter activity	GO:0009624//response to nematode;GO:0071472//cellular response to salt stress;GO:0006857//oligopeptide transport;GO:0042128//nitrate assimilation;GO:0015706//nitrate transport
BraA01g034670.3C	A01	23743976	23745113	+	gi|685265037|ref|XP_009112878.1|/0/PREDICTED: uncharacterized protein LOC103838200 [Brassica rapa] &gt;gi|923514039|ref|XP_013642063.1| PREDICTED: uncharacterized protein LOC106347107 isoform X2 [Brassica napus]	sp|Q9LV28|GPLPC_ARATH/0.0/Receptor for activated C kinase 1C OS=Arabidopsis thaliana OX=3702 GN=RACK1C PE=1 SV=1	brp:103838815/0.0/guanine nucleotide-binding protein subunit beta-like protein C; K14753 guanine nucleotide-binding protein subunit beta-2-like 1 protein	all0438_2/1e-46/---	molecular_function:GO:0005515//protein binding;	Bra021294,Bra022282,Bra031014,Bra016570,Bra032261,Bra025931	AT3G18130.1	-	GO:0022626//cytosolic ribosome;GO:0005834//heterotrimeric G-protein complex;GO:0005730//nucleolus	GO:0000166//nucleotide binding;GO:0005078//MAP-kinase scaffold activity	GO:0048364//root development;GO:0009220//pyrimidine ribonucleotide biosynthetic process;GO:0001510//RNA methylation;GO:0009664//plant-type cell wall organization;GO:0048367//shoot system development;GO:0009967//positive regulation of signal transduction;GO:0009845//seed germination;GO:0006417//regulation of translation;GO:0071215//cellular response to abscisic acid stimulus;GO:0042254//ribosome b…
BraA01g034680.3C	A01	23747770	23750431	-	gi|567197678|ref|XP_006406634.1|/8.06745e-37/hypothetical protein EUTSA_v10021929mg [Eutrema salsugineum] &gt;gi|557107780|gb|ESQ48087.1| hypothetical protein EUTSA_v10021929mg [Eutrema salsugineum]	sp|Q9LV33|BGL44_ARATH/0.0/Beta-glucosidase 44 OS=Arabidopsis thaliana OX=3702 GN=BGLU44 PE=2 SV=1	brp:103838824/0.0/beta-glucosidase 44; K05350 beta-glucosidase [EC:3.2.1.21]	BH1923/6e-108/---	biological_process:GO:0005975//carbohydrate metabolic process;molecular_function:GO:0004553//hydrolase activity, hydrolyzing O-glycosyl compounds;	Bra021292,Bra021291	AT3G18080.1	ko01100//Metabolic pathways;ko01110//Biosynthesis of secondary metabolites;ko00500//Starch and sucrose metabolism;ko00940//Phenylpropanoid biosynthesis;ko00460//Cyanoamino acid metabolism	GO:0022626//cytosolic ribosome;GO:0009505//plant-type cell wall;GO:0005576//extracellular region;GO:0009507//chloroplast	GO:0080079//cellobiose glucosidase activity;GO:0046872//metal ion binding;GO:0047668//amygdalin beta-glucosidase activity;GO:0004567//beta-mannosidase activity;GO:0080082//esculin beta-glucosidase activity;GO:0080081//4-methylumbelliferyl-beta-D-glucopyranoside beta-glucosidase activity;GO:0080083//beta-gentiobiose beta-glucosidase activity	GO:0005975//carbohydrate metabolic process
BraA01g034690.3C	A01	23754677	23757145	-	gi|985701041|ref|NP_001306787.1|/0/polyubiquitin-like [Brassica napus] &gt;gi|922418462|ref|XP_013608826.1| PREDICTED: polyubiquitin-like [Brassica oleracea var. oleracea] &gt;gi|922418464|ref|XP_013608835.1| PREDICTED: polyubiquitin-like [Brassica oleracea var. oleracea] &gt;gi|923514045|ref|XP_013642089.1| PREDICTED: polyubiquitin-like [Brassica napus] &gt;gi|241740196|gb|ACS68205.1| ubiquitin …	sp|Q9LV34|BGL43_ARATH/0.0/Beta-glucosidase 43 OS=Arabidopsis thaliana OX=3702 GN=BGLU43 PE=2 SV=2	brp:103838831/0.0/beta-glucosidase 43; K05350 beta-glucosidase [EC:3.2.1.21]	BH1923/1e-90/---	biological_process:GO:0005975//carbohydrate metabolic process;molecular_function:GO:0004553//hydrolase activity, hydrolyzing O-glycosyl compounds;	Bra021291,Bra021292	AT3G18070.1	ko01100//Metabolic pathways;ko01110//Biosynthesis of secondary metabolites;ko00500//Starch and sucrose metabolism;ko00940//Phenylpropanoid biosynthesis;ko00460//Cyanoamino acid metabolism	GO:0022626//cytosolic ribosome;GO:0009505//plant-type cell wall;GO:0005576//extracellular region;GO:0009507//chloroplast	GO:0080079//cellobiose glucosidase activity;GO:0046872//metal ion binding;GO:0047668//amygdalin beta-glucosidase activity;GO:0004567//beta-mannosidase activity;GO:0080082//esculin beta-glucosidase activity;GO:0080081//4-methylumbelliferyl-beta-D-glucopyranoside beta-glucosidase activity;GO:0080083//beta-gentiobiose beta-glucosidase activity	GO:0005975//carbohydrate metabolic process
BraA01g034700.3C	A01	23761049	23761878	-	gi|674914626|emb|CDY18511.1|/1.94226e-178/BnaA01g26840D [Brassica napus]	sp|Q9LK48|BH077_ARATH/9e-15/Transcription factor bHLH77 OS=Arabidopsis thaliana OX=3702 GN=BHLH77 PE=1 SV=1	NA	NA	NA	Bra021291,Bra014972,Bra028335,Bra035730	-	-	-	-	-
BraA01g034710.3C	A01	23765260	23765436	-	gi|685265131|ref|XP_009113449.1|/0/PREDICTED: WAT1-related protein At3g18200-like [Brassica rapa]	sp|Q9LTI3|MPU11_ARATH/4e-25/Mannose-P-dolichol utilization defect 1 protein homolog 1 OS=Arabidopsis thaliana OX=3702 GN=At5g59470 PE=2 SV=1	ath:AT5G59470/6e-25/mannose-P-dolichol utilization defect 1 protein; K09660 mannose-P-dolichol utilization defect 1	NA	NA	Bra021290	-	-	-	-	-
BraA01g034720.3C	A01	23766339	23766500	+	gi|685265129|ref|XP_009113437.1|/0/PREDICTED: T-complex protein 1 subunit delta-like [Brassica rapa]	NA	crb:CARUB_v10027239mg/2e-12/hypothetical protein; K12593 M-phase phosphoprotein 6, animal type	NA	NA	NA	-	-	-	-	-
BraA01g034730.3C	A01	23775528	23777607	+	gi|923523481|ref|XP_013675294.1|/1.1021e-65/PREDICTED: non-specific lipid-transfer protein 2-like [Brassica napus] &gt;gi|923792301|ref|XP_013684681.1| PREDICTED: non-specific lipid-transfer protein 2-like [Brassica napus]	sp|Q9FYS5|HMGYA_MAIZE/1e-20/HMG-Y-related protein A OS=Zea mays OX=4577 GN=HMGIY2 PE=1 SV=1	cmo:103491272/1e-21/histone H1; K11275 histone H1/5	CC0042/1e-09/---	biological_process:GO:0006334//nucleosome assembly;cellular_component:GO:0000786//nucleosome;GO:0005634//nucleus;molecular_function:GO:0003677//DNA binding;	Bra021288	AT3G18035.1	-	GO:0009536//plastid;GO:0044446;GO:0005694//chromosome	-	GO:0009987//cellular process
BraA01g034740.3C	A01	23778416	23779302	+	gi|685265137|ref|XP_009113469.1|/0/PREDICTED: F-box protein At1g11270-like [Brassica rapa] &gt;gi|923792299|ref|XP_013684680.1| PREDICTED: F-box protein At1g11270-like [Brassica napus]	sp|Q9SWE5|HAL3A_ARATH/1e-141/Phosphopantothenoylcysteine decarboxylase OS=Arabidopsis thaliana OX=3702 GN=HAL3A PE=1 SV=1	brp:103838873/7e-148/phosphopantothenoylcysteine decarboxylase-like; K01598 phosphopantothenoylcysteine decarboxylase [EC:4.1.1.36]	SPAC15E1.04_1/5e-48/---	NA	Bra021287,Bra001695,Bra022272	AT3G18030.1	ko01100//Metabolic pathways;ko00770//Pantothenate and CoA biosynthesis	GO:0005829//cytosol;GO:0009570//chloroplast stroma	GO:0004633//phosphopantothenoylcysteine decarboxylase activity;GO:0000287//magnesium ion binding;GO:0050551//myrcene synthase activity;GO:0010181//FMN binding	GO:0040008//regulation of growth;GO:0015937//coenzyme A biosynthetic process;GO:0042538//hyperosmotic salinity response;GO:0016114//terpenoid biosynthetic process
BraA01g034750.3C	A01	23780227	23781309	+	gi|685265139|ref|XP_009113475.1|/0/PREDICTED: uncharacterized protein LOC103838778 [Brassica rapa]	sp|Q8LL17|SON1_ARATH/7e-118/Protein SUPPRESSOR OF NIM1 1 OS=Arabidopsis thaliana OX=3702 GN=SON1 PE=1 SV=1	mtr:MTR_2g021250/2e-07/Glutamine synthetase; K01915 glutamine synthetase [EC:6.3.1.2]	NA	molecular_function:GO:0005515//protein binding;	Bra021287,Bra021261,Bra021260,Bra023232	-	-	-	-	-
BraA01g034760.3C	A01	23786451	23787251	-	gi|685265142|ref|XP_009113484.1|/0/PREDICTED: pre-mRNA-splicing factor SPF27 homolog [Brassica rapa]	sp|Q6DR24|Y3795_ARATH/3e-119/Uncharacterized protein At3g17950 OS=Arabidopsis thaliana OX=3702 GN=Y-3 PE=1 SV=1	NA	NA	NA	Bra021286,Bra001691	AT3G17950.1	-	GO:0005634//nucleus	-	-
BraA01g034770.3C	A01	23790736	23792454	+	gi|685265145|ref|XP_009113491.1|/0/PREDICTED: peroxisome biogenesis protein 3-1 isoform X1 [Brassica rapa]	NA	brp:103838909/0.0/aldose 1-epimerase-like; K01785 aldose 1-epimerase [EC:5.1.3.3]	TM0282/6e-87/---	biological_process:GO:0005975//carbohydrate metabolic process;molecular_function:GO:0016853//isomerase activity;GO:0030246//carbohydrate binding;GO:0003824//catalytic activity;	Bra021285,Bra022264	AT3G17940.1	ko01100//Metabolic pathways;ko01110//Biosynthesis of secondary metabolites;ko00010//Glycolysis / Gluconeogenesis;ko00052//Galactose metabolism	GO:0005829//cytosol;GO:0048046//apoplast	GO:0030246//carbohydrate binding;GO:0004034//aldose 1-epimerase activity	GO:0019318//hexose metabolic process;GO:0042732//D-xylose metabolic process
BraA01g034780.3C	A01	23797403	23798750	+	gi|685265149|ref|XP_009113509.1|/0/PREDICTED: protein NRT1/ PTR FAMILY 2.3-like [Brassica rapa]	sp|Q1PDT6|Y5547_ARATH/6e-98/B3 domain-containing protein At5g25470 OS=Arabidopsis thaliana OX=3702 GN=At5g25470 PE=2 SV=1	NA	NA	molecular_function:GO:0003677//DNA binding;	Bra021284,Bra001690	AT5G25470.2	-	GO:0016020//membrane;GO:0005634//nucleus	GO:0003677//DNA binding	GO:0006355//regulation of transcription, DNA-templated
BraA01g034790.3C	A01	23799381	23801326	-	gi|923514066|ref|XP_013642188.1|/0/PREDICTED: receptor for activated C kinase 1C [Brassica napus] &gt;gi|923792326|ref|XP_013684689.1| PREDICTED: receptor for activated C kinase 1C [Brassica napus] &gt;gi|923792328|ref|XP_013684690.1| PREDICTED: receptor for activated C kinase 1C [Brassica napus] &gt;gi|674914612|emb|CDY18497.1| BnaA01g26980D [Brassica napus]	sp|Q9SE51|SURF1_ARATH/0.0/Surfeit locus protein 1 OS=Arabidopsis thaliana OX=3702 GN=SURF1 PE=2 SV=1	brp:103838929/0.0/surfeit locus protein 1-like; K14998 surfeit locus 1 family protein	AGc221/7e-21/---	NA	Bra021283,Bra022259	AT3G17910.1	-	GO:0005743//mitochondrial inner membrane;GO:0016021//integral component of membrane	-	GO:0008535//respiratory chain complex IV assembly
BraA01g034800.3C	A01	23801759	23805120	-	gi|685265155|ref|XP_009113523.1|/0/PREDICTED: beta-glucosidase 44 [Brassica rapa] &gt;gi|674914610|emb|CDY18495.1| BnaA01g27000D [Brassica napus]	NA	NA	NA	NA	Bra021282,Bra001688	AT3G17900.1	-	GO:0009507//chloroplast	-	-
BraA01g034810.3C	A01	23807329	23809955	-	gi|685265157|ref|XP_009113531.1|/0/PREDICTED: beta-glucosidase 43 [Brassica rapa] &gt;gi|923792337|ref|XP_013684693.1| PREDICTED: beta-glucosidase 43-like [Brassica napus]	sp|Q9LVI4|TIF6B_ARATH/0.0/Protein TIFY 6B OS=Arabidopsis thaliana OX=3702 GN=TIFY6B PE=1 SV=1	brp:103838951/0.0/protein TIFY 6B-like; K13464 jasmonate ZIM domain-containing protein	NA	NA	Bra021281,Bra022254	AT3G17860.1	ko04075//Plant hormone signal transduction	GO:0005634//nucleus	GO:0042802//identical protein binding;GO:0003714//transcription corepressor activity	GO:1903507//negative regulation of nucleic acid-templated transcription;GO:2000022//regulation of jasmonic acid mediated signaling pathway;GO:0009611//response to wounding;GO:0009695//jasmonic acid biosynthetic process;GO:0031347//regulation of defense response
BraA01g034820.3C	A01	23841023	23844122	+	gi|923776908|ref|XP_013681052.1|/3.07983e-49/PREDICTED: uncharacterized protein LOC106385696 [Brassica napus]	sp|Q653P0|KOR1_ORYSJ/7e-72/Potassium channel KOR1 OS=Oryza sativa subsp. japonica OX=39947 GN=Os06g0250600 PE=2 SV=1	sita:101767716/2e-71/potassium channel KOR1; K04957 hyperpolarization activated cyclic nucleotide-gated potassium channel 4	NA	NA	Bra021279	-	-	-	-	-
BraA01g034830.3C	A01	23845414	23851418	+	gi|334188492|ref|NP_001190569.1|/2.58833e-24/mannose-P-dolichol utilization defect 1 protein [Arabidopsis thaliana] &gt;gi|26451071|dbj|BAC42640.1| unknown protein [Arabidopsis thaliana] &gt;gi|28372820|gb|AAO39892.1| At5g59470 [Arabidopsis thaliana] &gt;gi|332009811|gb|AED97194.1| mannose-P-dolichol utilization defect 1 protein [Arabidopsis thaliana]	sp|F4J6F6|IREH1_ARATH/0.0/Probable serine/threonine protein kinase IREH1 OS=Arabidopsis thaliana OX=3702 GN=IREH1 PE=1 SV=1	tcc:TCM_014957/0.0/AGC (cAMP-dependent, cGMP-dependent and protein kinase C) kinase family protein; K08789 microtubule-associated serine/threonine kinase [EC:2.7.11.1]	YBL105c_2/8e-40/---	biological_process:GO:0006468//protein phosphorylation;molecular_function:GO:0004674//protein serine/threonine kinase activity;GO:0004672//protein kinase activity;GO:0005524//ATP binding;	Bra021278,Bra022251,Bra014141,Bra018730	AT3G17850.1	-	GO:0005829//cytosol;GO:0005634//nucleus;GO:0005886//plasma membrane	GO:0004674//protein serine/threonine kinase activity;GO:0046872//metal ion binding;GO:0005524//ATP binding	GO:0018105//peptidyl-serine phosphorylation;GO:0046777//protein autophosphorylation;GO:0035556//intracellular signal transduction
BraA01g034840.3C	A01	23856075	23856831	-	gi|923774803|ref|XP_013680571.1|/4.46646e-14/PREDICTED: uncharacterized protein LOC106385163 [Brassica napus] &gt;gi|674963107|emb|CDX71110.1| BnaC03g11940D [Brassica napus]	sp|Q9LVI6|RLK90_ARATH/4e-117/Probable inactive receptor kinase RLK902 OS=Arabidopsis thaliana OX=3702 GN=RLK902 PE=1 SV=1	dosa:Os01t0819100-01/3e-56/Os01g0819100; Similar to predicted protein.; K04733 interleukin-1 receptor-associated kinase 4 [EC:2.7.11.1]	Cgl2127_1/9e-13/---	biological_process:GO:0006468//protein phosphorylation;molecular_function:GO:0004672//protein kinase activity;GO:0005524//ATP binding;	Bra021277,Bra022250	-	-	-	-	-
BraA01g034850.3C	A01	23875245	23877107	-	gi|685265163|ref|XP_009113565.1|/0/PREDICTED: histone H1-like [Brassica rapa]	sp|Q9LVI8|GLN13_ARATH/0.0/Glutamine synthetase cytosolic isozyme 1-3 OS=Arabidopsis thaliana OX=3702 GN=GLN1-3 PE=1 SV=1	brp:103839002/0.0/glutamine synthetase cytosolic isozyme 1-3-like; K01915 glutamine synthetase [EC:6.3.1.2]	YPR035w/1e-143/---	molecular_function:GO:0003824//catalytic activity;	Bra021276,Bra022247,Bra001686,Bra018729,Bra039756	AT3G17820.1	ko01100//Metabolic pathways;ko01230//Biosynthesis of amino acids;ko00630//Glyoxylate and dicarboxylate metabolism;ko00250//Alanine, aspartate and glutamate metabolism;ko00910//Nitrogen metabolism;ko00220//Arginine biosynthesis	GO:0009507//chloroplast;GO:0022626//cytosolic ribosome;GO:0005886//plasma membrane	GO:0005507//copper ion binding;GO:0005524//ATP binding;GO:0004356//glutamate-ammonia ligase activity	GO:0009750//response to fructose;GO:0006542//glutamine biosynthetic process;GO:0009749//response to glucose;GO:0042128//nitrate assimilation;GO:0009744//response to sucrose;GO:0046686//response to cadmium ion
BraA01g034860.3C	A01	23883590	23885348	-	gi|923514078|ref|XP_013642248.1|/1.50849e-147/PREDICTED: phosphopantothenoylcysteine decarboxylase-like [Brassica napus] &gt;gi|923792344|ref|XP_013684696.1| PREDICTED: phosphopantothenoylcysteine decarboxylase-like [Brassica napus]	sp|Q9LVI9|DPYD_ARATH/0.0/Dihydropyrimidine dehydrogenase (NADP(+)), chloroplastic OS=Arabidopsis thaliana OX=3702 GN=PYD1 PE=1 SV=1	brp:103839011/0.0/dihydropyrimidine dehydrogenase [NADP(+)]-like; K00207 dihydropyrimidine dehydrogenase (NADP+) [EC:1.3.1.2]	BMEI1639_1/7e-91/---	biological_process:GO:0055114//oxidation-reduction process;cellular_component:GO:0005737//cytoplasm;molecular_function:GO:0016627//oxidoreductase activity, acting on the CH-CH group of donors;GO:0003824//catalytic activity;	Bra021275,Bra022246,Bra001684	AT3G17810.1	ko01100//Metabolic pathways;ko00240//Pyrimidine metabolism;ko00410//beta-Alanine metabolism;ko00770//Pantothenate and CoA biosynthesis	GO:0009570//chloroplast stroma;GO:0005886//plasma membrane	GO:0004152//dihydroorotate dehydrogenase activity;GO:0017113//dihydropyrimidine dehydrogenase (NADP+) activity	GO:0055114//oxidation-reduction process;GO:0006212//uracil catabolic process;GO:0006222//UMP biosynthetic process;GO:0019483//beta-alanine biosynthetic process;GO:0006207//'de novo' pyrimidine nucleobase biosynthetic process;GO:0043562//cellular response to nitrogen levels
BraA01g034870.3C	A01	23886458	23887697	-	gi|685265167|ref|XP_009113585.1|/0/PREDICTED: protein SUPPRESSOR OF NIM1 1-like [Brassica rapa]	sp|Q9SCX8|PPA17_ARATH/0.0/Purple acid phosphatase 17 OS=Arabidopsis thaliana OX=3702 GN=PAP17 PE=2 SV=1	brp:103839022/0.0/purple acid phosphatase 17-like; K14379 tartrate-resistant acid phosphatase type 5 [EC:3.1.3.2]	all1686/6e-18/---	molecular_function:GO:0016787//hydrolase activity;	Bra021274,Bra022244	AT3G17790.1	-	GO:0005576//extracellular region;GO:0009986//cell surface	GO:0046872//metal ion binding;GO:0004601//peroxidase activity;GO:0003993//acid phosphatase activity;GO:0004722//protein serine/threonine phosphatase activity	GO:0016036//cellular response to phosphate starvation;GO:0019375//galactolipid biosynthetic process;GO:0030643//cellular phosphate ion homeostasis;GO:0042542//response to hydrogen peroxide;GO:0045892//negative regulation of transcription, DNA-templated;GO:0016311//dephosphorylation;GO:0055114//oxidation-reduction process
BraA01g034880.3C	A01	23888979	23890083	-	gi|685265169|ref|XP_009113593.1|/3.36645e-154/PREDICTED: uncharacterized protein At3g17950-like isoform X1 [Brassica rapa]	NA	NA	NA	biological_process:GO:0006886//intracellular protein transport;cellular_component:GO:0016021//integral component of membrane;GO:0005783//endoplasmic reticulum;	Bra021273,Bra022243,Bra001681	AT3G17780.1	-	GO:0016021//integral component of membrane;GO:0009507//chloroplast;GO:0005783//endoplasmic reticulum	-	GO:0006886//intracellular protein transport
BraA01g034890.3C	A01	23893891	23895820	+	gi|685265173|ref|XP_009113609.1|/0/PREDICTED: aldose 1-epimerase-like [Brassica rapa]	sp|Q9LSH2|DCE5_ARATH/0.0/Glutamate decarboxylase 5 OS=Arabidopsis thaliana OX=3702 GN=GAD5 PE=2 SV=1	brp:103839037/0.0/glutamate decarboxylase 5-like; K01580 glutamate decarboxylase [EC:4.1.1.15]	sll1641/2e-166/---	biological_process:GO:0019752//carboxylic acid metabolic process;molecular_function:GO:0016831//carboxy-lyase activity;GO:0003824//catalytic activity;GO:0030170//pyridoxal phosphate binding;	Bra021272,Bra022241	AT3G17760.2	ko01100//Metabolic pathways;ko01110//Biosynthesis of secondary metabolites;ko00250//Alanine, aspartate and glutamate metabolism;ko00410//beta-Alanine metabolism;ko00650//Butanoate metabolism;ko00430//Taurine and hypotaurine metabolism	GO:0009506//plasmodesma	GO:0030170//pyridoxal phosphate binding;GO:0004351//glutamate decarboxylase activity;GO:0005516//calmodulin binding	GO:0006536//glutamate metabolic process
BraA01g034900.3C	A01	23900452	23901423	+	gi|685265175|ref|XP_009113621.1|/0/PREDICTED: B3 domain-containing protein At5g25470-like [Brassica rapa] &gt;gi|685265177|ref|XP_009113624.1| PREDICTED: B3 domain-containing protein At5g25470-like [Brassica rapa]	sp|Q5XVH5|Y1710_ARATH/1e-11/Uncharacterized protein At1g65710 OS=Arabidopsis thaliana OX=3702 GN=At1g65710 PE=2 SV=1	NA	NA	NA	Bra019426,Bra017979	-	-	-	-	-
BraA01g034910.3C	A01	23902715	23903357	-	gi|685265181|ref|XP_009113636.1|/0/PREDICTED: surfeit locus protein 1-like isoform X2 [Brassica rapa]	sp|F4K7F6|CLPX2_ARATH/2e-26/CLP protease regulatory subunit CLPX2, mitochondrial OS=Arabidopsis thaliana OX=3702 GN=CLPX2 PE=3 SV=1	eus:EUTSA_v10024710mg/9e-27/hypothetical protein; K03544 ATP-dependent Clp protease ATP-binding subunit ClpX	NA	NA	NA	-	-	-	-	-
BraA01g034920.3C	A01	23909969	23910952	+	gi|685265183|ref|XP_009113645.1|/0/PREDICTED: uncharacterized protein LOC103838942 isoform X1 [Brassica rapa]	sp|Q96286|DCAM1_ARATH/2e-77/S-adenosylmethionine decarboxylase proenzyme 1 OS=Arabidopsis thaliana OX=3702 GN=SAMDC1 PE=1 SV=2	brp:103841158/0.0/S-adenosylmethionine decarboxylase proenzyme 1-like; K01611 S-adenosylmethionine decarboxylase [EC:4.1.1.50]	NA	NA	Bra021271	-	-	-	-	-
BraA01g034930.3C	A01	23919203	23920245	+	gi|685265189|ref|XP_009113672.1|/0/PREDICTED: protein TIFY 6B-like isoform X2 [Brassica rapa] &gt;gi|923514100|ref|XP_013642351.1| PREDICTED: protein TIFY 6B-like isoform X2 [Brassica napus]	sp|Q9CAD0|EGL1_ARATH/1e-14/Transcription factor EGL1 OS=Arabidopsis thaliana OX=3702 GN=BHLH2 PE=1 SV=1	NA	NA	NA	Bra027653,Bra027796	-	-	-	-	-
BraA01g034940.3C	A01	23923239	23923505	+	gi|685265192|ref|XP_009113690.1|/0/PREDICTED: potassium channel KOR1-like [Brassica rapa]	NA	NA	NA	NA	Bra021269	-	-	-	-	-
BraA02g013530.3C	A02	6811068	6814654	+	gi|674912426|emb|CDY20778.1|/0/BnaA02g09180D [Brassica napus]	sp|F4IQK5|VCL21_ARATH/1e-13/Vicilin-like seed storage protein At2g18540 OS=Arabidopsis thaliana OX=3702 GN=At2g18540 PE=3 SV=1	sly:101252617/6e-17/uncharacterized zinc finger CCHC domain-containing protein At4g19190; K06066 CBF1 interacting corepressor	SPAC140.02/1e-08/---	biological_process:GO:0006396//RNA processing;molecular_function:GO:0003723//RNA binding;	Bra035553	AT5G55100.2	ko03040//Spliceosome	GO:0005634//nucleus	GO:0003723//RNA binding	GO:0006376//mRNA splice site selection
BraA02g013540.3C	A02	6822989	6824284	+	gi|567179040|ref|XP_006401481.1|/8.96385e-168/hypothetical protein EUTSA_v10014614mg [Eutrema salsugineum] &gt;gi|685271929|ref|XP_009127018.1| PREDICTED: GTP-binding nuclear protein Ran-3 [Brassica rapa] &gt;gi|922420825|ref|XP_013616292.1| PREDICTED: GTP-binding nuclear protein Ran-3 [Brassica oleracea var. oleracea] &gt;gi|922556826|ref|XP_013606510.1| PREDICTED: GTP-binding nuclear protein Ra…	sp|O80888|M3K17_ARATH/1e-90/Mitogen-activated protein kinase kinase kinase 17 OS=Arabidopsis thaliana OX=3702 GN=MAPKKK17 PE=1 SV=1	atr:18427725/6e-71/mitogen-activated protein kinase kinase kinase NPK1; K04421 mitogen-activated protein kinase kinase kinase 3 [EC:2.7.11.25]	YAR019c/1e-31/---	biological_process:GO:0006468//protein phosphorylation;molecular_function:GO:0005524//ATP binding;GO:0004672//protein kinase activity;	Bra035552,Bra002933,Bra028991,Bra026395,Bra010423	AT5G55090.1	ko04626//Plant-pathogen interaction	GO:0005634//nucleus	GO:0005524//ATP binding;GO:0004709//MAP kinase kinase kinase activity	GO:0051403//stress-activated MAPK cascade;GO:0032147//activation of protein kinase activity;GO:0042981//regulation of apoptotic process;GO:0007346//regulation of mitotic cell cycle
BraA02g013550.3C	A02	6827293	6830109	-	gi|685271933|ref|XP_009127020.1|/0/PREDICTED: glucan endo-1,3-beta-glucosidase 13-like isoform X2 [Brassica rapa]	sp|Q9FLQ4|ODO2A_ARATH/0.0/Dihydrolipoyllysine-residue succinyltransferase component of 2-oxoglutarate dehydrogenase complex 1, mitochondrial OS=Arabidopsis thaliana OX=3702 GN=At5g55070 PE=1 SV=1	brp:103851907/0.0/dihydrolipoyllysine-residue succinyltransferase component of 2-oxoglutarate dehydrogenase complex 1, mitochondrial-like; K00658 2-oxoglutarate dehydrogenase E2 component (dihydrolipoamide succinyltransferase) [EC:2.3.1.61]	BMEI0141/9e-124/---	NA	Bra002934,Bra035551,Bra028992	AT5G55070.1	ko01100//Metabolic pathways;ko01110//Biosynthesis of secondary metabolites;ko01200//Carbon metabolism;ko00020//Citrate cycle (TCA cycle);ko00310//Lysine degradation	GO:0005739//mitochondrion;GO:0045252//oxoglutarate dehydrogenase complex;GO:0022626//cytosolic ribosome;GO:0005794//Golgi apparatus	GO:0008270//zinc ion binding;GO:0004149//dihydrolipoyllysine-residue succinyltransferase activity	GO:0006979//response to oxidative stress;GO:0033512//L-lysine catabolic process to acetyl-CoA via saccharopine;GO:0006099//tricarboxylic acid cycle;GO:0046686//response to cadmium ion
BraA02g013560.3C	A02	6831072	6836774	-	gi|685271935|ref|XP_009127021.1|/2.48557e-67/PREDICTED: small ubiquitin-related modifier 1-like [Brassica rapa] &gt;gi|922421260|ref|XP_013616505.1| PREDICTED: small ubiquitin-related modifier 1-like [Brassica oleracea var. oleracea] &gt;gi|923526906|ref|XP_013685781.1| PREDICTED: small ubiquitin-related modifier 1-like [Brassica napus] &gt;gi|923892244|ref|XP_013717130.1| PREDICTED: small ubiqui…	sp|Q9FIA1|GDL87_ARATH/0.0/GDSL esterase/lipase At5g55050 OS=Arabidopsis thaliana OX=3702 GN=At5g55050 PE=2 SV=1	brp:103851908/4e-162/rab3 GTPase-activating protein catalytic subunit-like; K18270 Rab3 GTPase-activating protein catalytic subunit	all3634/2e-15/---	molecular_function:GO:0016788//hydrolase activity, acting on ester bonds;	Bra035549,Bra035550,Bra028995,Bra028996,Bra002936,Bra035548,Bra002935,Bra028993	AT5G55050.1	ko01100//Metabolic pathways;ko01110//Biosynthesis of secondary metabolites;ko00906//Carotenoid biosynthesis;ko00511//Other glycan degradation	GO:0005576//extracellular region	GO:0016298//lipase activity;GO:0052689//carboxylic ester hydrolase activity	GO:0016042//lipid catabolic process;GO:0015824//proline transport
BraA02g013570.3C	A02	6842565	6844372	+	gi|685271937|ref|XP_009127023.1|/0/PREDICTED: putative F-box protein At5g55150 isoform X1 [Brassica rapa]	sp|Q94FL7|MY120_ARATH/0.0/Transcription factor MYB120 OS=Arabidopsis thaliana OX=3702 GN=MYB120 PE=2 SV=1	brp:103851911/0.0/transcription factor MYB104-like; K09422 myb proto-oncogene protein, plant	ECU11g1690/6e-30/---	molecular_function:GO:0003677//DNA binding;	Bra035547,Bra002938,Bra028997,Bra011576,Bra013526,Bra020624	-	-	-	-	-
BraA02g013580.3C	A02	6845308	6847114	-	gi|685271941|ref|XP_009127025.1|/2.98989e-58/PREDICTED: uncharacterized protein LOC103851899 [Brassica rapa]	sp|Q7XLY8|ATL41_ORYSJ/8e-12/E3 ubiquitin-protein ligase Os04g0590900 OS=Oryza sativa subsp. japonica OX=39947 GN=Os04g0590900 PE=2 SV=2	vvi:100243705/9e-11/E3 ubiquitin-protein ligase Os04g0590900; K19041 E3 ubiquitin-protein ligase RNF38/44 [EC:2.3.2.27]	NA	NA	Bra035546	-	-	-	-	-
BraA02g013590.3C	A02	6855896	6856582	+	gi|685271943|ref|XP_009127026.1|/1.82764e-76/PREDICTED: uncharacterized protein LOC103851900 [Brassica rapa] &gt;gi|923535697|ref|XP_013714664.1| PREDICTED: uncharacterized protein LOC106418482 [Brassica napus]	NA	NA	NA	NA	Bra035545,Bra022732,Bra022703,Bra022640,Bra004440,Bra022731,Bra003072,Bra030958	AT5G55270.1	-	GO:0005739//mitochondrion;GO:0009507//chloroplast	-	-
BraA02g013600.3C	A02	6857927	6860728	-	gi|685271947|ref|XP_009127028.1|/0/PREDICTED: adenylyltransferase and sulfurtransferase MOCS3-like [Brassica rapa]	sp|Q9S702|AK3_ARATH/0.0/Aspartokinase 3, chloroplastic OS=Arabidopsis thaliana OX=3702 GN=AK3 PE=1 SV=1	brp:103851914/0.0/aspartokinase 3, chloroplastic-like; K00928 aspartate kinase [EC:2.7.2.4]	MJ0571/1e-80/---	NA	Bra035544,Bra006235	AT3G02020.1	ko01100//Metabolic pathways;ko01110//Biosynthesis of secondary metabolites;ko01230//Biosynthesis of amino acids;ko00270//Cysteine and methionine metabolism;ko01210//2-Oxocarboxylic acid metabolism;ko00260//Glycine, serine and threonine metabolism;ko00300//Lysine biosynthesis;ko00261//Monobactam biosynthesis	GO:0009570//chloroplast stroma	GO:0004072//aspartate kinase activity;GO:0005524//ATP binding;GO:0016597//amino acid binding	GO:0009088//threonine biosynthetic process;GO:0009089//lysine biosynthetic process via diaminopimelate;GO:0016310//phosphorylation
BraA02g013610.3C	A02	6861771	6863419	-	gi|685271945|ref|XP_009127027.1|/1.99328e-52/PREDICTED: uncharacterized protein LOC103851901 [Brassica rapa]	sp|Q9FFU1|CAF2M_ARATH/0.0/CRS2-associated factor 2, mitochondrial OS=Arabidopsis thaliana OX=3702 GN=At5g54890 PE=2 SV=1	NA	NA	molecular_function:GO:0003723//RNA binding;	Bra035543	AT5G54890.1	-	GO:0030529//intracellular ribonucleoprotein complex;GO:0005739//mitochondrion	GO:0003723//RNA binding	GO:0008380//RNA splicing;GO:0006397//mRNA processing
BraA02g013620.3C	A02	6863875	6864321	-	gi|685271949|ref|XP_009127029.1|/0/PREDICTED: GDP-L-galactose phosphorylase 2 [Brassica rapa]	NA	ota:Ot08g01680/9e-15/hypothetical protein; K14833 nucleolar complex protein 2	PA1424/1e-08/---	NA	Bra035542	-	-	-	-	-
BraA02g013630.3C	A02	6865222	6867678	-	gi|685271953|ref|XP_009127031.1|/0/PREDICTED: splicing factor, suppressor of white-apricot homolog isoform X1 [Brassica rapa]	NA	cam:101495828/2e-20/uncharacterized LOC101495828; K08472 mlo protein	NA	NA	Bra035541,Bra002948,Bra026385,Bra009592	AT5G54870.1	-	GO:0005773//vacuole	-	GO:0010260//animal organ senescence
BraA02g013640.3C	A02	6884738	6887470	-	gi|685272004|ref|XP_009127060.1|/0/PREDICTED: mitogen-activated protein kinase kinase kinase 3-like [Brassica rapa]	sp|Q9FFU6|B561A_ARATH/0.0/Cytochrome b561, DM13 and DOMON domain-containing protein At5g54830 OS=Arabidopsis thaliana OX=3702 GN=At5g54830 PE=2 SV=1	NA	NA	NA	Bra035540	AT5G54830.1	-	GO:0005768//endosome;GO:0016021//integral component of membrane;GO:0005802//trans-Golgi network	GO:0046872//metal ion binding;GO:0004497//monooxygenase activity	GO:0055114//oxidation-reduction process
BraA02g013650.3C	A02	6943250	6945107	-	gi|923526937|ref|XP_013685866.1|/0/PREDICTED: dihydrolipoyllysine-residue succinyltransferase component of 2-oxoglutarate dehydrogenase complex 1, mitochondrial-like isoform X1 [Brassica napus] &gt;gi|923526939|ref|XP_013685875.1| PREDICTED: dihydrolipoyllysine-residue succinyltransferase component of 2-oxoglutarate dehydrogenase complex 1, mitochondrial-like isoform X1 [Brassica napus]	sp|Q9M5A9|GPT1_ARATH/0.0/Glucose-6-phosphate/phosphate translocator 1, chloroplastic OS=Arabidopsis thaliana OX=3702 GN=GPT1 PE=2 SV=1	brp:103851937/0.0/glucose-6-phosphate/phosphate translocator 1, chloroplastic-like; K15283 solute carrier family 35, member E1	HI1538/6e-06/---	biological_process:GO:0006810//transport;cellular_component:GO:0016021//integral component of membrane;molecular_function:GO:0005215//transporter activity;	Bra022745,Bra002955,Bra029005	AT5G54800.1	-	GO:0016021//integral component of membrane;GO:0009507//chloroplast	GO:0015120//phosphoglycerate transmembrane transporter activity;GO:0005315//inorganic phosphate transmembrane transporter activity;GO:0071917//triose-phosphate transmembrane transporter activity;GO:0015152//glucose-6-phosphate transmembrane transporter activity;GO:0015297//antiporter activity	GO:0006007//glucose catabolic process;GO:0034219//carbohydrate transmembrane transport;GO:0015713//phosphoglycerate transport;GO:1903825//organic acid transmembrane transport;GO:0015760//glucose-6-phosphate transport;GO:0035436//triose phosphate transmembrane transport;GO:0009553//embryo sac development;GO:0006863//purine nucleobase transport;GO:0034389//lipid particle organization;GO:0010152//po…
BraA02g013660.3C	A02	6955380	6956543	+	gi|685271967|ref|XP_009127039.1|/0/PREDICTED: GDSL esterase/lipase At5g55050-like [Brassica rapa] &gt;gi|923526944|ref|XP_013685894.1| PREDICTED: GDSL esterase/lipase At5g55050-like [Brassica napus]	sp|Q5BPG5|VUP4_ARATH/2e-82/Vascular-related unknown protein 4 OS=Arabidopsis thaliana OX=3702 GN=VUP4 PE=2 SV=1	NA	NA	NA	Bra022744	AT5G54790.1	-	GO:0005634//nucleus	-	-
BraA02g013670.3C	A02	6961746	6964365	+	gi|685271971|ref|XP_009127041.1|/0/PREDICTED: transcription factor MYB104-like [Brassica rapa]	NA	bdi:100831005/4e-56/uncharacterized LOC100831005; K12840 splicing factor 45	SPAC630.05/5e-29/---	NA	Bra022743,Bra029006	AT5G54780.1	-	GO:0005634//nucleus;GO:0005739//mitochondrion	-	-
BraA02g013680.3C	A02	6965348	6967174	-	gi|685272006|ref|XP_009127061.1|/1.77513e-78/PREDICTED: putative RING-H2 finger protein ATL37 [Brassica rapa]	sp|Q38814|THI4_ARATH/0.0/Thiamine thiazole synthase, chloroplastic OS=Arabidopsis thaliana OX=3702 GN=THI1 PE=1 SV=1	brp:103851941/0.0/thiamine thiazole synthase, chloroplastic-like; K03146 thiamine thiazole synthase	SPBC26H8.01/2e-118/---	biological_process:GO:0055114//oxidation-reduction process;GO:0009228//thiamine biosynthetic process;GO:0006950//response to stress;molecular_function:GO:0016491//oxidoreductase activity;	Bra022742,Bra029007,Bra002957	AT5G54770.1	ko01100//Metabolic pathways;ko00730//Thiamine metabolism	GO:0009941//chloroplast envelope;GO:0010319//stromule;GO:0009570//chloroplast stroma;GO:0009579//thylakoid;GO:0005739//mitochondrion	GO:0008270//zinc ion binding;GO:0016491//oxidoreductase activity;GO:0042803//protein homodimerization activity	GO:0010155//regulation of proton transport;GO:0043085//positive regulation of catalytic activity;GO:0019252//starch biosynthetic process;GO:0000023//maltose metabolic process;GO:0006974//cellular response to DNA damage stimulus;GO:0042742//defense response to bacterium;GO:0046777//protein autophosphorylation;GO:0018131//oxazole or thiazole biosynthetic process;GO:0009637//response to blue light;G…
BraA02g013690.3C	A02	6972841	6975680	+	gi|923533595|ref|XP_013704749.1|/2.81938e-167/PREDICTED: uncharacterized protein LOC106408541 [Brassica napus]	sp|Q9FH32|AT18F_ARATH/0.0/Autophagy-related protein 18f OS=Arabidopsis thaliana OX=3702 GN=ATG18F PE=2 SV=1	ppp:PHYPADRAFT_105605/4e-10/hypothetical protein; K17908 autophagy-related protein 18	NA	molecular_function:GO:0005515//protein binding;	Bra022741,Bra029008,Bra002960	AT5G54730.1	-	GO:0034045//pre-autophagosomal structure membrane;GO:0005774//vacuolar membrane	-	GO:0019375//galactolipid biosynthetic process;GO:0042631//cellular response to water deprivation;GO:0006914//autophagy;GO:0016036//cellular response to phosphate starvation;GO:0015031//protein transport
BraA02g013700.3C	A02	6976028	6976344	-	gi|674912445|emb|CDY20797.1|/0/BnaA02g09370D [Brassica napus]	sp|Q9T053|PLDG1_ARATH/2e-07/Phospholipase D gamma 1 OS=Arabidopsis thaliana OX=3702 GN=PLDGAMMA1 PE=1 SV=1	brp:103828818/1e-07/phospholipase D gamma 1; K01115 phospholipase D1/2 [EC:3.1.4.4]	NA	NA	NA	-	-	-	-	-
BraA02g013710.3C	A02	6977796	6978314	-	gi|685271975|ref|XP_009127043.1|/0/PREDICTED: CRS2-associated factor 2, mitochondrial [Brassica rapa]	sp|Q9T052|PLDG3_ARATH/3e-61/Phospholipase D gamma 3 OS=Arabidopsis thaliana OX=3702 GN=PLDGAMMA3 PE=1 SV=1	eus:EUTSA_v10028422mg/3e-61/hypothetical protein; K01115 phospholipase D1/2 [EC:3.1.4.4]	NA	NA	Bra022740,Bra014871,Bra000752,Bra000753,Bra001854	AT4G11850.1	ko01100//Metabolic pathways;ko01110//Biosynthesis of secondary metabolites;ko04144//Endocytosis;ko00564//Glycerophospholipid metabolism;ko00565//Ether lipid metabolism	GO:0022626//cytosolic ribosome;GO:0031982//vesicle;GO:0009507//chloroplast;GO:0005886//plasma membrane	GO:0005546//phosphatidylinositol-4,5-bisphosphate binding;GO:0005515//protein binding;GO:0004630//phospholipase D activity;GO:0070290//N-acylphosphatidylethanolamine-specific phospholipase D activity;GO:0005509//calcium ion binding	GO:0046470//phosphatidylcholine metabolic process;GO:0009793//embryo development ending in seed dormancy;GO:0009816//defense response to bacterium, incompatible interaction;GO:0010044//response to aluminum ion;GO:0006887//exocytosis;GO:0009395//phospholipid catabolic process;GO:0060627//regulation of vesicle-mediated transport;GO:0006643//membrane lipid metabolic process;GO:0007165//signal transd…
BraA02g013720.3C	A02	6980281	6982321	+	gi|674912448|emb|CDY20800.1|/0/BnaA02g09400D [Brassica napus]	sp|Q9FH36|GAUTC_ARATH/0.0/Probable galacturonosyltransferase 12 OS=Arabidopsis thaliana OX=3702 GN=GAUT12 PE=2 SV=1	brp:103851946/0.0/probable galacturonosyltransferase 12; K13648 alpha-1,4-galacturonosyltransferase [EC:2.4.1.43]	NA	molecular_function:GO:0016757//transferase activity, transferring glycosyl groups;GO:0047262//polygalacturonate 4-alpha-galacturonosyltransferase activity;	Bra022739,Bra002963,Bra029010,Bra008618	AT5G54690.1	ko00500//Starch and sucrose metabolism;ko00520//Amino sugar and nucleotide sugar metabolism	GO:0016021//integral component of membrane;GO:0000139//Golgi membrane	GO:0047262//polygalacturonate 4-alpha-galacturonosyltransferase activity	GO:0045489//pectin biosynthetic process;GO:0010417//glucuronoxylan biosynthetic process;GO:0071555//cell wall organization;GO:0010089//xylem development;GO:0009832//plant-type cell wall biogenesis
BraA02g013730.3C	A02	6982756	6984446	-	gi|685271981|ref|XP_009127047.1|/0/PREDICTED: uncharacterized protein LOC103851918 [Brassica rapa]	sp|Q9FH37|ILR3_ARATH/6e-161/Transcription factor ILR3 OS=Arabidopsis thaliana OX=3702 GN=ILR3 PE=1 SV=1	mus:103973016/1e-08/LOW QUALITY PROTEIN: transcription factor MYC4-like; K13422 transcription factor MYC2	NA	molecular_function:GO:0046983//protein dimerization activity;	Bra022738,Bra002964,Bra029011	AT5G54680.1	ko04075//Plant hormone signal transduction	GO:0005634//nucleus	GO:0003700//transcription factor activity, sequence-specific DNA binding;GO:0003677//DNA binding;GO:0046983//protein dimerization activity	GO:0006355//regulation of transcription, DNA-templated
BraA02g013740.3C	A02	6988487	6992802	-	gi|685272012|ref|XP_009127064.1|/0/PREDICTED: glucose-6-phosphate/phosphate translocator 1, chloroplastic-like [Brassica rapa]	sp|P46875|KN14N_ARATH/0.0/Kinesin-like protein KIN-14N OS=Arabidopsis thaliana OX=3702 GN=KIN14N PE=1 SV=1	brp:103851947/0.0/kinesin-3; K10405 kinesin family member C1	SPAC664.10/2e-116/---	NA	Bra022737,Bra002965,Bra026371	AT5G54670.1	-	GO:0005737//cytoplasm;GO:0005871//kinesin complex;GO:0005874//microtubule	GO:0008017//microtubule binding;GO:0016887//ATPase activity;GO:0005524//ATP binding;GO:0003777//microtubule motor activity	GO:0007018//microtubule-based movement;GO:0008152//metabolic process;GO:0051301//cell division
BraA02g013750.3C	A02	6999503	7000447	-	gi|685272014|ref|XP_009127066.1|/1.81321e-122/PREDICTED: uncharacterized protein LOC103851938 [Brassica rapa] &gt;gi|674904196|emb|CDY28751.1| BnaA02g09430D [Brassica napus]	sp|Q9FIT9|HS217_ARATH/7e-117/21.7 kDa class VI heat shock protein OS=Arabidopsis thaliana OX=3702 GN=HSP21.7 PE=2 SV=1	pop:POPTR_0001s44190g/1e-73/hypothetical protein; K13993 HSP20 family protein	NA	NA	Bra022736,Bra002966	AT5G54660.1	ko04141//Protein processing in endoplasmic reticulum	GO:0005737//cytoplasm	-	GO:0009644//response to high light intensity;GO:0042542//response to hydrogen peroxide;GO:0009408//response to heat
BraA02g013760.3C	A02	7010300	7012158	+	gi|685272017|ref|XP_009127067.1|/0/PREDICTED: TBC1 domain family member 15 isoform X1 [Brassica rapa]	sp|Q9SX31|PERK9_ARATH/7e-06/Proline-rich receptor-like protein kinase PERK9 OS=Arabidopsis thaliana OX=3702 GN=PERK9 PE=1 SV=1	gmx:100776781/2e-06/probable pectinesterase/pectinesterase inhibitor 47-like; K01051 pectinesterase [EC:3.1.1.11]	NA	molecular_function:GO:0003676//nucleic acid binding;	Bra022735,Bra026366	AT5G54630.1	-	GO:0005634//nucleus	GO:0046872//metal ion binding;GO:0003700//transcription factor activity, sequence-specific DNA binding;GO:0003950//NAD+ ADP-ribosyltransferase activity	GO:0045893//positive regulation of transcription, DNA-templated;GO:0006417//regulation of translation;GO:0009965//leaf morphogenesis;GO:0030154//cell differentiation;GO:0009657//plastid organization
BraA02g013770.3C	A02	7013891	7015369	-	gi|923892452|ref|XP_013717216.1|/0/PREDICTED: thiamine thiazole synthase, chloroplastic-like [Brassica napus] &gt;gi|923892455|ref|XP_013717217.1| PREDICTED: thiamine thiazole synthase, chloroplastic-like [Brassica napus] &gt;gi|674904199|emb|CDY28754.1| BnaA02g09460D [Brassica napus]	sp|P92959|RK24_ARATH/2e-125/50S ribosomal protein L24, chloroplastic OS=Arabidopsis thaliana OX=3702 GN=RPL24 PE=2 SV=2	brp:103851950/5e-141/50S ribosomal protein L24, chloroplastic-like; K02895 large subunit ribosomal protein L24	sll1807/1e-39/---	biological_process:GO:0006412//translation;cellular_component:GO:0005622//intracellular;GO:0005840//ribosome;molecular_function:GO:0003735//structural constituent of ribosome;	Bra022734,Bra002973,Bra029017	-	-	-	-	-
BraA02g013780.3C	A02	7017526	7017846	-	gi|685272025|ref|XP_009127070.1|/0/PREDICTED: autophagy-related protein 18f [Brassica rapa] &gt;gi|685272027|ref|XP_009127071.1| PREDICTED: autophagy-related protein 18f [Brassica rapa]	sp|Q9FIU5|CRLK1_ARATH/5e-44/Calcium/calmodulin-regulated receptor-like kinase 1 OS=Arabidopsis thaliana OX=3702 GN=CRLK1 PE=1 SV=1	pda:103715278/3e-26/probable leucine-rich repeat receptor-like serine/threonine-protein kinase At5g15730; K04730 interleukin-1 receptor-associated kinase 1 [EC:2.7.11.1]	NA	NA	Bra022733,Bra029018,Bra002974	-	-	-	-	-
BraA02g013790.3C	A02	7018708	7019706	+	gi|674919980|emb|CDY13284.1|/5.04458e-07/BnaC09g23720D [Brassica napus]	NA	NA	NA	NA	Bra022732,Bra035545,Bra022705,Bra022706,Bra002989,Bra022640,Bra030958,Bra022731	AT5G54450.1	-	GO:0005739//mitochondrion	-	-
BraA02g013800.3C	A02	7020807	7021094	+	gi|674904201|emb|CDY28756.1|/6.04122e-88/BnaA02g09480D [Brassica napus]	NA	NA	NA	NA	Bra022731,Bra022640,Bra022732,Bra035545	AT5G54450.1	-	GO:0005739//mitochondrion	-	-
BraA02g013810.3C	A02	7022104	7023006	-	gi|685272031|ref|XP_009127073.1|/0/PREDICTED: probable galacturonosyltransferase 12 [Brassica rapa]	NA	NA	NA	NA	Bra022730,Bra022727,Bra007022,Bra022729	AT5G55890.1	-	GO:0005739//mitochondrion;GO:0009507//chloroplast	-	-
BraA02g013820.3C	A02	7029185	7029532	-	gi|685272029|ref|XP_009127072.1|/2.34965e-170/PREDICTED: transcription factor ILR3 [Brassica rapa]	NA	NA	NA	NA	Bra022727	AT5G54560.1	-	GO:0005739//mitochondrion;GO:0009507//chloroplast	-	-
BraA02g013830.3C	A02	7030700	7031224	+	gi|685272033|ref|XP_009127074.1|/0/PREDICTED: kinesin-3 [Brassica rapa] &gt;gi|685272035|ref|XP_009127075.1| PREDICTED: kinesin-3 [Brassica rapa]	sp|Q9SI74|PMI10_ARATH/1e-11/Pectinesterase inhibitor 10 OS=Arabidopsis thaliana OX=3702 GN=PMEI10 PE=2 SV=1	rcu:RCOM_0607350/7e-07/hypothetical protein; K18422 helicase MOV-10 [EC:3.6.4.13]	NA	molecular_function:GO:0005515//protein binding;	Bra022728	-	-	-	-	-
BraA02g013840.3C	A02	7034131	7035228	-	gi|685272037|ref|XP_009127077.1|/3.20118e-136/PREDICTED: 21.7 kDa class VI heat shock protein [Brassica rapa] &gt;gi|923526948|ref|XP_013685917.1| PREDICTED: 21.7 kDa class VI heat shock protein-like [Brassica napus] &gt;gi|923892253|ref|XP_013717134.1| PREDICTED: 21.7 kDa class VI heat shock protein-like [Brassica napus] &gt;gi|674904205|emb|CDY28760.1| BnaA02g09520D [Brassica napus]	NA	NA	NA	NA	Bra022730,Bra022727	AT5G55890.1	-	GO:0005739//mitochondrion;GO:0009507//chloroplast	-	-
BraA02g013850.3C	A02	7036288	7037911	-	gi|685272039|ref|XP_009127078.1|/0/PREDICTED: uncharacterized protein LOC103851949 [Brassica rapa]	NA	NA	NA	NA	Bra022726,Bra002979	AT5G54540.1	-	GO:0016020//membrane	-	-
BraA02g013860.3C	A02	7064752	7066957	+	gi|685272041|ref|XP_009127079.1|/2.20371e-140/PREDICTED: 50S ribosomal protein L24, chloroplastic-like [Brassica rapa] &gt;gi|674904207|emb|CDY28762.1| BnaA02g09540D [Brassica napus]	sp|Q9LSQ4|GH36_ARATH/0.0/Indole-3-acetic acid-amido synthetase GH3.6 OS=Arabidopsis thaliana OX=3702 GN=GH3.6 PE=1 SV=1	brp:103851955/0.0/indole-3-acetic acid-amido synthetase GH3.6; K14487 auxin responsive GH3 gene family	NA	NA	Bra022725,Bra029023,Bra026365	AT5G54510.1	ko04075//Plant hormone signal transduction	GO:0009507//chloroplast	GO:0010279//indole-3-acetic acid amido synthetase activity	GO:0010583;GO:0009826//unidimensional cell growth;GO:0009734//auxin-activated signaling pathway;GO:0008152//metabolic process;GO:0010252//auxin homeostasis
BraA02g013870.3C	A02	7078468	7079729	-	gi|674904208|emb|CDY28763.1|/7.11374e-73/BnaA02g09550D [Brassica napus]	sp|Q9LSQ5|FQR1_ARATH/2e-141/NAD(P)H dehydrogenase (quinone) FQR1 OS=Arabidopsis thaliana OX=3702 GN=FQR1 PE=1 SV=1	brp:103851957/6e-148/minor allergen Alt a 7-like; K03809 NAD(P)H dehydrogenase (quinone) [EC:1.6.5.2]	YPO1857/6e-66/---	molecular_function:GO:0016491//oxidoreductase activity;GO:0010181//FMN binding;	Bra022724,Bra002982,Bra029025,Bra015354,Bra028316	AT5G54500.1	ko01110//Biosynthesis of secondary metabolites;ko00130//Ubiquinone and other terpenoid-quinone biosynthesis	GO:0005829//cytosol;GO:0016021//integral component of membrane;GO:0009506//plasmodesma;GO:0005774//vacuolar membrane;GO:0005576//extracellular region;GO:0005886//plasma membrane	GO:0010181//FMN binding;GO:0003955//NAD(P)H dehydrogenase (quinone) activity	GO:0055114//oxidation-reduction process;GO:0071365//cellular response to auxin stimulus;GO:0045892//negative regulation of transcription, DNA-templated
BraA02g013880.3C	A02	7083824	7084219	-	gi|674904209|emb|CDY28764.1|/0/BnaA02g09560D [Brassica napus]	sp|Q9LSQ6|PBP1_ARATH/4e-78/Calcium-binding protein PBP1 OS=Arabidopsis thaliana OX=3702 GN=PBP1 PE=1 SV=1	pda:103707714/7e-28/calcium-binding protein KIC-like; K02183 calmodulin	YOR257w/2e-09/---	molecular_function:GO:0005509//calcium ion binding;	Bra022723,Bra002984	AT5G54490.1	-	GO:0005829//cytosol;GO:0009506//plasmodesma;GO:0005576//extracellular region;GO:0005634//nucleus;GO:0005886//plasma membrane	GO:0005507//copper ion binding;GO:0005509//calcium ion binding;GO:0030234//enzyme regulator activity;GO:0005515//protein binding	GO:0009733//response to auxin;GO:0044249//cellular biosynthetic process;GO:1901576;GO:0006457//protein folding;GO:0007165//signal transduction;GO:0051336//regulation of hydrolase activity;GO:0080167//response to karrikin;GO:0009737//response to abscisic acid;GO:0006950//response to stress
BraA02g013890.3C	A02	7091876	7092542	+	gi|674896180|emb|CDY36662.1|/2.23192e-32/BnaCnng07640D [Brassica napus]	sp|Q9LRM4|MIP1B_ARATH/2e-09/B-box domain protein 31 OS=Arabidopsis thaliana OX=3702 GN=MIP1B PE=2 SV=1	vcn:VOLCADRAFT_121342/9e-09/hypothetical protein; K11323 histone arginine demethylase JMJD6 [EC:1.14.11.-]	ECU08g1900/1e-06/---	NA	Bra022722,Bra002986	-	-	-	-	-
BraA02g013900.3C	A02	7101086	7108100	+	gi|685272045|ref|XP_009127081.1|/0/PREDICTED: uncharacterized protein LOC103851953 [Brassica rapa]	sp|F4K0C4|TR130_ARATH/0.0/Trafficking protein particle complex II-specific subunit 130 homolog OS=Arabidopsis thaliana OX=3702 GN=TRS130 PE=1 SV=1	NA	NA	molecular_function:GO:0005515//protein binding;	Bra022720,Bra002991	AT5G54440.1	-	GO:0005886//plasma membrane;GO:0005802//trans-Golgi network	-	GO:0000919//cell plate assembly
BraA02g013910.3C	A02	7110295	7111485	-	gi|685272045|ref|XP_009127081.1|/7.97291e-53/PREDICTED: uncharacterized protein LOC103851953 [Brassica rapa]	sp|Q3ED65|MENG_ARATH/1e-07/2-phytyl-1,4-beta-naphthoquinone methyltransferase, chloroplastic OS=Arabidopsis thaliana OX=3702 GN=MENG PE=1 SV=2	cit:102628556/4e-08/2-phytyl-1,4-beta-naphthoquinone methyltransferase, chloroplastic-like; K03183 demethylmenaquinone methyltransferase / 2-methoxy-6-polyprenyl-1,4-benzoquinol methylase [EC:2.1.1.163 2.1.1.201]	MA4347/8e-08/---	biological_process:GO:0008152//metabolic process;molecular_function:GO:0008168//methyltransferase activity;	Bra022719	AT5G54400.1	ko01100//Metabolic pathways;ko01110//Biosynthesis of secondary metabolites;ko00130//Ubiquinone and other terpenoid-quinone biosynthesis	GO:0016021//integral component of membrane;GO:0005774//vacuolar membrane	GO:0008168//methyltransferase activity	GO:0032259//methylation
[truncated: 4,020 more rows]

## Sheet: s3 sweeps of Par-DG
CHROM	BIN_START	BIN_END
A01	11275001	11635000
A02	12920001	13190000
A02	13260001	13510000
A02	21085001	21615000
A03	1	720000
A03	2730001	3015000
A03	6440001	6965000
A03	9180001	9645000
A03	9670001	10235000
A03	30775001	31080000
A04	8190001	8615000
A05	4550001	4820000
A05	5060001	5320000
A06	16705001	16960000
A06	21945001	22230000
A06	23245001	23595000
A06	25885001	26180000
A07	3430001	4065000
A07	4500001	4840000
A07	4890001	5785000
A07	5980001	6430000
A07	6765001	7305000
A07	7560001	8180000
A07	8300001	8735000
A07	9930001	10205000
A07	10255001	10610000
A07	11245001	11560000
A07	12500001	12830000
A07	22795001	23190000
A07	27730001	28220000
A07	28255001	28590000
[truncated: 21 more rows]

## Sheet: s4 Pa-DG.200k.5k.top5.50PI.gene
#Unigene	Chr	Str	End	Direction	Nr	Swissprot	KEGG	COG	GO	Brassica_rapa1.5_geneid	tair_transcript	tair_Pathway	tair_GO_Component	tair_GO_Function	tair_GO_Process	NrSwissprotKEGGCOGGO
[truncated: 3,089 more rows]

[truncated: 2 more sheets: s5 DEGs of DG-PC, s6 DEGs of Par-DG]
