# Supplementary material for: Temperature-dependent jumonji demethylase modulates flowering time by targeting H3K36me2/3 in Brassica rapa
Source: Nat Commun. 2024 Jun 28;15:5470. doi: 10.1038/s41467-024-49721-z (PMC11211497; doi:10.1038/s41467-024-49721-z)
Supplement: Supplementary file 5 — Supplementary Data 2 [file 41467_2024_49721_MOESM5_ESM.xlsx]

## Sheet: S1 DG-PC
Enriched GO ID	gene numbers	qvalue	per	ratio
GO:1903506 regulation of nucleic acid-templated transcription	340	2.79523e-07	14.067	0.142
GO:2001141 regulation of RNA biosynthetic process	340	2.79523e-07	14.067	0.142
GO:0099402 plant organ development	169	3.97471e-07	6.992	0.164
GO:0006355 regulation of transcription, DNA-templated	337	3.97471e-07	13.943	0.142
GO:0010556 regulation of macromolecule biosynthetic process	365	7.84802e-07	15.101	0.139
GO:2000112 regulation of cellular macromolecule biosynthetic process	362	7.84802e-07	14.977	0.139
GO:0031326 regulation of cellular biosynthetic process	375	7.84802e-07	15.515	0.138
GO:0097659 nucleic acid-templated transcription	354	7.84802e-07	14.646	0.139
GO:0019219 regulation of nucleobase-containing compound metabolic process	358	9.46543e-07	14.812	0.139
GO:0006351 transcription, DNA-templated	351	1.13871e-06	14.522	0.139
GO:0009889 regulation of biosynthetic process	376	1.23155e-06	15.556	0.137
GO:0019222 regulation of metabolic process	474	1.63689e-06	19.611	0.132
GO:0060255 regulation of macromolecule metabolic process	446	1.69673e-06	18.453	0.133
GO:0051171 regulation of nitrogen compound metabolic process	420	2.3132e-06	17.377	0.134
GO:0009653 anatomical structure morphogenesis	152	2.70451e-06	6.289	0.162
GO:0031323 regulation of cellular metabolic process	437	5.13458e-06	18.08	0.132
GO:0080090 regulation of primary metabolic process	422	1.11553e-05	17.46	0.132
GO:1901360 organic cyclic compound metabolic process	677	5.04897e-05	28.01	0.123
GO:0051234 establishment of localization	366	9.41842e-05	15.143	0.132
GO:0006810 transport	361	9.96488e-05	14.936	0.132
GO:0048364 root development	90	0.0001193	3.724	0.172
GO:0022622 root system development	90	0.000125636	3.724	0.171
GO:0051179 localization	389	0.000179906	16.094	0.13
GO:0048869 cellular developmental process	149	0.000186659	6.165	0.151
GO:0034220 ion transmembrane transport	111	0.000186659	4.592	0.161
GO:0040007 growth	107	0.000268363	4.427	0.161
GO:0016070 RNA metabolic process	484	0.000310725	20.025	0.126
GO:1905392 plant organ morphogenesis	71	0.000443419	2.938	0.177
GO:0006811 ion transport	147	0.000635914	6.082	0.148
GO:0010104 regulation of ethylene-activated signaling pathway	11	0.000855344	0.455	0.44
GO:0070297 regulation of phosphorelay signal transduction system	11	0.000855344	0.455	0.44
GO:0071495 cellular response to endogenous stimulus	157	0.000906042	6.496	0.145
GO:0046148 pigment biosynthetic process	35	0.000929284	1.448	0.219
GO:0042440 pigment metabolic process	40	0.00107354	1.655	0.206
GO:0009755 hormone-mediated signaling pathway	136	0.00130652	5.627	0.148
GO:0048827 phyllome development	85	0.00143725	3.517	0.163
GO:0098660 inorganic ion transmembrane transport	81	0.00156933	3.351	0.164
GO:0051716 cellular response to stimulus	401	0.00156933	16.591	0.126
GO:0016310 phosphorylation	235	0.00170831	9.723	0.134
GO:0006139 nucleobase-containing compound metabolic process	595	0.00189091	24.617	0.121
GO:0046686 response to cadmium ion	61	0.00189091	2.524	0.175
GO:0090698 post-embryonic plant morphogenesis	38	0.00189091	1.572	0.204
GO:0045229 external encapsulating structure organization	98	0.00238524	4.055	0.155
GO:0051186 cofactor metabolic process	98	0.00374509	4.055	0.153
GO:0090696 post-embryonic plant organ development	36	0.00381097	1.489	0.201
GO:0051188 cofactor biosynthetic process	56	0.00428253	2.317	0.174
GO:0006468 protein phosphorylation	176	0.00457698	7.282	0.137
GO:0009888 tissue development	99	0.00457698	4.096	0.152
GO:0010105 negative regulation of ethylene-activated signaling pathway	8	0.00523046	0.331	0.471
GO:0070298 negative regulation of phosphorelay signal transduction system	8	0.00523046	0.331	0.471
GO:0010118 stomatal movement	30	0.00524523	1.241	0.211
GO:1901698 response to nitrogen compound	58	0.00524523	2.4	0.171
GO:0048366 leaf development	62	0.00526872	2.565	0.168
GO:0071705 nitrogen compound transport	164	0.00575581	6.785	0.138
GO:0048589 developmental growth	73	0.00578548	3.02	0.16
GO:0031328 positive regulation of cellular biosynthetic process	97	0.00589572	4.013	0.151
GO:0098655 cation transmembrane transport	75	0.0067707	3.103	0.159
GO:0045893 positive regulation of transcription, DNA-templated	85	0.00678297	3.517	0.154
GO:0071804 cellular potassium ion transport	17	0.00787356	0.703	0.266
GO:0071805 potassium ion transmembrane transport	17	0.00787356	0.703	0.266
GO:0006979 response to oxidative stress	76	0.00809121	3.144	0.157
GO:1902680 positive regulation of RNA biosynthetic process	87	0.00834556	3.6	0.152
GO:1903508 positive regulation of nucleic acid-templated transcription	87	0.00834556	3.6	0.152
GO:0009718 anthocyanin-containing compound biosynthetic process	11	0.00834556	0.455	0.344
GO:0010038 response to metal ion	76	0.00834957	3.144	0.157
GO:0009891 positive regulation of biosynthetic process	98	0.00846703	4.055	0.149
GO:0046283 anthocyanin-containing compound metabolic process	14	0.00889159	0.579	0.292
GO:0032989 cellular component morphogenesis	70	0.00889159	2.896	0.159
GO:0009813 flavonoid biosynthetic process	19	0.0091279	0.786	0.247
GO:0048646 anatomical structure formation involved in morphogenesis	38	0.00924815	1.572	0.187
GO:0043603 cellular amide metabolic process	145	0.00932615	5.999	0.139
GO:0071229 cellular response to acid chemical	90	0.00932615	3.724	0.151
GO:0010557 positive regulation of macromolecule biosynthetic process	92	0.00932615	3.806	0.15
GO:0009812 flavonoid metabolic process	22	0.00956724	0.91	0.229
GO:0000160 phosphorelay signal transduction system	45	0.00966481	1.862	0.177
GO:0051254 positive regulation of RNA metabolic process	89	0.0100523	3.682	0.15
GO:0048518 positive regulation of biological process	190	0.010938	7.861	0.133
GO:0048519 negative regulation of biological process	163	0.0118136	6.744	0.135
GO:0071555 cell wall organization	89	0.0121998	3.682	0.149
GO:0098656 anion transmembrane transport	39	0.012438	1.614	0.182
GO:0006950 response to stress	442	0.0124506	18.287	0.121
GO:0065008 regulation of biological quality	168	0.0132813	6.951	0.134
GO:0030154 cell differentiation	110	0.0134546	4.551	0.143
GO:0071702 organic substance transport	193	0.0138796	7.985	0.132
GO:0042989 sequestering of actin monomers	4	0.0143983	0.165	0.8
GO:0010628 positive regulation of gene expression	91	0.0144299	3.765	0.148
GO:0090304 nucleic acid metabolic process	527	0.0144565	21.804	0.119
GO:0044281 small molecule metabolic process	250	0.0170245	10.343	0.127
GO:0031325 positive regulation of cellular metabolic process	123	0.0170711	5.089	0.14
GO:0042737 drug catabolic process	45	0.0170711	1.862	0.172
GO:0048528 post-embryonic root development	27	0.017231	1.117	0.201
GO:0034622 cellular protein-containing complex assembly	91	0.0180265	3.765	0.147
GO:0010119 regulation of stomatal movement	21	0.0184558	0.869	0.221
GO:0016043 cellular component organization	400	0.0184558	16.549	0.121
GO:0009416 response to light stimulus	107	0.0184948	4.427	0.142
GO:0016049 cell growth	64	0.0184948	2.648	0.157
GO:0006812 cation transport	89	0.0184948	3.682	0.147
GO:0010016 shoot system morphogenesis	35	0.0189207	1.448	0.183
GO:0009723 response to ethylene	51	0.0190683	2.11	0.165
GO:0051173 positive regulation of nitrogen compound metabolic process	117	0.0194978	4.841	0.14
GO:1902532 negative regulation of intracellular signal transduction	8	0.0196942	0.331	0.381
GO:0060560 developmental growth involved in morphogenesis	53	0.0196942	2.193	0.163
GO:0016999 antibiotic metabolic process	42	0.0202057	1.738	0.173
GO:0044248 cellular catabolic process	201	0.0214424	8.316	0.13
GO:0006820 anion transport	61	0.0214589	2.524	0.157
GO:0098662 inorganic cation transmembrane transport	67	0.0215981	2.772	0.154
GO:0071840 cellular component organization or biogenesis	435	0.0219815	17.998	0.12
GO:0090558 plant epidermis development	45	0.0226108	1.862	0.169
GO:0010243 response to organonitrogen compound	44	0.0231866	1.82	0.169
GO:0055082 cellular chemical homeostasis	34	0.023258	1.407	0.182
GO:0072593 reactive oxygen species metabolic process	34	0.023258	1.407	0.182
GO:0015672 monovalent inorganic cation transport	51	0.023258	2.11	0.163
GO:0036265 RNA (guanine-N7)-methylation	5	0.0239194	0.207	0.556
GO:0016053 organic acid biosynthetic process	92	0.024178	3.806	0.144
GO:0046394 carboxylic acid biosynthetic process	92	0.024178	3.806	0.144
GO:1905622 negative regulation of leaf development	6	0.0251806	0.248	0.462
GO:0009753 response to jasmonic acid	41	0.0264253	1.696	0.171
GO:0009314 response to radiation	108	0.0279965	4.468	0.14
GO:0009965 leaf morphogenesis	22	0.0281452	0.91	0.208
GO:0044242 cellular lipid catabolic process	22	0.0281452	0.91	0.208
GO:0009893 positive regulation of metabolic process	127	0.0283577	5.254	0.136
GO:0042886 amide transport	127	0.0283577	5.254	0.136
GO:0009867 jasmonic acid mediated signaling pathway	20	0.0284636	0.827	0.215
GO:0043604 amide biosynthetic process	123	0.0285856	5.089	0.137
GO:0021700 developmental maturation	37	0.0285856	1.531	0.175
GO:0048522 positive regulation of cellular process	154	0.0287112	6.372	0.133
GO:0045935 positive regulation of nucleobase-containing compound metabolic process	90	0.0287112	3.724	0.144
GO:0048439 flower morphogenesis	4	0.0294309	0.165	0.667
GO:0048446 petal morphogenesis	4	0.0294309	0.165	0.667
GO:0007623 circadian rhythm	27	0.0294841	1.117	0.191
GO:0015995 chlorophyll biosynthetic process	15	0.0302746	0.621	0.242
GO:0009644 response to high light intensity	18	0.0310089	0.745	0.222
GO:0071396 cellular response to lipid	71	0.0312997	2.938	0.149
GO:0048527 lateral root development	24	0.0313204	0.993	0.198
GO:0010207 photosystem II assembly	8	0.031597	0.331	0.348
GO:0006873 cellular ion homeostasis	29	0.031597	1.2	0.186
GO:0009624 response to nematode	17	0.0320552	0.703	0.227
GO:0090567 reproductive shoot system development	82	0.0330952	3.393	0.145
GO:0019752 carboxylic acid metabolic process	150	0.0333419	6.206	0.132
GO:0071695 anatomical structure maturation	34	0.0341776	1.407	0.176
GO:0048511 rhythmic process	28	0.0343101	1.158	0.187
GO:0006566 threonine metabolic process	6	0.0343101	0.248	0.429
GO:0015696 ammonium transport	6	0.0343101	0.248	0.429
GO:0009056 catabolic process	237	0.0354573	9.806	0.126
GO:0098754 detoxification	41	0.0364586	1.696	0.167
GO:0098869 cellular oxidant detoxification	32	0.0380417	1.324	0.178
GO:0030837 negative regulation of actin filament polymerization	7	0.0394623	0.29	0.368
GO:0090697 post-embryonic plant organ morphogenesis	22	0.0394623	0.91	0.2
GO:0009739 response to gibberellin	29	0.0394623	1.2	0.182
GO:0006366 transcription by RNA polymerase II	70	0.0394868	2.896	0.148
GO:0009937 regulation of gibberellic acid mediated signaling pathway	8	0.0395879	0.331	0.333
GO:0035556 intracellular signal transduction	102	0.040107	4.22	0.139
GO:0015833 peptide transport	123	0.0406007	5.089	0.135
GO:0071395 cellular response to jasmonic acid stimulus	20	0.0409536	0.827	0.206
GO:0006779 porphyrin-containing compound biosynthetic process	16	0.0417616	0.662	0.225
GO:0010015 root morphogenesis	43	0.0426182	1.779	0.163
GO:0097237 cellular response to toxic substance	35	0.0427351	1.448	0.172
GO:0098661 inorganic anion transmembrane transport	15	0.0432977	0.621	0.231
GO:0006413 translational initiation	24	0.0432977	0.993	0.192
GO:0016192 vesicle-mediated transport	73	0.043695	3.02	0.146
GO:0009873 ethylene-activated signaling pathway	34	0.0468411	1.407	0.172
GO:0048441 petal development	6	0.0468411	0.248	0.4
GO:0048465 corolla development	6	0.0468411	0.248	0.4
GO:0006082 organic acid metabolic process	168	0.0475283	6.951	0.129
GO:0009826 unidimensional cell growth	45	0.0491618	1.862	0.16
GO:0009636 response to toxic substance	56	0.0496077	2.317	0.152
GO:0010604 positive regulation of macromolecule metabolic process	115	0.0496077	4.758	0.135
GO:0055083 monovalent inorganic anion homeostasis	7	0.0496077	0.29	0.35
GO:0042493 response to drug	91	0.0498126	3.765	0.14
GO:1990748 cellular detoxification	33	0.0502915	1.365	0.172
GO:0009908 flower development	79	0.0508461	3.269	0.143

## Sheet: S2 Par-DG
Enriched GO ID	gene numbers	qvalue	per	ratio
GO:0071669 plant-type cell wall organization or biogenesis	45	0.000147667	2.939	0.147
GO:0052546 cell wall pectin metabolic process	14	0.00238328	0.914	0.241
GO:0005976 polysaccharide metabolic process	58	0.00317743	3.788	0.115
GO:0009832 plant-type cell wall biogenesis	27	0.0043051	1.764	0.153
GO:0042546 cell wall biogenesis	34	0.00483772	2.221	0.137
GO:0090407 organophosphate biosynthetic process	53	0.00627101	3.462	0.115
GO:0000271 polysaccharide biosynthetic process	30	0.0106535	1.96	0.136
GO:0033692 cellular polysaccharide biosynthetic process	26	0.011606	1.698	0.144
GO:1901137 carbohydrate derivative biosynthetic process	61	0.0174336	3.984	0.105
GO:0009664 plant-type cell wall organization	24	0.0207089	1.568	0.143
GO:0048316 seed development	62	0.0210491	4.05	0.104
GO:0010383 cell wall polysaccharide metabolic process	21	0.0210491	1.372	0.151
GO:0044036 cell wall macromolecule metabolic process	25	0.0210491	1.633	0.14
GO:0034637 cellular carbohydrate biosynthetic process	29	0.0234835	1.894	0.13
GO:0048564 photosystem I assembly	6	0.0270681	0.392	0.353
GO:0009165 nucleotide biosynthetic process	33	0.0270681	2.155	0.122
GO:0019433 triglyceride catabolic process	4	0.0272021	0.261	0.571
GO:0070592 cell wall polysaccharide biosynthetic process	12	0.0276233	0.784	0.197
GO:0045491 xylan metabolic process	11	0.0320759	0.718	0.204
GO:1901293 nucleoside phosphate biosynthetic process	33	0.0334436	2.155	0.12
GO:0019637 organophosphate metabolic process	69	0.0352925	4.507	0.098
GO:0010154 fruit development	63	0.0384033	4.115	0.1
GO:0016051 carbohydrate biosynthetic process	41	0.0384033	2.678	0.111
GO:0006885 regulation of pH	12	0.0384033	0.784	0.188
GO:0009834 plant-type secondary cell wall biogenesis	14	0.0388207	0.914	0.171
GO:0055067 monovalent inorganic cation homeostasis	14	0.0388207	0.914	0.171
GO:0009955 adaxial/abaxial pattern specification	9	0.0400761	0.588	0.225
GO:0044264 cellular polysaccharide metabolic process	34	0.0400761	2.221	0.117
GO:0044038 cell wall macromolecule biosynthetic process	12	0.0400761	0.784	0.185
GO:0070589 cellular component macromolecule biosynthetic process	12	0.0400761	0.784	0.185
GO:0006561 proline biosynthetic process	4	0.0400761	0.261	0.5
GO:0046461 neutral lipid catabolic process	4	0.0400761	0.261	0.5
GO:0046464 acylglycerol catabolic process	4	0.0400761	0.261	0.5
GO:0055129 L-proline biosynthetic process	3	0.0401678	0.196	0.75
GO:0006487 protein N-linked glycosylation	9	0.056481	0.588	0.209
GO:0006655 phosphatidylglycerol biosynthetic process	4	0.0576958	0.261	0.444
GO:0007167 enzyme linked receptor protein signaling pathway	23	0.0576958	1.502	0.128
GO:0007178 transmembrane receptor protein serine/threonine kinase signaling pathway	23	0.0576958	1.502	0.128
GO:0065001 specification of axis polarity	7	0.0581942	0.457	0.25
GO:0009409 response to cold	45	0.058843	2.939	0.104
GO:0071322 cellular response to carbohydrate stimulus	11	0.059306	0.718	0.18
GO:0055086 nucleobase-containing small molecule metabolic process	53	0.0630145	3.462	0.1
GO:0070085 glycosylation	26	0.0630145	1.698	0.121
GO:0046390 ribose phosphate biosynthetic process	25	0.0630145	1.633	0.123
GO:0009943 adaxial/abaxial axis specification	7	0.0635267	0.457	0.241
