# Supplementary material for: Temperature-dependent jumonji demethylase modulates flowering time by targeting H3K36me2/3 in Brassica rapa
Source: Nat Commun. 2024 Jun 28;15:5470. doi: 10.1038/s41467-024-49721-z (PMC11211497; doi:10.1038/s41467-024-49721-z)
Supplement: Supplementary file 6 — Supplementary Data 3 [file 41467_2024_49721_MOESM6_ESM.xlsx]

## Sheet: s1 loci
CHROM	BIN_START	BIN_END
A01	11445000	11635000
A03	80001	125001
A03	635000	685000
A03	2730001	3010000
A03	6470001	6950000
A03	9230001	9630000
A03	30775001	31080000
A05	4550001	4820000
A05	5060001	5320000
A07	28335001	28590000
A09	18815000	18935001
A09	19650000	19995000
A09	20020001	20745001
A09	24500000	24560001
A09	24785000	24870000
A09	24875001	24905000
A09	24910001	25775000
A09	25850000	26185000
A09	26630001	27505000
A09	27705001	28065000
A09	35110001	35535000
A09	45140001	45355000
A10	8790001	9140000
A10	10715001	10845000

## Sheet: s2 gene
#Unigene	Chr	Str	End	Direction	DEGs	Nr	Swissprot	KEGG	COG	GO	Brassica_rapa1.5_geneid	tair_transcript	tair_Pathway	tair_GO_Component	tair_GO_Function	tair_GO_Process	NrSwissprotKEGGCOGGOBrassica_rapa1.5_geneidtair_transcripttair_Pathwaytair_GO_Componenttair_GO_Functiontair_GO_Process
BraA01g021060.3C	A01	11446565	11446873	-	NO	gi|685261702|ref|XP_009146804.1|/4.91649e-69/PREDICTED: monothiol glutaredoxin-S4-like [Brassica rapa] &gt;gi|685288054|ref|XP_009134975.1| PREDICTED: monothiol glutaredoxin-S4-like [Brassica rapa] &gt;gi|685288056|ref|XP_009134977.1| PREDICTED: monothiol glutaredoxin-S4-like [Brassica rapa] &gt;gi|685288058|ref|XP_009134978.1| PREDICTED: monothiol glutaredoxin-S4-like [Brassica rapa] &gt;gi|9235…	sp|O23419|GRXS4_ARATH/3e-69/Monothiol glutaredoxin-S4 OS=Arabidopsis thaliana OX=3702 GN=GRXS4 PE=3 SV=1	brp:103870440/6e-70/monothiol glutaredoxin-S4; K03676 glutaredoxin 3	YDR513w/4e-10/---	biological_process:GO:0045454//cell redox homeostasis;molecular_function:GO:0015035//protein disulfide oxidoreductase activity;GO:0009055//electron carrier activity;	Bra033503,Bra033501,Bra033499,Bra038075,Bra038076,Bra012773,Bra033504	AT4G15680.1	-	GO:0005737//cytoplasm;GO:0005634//nucleus	GO:0046872//metal ion binding;GO:0009055//electron carrier activity;GO:0008794//arsenate reductase (glutaredoxin) activity;GO:0051537//2 iron, 2 sulfur cluster binding;GO:0015035//protein disulfide oxidoreductase activity	GO:0045454//cell redox homeostasis;GO:0055114//oxidation-reduction process;;;;	gi|685261702|ref|XP_009146804.1|/4.91649e-69/PREDICTED: monothiol glutaredoxin-S4-like [Brassica rapa] &gt;gi|685288054|ref|XP_009134975.1| PREDICTED: monothiol glutaredoxin-S4-like [Brassica rapa] &gt;gi|685288056|ref|XP_009134977.1| PREDICTED: monothiol glutaredoxin-S4-like [Brassica rapa] &gt;gi|685288058|ref|XP_009134978.1| PREDICTED: monothiol glutaredoxin-S4-like [Brassica rapa] &gt;gi|9235…
BraA01g021070.3C	A01	11454364	11454672	-	NO	gi|685261704|ref|XP_009146815.1|/2.43503e-69/PREDICTED: monothiol glutaredoxin-S4 [Brassica rapa] &gt;gi|923540017|ref|XP_013727272.1| PREDICTED: monothiol glutaredoxin-S4 [Brassica napus] &gt;gi|923674796|ref|XP_013651784.1| PREDICTED: monothiol glutaredoxin-S4 [Brassica napus] &gt;gi|674867965|emb|CDY66333.1| BnaA01g35500D [Brassica napus]	sp|O23419|GRXS4_ARATH/5e-67/Monothiol glutaredoxin-S4 OS=Arabidopsis thaliana OX=3702 GN=GRXS4 PE=3 SV=1	brp:103870450/1e-69/monothiol glutaredoxin-S4-like; K03676 glutaredoxin 3	YDR513w/1e-10/---	biological_process:GO:0045454//cell redox homeostasis;molecular_function:GO:0009055//electron carrier activity;GO:0015035//protein disulfide oxidoreductase activity;	Bra033501,Bra033503,Bra038075,Bra038076,Bra033499,Bra033504,Bra012773	AT4G15680.1	-	GO:0005737//cytoplasm;GO:0005634//nucleus	GO:0046872//metal ion binding;GO:0009055//electron carrier activity;GO:0008794//arsenate reductase (glutaredoxin) activity;GO:0051537//2 iron, 2 sulfur cluster binding;GO:0015035//protein disulfide oxidoreductase activity	GO:0045454//cell redox homeostasis;GO:0055114//oxidation-reduction process;;;;	gi|685261704|ref|XP_009146815.1|/2.43503e-69/PREDICTED: monothiol glutaredoxin-S4 [Brassica rapa] &gt;gi|923540017|ref|XP_013727272.1| PREDICTED: monothiol glutaredoxin-S4 [Brassica napus] &gt;gi|923674796|ref|XP_013651784.1| PREDICTED: monothiol glutaredoxin-S4 [Brassica napus] &gt;gi|674867965|emb|CDY66333.1| BnaA01g35500D [Brassica napus]sp|O23419|GRXS4_ARATH/5e-67/Monothiol glutaredoxin-S4 OS…
BraA01g021080.3C	A01	11458412	11458882	-	NO	gi|685261706|ref|XP_009146825.1|/4.91649e-69/PREDICTED: monothiol glutaredoxin-S4-like [Brassica rapa] &gt;gi|923674800|ref|XP_013651785.1| PREDICTED: monothiol glutaredoxin-S4-like [Brassica napus] &gt;gi|923674803|ref|XP_013651786.1| PREDICTED: monothiol glutaredoxin-S4-like [Brassica napus]	NA	NA	NA	NA	Bra033500	-	-	-	-	-	gi|685261706|ref|XP_009146825.1|/4.91649e-69/PREDICTED: monothiol glutaredoxin-S4-like [Brassica rapa] &gt;gi|923674800|ref|XP_013651785.1| PREDICTED: monothiol glutaredoxin-S4-like [Brassica napus] &gt;gi|923674803|ref|XP_013651786.1| PREDICTED: monothiol glutaredoxin-S4-like [Brassica napus]NANANANABra033500-----
BraA01g021090.3C	A01	11460537	11460851	-	NO	gi|674861482|emb|CDY69191.1|/7.00464e-106/BnaA01g35520D [Brassica napus]	sp|O23419|GRXS4_ARATH/1e-64/Monothiol glutaredoxin-S4 OS=Arabidopsis thaliana OX=3702 GN=GRXS4 PE=3 SV=1	brp:103870461/2e-70/monothiol glutaredoxin-S4-like; K03676 glutaredoxin 3	YDR513w/4e-10/---	biological_process:GO:0045454//cell redox homeostasis;molecular_function:GO:0015035//protein disulfide oxidoreductase activity;GO:0009055//electron carrier activity;	Bra033499,Bra038075,Bra033503,Bra038076,Bra033501,Bra012773,Bra033504	AT4G15700.1	-	GO:0005737//cytoplasm;GO:0005634//nucleus	GO:0046872//metal ion binding;GO:0009055//electron carrier activity;GO:0008794//arsenate reductase (glutaredoxin) activity;GO:0051537//2 iron, 2 sulfur cluster binding;GO:0015035//protein disulfide oxidoreductase activity	GO:0045454//cell redox homeostasis;GO:0048653//anther development;GO:0055114//oxidation-reduction process;;;;	gi|674861482|emb|CDY69191.1|/7.00464e-106/BnaA01g35520D [Brassica napus]sp|O23419|GRXS4_ARATH/1e-64/Monothiol glutaredoxin-S4 OS=Arabidopsis thaliana OX=3702 GN=GRXS4 PE=3 SV=1brp:103870461/2e-70/monothiol glutaredoxin-S4-like; K03676 glutaredoxin 3YDR513w/4e-10/---biological_process:GO:0045454//cell redox homeostasis;molecular_function:GO:0015035//protein disulfide oxidoreductase activity;GO:000…
BraA01g021100.3C	A01	11468179	11469987	+	YES	gi|685261708|ref|XP_009146837.1|/6.91252e-70/PREDICTED: monothiol glutaredoxin-S4-like [Brassica rapa] &gt;gi|674861481|emb|CDY69190.1| BnaA01g35510D [Brassica napus]	sp|Q43239|COMT1_ZINVI/8e-107/Caffeic acid 3-O-methyltransferase OS=Zinnia violacea OX=34245 PE=2 SV=1	brp:103870469/0.0/caffeic acid 3-O-methyltransferase-like; K13066 caffeic acid 3-O-methyltransferase [EC:2.1.1.68]	Rv0567/2e-10/---	molecular_function:GO:0046983//protein dimerization activity;GO:0008168//methyltransferase activity;GO:0008171//O-methyltransferase activity;	Bra033498	AT1G51990.1	ko01100//Metabolic pathways;ko01110//Biosynthesis of secondary metabolites;ko00940//Phenylpropanoid biosynthesis;ko00944//Flavone and flavonol biosynthesis	GO:0009507//chloroplast;GO:0005829//cytosol	GO:0046983//protein dimerization activity;GO:0008171//O-methyltransferase activity	GO:0032259//methylation;GO:0009809//lignin biosynthetic process;;;;	gi|685261708|ref|XP_009146837.1|/6.91252e-70/PREDICTED: monothiol glutaredoxin-S4-like [Brassica rapa] &gt;gi|674861481|emb|CDY69190.1| BnaA01g35510D [Brassica napus]sp|Q43239|COMT1_ZINVI/8e-107/Caffeic acid 3-O-methyltransferase OS=Zinnia violacea OX=34245 PE=2 SV=1brp:103870469/0.0/caffeic acid 3-O-methyltransferase-like; K13066 caffeic acid 3-O-methyltransferase [EC:2.1.1.68]Rv0567/2e-10/---mo…
BraA01g021110.3C	A01	11471986	11473594	+	NO	gi|685261710|ref|XP_009146845.1|/0/PREDICTED: caffeic acid 3-O-methyltransferase-like isoform X1 [Brassica rapa] &gt;gi|674870153|emb|CDY64795.1| BnaA01g35470D [Brassica napus]	sp|Q43046|COMT1_POPKI/2e-41/Caffeic acid 3-O-methyltransferase 1 OS=Populus kitakamiensis OX=34292 GN=HOMT1 PE=3 SV=1	brp:103870469/2e-113/caffeic acid 3-O-methyltransferase-like; K13066 caffeic acid 3-O-methyltransferase [EC:2.1.1.68]	NA	molecular_function:GO:0008171//O-methyltransferase activity;GO:0046983//protein dimerization activity;	Bra033498	-	-	-	-	-	gi|685261710|ref|XP_009146845.1|/0/PREDICTED: caffeic acid 3-O-methyltransferase-like isoform X1 [Brassica rapa] &gt;gi|674870153|emb|CDY64795.1| BnaA01g35470D [Brassica napus]sp|Q43046|COMT1_POPKI/2e-41/Caffeic acid 3-O-methyltransferase 1 OS=Populus kitakamiensis OX=34292 GN=HOMT1 PE=3 SV=1brp:103870469/2e-113/caffeic acid 3-O-methyltransferase-like; K13066 caffeic acid 3-O-methyltransferase [E…
BraA01g021120.3C	A01	11475572	11480150	-	YES	gi|674870152|emb|CDY64794.1|/2.46328e-140/BnaA01g35460D [Brassica napus]	sp|B6SFA4|MAA3_ARATH/0.0/Probable helicase MAGATAMA 3 OS=Arabidopsis thaliana OX=3702 GN=MAA3 PE=2 SV=1	brp:103870484/0.0/probable helicase MAGATAMA 3; K10706 senataxin [EC:3.6.4.-]	SPAC6G9.10c/1e-84/---	NA	Bra033497,Bra009095	AT4G15570.1	-	GO:0005634//nucleus	GO:0004386//helicase activity;GO:0005524//ATP binding	GO:0009553//embryo sac development;GO:0009875//pollen-pistil interaction;GO:0010183//pollen tube guidance;;;;	gi|674870152|emb|CDY64794.1|/2.46328e-140/BnaA01g35460D [Brassica napus]sp|B6SFA4|MAA3_ARATH/0.0/Probable helicase MAGATAMA 3 OS=Arabidopsis thaliana OX=3702 GN=MAA3 PE=2 SV=1brp:103870484/0.0/probable helicase MAGATAMA 3; K10706 senataxin [EC:3.6.4.-]SPAC6G9.10c/1e-84/---NABra033497,Bra009095AT4G15570.1-GO:0005634//nucleusGO:0004386//helicase activity;GO:0005524//ATP bindingGO:0009553//embryo sa…
BraA01g021130.3C	A01	11482237	11483339	-	NO	gi|685261718|ref|XP_009146880.1|/0/PREDICTED: probable helicase MAGATAMA 3 isoform X2 [Brassica rapa]	NA	NA	NA	molecular_function:GO:0005515//protein binding;	Bra033496	AT4G15563.1	-	GO:0005739//mitochondrion	-	-	gi|685261718|ref|XP_009146880.1|/0/PREDICTED: probable helicase MAGATAMA 3 isoform X2 [Brassica rapa]NANANAmolecular_function:GO:0005515//protein binding;Bra033496AT4G15563.1-GO:0005739//mitochondrion--
BraA01g021140.3C	A01	11486722	11489726	-	YES	gi|685261720|ref|XP_009146901.1|/0/PREDICTED: uncharacterized protein LOC103870518 [Brassica rapa]	sp|Q38854|DXS_ARATH/0.0/1-deoxy-D-xylulose-5-phosphate synthase, chloroplastic OS=Arabidopsis thaliana OX=3702 GN=DXS PE=1 SV=2	brp:103870527/0.0/1-deoxy-D-xylulose-5-phosphate synthase, chloroplastic-like; K01662 1-deoxy-D-xylulose-5-phosphate synthase [EC:2.2.1.7]	mlr7474/0.0/---	biological_process:GO:0008152//metabolic process;molecular_function:GO:0003824//catalytic activity;	Bra033495,Bra012779,Bra001832	AT4G15560.1	ko01100//Metabolic pathways;ko01110//Biosynthesis of secondary metabolites;ko00900//Terpenoid backbone biosynthesis;ko00730//Thiamine metabolism	GO:0009570//chloroplast stroma	GO:0005515//protein binding;GO:0008661//1-deoxy-D-xylulose-5-phosphate synthase activity;GO:0046872//metal ion binding	GO:0010155//regulation of proton transport;GO:0045893//positive regulation of transcription, DNA-templated;GO:0052865//1-deoxy-D-xylulose 5-phosphate biosynthetic process;GO:0016117//carotenoid biosynthetic process;GO:0006655//phosphatidylglycerol biosynthetic process;GO:0006636//unsaturated fatty acid biosynthetic process;GO:0006546//glycine catabolic process;GO:0019748//secondary metabolic proc…	gi|685261720|ref|XP_009146901.1|/0/PREDICTED: uncharacterized protein LOC103870518 [Brassica rapa]sp|Q38854|DXS_ARATH/0.0/1-deoxy-D-xylulose-5-phosphate synthase, chloroplastic OS=Arabidopsis thaliana OX=3702 GN=DXS PE=1 SV=2brp:103870527/0.0/1-deoxy-D-xylulose-5-phosphate synthase, chloroplastic-like; K01662 1-deoxy-D-xylulose-5-phosphate synthase [EC:2.2.1.7]mlr7474/0.0/---biological_process:GO…
BraA01g021150.3C	A01	11497066	11498499	+	YES	gi|674870149|emb|CDY64791.1|/0/BnaA01g35430D [Brassica napus]	sp|O23406|U75D1_ARATH/0.0/UDP-glycosyltransferase 75D1 OS=Arabidopsis thaliana OX=3702 GN=UGT75D1 PE=2 SV=2	vvi:100260080/1e-167/crocetin glucosyltransferase, chloroplastic-like; K12338 anthocyanidin 3-O-glucoside 5-O-glucosyltransferase [EC:2.4.1.298]	NA	NA	Bra033494,Bra038080,Bra038079,Bra012780	AT4G15550.1	ko00942//Anthocyanin biosynthesis	GO:0005737//cytoplasm	GO:0008194//UDP-glycosyltransferase activity;GO:0016758//transferase activity, transferring hexosyl groups	GO:0046482//para-aminobenzoic acid metabolic process;GO:0009636//response to toxic substance;;;;	gi|674870149|emb|CDY64791.1|/0/BnaA01g35430D [Brassica napus]sp|O23406|U75D1_ARATH/0.0/UDP-glycosyltransferase 75D1 OS=Arabidopsis thaliana OX=3702 GN=UGT75D1 PE=2 SV=2vvi:100260080/1e-167/crocetin glucosyltransferase, chloroplastic-like; K12338 anthocyanidin 3-O-glucoside 5-O-glucosyltransferase [EC:2.4.1.298]NANABra033494,Bra038080,Bra038079,Bra012780AT4G15550.1ko00942//Anthocyanin biosynthesis…
BraA01g021160.3C	A01	11499158	11500963	-	YES	gi|674865220|emb|CDY67776.1|/2.40555e-07/BnaUnng02550D, partial [Brassica napus]	sp|Q93W28|Y4554_ARATH/0.0/Uncharacterized protein At4g15545 OS=Arabidopsis thaliana OX=3702 GN=At4g15545 PE=1 SV=1	NA	NA	cellular_component:GO:0016021//integral component of membrane;molecular_function:GO:0022857//transmembrane transporter activity;	Bra033493	AT4G15545.1	-	GO:0016021//integral component of membrane	GO:0022857//transmembrane transporter activity	GO:0055085//transmembrane transport;GO:0046777//protein autophosphorylation;GO:0042744//hydrogen peroxide catabolic process;GO:0009651//response to salt stress;GO:0010075//regulation of meristem growth;GO:0009750//response to fructose;GO:0009637//response to blue light;GO:0010155//regulation of proton transport;GO:0006833//water transport;;;;	gi|674865220|emb|CDY67776.1|/2.40555e-07/BnaUnng02550D, partial [Brassica napus]sp|Q93W28|Y4554_ARATH/0.0/Uncharacterized protein At4g15545 OS=Arabidopsis thaliana OX=3702 GN=At4g15545 PE=1 SV=1NANAcellular_component:GO:0016021//integral component of membrane;molecular_function:GO:0022857//transmembrane transporter activity;Bra033493AT4G15545.1-GO:0016021//integral component of membraneGO:0022857…
BraA01g021170.3C	A01	11533958	11534638	+	NO	gi|685261724|ref|XP_009146925.1|/0/PREDICTED: UDP-glycosyltransferase 75D1-like [Brassica rapa]	sp|Q1PEW8|FB127_ARATH/1e-28/F-box protein At2g35280 OS=Arabidopsis thaliana OX=3702 GN=At2g35280 PE=2 SV=1	NA	NA	NA	Bra026683,Bra039534,Bra039536,Bra039535,Bra005843	-	-	-	-	-	gi|685261724|ref|XP_009146925.1|/0/PREDICTED: UDP-glycosyltransferase 75D1-like [Brassica rapa]sp|Q1PEW8|FB127_ARATH/1e-28/F-box protein At2g35280 OS=Arabidopsis thaliana OX=3702 GN=At2g35280 PE=2 SV=1NANANABra026683,Bra039534,Bra039536,Bra039535,Bra005843-----
BraA01g021180.3C	A01	11537883	11538203	-	NO	gi|685261730|ref|XP_009146949.1|/0/PREDICTED: uncharacterized protein At4g15545 isoform X3 [Brassica rapa]	NA	NA	NA	NA	NA	-	-	-	-	-	gi|685261730|ref|XP_009146949.1|/0/PREDICTED: uncharacterized protein At4g15545 isoform X3 [Brassica rapa]NANANANANA-----
BraA01g021190.3C	A01	11540124	11541917	+	YES	gi|674941120|emb|CDX92092.1|/2.92715e-135/BnaA05g23150D [Brassica napus]	sp|Q9LX33|FNTA_ARATH/0.0/Protein farnesyltransferase/geranylgeranyltransferase type-1 subunit alpha OS=Arabidopsis thaliana OX=3702 GN=FTA PE=1 SV=2	brp:103870807/0.0/protein farnesyltransferase/geranylgeranyltransferase type-1 subunit alpha; K05955 protein farnesyltransferase/geranylgeranyltransferase type-1 subunit alpha [EC:2.5.1.58 2.5.1.59]	SPAPB1A10.04c/9e-50/---	biological_process:GO:0018342//protein prenylation;molecular_function:GO:0008318//protein prenyltransferase activity;	Bra039538,Bra012780,Bra031488	AT3G59380.1	ko00900//Terpenoid backbone biosynthesis	GO:0005965//protein farnesyltransferase complex;GO:0005953//CAAX-protein geranylgeranyltransferase complex;GO:0005634//nucleus	GO:0004662//CAAX-protein geranylgeranyltransferase activity;GO:0004660//protein farnesyltransferase activity;GO:0004311//farnesyltranstransferase activity;GO:0046982//protein heterodimerization activity	GO:0008360//regulation of cell shape;GO:0009414//response to water deprivation;GO:0048509//regulation of meristem development;GO:0009788//negative regulation of abscisic acid-activated signaling pathway;GO:0018344//protein geranylgeranylation;GO:0018343//protein farnesylation;;;;	gi|674941120|emb|CDX92092.1|/2.92715e-135/BnaA05g23150D [Brassica napus]sp|Q9LX33|FNTA_ARATH/0.0/Protein farnesyltransferase/geranylgeranyltransferase type-1 subunit alpha OS=Arabidopsis thaliana OX=3702 GN=FTA PE=1 SV=2brp:103870807/0.0/protein farnesyltransferase/geranylgeranyltransferase type-1 subunit alpha; K05955 protein farnesyltransferase/geranylgeranyltransferase type-1 subunit alpha [EC…
BraA01g021200.3C	A01	11544054	11550449	+	YES	NA	sp|O23404|PPDK1_ARATH/0.0/Pyruvate, phosphate dikinase 1, chloroplastic OS=Arabidopsis thaliana OX=3702 GN=PPDK PE=1 SV=2	brp:103870831/0.0/pyruvate, phosphate dikinase 1, chloroplastic; K01006 pyruvate, orthophosphate dikinase [EC:2.7.9.1]	TM0272/0.0/---	biological_process:GO:0016310//phosphorylation;molecular_function:GO:0016772//transferase activity, transferring phosphorus-containing groups;GO:0016301//kinase activity;GO:0005524//ATP binding;GO:0003824//catalytic activity;	Bra039540,Bra012781,Bra039539	AT4G15530.6	ko01100//Metabolic pathways;ko01200//Carbon metabolism;ko00620//Pyruvate metabolism;ko00710//Carbon fixation in photosynthetic organisms	GO:0009570//chloroplast stroma;GO:0005634//nucleus;GO:0005829//cytosol	GO:0046872//metal ion binding;GO:0050242//pyruvate, phosphate dikinase activity;GO:0016301//kinase activity;GO:0005524//ATP binding	GO:0006090//pyruvate metabolic process;GO:0016310//phosphorylation;GO:0015979//photosynthesis;;;;	NAsp|O23404|PPDK1_ARATH/0.0/Pyruvate, phosphate dikinase 1, chloroplastic OS=Arabidopsis thaliana OX=3702 GN=PPDK PE=1 SV=2brp:103870831/0.0/pyruvate, phosphate dikinase 1, chloroplastic; K01006 pyruvate, orthophosphate dikinase [EC:2.7.9.1]TM0272/0.0/---biological_process:GO:0016310//phosphorylation;molecular_function:GO:0016772//transferase activity, transferring phosphorus-containing groups;GO…
BraA01g021210.3C	A01	11550977	11554204	-	NO	gi|685261776|ref|XP_009147222.1|/0/PREDICTED: protein farnesyltransferase/geranylgeranyltransferase type-1 subunit alpha [Brassica rapa] &gt;gi|685261778|ref|XP_009147229.1| PREDICTED: protein farnesyltransferase/geranylgeranyltransferase type-1 subunit alpha [Brassica rapa]	sp|O23403|PPD1_ARATH/5e-141/PsbP domain-containing protein 1, chloroplastic OS=Arabidopsis thaliana OX=3702 GN=PPD1 PE=1 SV=1	sbi:SORBI_01g049040/3e-09/SORBIDRAFT_01g049040, Sb01g049040; hypothetical protein; K02717 photosystem II oxygen-evolving enhancer protein 2	ML2485/5e-11/---	biological_process:GO:0015979//photosynthesis;GO:0006396//RNA processing;cellular_component:GO:0009654//photosystem II oxygen evolving complex;GO:0019898//extrinsic component of membrane;GO:0009523//photosystem II;molecular_function:GO:0003723//RNA binding;GO:0005509//calcium ion binding;GO:0008173//RNA methyltransferase activity;	Bra039542,Bra039541,Bra038081,Bra012782	AT4G15510.1	ko01100//Metabolic pathways;ko00195//Photosynthesis	GO:0009654//photosystem II oxygen evolving complex;GO:0030095//chloroplast photosystem II;GO:0009543//chloroplast thylakoid lumen;GO:0019898//extrinsic component of membrane;GO:0009570//chloroplast stroma	GO:0005515//protein binding;GO:0005509//calcium ion binding	GO:0048564//photosystem I assembly;;;;	gi|685261776|ref|XP_009147222.1|/0/PREDICTED: protein farnesyltransferase/geranylgeranyltransferase type-1 subunit alpha [Brassica rapa] &gt;gi|685261778|ref|XP_009147229.1| PREDICTED: protein farnesyltransferase/geranylgeranyltransferase type-1 subunit alpha [Brassica rapa]sp|O23403|PPD1_ARATH/5e-141/PsbP domain-containing protein 1, chloroplastic OS=Arabidopsis thaliana OX=3702 GN=PPD1 PE=1 SV=…
BraA01g021220.3C	A01	11554594	11559272	-	YES	gi|685261782|ref|XP_009147254.1|/0/PREDICTED: pyruvate, phosphate dikinase 1, chloroplastic [Brassica rapa]	sp|Q3Y8L7|DAW1_CHLRE/9e-22/Dynein assembly factor with WDR repeat domains 1 OS=Chlamydomonas reinhardtii OX=3055 GN=DAW1 PE=1 SV=1	brp:103870858/0.0/WD repeat-containing protein 3; K14556 U3 small nucleolar RNA-associated protein 12	all0283_3/8e-40/---	molecular_function:GO:0005515//protein binding;	Bra039543	AT3G21540.1	ko03008//Ribosome biogenesis in eukaryotes	GO:0005730//nucleolus;GO:0005834//heterotrimeric G-protein complex	GO:0016905//myosin heavy chain kinase activity;GO:0000166//nucleotide binding	GO:0001510//RNA methylation;GO:0006468//protein phosphorylation;GO:0006606//protein import into nucleus;GO:0006406//mRNA export from nucleus;;;;	gi|685261782|ref|XP_009147254.1|/0/PREDICTED: pyruvate, phosphate dikinase 1, chloroplastic [Brassica rapa]sp|Q3Y8L7|DAW1_CHLRE/9e-22/Dynein assembly factor with WDR repeat domains 1 OS=Chlamydomonas reinhardtii OX=3055 GN=DAW1 PE=1 SV=1brp:103870858/0.0/WD repeat-containing protein 3; K14556 U3 small nucleolar RNA-associated protein 12all0283_3/8e-40/---molecular_function:GO:0005515//protein bin…
BraA01g021230.3C	A01	11562782	11563084	+	NO	gi|685261784|ref|XP_009147265.1|/5.78953e-180/PREDICTED: psbP domain-containing protein 1, chloroplastic-like isoform X1 [Brassica rapa]	sp|O23402|U84A4_ARATH/3e-44/UDP-glycosyltransferase 84A4 OS=Arabidopsis thaliana OX=3702 GN=UGT84A4 PE=2 SV=1	eus:EUTSA_v10020520mg/8e-34/hypothetical protein; K13068 sinapate 1-glucosyltransferase [EC:2.4.1.120]	NA	NA	NA	AT4G15490.1	ko00940//Phenylpropanoid biosynthesis	-	GO:0047218//hydroxycinnamate 4-beta-glucosyltransferase activity;GO:0050284//sinapate 1-glucosyltransferase activity	GO:0008152//metabolic process;;;;	gi|685261784|ref|XP_009147265.1|/5.78953e-180/PREDICTED: psbP domain-containing protein 1, chloroplastic-like isoform X1 [Brassica rapa]sp|O23402|U84A4_ARATH/3e-44/UDP-glycosyltransferase 84A4 OS=Arabidopsis thaliana OX=3702 GN=UGT84A4 PE=2 SV=1eus:EUTSA_v10020520mg/8e-34/hypothetical protein; K13068 sinapate 1-glucosyltransferase [EC:2.4.1.120]NANANAAT4G15490.1ko00940//Phenylpropanoid biosynthes…
BraA01g021240.3C	A01	11563118	11564200	+	NO	gi|685261788|ref|XP_009147284.1|/0/PREDICTED: WD repeat-containing protein 3 [Brassica rapa]	sp|O23402|U84A4_ARATH/0.0/UDP-glycosyltransferase 84A4 OS=Arabidopsis thaliana OX=3702 GN=UGT84A4 PE=2 SV=1	aly:ARALYDRAFT_479675/1e-170/UGT84A2; K13068 sinapate 1-glucosyltransferase [EC:2.4.1.120]	NA	NA	Bra039544	AT4G15500.1	ko00940//Phenylpropanoid biosynthesis	-	GO:0047218//hydroxycinnamate 4-beta-glucosyltransferase activity;GO:0050284//sinapate 1-glucosyltransferase activity	GO:0008152//metabolic process;;;;	gi|685261788|ref|XP_009147284.1|/0/PREDICTED: WD repeat-containing protein 3 [Brassica rapa]sp|O23402|U84A4_ARATH/0.0/UDP-glycosyltransferase 84A4 OS=Arabidopsis thaliana OX=3702 GN=UGT84A4 PE=2 SV=1aly:ARALYDRAFT_479675/1e-170/UGT84A2; K13068 sinapate 1-glucosyltransferase [EC:2.4.1.120]NANABra039544AT4G15500.1ko00940//Phenylpropanoid biosynthesis-GO:0047218//hydroxycinnamate 4-beta-glucosyltran…
BraA01g021250.3C	A01	11583158	11584609	+	YES	gi|922410527|ref|XP_013627165.1|/2.5554e-62/PREDICTED: UDP-glycosyltransferase 84A3-like [Brassica oleracea var. oleracea]	sp|O23401|U84A3_ARATH/0.0/UDP-glycosyltransferase 84A3 OS=Arabidopsis thaliana OX=3702 GN=UGT84A3 PE=1 SV=1	crb:CARUB_v10013531mg/0.0/hypothetical protein; K13068 sinapate 1-glucosyltransferase [EC:2.4.1.120]	BS_yojK/4e-06/---	NA	Bra039545	AT4G15490.1	ko00940//Phenylpropanoid biosynthesis	-	GO:0047218//hydroxycinnamate 4-beta-glucosyltransferase activity;GO:0050284//sinapate 1-glucosyltransferase activity	GO:0008152//metabolic process;;;;	gi|922410527|ref|XP_013627165.1|/2.5554e-62/PREDICTED: UDP-glycosyltransferase 84A3-like [Brassica oleracea var. oleracea]sp|O23401|U84A3_ARATH/0.0/UDP-glycosyltransferase 84A3 OS=Arabidopsis thaliana OX=3702 GN=UGT84A3 PE=1 SV=1crb:CARUB_v10013531mg/0.0/hypothetical protein; K13068 sinapate 1-glucosyltransferase [EC:2.4.1.120]BS_yojK/4e-06/---NABra039545AT4G15490.1ko00940//Phenylpropanoid biosyn…
BraA01g021260.3C	A01	11585798	11588845	+	YES	gi|685261868|ref|XP_009147653.1|/0/PREDICTED: LOW QUALITY PROTEIN: UDP-glycosyltransferase 84A4-like [Brassica rapa]	sp|B0F481|BIODA_ARATH/0.0/Bifunctional dethiobiotin synthetase/7,8-diamino-pelargonic acid aminotransferase, mitochondrial OS=Arabidopsis thaliana OX=3702 GN=BIO3-BIO1 PE=1 SV=1	brp:103871196/0.0/bifunctional dethiobiotin synthetase/7,8-diamino-pelargonic acid aminotransferase, mitochondrial-like; K19562 bifunctional dethiobiotin synthetase / adenosylmethionine---8-amino-7-oxononanoate aminotransferase [EC:6.3.3.3 2.6.1.62]	CPn1041/3e-47/---	molecular_function:GO:0030170//pyridoxal phosphate binding;GO:0008483//transaminase activity;GO:0003824//catalytic activity;	Bra039546,Bra006813,Bra002715	AT5G57590.1	-	GO:0005739//mitochondrion	GO:0004141//dethiobiotin synthase activity;GO:0042802//identical protein binding;GO:0030170//pyridoxal phosphate binding;GO:0000287//magnesium ion binding;GO:0004015//adenosylmethionine-8-amino-7-oxononanoate transaminase activity;GO:0005524//ATP binding	GO:0006275//regulation of DNA replication;GO:0051567//histone H3-K9 methylation;GO:0008283//cell proliferation;GO:0006306//DNA methylation;GO:0051726//regulation of cell cycle;GO:0006270//DNA replication initiation;GO:0009102//biotin biosynthetic process;;;;	gi|685261868|ref|XP_009147653.1|/0/PREDICTED: LOW QUALITY PROTEIN: UDP-glycosyltransferase 84A4-like [Brassica rapa]sp|B0F481|BIODA_ARATH/0.0/Bifunctional dethiobiotin synthetase/7,8-diamino-pelargonic acid aminotransferase, mitochondrial OS=Arabidopsis thaliana OX=3702 GN=BIO3-BIO1 PE=1 SV=1brp:103871196/0.0/bifunctional dethiobiotin synthetase/7,8-diamino-pelargonic acid aminotransferase, mitoc…
BraA01g021270.3C	A01	11593177	11594607	+	YES	gi|685261790|ref|XP_009147295.1|/0/PREDICTED: UDP-glycosyltransferase 84A3-like [Brassica rapa]	sp|Q5XF20|U84A1_ARATH/0.0/UDP-glycosyltransferase 84A1 OS=Arabidopsis thaliana OX=3702 GN=UGT84A1 PE=1 SV=1	eus:EUTSA_v10020520mg/0.0/hypothetical protein; K13068 sinapate 1-glucosyltransferase [EC:2.4.1.120]	BS_yojK/1e-06/---	NA	Bra039547,Bra012784	AT4G15480.1	ko00940//Phenylpropanoid biosynthesis	-	GO:0050284//sinapate 1-glucosyltransferase activity;GO:0047218//hydroxycinnamate 4-beta-glucosyltransferase activity	GO:0010224//response to UV-B;GO:0009744//response to sucrose;GO:0009813//flavonoid biosynthetic process;GO:0009636//response to toxic substance;;;;	gi|685261790|ref|XP_009147295.1|/0/PREDICTED: UDP-glycosyltransferase 84A3-like [Brassica rapa]sp|Q5XF20|U84A1_ARATH/0.0/UDP-glycosyltransferase 84A1 OS=Arabidopsis thaliana OX=3702 GN=UGT84A1 PE=1 SV=1eus:EUTSA_v10020520mg/0.0/hypothetical protein; K13068 sinapate 1-glucosyltransferase [EC:2.4.1.120]BS_yojK/1e-06/---NABra039547,Bra012784AT4G15480.1ko00940//Phenylpropanoid biosynthesis-GO:0050284…
BraA01g021280.3C	A01	11597456	11600067	-	YES	gi|923884292|ref|XP_013713808.1|/0/PREDICTED: bifunctional dethiobiotin synthetase/7,8-diamino-pelargonic acid aminotransferase, mitochondrial-like [Brassica napus]	sp|F4JNX2|SDEH4_ARATH/5e-66/Senescence/dehydration-associated protein At4g35985, chloroplastic OS=Arabidopsis thaliana OX=3702 GN=P85 PE=2 SV=1	csv:101218079/3e-72/uncharacterized LOC101218079; K19366 spartin	NA	NA	Bra039548,Bra031291	AT4G15450.1	-	-	-	-	gi|923884292|ref|XP_013713808.1|/0/PREDICTED: bifunctional dethiobiotin synthetase/7,8-diamino-pelargonic acid aminotransferase, mitochondrial-like [Brassica napus]sp|F4JNX2|SDEH4_ARATH/5e-66/Senescence/dehydration-associated protein At4g35985, chloroplastic OS=Arabidopsis thaliana OX=3702 GN=P85 PE=2 SV=1csv:101218079/3e-72/uncharacterized LOC101218079; K19366 spartinNANABra039548,Bra031291AT4G1…
BraA01g021290.3C	A01	11604730	11607120	+	YES	gi|685261792|ref|XP_009147306.1|/0/PREDICTED: UDP-glycosyltransferase 84A1-like [Brassica rapa]	sp|Q9SXD1|PPR91_ARATH/4e-102/Pentatricopeptide repeat-containing protein At1g62670, mitochondrial OS=Arabidopsis thaliana OX=3702 GN=At1g62670 PE=3 SV=2	brp:103871206/0.0/pentatricopeptide repeat-containing protein At1g62670, mitochondrial-like; K17964 leucine-rich PPR motif-containing protein, mitochondrial	NA	molecular_function:GO:0005515//protein binding;	Bra039549	-	-	-	-	-	gi|685261792|ref|XP_009147306.1|/0/PREDICTED: UDP-glycosyltransferase 84A1-like [Brassica rapa]sp|Q9SXD1|PPR91_ARATH/4e-102/Pentatricopeptide repeat-containing protein At1g62670, mitochondrial OS=Arabidopsis thaliana OX=3702 GN=At1g62670 PE=3 SV=2brp:103871206/0.0/pentatricopeptide repeat-containing protein At1g62670, mitochondrial-like; K17964 leucine-rich PPR motif-containing protein, mitochond…
BraA01g021300.3C	A01	11607260	11610424	-	YES	gi|685261794|ref|XP_009147318.1|/0/PREDICTED: uncharacterized protein LOC103870887 [Brassica rapa]	sp|Q8VZM5|CSCL3_ARATH/0.0/CSC1-like protein At4g15430 OS=Arabidopsis thaliana OX=3702 GN=At4g15430 PE=2 SV=1	jcu:105650086/0.0/uncharacterized LOC105650086; K15601 lysine-specific demethylase 3 [EC:1.14.11.-]	SPAC24H6.13/4e-38/---	cellular_component:GO:0016020//membrane;	Bra039550,Bra038083,Bra001837,Bra002083	AT4G15430.2	ko01100//Metabolic pathways;ko00230//Purine metabolism;ko00240//Pyrimidine metabolism;ko03020//RNA polymerase	GO:0016021//integral component of membrane;GO:0005886//plasma membrane	-	GO:0009733//response to auxin;GO:0009751//response to salicylic acid;GO:0009753//response to jasmonic acid;GO:0009739//response to gibberellin;GO:0009651//response to salt stress;GO:0009723//response to ethylene;GO:0006811//ion transport;GO:0006355//regulation of transcription, DNA-templated;GO:0007623//circadian rhythm;GO:0048574//long-day photoperiodism, flowering;GO:0009737//response to abscis…	gi|685261794|ref|XP_009147318.1|/0/PREDICTED: uncharacterized protein LOC103870887 [Brassica rapa]sp|Q8VZM5|CSCL3_ARATH/0.0/CSC1-like protein At4g15430 OS=Arabidopsis thaliana OX=3702 GN=At4g15430 PE=2 SV=1jcu:105650086/0.0/uncharacterized LOC105650086; K15601 lysine-specific demethylase 3 [EC:1.14.11.-]SPAC24H6.13/4e-38/---cellular_component:GO:0016020//membrane;Bra039550,Bra038083,Bra001837,Bra…
BraA01g021310.3C	A01	11615205	11615576	-	NO	gi|685261874|ref|XP_009147681.1|/0/PREDICTED: pentatricopeptide repeat-containing protein At1g62670, mitochondrial-like [Brassica rapa]	NA	NA	NA	NA	Bra038084,Bra039551	AT4G15420.1	ko04141//Protein processing in endoplasmic reticulum	GO:0005634//nucleus	-	GO:0006511//ubiquitin-dependent protein catabolic process;;;;	gi|685261874|ref|XP_009147681.1|/0/PREDICTED: pentatricopeptide repeat-containing protein At1g62670, mitochondrial-like [Brassica rapa]NANANANABra038084,Bra039551AT4G15420.1ko04141//Protein processing in endoplasmic reticulumGO:0005634//nucleus-GO:0006511//ubiquitin-dependent protein catabolic process
BraA01g021320.3C	A01	11616657	11617402	+	NO	gi|685261806|ref|XP_009147369.1|/0/PREDICTED: CSC1-like protein At4g15430 isoform X3 [Brassica rapa]	NA	pda:103695907/1e-25/hydroquinone glucosyltransferase-like; K08237 hydroquinone glucosyltransferase [EC:2.4.1.218]	NA	NA	NA	-	-	-	-	-	gi|685261806|ref|XP_009147369.1|/0/PREDICTED: CSC1-like protein At4g15430 isoform X3 [Brassica rapa]NApda:103695907/1e-25/hydroquinone glucosyltransferase-like; K08237 hydroquinone glucosyltransferase [EC:2.4.1.218]NANANA-----
BraA01g021330.3C	A01	11629563	11631108	-	NO	gi|18414447|ref|NP_567465.1|/2.78953e-50/ubiquitin fusion degradation UFD1 family protein [Arabidopsis thaliana] &gt;gi|17933289|gb|AAL48228.1|AF446353_1 AT4g15420/dl3755w [Arabidopsis thaliana] &gt;gi|21554166|gb|AAM63245.1| UFD1 like protein [Arabidopsis thaliana] &gt;gi|23506013|gb|AAN28866.1| At4g15420/dl3755w [Arabidopsis thaliana] &gt;gi|111609946|gb|ABH11523.1| UFD1d [Arabidopsis thaliana]…	sp|Q69KJ0|RTL3_ORYSJ/2e-65/Ribonuclease 3-like protein 3 OS=Oryza sativa subsp. japonica OX=39947 GN=Os06g0358800 PE=2 SV=1	eus:EUTSA_v10006531mg/4e-44/hypothetical protein; K11592 endoribonuclease Dicer [EC:3.1.26.-]	Cj1635c/2e-19/---	biological_process:GO:0006396//RNA processing;molecular_function:GO:0004525//ribonuclease III activity;	Bra039552,Bra012789	AT4G15417.1	-	GO:0005737//cytoplasm;GO:0005634//nucleus	GO:0003725//double-stranded RNA binding;GO:0004525//ribonuclease III activity	GO:0090502//RNA phosphodiester bond hydrolysis, endonucleolytic;GO:0006396//RNA processing;;;;	gi|18414447|ref|NP_567465.1|/2.78953e-50/ubiquitin fusion degradation UFD1 family protein [Arabidopsis thaliana] &gt;gi|17933289|gb|AAL48228.1|AF446353_1 AT4g15420/dl3755w [Arabidopsis thaliana] &gt;gi|21554166|gb|AAM63245.1| UFD1 like protein [Arabidopsis thaliana] &gt;gi|23506013|gb|AAN28866.1| At4g15420/dl3755w [Arabidopsis thaliana] &gt;gi|111609946|gb|ABH11523.1| UFD1d [Arabidopsis thaliana]…
BraA01g021340.3C	A01	11634407	11635962	-	YES	gi|685302849|ref|XP_009142130.1|/7.58892e-108/PREDICTED: uncharacterized protein LOC103866013 [Brassica rapa]	sp|Q8RW96|2A5G_ARATH/0.0/Serine/threonine protein phosphatase 2A 59 kDa regulatory subunit B' gamma isoform OS=Arabidopsis thaliana OX=3702 GN=B'GAMMA PE=1 SV=2	brp:103870944/0.0/serine/threonine protein phosphatase 2A 59 kDa regulatory subunit B' gamma isoform; K11584 serine/threonine-protein phosphatase 2A regulatory subunit B'	NA	molecular_function:GO:0005488//binding;	Bra039553,Bra012790,Bra031294	AT4G15415.2	ko03015//mRNA surveillance pathway	GO:0016021//integral component of membrane;GO:0005739//mitochondrion;GO:0000159//protein phosphatase type 2A complex;GO:0005634//nucleus	GO:0008601;GO:0008266//poly(U) RNA binding	GO:0034047;GO:0006555//methionine metabolic process;GO:0031348//negative regulation of defense response;GO:0010090//trichome morphogenesis;GO:0090342//regulation of cell aging;GO:0007165//signal transduction;;;;	gi|685302849|ref|XP_009142130.1|/7.58892e-108/PREDICTED: uncharacterized protein LOC103866013 [Brassica rapa]sp|Q8RW96|2A5G_ARATH/0.0/Serine/threonine protein phosphatase 2A 59 kDa regulatory subunit B' gamma isoform OS=Arabidopsis thaliana OX=3702 GN=B'GAMMA PE=1 SV=2brp:103870944/0.0/serine/threonine protein phosphatase 2A 59 kDa regulatory subunit B' gamma isoform; K11584 serine/threonine-prot…
BraA03g000230.3C	A03	80865	82391	-	NO	gi|674921903|emb|CDY11184.1|/0/BnaA03g00200D [Brassica napus]	NA	NA	NA	NA	Bra005670,Bra028908	AT5G01712.1	-	GO:0016021//integral component of membrane;GO:0005622//intracellular	GO:0008168//methyltransferase activity	GO:0048193//Golgi vesicle transport;GO:0032259//methylation;;;;	gi|674921903|emb|CDY11184.1|/0/BnaA03g00200D [Brassica napus]NANANANABra005670,Bra028908AT5G01712.1-GO:0016021//integral component of membrane;GO:0005622//intracellularGO:0008168//methyltransferase activityGO:0048193//Golgi vesicle transport;GO:0032259//methylation
BraA03g000240.3C	A03	84637	87185	-	YES	gi|685279417|ref|XP_009130631.1|/0/PREDICTED: uncharacterized protein LOC103855402 [Brassica rapa]	sp|Q8RWU5|FBL3_ARATH/0.0/F-box/LRR-repeat protein 3 OS=Arabidopsis thaliana OX=3702 GN=FBL3 PE=2 SV=1	brp:103855400/0.0/F-box/LRR-repeat protein 3; K10268 F-box and leucine-rich repeat protein 2/20	NA	molecular_function:GO:0005515//protein binding;	Bra005669	AT5G01720.1	-	GO:0005737//cytoplasm;GO:0005634//nucleus;GO:0019005//SCF ubiquitin ligase complex	GO:0061630//ubiquitin protein ligase activity	GO:0009407//toxin catabolic process;GO:0016567//protein ubiquitination;GO:0031146//SCF-dependent proteasomal ubiquitin-dependent protein catabolic process;;;;	gi|685279417|ref|XP_009130631.1|/0/PREDICTED: uncharacterized protein LOC103855402 [Brassica rapa]sp|Q8RWU5|FBL3_ARATH/0.0/F-box/LRR-repeat protein 3 OS=Arabidopsis thaliana OX=3702 GN=FBL3 PE=2 SV=1brp:103855400/0.0/F-box/LRR-repeat protein 3; K10268 F-box and leucine-rich repeat protein 2/20NAmolecular_function:GO:0005515//protein binding;Bra005669AT5G01720.1-GO:0005737//cytoplasm;GO:0005634//n…
BraA03g000250.3C	A03	90154	91335	+	YES	gi|923538448|ref|XP_013723299.1|/0/PREDICTED: F-box/LRR-repeat protein 3 [Brassica napus]	sp|Q9LZX1|LOR15_ARATH/1e-141/Protein LURP-one-related 15 OS=Arabidopsis thaliana OX=3702 GN=At5g01750 PE=1 SV=1	bvg:104900389/9e-07/uncharacterized LOC104900389; K03239 translation initiation factor eIF-2B subunit alpha	NA	NA	Bra005668,Bra028910,Bra031046	-	-	-	-	-	gi|923538448|ref|XP_013723299.1|/0/PREDICTED: F-box/LRR-repeat protein 3 [Brassica napus]sp|Q9LZX1|LOR15_ARATH/1e-141/Protein LURP-one-related 15 OS=Arabidopsis thaliana OX=3702 GN=At5g01750 PE=1 SV=1bvg:104900389/9e-07/uncharacterized LOC104900389; K03239 translation initiation factor eIF-2B subunit alphaNANABra005668,Bra028910,Bra031046-----
BraA03g000260.3C	A03	92009	94432	+	NO	gi|685279407|ref|XP_009130626.1|/7.93309e-162/PREDICTED: protein LURP-one-related 15 [Brassica rapa] &gt;gi|922433195|ref|XP_013622716.1| PREDICTED: protein LURP-one-related 15-like [Brassica oleracea var. oleracea] &gt;gi|923921765|ref|XP_013730113.1| PREDICTED: protein LURP-one-related 15-like [Brassica napus] &gt;gi|674952298|emb|CDX80752.1| BnaC03g00060D [Brassica napus]	sp|F4KAU9|TOL7_ARATH/0.0/TOM1-like protein 7 OS=Arabidopsis thaliana OX=3702 GN=TOL7 PE=2 SV=1	NA	NA	biological_process:GO:0006886//intracellular protein transport;cellular_component:GO:0005622//intracellular;	Bra005667	AT5G01760.1	-	GO:0005795//Golgi stack	GO:0008565//protein transporter activity	GO:0006891//intra-Golgi vesicle-mediated transport;GO:0006886//intracellular protein transport;;;;	gi|685279407|ref|XP_009130626.1|/7.93309e-162/PREDICTED: protein LURP-one-related 15 [Brassica rapa] &gt;gi|922433195|ref|XP_013622716.1| PREDICTED: protein LURP-one-related 15-like [Brassica oleracea var. oleracea] &gt;gi|923921765|ref|XP_013730113.1| PREDICTED: protein LURP-one-related 15-like [Brassica napus] &gt;gi|674952298|emb|CDX80752.1| BnaC03g00060D [Brassica napus]sp|F4KAU9|TOL7_ARATH/0…
BraA03g000270.3C	A03	97974	98549	-	NO	gi|685279411|ref|XP_009130628.1|/0/PREDICTED: target of Myb protein 1 isoform X2 [Brassica rapa]	NA	NA	NA	NA	Bra005666	AT5G01790.1	-	GO:0009507//chloroplast	-	-	gi|685279411|ref|XP_009130628.1|/0/PREDICTED: target of Myb protein 1 isoform X2 [Brassica rapa]NANANANABra005666AT5G01790.1-GO:0009507//chloroplast--
BraA03g000280.3C	A03	104066	104752	+	NO	gi|674921897|emb|CDY11178.1|/3.05714e-142/BnaA03g00140D [Brassica napus]	sp|Q42485|ZFP1_ARATH/4e-13/Zinc finger protein 1 OS=Arabidopsis thaliana OX=3702 GN=ZFP1 PE=2 SV=1	jcu:105640434/1e-08/putative DNA glycosylase At3g47830; K10773 endonuclease III [EC:4.2.99.18]	NA	molecular_function:GO:0003676//nucleic acid binding;	Bra005665,Bra028914	AT5G01860.1	-	GO:0005634//nucleus	GO:0003700//transcription factor activity, sequence-specific DNA binding;GO:0003676//nucleic acid binding;GO:0008270//zinc ion binding	GO:0006355//regulation of transcription, DNA-templated;;;;	gi|674921897|emb|CDY11178.1|/3.05714e-142/BnaA03g00140D [Brassica napus]sp|Q42485|ZFP1_ARATH/4e-13/Zinc finger protein 1 OS=Arabidopsis thaliana OX=3702 GN=ZFP1 PE=2 SV=1jcu:105640434/1e-08/putative DNA glycosylase At3g47830; K10773 endonuclease III [EC:4.2.99.18]NAmolecular_function:GO:0003676//nucleic acid binding;Bra005665,Bra028914AT5G01860.1-GO:0005634//nucleusGO:0003700//transcription facto…
BraA03g000290.3C	A03	107086	107807	-	YES	gi|685279405|ref|XP_009130624.1|/6.25101e-167/PREDICTED: zinc finger protein 1-like [Brassica rapa]	sp|Q9SUP7|HMGB6_ARATH/6e-07/High mobility group B protein 6 OS=Arabidopsis thaliana OX=3702 GN=HMGB6 PE=2 SV=1	vvi:100243346/2e-11/high mobility group B protein 6; K09273 upstream-binding transcription factor	NA	NA	Bra005664	-	-	-	-	-	gi|685279405|ref|XP_009130624.1|/6.25101e-167/PREDICTED: zinc finger protein 1-like [Brassica rapa]sp|Q9SUP7|HMGB6_ARATH/6e-07/High mobility group B protein 6 OS=Arabidopsis thaliana OX=3702 GN=HMGB6 PE=2 SV=1vvi:100243346/2e-11/high mobility group B protein 6; K09273 upstream-binding transcription factorNANABra005664-----
BraA03g000300.3C	A03	108487	109973	+	YES	gi|685279403|ref|XP_009130623.1|/1.88402e-114/PREDICTED: uncharacterized protein LOC103855396 isoform X2 [Brassica rapa]	sp|Q9LZV4|STN8_ARATH/0.0/Serine/threonine-protein kinase STN8, chloroplastic OS=Arabidopsis thaliana OX=3702 GN=STN8 PE=2 SV=1	cme:CYME_CMS463C/2e-11/similar to serine/threonine protein kinase; K08282 non-specific serine/threonine protein kinase [EC:2.7.11.1]	YAL017w_2/6e-10/---	biological_process:GO:0006468//protein phosphorylation;molecular_function:GO:0004672//protein kinase activity;GO:0005524//ATP binding;	Bra005663	AT5G01920.1	-	GO:0009534//chloroplast thylakoid	GO:0004674//protein serine/threonine kinase activity;GO:0005524//ATP binding	GO:0006468//protein phosphorylation;GO:0042549//photosystem II stabilization;;;;	gi|685279403|ref|XP_009130623.1|/1.88402e-114/PREDICTED: uncharacterized protein LOC103855396 isoform X2 [Brassica rapa]sp|Q9LZV4|STN8_ARATH/0.0/Serine/threonine-protein kinase STN8, chloroplastic OS=Arabidopsis thaliana OX=3702 GN=STN8 PE=2 SV=1cme:CYME_CMS463C/2e-11/similar to serine/threonine protein kinase; K08282 non-specific serine/threonine protein kinase [EC:2.7.11.1]YAL017w_2/6e-10/---bi…
BraA03g000310.3C	A03	110379	113798	-	NO	gi|685279399|ref|XP_009130621.1|/0/PREDICTED: serine/threonine-protein kinase STN8, chloroplastic [Brassica rapa]	sp|Q9LZV3|MAN6_ARATH/0.0/Mannan endo-1,4-beta-mannosidase 6 OS=Arabidopsis thaliana OX=3702 GN=MAN6 PE=2 SV=1	brp:103855394/0.0/mannan endo-1,4-beta-mannosidase 6; K19355 mannan endo-1,4-beta-mannosidase [EC:3.2.1.78]	TM1227/1e-52/---	biological_process:GO:0005975//carbohydrate metabolic process;molecular_function:GO:0004553//hydrolase activity, hydrolyzing O-glycosyl compounds;	Bra005662	AT5G01930.1	-	GO:0005576//extracellular region	GO:0016985//mannan endo-1,4-beta-mannosidase activity	GO:0046355//mannan catabolic process;GO:0009845//seed germination;;;;	gi|685279399|ref|XP_009130621.1|/0/PREDICTED: serine/threonine-protein kinase STN8, chloroplastic [Brassica rapa]sp|Q9LZV3|MAN6_ARATH/0.0/Mannan endo-1,4-beta-mannosidase 6 OS=Arabidopsis thaliana OX=3702 GN=MAN6 PE=2 SV=1brp:103855394/0.0/mannan endo-1,4-beta-mannosidase 6; K19355 mannan endo-1,4-beta-mannosidase [EC:3.2.1.78]TM1227/1e-52/---biological_process:GO:0005975//carbohydrate metabolic …
BraA03g000320.3C	A03	114095	118568	-	NO	gi|685279399|ref|XP_009130621.1|/8.55308e-67/PREDICTED: serine/threonine-protein kinase STN8, chloroplastic [Brassica rapa]	sp|C0LGD7|Y1684_ARATH/0.0/Probable LRR receptor-like serine/threonine-protein kinase At1g06840 OS=Arabidopsis thaliana OX=3702 GN=At1g06840 PE=2 SV=2	pper:PRUPE_ppa008002mg/3e-148/hypothetical protein; K04730 interleukin-1 receptor-associated kinase 1 [EC:2.7.11.1]	Cgl2127_1/3e-20/---	biological_process:GO:0006468//protein phosphorylation;molecular_function:GO:0005515//protein binding;GO:0004672//protein kinase activity;GO:0005524//ATP binding;	Bra005661	AT5G01950.1	ko04626//Plant-pathogen interaction	GO:0016021//integral component of membrane;GO:0009507//chloroplast;GO:0005886//plasma membrane	GO:0004674//protein serine/threonine kinase activity;GO:0005524//ATP binding	GO:0006468//protein phosphorylation;GO:0007169//transmembrane receptor protein tyrosine kinase signaling pathway;;;;	gi|685279399|ref|XP_009130621.1|/8.55308e-67/PREDICTED: serine/threonine-protein kinase STN8, chloroplastic [Brassica rapa]sp|C0LGD7|Y1684_ARATH/0.0/Probable LRR receptor-like serine/threonine-protein kinase At1g06840 OS=Arabidopsis thaliana OX=3702 GN=At1g06840 PE=2 SV=2pper:PRUPE_ppa008002mg/3e-148/hypothetical protein; K04730 interleukin-1 receptor-associated kinase 1 [EC:2.7.11.1]Cgl2127_1/3e…
BraA03g000330.3C	A03	119432	123926	-	NO	gi|685279395|ref|XP_009130619.1|/0/PREDICTED: mannan endo-1,4-beta-mannosidase 6 isoform X2 [Brassica rapa] &gt;gi|685279397|ref|XP_009130620.1| PREDICTED: mannan endo-1,4-beta-mannosidase 6 isoform X2 [Brassica rapa] &gt;gi|923538438|ref|XP_013723279.1| PREDICTED: mannan endo-1,4-beta-mannosidase 6 isoform X2 [Brassica napus]	sp|C0LGU1|Y5374_ARATH/0.0/Probable LRR receptor-like serine/threonine-protein kinase At5g37450 OS=Arabidopsis thaliana OX=3702 GN=At5g37450 PE=2 SV=1	pper:PRUPE_ppa008002mg/2e-93/hypothetical protein; K04730 interleukin-1 receptor-associated kinase 1 [EC:2.7.11.1]	ML0017/1e-12/---	biological_process:GO:0006468//protein phosphorylation;molecular_function:GO:0005524//ATP binding;GO:0004672//protein kinase activity;GO:0005515//protein binding;	Bra005660	AT5G37450.1	ko04626//Plant-pathogen interaction	GO:0005886//plasma membrane;GO:0016021//integral component of membrane	GO:0005524//ATP binding;GO:0004674//protein serine/threonine kinase activity	GO:0006468//protein phosphorylation;GO:0007169//transmembrane receptor protein tyrosine kinase signaling pathway;;;;	gi|685279395|ref|XP_009130619.1|/0/PREDICTED: mannan endo-1,4-beta-mannosidase 6 isoform X2 [Brassica rapa] &gt;gi|685279397|ref|XP_009130620.1| PREDICTED: mannan endo-1,4-beta-mannosidase 6 isoform X2 [Brassica rapa] &gt;gi|923538438|ref|XP_013723279.1| PREDICTED: mannan endo-1,4-beta-mannosidase 6 isoform X2 [Brassica napus]sp|C0LGU1|Y5374_ARATH/0.0/Probable LRR receptor-like serine/threonine-p…
BraA03g001400.3C	A03	635628	636164	+	NO	gi|685279733|ref|XP_009130788.1|/0/PREDICTED: uncharacterized protein At3g28850-like [Brassica rapa]	NA	NA	NA	NA	Bra005788	AT5G03890.1	-	GO:0005634//nucleus	-	-	gi|685279733|ref|XP_009130788.1|/0/PREDICTED: uncharacterized protein At3g28850-like [Brassica rapa]NANANANABra005788AT5G03890.1-GO:0005634//nucleus--
BraA03g001410.3C	A03	637093	640102	+	NO	gi|685279735|ref|XP_009130789.1|/0/PREDICTED: uncharacterized protein LOC103855546 [Brassica rapa]	sp|Q9LZA6|SDP1_ARATH/0.0/Triacylglycerol lipase SDP1 OS=Arabidopsis thaliana OX=3702 GN=SDP1 PE=1 SV=1	brp:103855549/0.0/triacylglycerol lipase SDP1; K14674 TAG lipase / steryl ester hydrolase / phospholipase A2 / LPA acyltransferase [EC:3.1.1.3 3.1.1.13 3.1.1.4 2.3.1.51]	SPAC1A6.05c/1e-72/---	biological_process:GO:0008152//metabolic process;GO:0006629//lipid metabolic process;molecular_function:GO:0004806//triglyceride lipase activity;	Bra005789,Bra028805,Bra009491,Bra005790	AT5G04040.1	ko01100//Metabolic pathways;ko01110//Biosynthesis of secondary metabolites;ko00564//Glycerophospholipid metabolism;ko00561//Glycerolipid metabolism;ko00100//Steroid biosynthesis;ko00592//alpha-Linolenic acid metabolism;ko00565//Ether lipid metabolism;ko00591//Linoleic acid metabolism;ko00590//Arachidonic acid metabolism	GO:0016021//integral component of membrane;GO:0012511//monolayer-surrounded lipid storage body	GO:0004806//triglyceride lipase activity	GO:0006071//glycerol metabolic process;GO:0016558//protein import into peroxisome matrix;GO:0044265//cellular macromolecule catabolic process;GO:0019433//triglyceride catabolic process;GO:0006635//fatty acid beta-oxidation;;;;	gi|685279735|ref|XP_009130789.1|/0/PREDICTED: uncharacterized protein LOC103855546 [Brassica rapa]sp|Q9LZA6|SDP1_ARATH/0.0/Triacylglycerol lipase SDP1 OS=Arabidopsis thaliana OX=3702 GN=SDP1 PE=1 SV=1brp:103855549/0.0/triacylglycerol lipase SDP1; K14674 TAG lipase / steryl ester hydrolase / phospholipase A2 / LPA acyltransferase [EC:3.1.1.3 3.1.1.13 3.1.1.4 2.3.1.51]SPAC1A6.05c/1e-72/---biologica…
BraA03g001420.3C	A03	649503	649949	-	NO	gi|685279739|ref|XP_009130792.1|/1.00317e-130/PREDICTED: uncharacterized protein LOC103855548 [Brassica rapa]	sp|Q9LZA6|SDP1_ARATH/8e-73/Triacylglycerol lipase SDP1 OS=Arabidopsis thaliana OX=3702 GN=SDP1 PE=1 SV=1	brp:103855549/8e-78/triacylglycerol lipase SDP1; K14674 TAG lipase / steryl ester hydrolase / phospholipase A2 / LPA acyltransferase [EC:3.1.1.3 3.1.1.13 3.1.1.4 2.3.1.51]	NA	NA	Bra005790,Bra005789,Bra028805	AT5G04040.1	ko01100//Metabolic pathways;ko01110//Biosynthesis of secondary metabolites;ko00564//Glycerophospholipid metabolism;ko00561//Glycerolipid metabolism;ko00100//Steroid biosynthesis;ko00592//alpha-Linolenic acid metabolism;ko00565//Ether lipid metabolism;ko00591//Linoleic acid metabolism;ko00590//Arachidonic acid metabolism	GO:0016021//integral component of membrane;GO:0012511//monolayer-surrounded lipid storage body	GO:0004806//triglyceride lipase activity	GO:0006071//glycerol metabolic process;GO:0016558//protein import into peroxisome matrix;GO:0044265//cellular macromolecule catabolic process;GO:0019433//triglyceride catabolic process;GO:0006635//fatty acid beta-oxidation;;;;	gi|685279739|ref|XP_009130792.1|/1.00317e-130/PREDICTED: uncharacterized protein LOC103855548 [Brassica rapa]sp|Q9LZA6|SDP1_ARATH/8e-73/Triacylglycerol lipase SDP1 OS=Arabidopsis thaliana OX=3702 GN=SDP1 PE=1 SV=1brp:103855549/8e-78/triacylglycerol lipase SDP1; K14674 TAG lipase / steryl ester hydrolase / phospholipase A2 / LPA acyltransferase [EC:3.1.1.3 3.1.1.13 3.1.1.4 2.3.1.51]NANABra005790,B…
BraA03g001430.3C	A03	652527	653180	+	NO	gi|685279741|ref|XP_009130793.1|/0/PREDICTED: triacylglycerol lipase SDP1 [Brassica rapa]	sp|Q3E715|DF301_ARATH/3e-39/Defensin-like protein 301 OS=Arabidopsis thaliana OX=3702 GN=At5g04045 PE=3 SV=1	NA	NA	NA	Bra005791	-	-	-	-	-	gi|685279741|ref|XP_009130793.1|/0/PREDICTED: triacylglycerol lipase SDP1 [Brassica rapa]sp|Q3E715|DF301_ARATH/3e-39/Defensin-like protein 301 OS=Arabidopsis thaliana OX=3702 GN=At5g04045 PE=3 SV=1NANANABra005791-----
BraA03g001440.3C	A03	656050	656456	+	NO	gi|685279741|ref|XP_009130793.1|/3.30222e-77/PREDICTED: triacylglycerol lipase SDP1 [Brassica rapa]	sp|Q8S8M0|WIH2_ARATH/2e-06/Cysteine-rich and transmembrane domain-containing protein WIH2 OS=Arabidopsis thaliana OX=3702 GN=WIH2 PE=1 SV=1	NA	NA	NA	Bra005792,Bra009487	AT5G04080.1	-	GO:0005622//intracellular;GO:0005886//plasma membrane	-	GO:0010363//regulation of plant-type hypersensitive response;GO:0009963//positive regulation of flavonoid biosynthetic process;GO:0006612//protein targeting to membrane;;;;	gi|685279741|ref|XP_009130793.1|/3.30222e-77/PREDICTED: triacylglycerol lipase SDP1 [Brassica rapa]sp|Q8S8M0|WIH2_ARATH/2e-06/Cysteine-rich and transmembrane domain-containing protein WIH2 OS=Arabidopsis thaliana OX=3702 GN=WIH2 PE=1 SV=1NANANABra005792,Bra009487AT5G04080.1-GO:0005622//intracellular;GO:0005886//plasma membrane-GO:0010363//regulation of plant-type hypersensitive response;GO:000996…
BraA03g001450.3C	A03	663852	666298	-	YES	gi|685279746|ref|XP_009130795.1|/1.55027e-46/PREDICTED: cysteine-rich and transmembrane domain-containing protein A isoform X1 [Brassica rapa]	sp|Q9SS38|GYRBP_ARATH/1e-75/DNA gyrase subunit B, chloroplastic OS=Arabidopsis thaliana OX=3702 GN=GYRBC PE=2 SV=3	brp:103855554/0.0/DNA gyrase subunit B, chloroplastic-like; K02470 DNA gyrase subunit B [EC:5.99.1.3]	all5265/5e-52/---	biological_process:GO:0006265//DNA topological change;molecular_function:GO:0005524//ATP binding;GO:0003918//DNA topoisomerase type II (ATP-hydrolyzing) activity;GO:0003677//DNA binding;	Bra005794,Bra009485	AT5G04110.1	-	GO:0009330//DNA topoisomerase complex (ATP-hydrolyzing);GO:0005634//nucleus	GO:0003677//DNA binding;GO:0005524//ATP binding;GO:0003918//DNA topoisomerase type II (ATP-hydrolyzing) activity	GO:0006261//DNA-dependent DNA replication;GO:0007059//chromosome segregation;GO:0006265//DNA topological change;;;;	gi|685279746|ref|XP_009130795.1|/1.55027e-46/PREDICTED: cysteine-rich and transmembrane domain-containing protein A isoform X1 [Brassica rapa]sp|Q9SS38|GYRBP_ARATH/1e-75/DNA gyrase subunit B, chloroplastic OS=Arabidopsis thaliana OX=3702 GN=GYRBC PE=2 SV=3brp:103855554/0.0/DNA gyrase subunit B, chloroplastic-like; K02470 DNA gyrase subunit B [EC:5.99.1.3]all5265/5e-52/---biological_process:GO:000…
BraA03g001460.3C	A03	670134	674424	-	YES	gi|922492503|ref|XP_013585452.1|/1.07623e-60/PREDICTED: uncharacterized protein LOC106294445 [Brassica oleracea var. oleracea] &gt;gi|922492506|ref|XP_013585453.1| PREDICTED: uncharacterized protein LOC106294445 [Brassica oleracea var. oleracea] &gt;gi|922492509|ref|XP_013585454.1| PREDICTED: uncharacterized protein LOC106294445 [Brassica oleracea var. oleracea]	sp|Q9SS38|GYRBP_ARATH/0.0/DNA gyrase subunit B, chloroplastic OS=Arabidopsis thaliana OX=3702 GN=GYRBC PE=2 SV=3	brp:103856825/0.0/DNA gyrase subunit B, mitochondrial; K02470 DNA gyrase subunit B [EC:5.99.1.3]	all5265/0.0/---	biological_process:GO:0006265//DNA topological change;molecular_function:GO:0003677//DNA binding;GO:0003918//DNA topoisomerase type II (ATP-hydrolyzing) activity;GO:0005524//ATP binding;	Bra005795,Bra028796,Bra029828	AT5G04130.1	-	GO:0005739//mitochondrion;GO:0009330//DNA topoisomerase complex (ATP-hydrolyzing);GO:0005694//chromosome	GO:0003677//DNA binding;GO:0005524//ATP binding;GO:0003918//DNA topoisomerase type II (ATP-hydrolyzing) activity	GO:0006261//DNA-dependent DNA replication;GO:0007059//chromosome segregation;GO:0006265//DNA topological change;;;;	gi|922492503|ref|XP_013585452.1|/1.07623e-60/PREDICTED: uncharacterized protein LOC106294445 [Brassica oleracea var. oleracea] &gt;gi|922492506|ref|XP_013585453.1| PREDICTED: uncharacterized protein LOC106294445 [Brassica oleracea var. oleracea] &gt;gi|922492509|ref|XP_013585454.1| PREDICTED: uncharacterized protein LOC106294445 [Brassica oleracea var. oleracea]sp|Q9SS38|GYRBP_ARATH/0.0/DNA gyras…
BraA03g001470.3C	A03	682313	683615	-	YES	gi|685279754|ref|XP_009130799.1|/0/PREDICTED: uncharacterized protein LOC103855554 isoform X2 [Brassica rapa]	sp|Q9FYE6|BH101_ARATH/2e-114/Transcription factor bHLH101 OS=Arabidopsis thaliana OX=3702 GN=BHLH101 PE=1 SV=1	csv:101220763/1e-39/transcription factor bHLH100-like; K18486 heart-and neural crest derivatives-expressed protein 2	NA	molecular_function:GO:0046983//protein dimerization activity;GO:0003677//DNA binding;	Bra005795	AT5G04150.1	-	GO:0005634//nucleus	GO:0003677//DNA binding;GO:0046983//protein dimerization activity;GO:0003700//transcription factor activity, sequence-specific DNA binding	GO:0010106//cellular response to iron ion starvation;GO:0006355//regulation of transcription, DNA-templated;GO:0055072//iron ion homeostasis;;;;	gi|685279754|ref|XP_009130799.1|/0/PREDICTED: uncharacterized protein LOC103855554 isoform X2 [Brassica rapa]sp|Q9FYE6|BH101_ARATH/2e-114/Transcription factor bHLH101 OS=Arabidopsis thaliana OX=3702 GN=BHLH101 PE=1 SV=1csv:101220763/1e-39/transcription factor bHLH100-like; K18486 heart-and neural crest derivatives-expressed protein 2NAmolecular_function:GO:0046983//protein dimerization activity;G…
BraA03g006250.3C	A03	2730433	2731513	+	NO	gi|685280989|ref|XP_009131401.1|/2.93051e-115/PREDICTED: BAG family molecular chaperone regulator 2 [Brassica rapa] &gt;gi|923540255|ref|XP_013727817.1| PREDICTED: BAG family molecular chaperone regulator 2-like [Brassica napus] &gt;gi|923759209|ref|XP_013676672.1| PREDICTED: BAG family molecular chaperone regulator 2 [Brassica napus]	sp|Q9C7U7|MYB20_ARATH/4e-76/Transcription factor MYB20 OS=Arabidopsis thaliana OX=3702 GN=MYB20 PE=2 SV=1	brp:103856072/1e-177/protein ODORANT1-like; K09422 myb proto-oncogene protein, plant	ECU11g1690/5e-28/---	molecular_function:GO:0003677//DNA binding;	Bra006249,Bra008764	AT5G14340.1	ko04626//Plant-pathogen interaction	GO:0005634//nucleus	GO:0003700//transcription factor activity, sequence-specific DNA binding;GO:0003677//DNA binding;GO:0003682//chromatin binding	GO:0006355//regulation of transcription, DNA-templated;;;;	gi|685280989|ref|XP_009131401.1|/2.93051e-115/PREDICTED: BAG family molecular chaperone regulator 2 [Brassica rapa] &gt;gi|923540255|ref|XP_013727817.1| PREDICTED: BAG family molecular chaperone regulator 2-like [Brassica napus] &gt;gi|923759209|ref|XP_013676672.1| PREDICTED: BAG family molecular chaperone regulator 2 [Brassica napus]sp|Q9C7U7|MYB20_ARATH/4e-76/Transcription factor MYB20 OS=Arabi…
BraA03g006260.3C	A03	2733115	2735031	-	YES	gi|685280987|ref|XP_009131400.1|/0/PREDICTED: zinc finger protein CONSTANS-LIKE 6-like [Brassica rapa]	sp|Q9SNB7|PP264_ARATH/0.0/Pentatricopeptide repeat-containing protein At3g46610 OS=Arabidopsis thaliana OX=3702 GN=At3g46610 PE=2 SV=1	sly:101263225/1e-35/pentatricopeptide repeat-containing protein At2g18940, chloroplastic; K17710 pentatricopeptide repeat domain-containing protein 1	NA	molecular_function:GO:0005515//protein binding;	Bra006250	-	-	-	-	-	gi|685280987|ref|XP_009131400.1|/0/PREDICTED: zinc finger protein CONSTANS-LIKE 6-like [Brassica rapa]sp|Q9SNB7|PP264_ARATH/0.0/Pentatricopeptide repeat-containing protein At3g46610 OS=Arabidopsis thaliana OX=3702 GN=At3g46610 PE=2 SV=1sly:101263225/1e-35/pentatricopeptide repeat-containing protein At2g18940, chloroplastic; K17710 pentatricopeptide repeat domain-containing protein 1NAmolecular_fu…
BraA03g006270.3C	A03	2737391	2738159	+	YES	gi|685280991|ref|XP_009131402.1|/1.11382e-93/PREDICTED: classical arabinogalactan protein 6-like [Brassica rapa] &gt;gi|923597752|ref|XP_013740163.1| PREDICTED: classical arabinogalactan protein 6-like [Brassica napus]	sp|Q0WPX7|BAG2_ARATH/3e-21/BAG family molecular chaperone regulator 2 OS=Arabidopsis thaliana OX=3702 GN=BAG2 PE=1 SV=1	NA	NA	molecular_function:GO:0005515//protein binding;	Bra006251,Bra023460	AT5G14360.1	-	GO:0005739//mitochondrion	-	-	gi|685280991|ref|XP_009131402.1|/1.11382e-93/PREDICTED: classical arabinogalactan protein 6-like [Brassica rapa] &gt;gi|923597752|ref|XP_013740163.1| PREDICTED: classical arabinogalactan protein 6-like [Brassica napus]sp|Q0WPX7|BAG2_ARATH/3e-21/BAG family molecular chaperone regulator 2 OS=Arabidopsis thaliana OX=3702 GN=BAG2 PE=1 SV=1NANAmolecular_function:GO:0005515//protein binding;Bra006251,B…
BraA03g006280.3C	A03	2738736	2740123	-	NO	gi|685280995|ref|XP_009131405.1|/0/PREDICTED: E3 ubiquitin-protein ligase RGLG2 isoform X2 [Brassica rapa]	sp|Q9C9A9|COL7_ARATH/8e-20/Zinc finger protein CONSTANS-LIKE 7 OS=Arabidopsis thaliana OX=3702 GN=COL7 PE=2 SV=1	sly:101258043/3e-08/two-component response regulator-like PRR37; K12130 pseudo-response regulator 5	NA	molecular_function:GO:0005515//protein binding;	Bra006252,Bra008763,Bra023461	AT5G14370.1	ko04712//Circadian rhythm - plant	GO:0005634//nucleus	-	-;GO:2000028;GO:0009908;GO:0009909;GO:0048573	gi|685280995|ref|XP_009131405.1|/0/PREDICTED: E3 ubiquitin-protein ligase RGLG2 isoform X2 [Brassica rapa]sp|Q9C9A9|COL7_ARATH/8e-20/Zinc finger protein CONSTANS-LIKE 7 OS=Arabidopsis thaliana OX=3702 GN=COL7 PE=2 SV=1sly:101258043/3e-08/two-component response regulator-like PRR37; K12130 pseudo-response regulator 5NAmolecular_function:GO:0005515//protein binding;Bra006252,Bra008763,Bra023461AT5G…
BraA03g006290.3C	A03	2741503	2741931	-	NO	gi|687568142|ref|NP_001288960.1|/0/probable methyltransferase PMT9 [Brassica rapa] &gt;gi|157849758|gb|ABV89662.1| dehydration-responsive protein-related [Brassica rapa]	sp|Q9LY91|AGP6_ARATH/9e-67/Classical arabinogalactan protein 6 OS=Arabidopsis thaliana OX=3702 GN=AGP6 PE=2 SV=1	dosa:Os04t0498700-01/5e-10/Os04g0498700; Haem peroxidase family protein.; K00430 peroxidase [EC:1.11.1.7]	CC3441/3e-09/---	NA	NA	-	-	-	-	-	gi|687568142|ref|NP_001288960.1|/0/probable methyltransferase PMT9 [Brassica rapa] &gt;gi|157849758|gb|ABV89662.1| dehydration-responsive protein-related [Brassica rapa]sp|Q9LY91|AGP6_ARATH/9e-67/Classical arabinogalactan protein 6 OS=Arabidopsis thaliana OX=3702 GN=AGP6 PE=2 SV=1dosa:Os04t0498700-01/5e-10/Os04g0498700; Haem peroxidase family protein.; K00430 peroxidase [EC:1.11.1.7]CC3441/3e-09/…
BraA03g006300.3C	A03	2744120	2746091	-	YES	gi|685281005|ref|XP_009131409.1|/0/PREDICTED: uncharacterized protein LOC103856080 isoform X3 [Brassica rapa]	sp|Q9LY87|RGLG2_ARATH/0.0/E3 ubiquitin-protein ligase RGLG2 OS=Arabidopsis thaliana OX=3702 GN=RGLG2 PE=1 SV=1	brp:103856078/0.0/E3 ubiquitin-protein ligase RGLG2; K16280 E3 ubiquitin-protein ligase RGLG [EC:2.3.2.27]	NA	NA	Bra006253,Bra008758,Bra023465,Bra000997,Bra039105,Bra027761	AT5G14420.4	-	GO:0005886//plasma membrane;GO:0005634//nucleus	GO:0016874//ligase activity;GO:0004842//ubiquitin-protein transferase activity;GO:0008270//zinc ion binding	GO:0009690//cytokinin metabolic process;GO:0080148//negative regulation of response to water deprivation;GO:0016567//protein ubiquitination;GO:0009850//auxin metabolic process;;;;	gi|685281005|ref|XP_009131409.1|/0/PREDICTED: uncharacterized protein LOC103856080 isoform X3 [Brassica rapa]sp|Q9LY87|RGLG2_ARATH/0.0/E3 ubiquitin-protein ligase RGLG2 OS=Arabidopsis thaliana OX=3702 GN=RGLG2 PE=1 SV=1brp:103856078/0.0/E3 ubiquitin-protein ligase RGLG2; K16280 E3 ubiquitin-protein ligase RGLG [EC:2.3.2.27]NANABra006253,Bra008758,Bra023465,Bra000997,Bra039105,Bra027761AT5G14420.4…
BraA03g006310.3C	A03	2747412	2750392	+	YES	gi|674954999|emb|CDX78579.1|/0/BnaA03g04910D [Brassica napus]	sp|Q8VZV7|PMT9_ARATH/0.0/Probable methyltransferase PMT9 OS=Arabidopsis thaliana OX=3702 GN=At5g14430 PE=2 SV=1	vvi:100245434/2e-98/probable methyltransferase PMT28; K16302 metal transporter CNNM	NA	molecular_function:GO:0008168//methyltransferase activity;	Bra006254	AT5G14430.1	-	GO:0000139//Golgi membrane;GO:0005768//endosome;GO:0009505//plant-type cell wall;GO:0005774//vacuolar membrane;GO:0016021//integral component of membrane;GO:0005802//trans-Golgi network	GO:0008168//methyltransferase activity	GO:0032259//methylation;;;;	gi|674954999|emb|CDX78579.1|/0/BnaA03g04910D [Brassica napus]sp|Q8VZV7|PMT9_ARATH/0.0/Probable methyltransferase PMT9 OS=Arabidopsis thaliana OX=3702 GN=At5g14430 PE=2 SV=1vvi:100245434/2e-98/probable methyltransferase PMT28; K16302 metal transporter CNNMNAmolecular_function:GO:0008168//methyltransferase activity;Bra006254AT5G14430.1-GO:0000139//Golgi membrane;GO:0005768//endosome;GO:0009505//pla…
BraA03g006320.3C	A03	2750734	2752104	-	YES	gi|685282647|ref|XP_009132241.1|/0/PREDICTED: NAC domain-containing protein 8 [Brassica rapa]	sp|Q7Y180|AN322_ORYSJ/7e-07/Acidic leucine-rich nuclear phosphoprotein 32-related protein 2 OS=Oryza sativa subsp. japonica OX=39947 GN=Os03g0668900 PE=2 SV=1	bdi:100844943/7e-48/SWI/SNF complex subunit SWI3A-like; K11649 SWI/SNF related-matrix-associated actin-dependent regulator of chromatin subfamily C	XF1267/3e-06/---	NA	Bra006255,Bra023466	AT5G14440.2	-	-	-	-	gi|685282647|ref|XP_009132241.1|/0/PREDICTED: NAC domain-containing protein 8 [Brassica rapa]sp|Q7Y180|AN322_ORYSJ/7e-07/Acidic leucine-rich nuclear phosphoprotein 32-related protein 2 OS=Oryza sativa subsp. japonica OX=39947 GN=Os03g0668900 PE=2 SV=1bdi:100844943/7e-48/SWI/SNF complex subunit SWI3A-like; K11649 SWI/SNF related-matrix-associated actin-dependent regulator of chromatin subfamily CX…
BraA03g006330.3C	A03	2754545	2755967	+	NO	gi|685281009|ref|XP_009131411.1|/0/PREDICTED: putative glucose-6-phosphate 1-epimerase [Brassica rapa] &gt;gi|685281011|ref|XP_009131412.1| PREDICTED: putative glucose-6-phosphate 1-epimerase [Brassica rapa]	NA	brp:103856081/0.0/uncharacterized LOC103856081; K00737 beta-1,4-mannosyl-glycoprotein beta-1,4-N-acetylglucosaminyltransferase [EC:2.4.1.144]	NA	NA	Bra006256,Bra008753,Bra023467,Bra025284	AT5G14480.1	ko01100//Metabolic pathways;ko04075//Plant hormone signal transduction;ko00510//N-Glycan biosynthesis	GO:0005794//Golgi apparatus;GO:0016021//integral component of membrane	GO:0003830//beta-1,4-mannosylglycoprotein 4-beta-N-acetylglucosaminyltransferase activity	GO:0006487//protein N-linked glycosylation;;;;	gi|685281009|ref|XP_009131411.1|/0/PREDICTED: putative glucose-6-phosphate 1-epimerase [Brassica rapa] &gt;gi|685281011|ref|XP_009131412.1| PREDICTED: putative glucose-6-phosphate 1-epimerase [Brassica rapa]NAbrp:103856081/0.0/uncharacterized LOC103856081; K00737 beta-1,4-mannosyl-glycoprotein beta-1,4-N-acetylglucosaminyltransferase [EC:2.4.1.144]NANABra006256,Bra008753,Bra023467,Bra025284AT5G14…
BraA03g006340.3C	A03	2756935	2759914	-	YES	gi|685281014|ref|XP_009131414.1|/0/PREDICTED: U-box domain-containing protein 2 [Brassica rapa]	sp|Q6NQK2|NAC8_ARATH/1e-60/SUPPRESSOR OF GAMMA RESPONSE 1 OS=Arabidopsis thaliana OX=3702 GN=SOG1 PE=1 SV=1	NA	NA	biological_process:GO:0006355//regulation of transcription, DNA-templated;molecular_function:GO:0003677//DNA binding;	Bra006257	AT5G14490.1	-	GO:0005634//nucleus	GO:0003677//DNA binding;GO:0003700//transcription factor activity, sequence-specific DNA binding	GO:0006355//regulation of transcription, DNA-templated;GO:0007275//multicellular organism development;;;;	gi|685281014|ref|XP_009131414.1|/0/PREDICTED: U-box domain-containing protein 2 [Brassica rapa]sp|Q6NQK2|NAC8_ARATH/1e-60/SUPPRESSOR OF GAMMA RESPONSE 1 OS=Arabidopsis thaliana OX=3702 GN=SOG1 PE=1 SV=1NANAbiological_process:GO:0006355//regulation of transcription, DNA-templated;molecular_function:GO:0003677//DNA binding;Bra006257AT5G14490.1-GO:0005634//nucleusGO:0003677//DNA binding;GO:0003700//…
BraA03g006350.3C	A03	2762737	2764216	-	NO	gi|685281016|ref|XP_009131415.1|/0/PREDICTED: pescadillo homolog [Brassica rapa]	sp|Q40784|AAPC_CENCI/6e-138/Putative glucose-6-phosphate 1-epimerase OS=Cenchrus ciliaris OX=35872 PE=2 SV=1	brp:103856082/0.0/putative glucose-6-phosphate 1-epimerase; K01792 glucose-6-phosphate 1-epimerase [EC:5.1.3.15]	VC2001/6e-48/---	biological_process:GO:0005975//carbohydrate metabolic process;molecular_function:GO:0030246//carbohydrate binding;GO:0003824//catalytic activity;GO:0016853//isomerase activity;	Bra006258,Bra001000	AT5G14500.1	ko01100//Metabolic pathways;ko01110//Biosynthesis of secondary metabolites;ko00010//Glycolysis / Gluconeogenesis	GO:0016021//integral component of membrane;GO:0005634//nucleus	GO:0004034//aldose 1-epimerase activity;GO:0030246//carbohydrate binding	GO:0006012//galactose metabolic process;GO:0009086//methionine biosynthetic process;GO:0000394//RNA splicing, via endonucleolytic cleavage and ligation;;;;	gi|685281016|ref|XP_009131415.1|/0/PREDICTED: pescadillo homolog [Brassica rapa]sp|Q40784|AAPC_CENCI/6e-138/Putative glucose-6-phosphate 1-epimerase OS=Cenchrus ciliaris OX=35872 PE=2 SV=1brp:103856082/0.0/putative glucose-6-phosphate 1-epimerase; K01792 glucose-6-phosphate 1-epimerase [EC:5.1.3.15]VC2001/6e-48/---biological_process:GO:0005975//carbohydrate metabolic process;molecular_function:GO…
BraA03g006360.3C	A03	2766414	2767483	-	NO	gi|923716443|ref|XP_013663934.1|/3.28564e-57/PREDICTED: uncharacterized protein LOC106368503 isoform X1 [Brassica napus]	sp|Q8GWV5|PUB3_ARATH/1e-30/U-box domain-containing protein 3 OS=Arabidopsis thaliana OX=3702 GN=PUB3 PE=2 SV=2	atr:18447577/1e-55/U-box domain-containing protein 3; K08332 vacuolar protein 8	NA	molecular_function:GO:0005515//protein binding;GO:0005488//binding;	Bra006259	AT5G14510.1	-	-	-	GO:0010014//meristem initiation;GO:0045492//xylan biosynthetic process;GO:0009832//plant-type cell wall biogenesis;GO:0010413//glucuronoxylan metabolic process;GO:0010089//xylem development;;;;	gi|923716443|ref|XP_013663934.1|/3.28564e-57/PREDICTED: uncharacterized protein LOC106368503 isoform X1 [Brassica napus]sp|Q8GWV5|PUB3_ARATH/1e-30/U-box domain-containing protein 3 OS=Arabidopsis thaliana OX=3702 GN=PUB3 PE=2 SV=2atr:18447577/1e-55/U-box domain-containing protein 3; K08332 vacuolar protein 8NAmolecular_function:GO:0005515//protein binding;GO:0005488//binding;Bra006259AT5G14510.1-…
BraA03g006370.3C	A03	2769473	2772779	-	YES	gi|685367395|ref|XP_009117687.1|/1.17828e-164/PREDICTED: LOW QUALITY PROTEIN: serine/threonine protein phosphatase 2A 57 kDa regulatory subunit B&apos; alpha isoform-like, partial [Brassica rapa]	sp|Q9LYK7|PESC_ARATH/0.0/Pescadillo homolog OS=Arabidopsis thaliana OX=3702 GN=PES PE=1 SV=1	brp:103856085/0.0/pescadillo homolog; K14843 pescadillo	SPBC19F5.05c/1e-128/---	NA	Bra006260	AT5G14520.1	-	GO:0005730//nucleolus;GO:0030687//preribosome, large subunit precursor;GO:0005654//nucleoplasm	GO:0043021//ribonucleoprotein complex binding;GO:0005515//protein binding;GO:0003713//transcription coactivator activity	GO:0006606//protein import into nucleus;GO:0000463//maturation of LSU-rRNA from tricistronic rRNA transcript (SSU-rRNA, 5.8S rRNA, LSU-rRNA);GO:0051604//protein maturation;GO:1903506//regulation of nucleic acid-templated transcription;GO:2000232//regulation of rRNA processing;GO:0000466//maturation of 5.8S rRNA from tricistronic rRNA transcript (SSU-rRNA, 5.8S rRNA, LSU-rRNA);;;;	gi|685367395|ref|XP_009117687.1|/1.17828e-164/PREDICTED: LOW QUALITY PROTEIN: serine/threonine protein phosphatase 2A 57 kDa regulatory subunit B&apos; alpha isoform-like, partial [Brassica rapa]sp|Q9LYK7|PESC_ARATH/0.0/Pescadillo homolog OS=Arabidopsis thaliana OX=3702 GN=PES PE=1 SV=1brp:103856085/0.0/pescadillo homolog; K14843 pescadilloSPBC19F5.05c/1e-128/---NABra006260AT5G14520.1-GO:0005730/…
BraA03g006380.3C	A03	2778238	2779019	+	NO	gi|674897403|emb|CDY35507.1|/1.01096e-55/BnaA01g24050D [Brassica napus]	sp|Q9LPN5|VP601_ARATH/1e-25/Vacuolar protein sorting-associated protein 60.1 OS=Arabidopsis thaliana OX=3702 GN=VPS60-1 PE=1 SV=1	crb:CARUB_v10016187mg/1e-25/hypothetical protein; K12198 charged multivesicular body protein 5	NA	NA	NA	-	-	-	-	-	gi|674897403|emb|CDY35507.1|/1.01096e-55/BnaA01g24050D [Brassica napus]sp|Q9LPN5|VP601_ARATH/1e-25/Vacuolar protein sorting-associated protein 60.1 OS=Arabidopsis thaliana OX=3702 GN=VPS60-1 PE=1 SV=1crb:CARUB_v10016187mg/1e-25/hypothetical protein; K12198 charged multivesicular body protein 5NANANA-----
BraA03g006390.3C	A03	2782486	2782791	+	NO	gi|674955004|emb|CDX78584.1|/0/BnaA03g04960D [Brassica napus]	NA	NA	NA	NA	Bra031075	-	-	-	-	-	gi|674955004|emb|CDX78584.1|/0/BnaA03g04960D [Brassica napus]NANANANABra031075-----
BraA03g006400.3C	A03	2784923	2789633	-	YES	gi|685281021|ref|XP_009131418.1|/0/PREDICTED: isocitrate dehydrogenase [NADP], chloroplastic/mitochondrial [Brassica rapa]	sp|Q9S7G6|PNP2_ARATH/0.0/Polyribonucleotide nucleotidyltransferase 2, mitochondrial OS=Arabidopsis thaliana OX=3702 GN=PNP2 PE=2 SV=1	brp:103856086/0.0/polyribonucleotide nucleotidyltransferase 2, mitochondrial; K00962 polyribonucleotide nucleotidyltransferase [EC:2.7.7.8]	YPO3490/0.0/---	molecular_function:GO:0003723//RNA binding;GO:0003676//nucleic acid binding;	Bra006261,Bra008751	AT5G14580.1	ko03018//RNA degradation;ko00230//Purine metabolism;ko00240//Pyrimidine metabolism	GO:0005739//mitochondrion	GO:0003723//RNA binding;GO:0004654//polyribonucleotide nucleotidyltransferase activity;GO:0000175//3'-5'-exoribonuclease activity	GO:0000963//mitochondrial RNA processing;GO:0042991//transcription factor import into nucleus;GO:0000957//mitochondrial RNA catabolic process;GO:0006364//rRNA processing;GO:0008033//tRNA processing;GO:0006402//mRNA catabolic process;GO:0090503//RNA phosphodiester bond hydrolysis, exonucleolytic;GO:0006397//mRNA processing;;;;	gi|685281021|ref|XP_009131418.1|/0/PREDICTED: isocitrate dehydrogenase [NADP], chloroplastic/mitochondrial [Brassica rapa]sp|Q9S7G6|PNP2_ARATH/0.0/Polyribonucleotide nucleotidyltransferase 2, mitochondrial OS=Arabidopsis thaliana OX=3702 GN=PNP2 PE=2 SV=1brp:103856086/0.0/polyribonucleotide nucleotidyltransferase 2, mitochondrial; K00962 polyribonucleotide nucleotidyltransferase [EC:2.7.7.8]YPO34…
BraA03g006410.3C	A03	2790117	2793086	-	YES	gi|685281023|ref|XP_009131419.1|/0/PREDICTED: shaggy-related protein kinase epsilon [Brassica rapa]	sp|Q8LPJ5|ICDHP_ARATH/0.0/Isocitrate dehydrogenase [NADP], chloroplastic/mitochondrial OS=Arabidopsis thaliana OX=3702 GN=At5g14590 PE=1 SV=1	brp:103856088/0.0/isocitrate dehydrogenase [NADP], chloroplastic/mitochondrial; K00031 isocitrate dehydrogenase [EC:1.1.1.42]	AGc3429/0.0/---	NA	Bra006262	AT5G14590.1	ko01100//Metabolic pathways;ko01110//Biosynthesis of secondary metabolites;ko01200//Carbon metabolism;ko01230//Biosynthesis of amino acids;ko01210//2-Oxocarboxylic acid metabolism;ko00480//Glutathione metabolism;ko04146//Peroxisome;ko00020//Citrate cycle (TCA cycle)	GO:0009570//chloroplast stroma;GO:0009534//chloroplast thylakoid;GO:0005739//mitochondrion	GO:0051287//NAD binding;GO:0004450//isocitrate dehydrogenase (NADP+) activity;GO:0000287//magnesium ion binding	GO:0006099//tricarboxylic acid cycle;GO:0006102//isocitrate metabolic process;;;;	gi|685281023|ref|XP_009131419.1|/0/PREDICTED: shaggy-related protein kinase epsilon [Brassica rapa]sp|Q8LPJ5|ICDHP_ARATH/0.0/Isocitrate dehydrogenase [NADP], chloroplastic/mitochondrial OS=Arabidopsis thaliana OX=3702 GN=At5g14590 PE=1 SV=1brp:103856088/0.0/isocitrate dehydrogenase [NADP], chloroplastic/mitochondrial; K00031 isocitrate dehydrogenase [EC:1.1.1.42]AGc3429/0.0/---NABra006262AT5G1459…
BraA03g006420.3C	A03	2793612	2796009	-	NO	gi|685281027|ref|XP_009131421.1|/3.96826e-83/PREDICTED: uncharacterized protein LOC103856091 [Brassica rapa]	sp|Q8VZD5|KSG5_ARATH/0.0/Shaggy-related protein kinase epsilon OS=Arabidopsis thaliana OX=3702 GN=ASK5 PE=1 SV=1	brp:103856089/0.0/shaggy-related protein kinase epsilon; K03083 glycogen synthase kinase 3 beta [EC:2.7.11.26]	SPAC1687.15/9e-151/---	biological_process:GO:0006468//protein phosphorylation;molecular_function:GO:0005524//ATP binding;GO:0004672//protein kinase activity;	Bra006263,Bra006328	AT5G14640.1	ko04931//Insulin resistance	GO:0005829//cytosol;GO:0009507//chloroplast;GO:0005634//nucleus	GO:0004674//protein serine/threonine kinase activity;GO:0004842//ubiquitin-protein transferase activity;GO:0005524//ATP binding;GO:0005515//protein binding	GO:0046777//protein autophosphorylation;GO:0006511//ubiquitin-dependent protein catabolic process;GO:0009651//response to salt stress;GO:0016567//protein ubiquitination;GO:0006972//hyperosmotic response;;;;	gi|685281027|ref|XP_009131421.1|/3.96826e-83/PREDICTED: uncharacterized protein LOC103856091 [Brassica rapa]sp|Q8VZD5|KSG5_ARATH/0.0/Shaggy-related protein kinase epsilon OS=Arabidopsis thaliana OX=3702 GN=ASK5 PE=1 SV=1brp:103856089/0.0/shaggy-related protein kinase epsilon; K03083 glycogen synthase kinase 3 beta [EC:2.7.11.26]SPAC1687.15/9e-151/---biological_process:GO:0006468//protein phosphor…
BraA03g006430.3C	A03	2797045	2798111	+	YES	gi|674955010|emb|CDX78590.1|/0/BnaA03g05020D [Brassica napus]	NA	brp:103856091/1e-83/uncharacterized LOC103856091; K11877 proteasome assembly chaperone 3	NA	NA	Bra006264,Bra023482	AT5G14710.1	-	GO:0000502//proteasome complex;GO:0005634//nucleus	-	GO:0009062//fatty acid catabolic process;;;;	gi|674955010|emb|CDX78590.1|/0/BnaA03g05020D [Brassica napus]NAbrp:103856091/1e-83/uncharacterized LOC103856091; K11877 proteasome assembly chaperone 3NANABra006264,Bra023482AT5G14710.1-GO:0000502//proteasome complex;GO:0005634//nucleus-GO:0009062//fatty acid catabolic process
BraA03g006440.3C	A03	2798563	2802015	-	YES	gi|685281032|ref|XP_009131422.1|/4.31525e-86/PREDICTED: uncharacterized protein LOC103856094 [Brassica rapa]	sp|O49565|FB239_ARATH/1e-72/Putative F-box protein At4g21240 OS=Arabidopsis thaliana OX=3702 GN=At4g21240 PE=4 SV=1	crb:CARUB_v10002760mg/5e-101/hypothetical protein; K08835 serine/threonine-protein kinase OSR1/STK39 [EC:2.7.11.1]	YAR019c/8e-18/---	biological_process:GO:0006468//protein phosphorylation;molecular_function:GO:0004672//protein kinase activity;GO:0005515//protein binding;GO:0005524//ATP binding;	Bra006265,Bra008742,Bra023483	AT5G14720.1	-	GO:0005886//plasma membrane;GO:0005634//nucleus	GO:0004672//protein kinase activity;GO:0005524//ATP binding	GO:0006468//protein phosphorylation;;;;	gi|685281032|ref|XP_009131422.1|/4.31525e-86/PREDICTED: uncharacterized protein LOC103856094 [Brassica rapa]sp|O49565|FB239_ARATH/1e-72/Putative F-box protein At4g21240 OS=Arabidopsis thaliana OX=3702 GN=At4g21240 PE=4 SV=1crb:CARUB_v10002760mg/5e-101/hypothetical protein; K08835 serine/threonine-protein kinase OSR1/STK39 [EC:2.7.11.1]YAR019c/8e-18/---biological_process:GO:0006468//protein phosph…
BraA03g006450.3C	A03	2803169	2804073	+	NO	gi|674865042|emb|CDY67864.1|/1.74524e-22/BnaAnng25420D [Brassica napus]	NA	NA	NA	NA	Bra006267	-	-	-	-	-	gi|674865042|emb|CDY67864.1|/1.74524e-22/BnaAnng25420D [Brassica napus]NANANANABra006267-----
BraA03g006460.3C	A03	2804919	2806768	+	NO	gi|674881605|emb|CDY50715.1|/8.68073e-15/BnaCnng19490D [Brassica napus]	sp|Q9SHE8|PSAF_ARATH/1e-10/Photosystem I reaction center subunit III, chloroplastic OS=Arabidopsis thaliana OX=3702 GN=PSAF PE=1 SV=1	brp:103833816/5e-10/photosystem I reaction center subunit III, chloroplastic-like; K02694 photosystem I subunit III	NA	biological_process:GO:0015979//photosynthesis;cellular_component:GO:0009522//photosystem I;GO:0009538//photosystem I reaction center;	Bra038418	-	-	-	-	-	gi|674881605|emb|CDY50715.1|/8.68073e-15/BnaCnng19490D [Brassica napus]sp|Q9SHE8|PSAF_ARATH/1e-10/Photosystem I reaction center subunit III, chloroplastic OS=Arabidopsis thaliana OX=3702 GN=PSAF PE=1 SV=1brp:103833816/5e-10/photosystem I reaction center subunit III, chloroplastic-like; K02694 photosystem I subunit IIINAbiological_process:GO:0015979//photosynthesis;cellular_component:GO:0009522//p…
BraA03g006470.3C	A03	2806788	2807057	+	NO	gi|685263689|ref|XP_009105939.1|/4.87205e-132/PREDICTED: la-related protein 1A-like isoform X1 [Brassica rapa] &gt;gi|685263691|ref|XP_009105947.1| PREDICTED: la-related protein 1A-like isoform X1 [Brassica rapa] &gt;gi|685263693|ref|XP_009105955.1| PREDICTED: la-related protein 1A-like isoform X1 [Brassica rapa] &gt;gi|685263695|ref|XP_009105963.1| PREDICTED: la-related protein 1A-like isoform X…	sp|P13192|PSAF_HORVU/2e-15/Photosystem I reaction center subunit III, chloroplastic OS=Hordeum vulgare OX=4513 GN=PSAF PE=1 SV=2	brp:103833816/5e-15/photosystem I reaction center subunit III, chloroplastic-like; K02694 photosystem I subunit III	NA	biological_process:GO:0015979//photosynthesis;cellular_component:GO:0009522//photosystem I;GO:0009538//photosystem I reaction center;	Bra014908	-	-	-	-	-	gi|685263689|ref|XP_009105939.1|/4.87205e-132/PREDICTED: la-related protein 1A-like isoform X1 [Brassica rapa] &gt;gi|685263691|ref|XP_009105947.1| PREDICTED: la-related protein 1A-like isoform X1 [Brassica rapa] &gt;gi|685263693|ref|XP_009105955.1| PREDICTED: la-related protein 1A-like isoform X1 [Brassica rapa] &gt;gi|685263695|ref|XP_009105963.1| PREDICTED: la-related protein 1A-like isoform X…
BraA03g006480.3C	A03	2807656	2808504	+	NO	gi|922449015|ref|XP_013627879.1|/5.7591e-90/PREDICTED: uncharacterized protein LOC106334071 [Brassica oleracea var. oleracea] &gt;gi|923885962|ref|XP_013714385.1| PREDICTED: uncharacterized protein LOC106418266 [Brassica napus]	sp|Q940X9|LRP1A_ARATH/9e-80/La-related protein 1A OS=Arabidopsis thaliana OX=3702 GN=LARP1A PE=1 SV=1	brp:103832626/1e-132/la-related protein 1A-like; K18757 la-related protein 1	MT0180/1e-06/---	NA	Bra020153,Bra030897	-	-	-	-	-	gi|922449015|ref|XP_013627879.1|/5.7591e-90/PREDICTED: uncharacterized protein LOC106334071 [Brassica oleracea var. oleracea] &gt;gi|923885962|ref|XP_013714385.1| PREDICTED: uncharacterized protein LOC106418266 [Brassica napus]sp|Q940X9|LRP1A_ARATH/9e-80/La-related protein 1A OS=Arabidopsis thaliana OX=3702 GN=LARP1A PE=1 SV=1brp:103832626/1e-132/la-related protein 1A-like; K18757 la-related prot…
BraA03g006490.3C	A03	2807656	2808178	+	NO	gi|685281032|ref|XP_009131422.1|/2.59683e-87/PREDICTED: uncharacterized protein LOC103856094 [Brassica rapa]	sp|Q940X9|LRP1A_ARATH/6e-65/La-related protein 1A OS=Arabidopsis thaliana OX=3702 GN=LARP1A PE=1 SV=1	brp:103832626/4e-107/la-related protein 1A-like; K18757 la-related protein 1	MT0180/7e-07/---	NA	Bra020153,Bra030897	-	-	-	-	-	gi|685281032|ref|XP_009131422.1|/2.59683e-87/PREDICTED: uncharacterized protein LOC103856094 [Brassica rapa]sp|Q940X9|LRP1A_ARATH/6e-65/La-related protein 1A OS=Arabidopsis thaliana OX=3702 GN=LARP1A PE=1 SV=1brp:103832626/4e-107/la-related protein 1A-like; K18757 la-related protein 1MT0180/7e-07/---NABra020153,Bra030897-----
BraA03g006500.3C	A03	2813764	2814873	-	NO	gi|674955015|emb|CDX78595.1|/0/BnaA03g05070D [Brassica napus]	sp|Q6NLV0|HS147_ARATH/1e-07/14.7 kDa heat shock protein OS=Arabidopsis thaliana OX=3702 GN=HSP14.7 PE=2 SV=1	NA	NA	NA	Bra006268,Bra006266	-	-	-	-	-	gi|674955015|emb|CDX78595.1|/0/BnaA03g05070D [Brassica napus]sp|Q6NLV0|HS147_ARATH/1e-07/14.7 kDa heat shock protein OS=Arabidopsis thaliana OX=3702 GN=HSP14.7 PE=2 SV=1NANANABra006268,Bra006266-----
BraA03g006510.3C	A03	2815593	2816472	+	NO	gi|922457903|ref|XP_013630753.1|/0/PREDICTED: pyrroline-5-carboxylate reductase-like [Brassica oleracea var. oleracea]	NA	NA	NA	NA	Bra006267	-	-	-	-	-	gi|922457903|ref|XP_013630753.1|/0/PREDICTED: pyrroline-5-carboxylate reductase-like [Brassica oleracea var. oleracea]NANANANABra006267-----
BraA03g006520.3C	A03	2816885	2821932	+	YES	gi|685281039|ref|XP_009131425.1|/0/PREDICTED: UDP-glycosyltransferase 90A1-like [Brassica rapa] &gt;gi|923540323|ref|XP_013727999.1| PREDICTED: UDP-glycosyltransferase 90A1-like [Brassica napus]	NA	smo:SELMODRAFT_444049/1e-55/hypothetical protein; K11592 endoribonuclease Dicer [EC:3.1.26.-]	NA	molecular_function:GO:0005488//binding;	Bra006269,Bra008736,Bra023488,Bra006329	AT5G14790.1	-	-	-	-	gi|685281039|ref|XP_009131425.1|/0/PREDICTED: UDP-glycosyltransferase 90A1-like [Brassica rapa] &gt;gi|923540323|ref|XP_013727999.1| PREDICTED: UDP-glycosyltransferase 90A1-like [Brassica napus]NAsmo:SELMODRAFT_444049/1e-55/hypothetical protein; K11592 endoribonuclease Dicer [EC:3.1.26.-]NAmolecular_function:GO:0005488//binding;Bra006269,Bra008736,Bra023488,Bra006329AT5G14790.1----
BraA03g006530.3C	A03	2822542	2825048	-	NO	gi|685281041|ref|XP_009131426.1|/2.93932e-122/PREDICTED: uncharacterized protein LOC103856101 [Brassica rapa]	sp|P54904|P5CR1_ARATH/3e-162/Pyrroline-5-carboxylate reductase OS=Arabidopsis thaliana OX=3702 GN=PROC1 PE=2 SV=1	brp:103856099/0.0/pyrroline-5-carboxylate reductase-like; K00286 pyrroline-5-carboxylate reductase [EC:1.5.1.2]	MA4102/3e-72/---	biological_process:GO:0055114//oxidation-reduction process;molecular_function:GO:0016757//transferase activity, transferring glycosyl groups;	Bra006270,Bra008735	AT5G14800.1	ko01100//Metabolic pathways;ko01110//Biosynthesis of secondary metabolites;ko01230//Biosynthesis of amino acids;ko00330//Arginine and proline metabolism	GO:0005618//cell wall;GO:0005737//cytoplasm	GO:0004735//pyrroline-5-carboxylate reductase activity	GO:0055114//oxidation-reduction process;GO:0009651//response to salt stress;GO:0009408//response to heat;GO:0055129//L-proline biosynthetic process;GO:0006567//threonine catabolic process;;;;	gi|685281041|ref|XP_009131426.1|/2.93932e-122/PREDICTED: uncharacterized protein LOC103856101 [Brassica rapa]sp|P54904|P5CR1_ARATH/3e-162/Pyrroline-5-carboxylate reductase OS=Arabidopsis thaliana OX=3702 GN=PROC1 PE=2 SV=1brp:103856099/0.0/pyrroline-5-carboxylate reductase-like; K00286 pyrroline-5-carboxylate reductase [EC:1.5.1.2]MA4102/3e-72/---biological_process:GO:0055114//oxidation-reduction…
BraA03g006540.3C	A03	2826886	2828991	+	YES	gi|685281043|ref|XP_009131427.1|/0/PREDICTED: gibberellin-regulated protein 14-like [Brassica rapa]	sp|Q9ZVX4|U90A1_ARATH/0.0/UDP-glycosyltransferase 90A1 OS=Arabidopsis thaliana OX=3702 GN=UGT90A1 PE=2 SV=1	atr:18438318/1e-86/scopoletin glucosyltransferase; K13496 UDP-glucosyl transferase 73C [EC:2.4.1.-]	NA	NA	Bra006271,Bra008734	AT5G14860.1	ko01110//Biosynthesis of secondary metabolites;ko00908//Zeatin biosynthesis;ko00944//Flavone and flavonol biosynthesis	GO:0009507//chloroplast	GO:0016758//transferase activity, transferring hexosyl groups	GO:0008152//metabolic process;;;;	gi|685281043|ref|XP_009131427.1|/0/PREDICTED: gibberellin-regulated protein 14-like [Brassica rapa]sp|Q9ZVX4|U90A1_ARATH/0.0/UDP-glycosyltransferase 90A1 OS=Arabidopsis thaliana OX=3702 GN=UGT90A1 PE=2 SV=1atr:18438318/1e-86/scopoletin glucosyltransferase; K13496 UDP-glucosyl transferase 73C [EC:2.4.1.-]NANABra006271,Bra008734AT5G14860.1ko01110//Biosynthesis of secondary metabolites;ko00908//Zeat…
BraA03g006550.3C	A03	2830081	2831263	+	YES	gi|685281047|ref|XP_009131430.1|/0/PREDICTED: senescence-associated carboxylesterase 101-like isoform X1 [Brassica rapa]	NA	smo:SELMODRAFT_415962/3e-12/hypothetical protein; K01609 indole-3-glycerol phosphate synthase [EC:4.1.1.48]	NA	biological_process:GO:0030001//metal ion transport;molecular_function:GO:0046872//metal ion binding;	Bra006272,Bra023492,Bra006329	AT5G14910.1	-	GO:0009941//chloroplast envelope;GO:0009535//chloroplast thylakoid membrane;GO:0009570//chloroplast stroma	GO:0046872//metal ion binding	GO:0006098//pentose-phosphate shunt;GO:0019288//isopentenyl diphosphate biosynthetic process, methylerythritol 4-phosphate pathway;GO:0009735//response to cytokinin;GO:0045036//protein targeting to chloroplast;GO:0030001//metal ion transport;;;;	gi|685281047|ref|XP_009131430.1|/0/PREDICTED: senescence-associated carboxylesterase 101-like isoform X1 [Brassica rapa]NAsmo:SELMODRAFT_415962/3e-12/hypothetical protein; K01609 indole-3-glycerol phosphate synthase [EC:4.1.1.48]NAbiological_process:GO:0030001//metal ion transport;molecular_function:GO:0046872//metal ion binding;Bra006272,Bra023492,Bra006329AT5G14910.1-GO:0009941//chloroplast env…
BraA03g006560.3C	A03	2834319	2835512	+	YES	gi|685281045|ref|XP_009131429.1|/0/PREDICTED: alpha-mannosidase 2x-like [Brassica rapa]	sp|Q9LFR3|GASAE_ARATH/8e-139/Gibberellin-regulated protein 14 OS=Arabidopsis thaliana OX=3702 GN=GASA14 PE=1 SV=1	vcn:VOLCADRAFT_104214/2e-38/hypothetical protein; K14709 solute carrier family 39 (zinc transporter), member 1/2/3	Rv3876/5e-22/---	NA	Bra006273,Bra008731	AT5G14920.1	-	GO:0005886//plasma membrane;GO:0005576//extracellular region	GO:0005515//protein binding	GO:2000377//regulation of reactive oxygen species metabolic process;GO:0009740//gibberellic acid mediated signaling pathway;GO:0009651//response to salt stress;GO:0009737//response to abscisic acid;;;;	gi|685281045|ref|XP_009131429.1|/0/PREDICTED: alpha-mannosidase 2x-like [Brassica rapa]sp|Q9LFR3|GASAE_ARATH/8e-139/Gibberellin-regulated protein 14 OS=Arabidopsis thaliana OX=3702 GN=GASA14 PE=1 SV=1vcn:VOLCADRAFT_104214/2e-38/hypothetical protein; K14709 solute carrier family 39 (zinc transporter), member 1/2/3Rv3876/5e-22/---NABra006273,Bra008731AT5G14920.1-GO:0005886//plasma membrane;GO:00055…
BraA03g006570.3C	A03	2836373	2838200	+	YES	gi|685281054|ref|XP_009131432.1|/0/PREDICTED: paired amphipathic helix protein Sin3-like 2 isoform X1 [Brassica rapa]	sp|Q4F883|SG101_ARATH/8e-175/Senescence-associated carboxylesterase 101 OS=Arabidopsis thaliana OX=3702 GN=SAG101 PE=1 SV=1	vvi:100233033/2e-17/EDS1; enhanced disease susceptibility 1; K18875 enhanced disease susceptibility 1 protein	NA	NA	Bra006274,Bra008731,Bra008729	AT5G14930.2	-	GO:0009507//chloroplast;GO:0005634//nucleus	GO:0005515//protein binding;GO:0004806//triglyceride lipase activity	GO:0031348//negative regulation of defense response;GO:0002230//positive regulation of defense response to virus by host;GO:0009697//salicylic acid biosynthetic process;GO:0010200//response to chitin;GO:0006629//lipid metabolic process;GO:1900057//positive regulation of leaf senescence;GO:1902290//positive regulation of defense response to oomycetes;GO:1900426//positive regulation of defense resp…	gi|685281054|ref|XP_009131432.1|/0/PREDICTED: paired amphipathic helix protein Sin3-like 2 isoform X1 [Brassica rapa]sp|Q4F883|SG101_ARATH/8e-175/Senescence-associated carboxylesterase 101 OS=Arabidopsis thaliana OX=3702 GN=SAG101 PE=1 SV=1vvi:100233033/2e-17/EDS1; enhanced disease susceptibility 1; K18875 enhanced disease susceptibility 1 proteinNANABra006274,Bra008731,Bra008729AT5G14930.2-GO:00…
BraA03g006580.3C	A03	2838530	2842660	-	YES	gi|674955025|emb|CDX78605.1|/0/BnaA03g05170D [Brassica napus]	sp|Q9LFR0|GMAN2_ARATH/0.0/Alpha-mannosidase 2 OS=Arabidopsis thaliana OX=3702 GN=GMII PE=1 SV=1	brp:103856103/0.0/alpha-mannosidase 2x-like; K01231 alpha-mannosidase II [EC:3.2.1.114]	SPAC513.05/3e-08/---	biological_process:GO:0005975//carbohydrate metabolic process;GO:0006013//mannose metabolic process;molecular_function:GO:0004559//alpha-mannosidase activity;GO:0003824//catalytic activity;GO:0030246//carbohydrate binding;	Bra006275,Bra023496	AT5G14950.1	ko01100//Metabolic pathways;ko00510//N-Glycan biosynthesis	GO:0016021//integral component of membrane;GO:0000139//Golgi membrane;GO:0005768//endosome;GO:0005802//trans-Golgi network	GO:0008270//zinc ion binding;GO:0004572//mannosyl-oligosaccharide 1,3-1,6-alpha-mannosidase activity;GO:0030246//carbohydrate binding	GO:0006491//N-glycan processing;GO:0006013//mannose metabolic process;GO:0042538//hyperosmotic salinity response;GO:0006517//protein deglycosylation;;;;	gi|674955025|emb|CDX78605.1|/0/BnaA03g05170D [Brassica napus]sp|Q9LFR0|GMAN2_ARATH/0.0/Alpha-mannosidase 2 OS=Arabidopsis thaliana OX=3702 GN=GMII PE=1 SV=1brp:103856103/0.0/alpha-mannosidase 2x-like; K01231 alpha-mannosidase II [EC:3.2.1.114]SPAC513.05/3e-08/---biological_process:GO:0005975//carbohydrate metabolic process;GO:0006013//mannose metabolic process;molecular_function:GO:0004559//alpha…
BraA03g006590.3C	A03	2844092	2850328	-	YES	gi|685281059|ref|XP_009131434.1|/0/PREDICTED: probable receptor-like protein kinase At5g15080 [Brassica rapa] &gt;gi|923540354|ref|XP_013728089.1| PREDICTED: probable receptor-like protein kinase At5g15080 [Brassica napus] &gt;gi|674955026|emb|CDX78606.1| BnaA03g05180D [Brassica napus]	sp|Q9LFQ3|SNL2_ARATH/0.0/Paired amphipathic helix protein Sin3-like 2 OS=Arabidopsis thaliana OX=3702 GN=SNL2 PE=1 SV=2	brp:103856106/0.0/paired amphipathic helix protein Sin3-like 2; K11644 paired amphipathic helix protein Sin3a	SPBC1734.16c/6e-44/---	biological_process:GO:0006355//regulation of transcription, DNA-templated;	Bra006276,Bra023501,Bra040510,Bra023946,Bra008727	AT5G15020.2	-	GO:0005829//cytosol;GO:0005634//nucleus	-	GO:0010048//vernalization response;GO:0048440//carpel development;GO:0006355//regulation of transcription, DNA-templated;GO:0043481//anthocyanin accumulation in tissues in response to UV light;;;;	gi|685281059|ref|XP_009131434.1|/0/PREDICTED: probable receptor-like protein kinase At5g15080 [Brassica rapa] &gt;gi|923540354|ref|XP_013728089.1| PREDICTED: probable receptor-like protein kinase At5g15080 [Brassica napus] &gt;gi|674955026|emb|CDX78606.1| BnaA03g05180D [Brassica napus]sp|Q9LFQ3|SNL2_ARATH/0.0/Paired amphipathic helix protein Sin3-like 2 OS=Arabidopsis thaliana OX=3702 GN=SNL2 PE=…
BraA03g006600.3C	A03	2858608	2866604	+	NO	gi|685281062|ref|XP_009131435.1|/0/PREDICTED: probable pectate lyase 19 [Brassica rapa] &gt;gi|674955027|emb|CDX78607.1| BnaA03g05190D [Brassica napus]	sp|Q84WW3|VIP2L_ARATH/0.0/Inositol hexakisphosphate and diphosphoinositol-pentakisphosphate kinase VIP2 OS=Arabidopsis thaliana OX=3702 GN=VIP2 PE=1 SV=1	eus:EUTSA_v10012536mg/0.0/hypothetical protein; K13024 inositol-hexakisphosphate/diphosphoinositol-pentakisphosphate 1-kinase [EC:2.7.4.24]	NA	molecular_function:GO:0003993//acid phosphatase activity;	Bra006277,Bra008726,Bra040509,Bra001008,Bra021055,Bra024378,Bra031826,Bra031288,Bra029973	AT5G15070.1	ko04070//Phosphatidylinositol signaling system	GO:0005737//cytoplasm	GO:0003993//acid phosphatase activity;GO:0000829//inositol heptakisphosphate kinase activity;GO:0000828//inositol hexakisphosphate kinase activity	GO:0016311//dephosphorylation;GO:0016310//phosphorylation;GO:0032958//inositol phosphate biosynthetic process;;;;	gi|685281062|ref|XP_009131435.1|/0/PREDICTED: probable pectate lyase 19 [Brassica rapa] &gt;gi|674955027|emb|CDX78607.1| BnaA03g05190D [Brassica napus]sp|Q84WW3|VIP2L_ARATH/0.0/Inositol hexakisphosphate and diphosphoinositol-pentakisphosphate kinase VIP2 OS=Arabidopsis thaliana OX=3702 GN=VIP2 PE=1 SV=1eus:EUTSA_v10012536mg/0.0/hypothetical protein; K13024 inositol-hexakisphosphate/diphosphoinosi…
BraA03g006610.3C	A03	2867561	2869438	+	YES	gi|685281064|ref|XP_009131436.1|/0/PREDICTED: probable 2-aminoethanethiol dioxygenase [Brassica rapa]	sp|Q9LFP7|PIX7_ARATH/0.0/Probable serine/threonine-protein kinase PIX7 OS=Arabidopsis thaliana OX=3702 GN=PIX7 PE=1 SV=1	ppp:PHYPADRAFT_161314/2e-145/hypothetical protein; K04733 interleukin-1 receptor-associated kinase 4 [EC:2.7.11.1]	sll1575/5e-15/---	biological_process:GO:0006468//protein phosphorylation;molecular_function:GO:0004672//protein kinase activity;GO:0005524//ATP binding;	Bra006278,Bra008726,Bra008724,Bra017061	AT5G15080.1	ko02010//ABC transporters	GO:0005886//plasma membrane	GO:0005524//ATP binding;GO:0004674//protein serine/threonine kinase activity	GO:0006468//protein phosphorylation;;;;	gi|685281064|ref|XP_009131436.1|/0/PREDICTED: probable 2-aminoethanethiol dioxygenase [Brassica rapa]sp|Q9LFP7|PIX7_ARATH/0.0/Probable serine/threonine-protein kinase PIX7 OS=Arabidopsis thaliana OX=3702 GN=PIX7 PE=1 SV=1ppp:PHYPADRAFT_161314/2e-145/hypothetical protein; K04733 interleukin-1 receptor-associated kinase 4 [EC:2.7.11.1]sll1575/5e-15/---biological_process:GO:0006468//protein phosphor…
BraA03g006620.3C	A03	2870317	2872102	+	YES	gi|674882690|emb|CDY49713.1|/2.0609e-29/BnaA03g47390D [Brassica napus]	sp|Q9LFP5|PLY19_ARATH/0.0/Probable pectate lyase 19 OS=Arabidopsis thaliana OX=3702 GN=At5g15110 PE=2 SV=1	brp:103856110/0.0/probable pectate lyase 19; K01728 pectate lyase [EC:4.2.2.2]	BH0698/4e-16/---	NA	Bra006279,Bra008721,Bra023504	AT5G15110.1	ko00040//Pentose and glucuronate interconversions	GO:0005576//extracellular region	GO:0046872//metal ion binding;GO:0030570//pectate lyase activity	GO:0045490//pectin catabolic process;;;;	gi|674882690|emb|CDY49713.1|/2.0609e-29/BnaA03g47390D [Brassica napus]sp|Q9LFP5|PLY19_ARATH/0.0/Probable pectate lyase 19 OS=Arabidopsis thaliana OX=3702 GN=At5g15110 PE=2 SV=1brp:103856110/0.0/probable pectate lyase 19; K01728 pectate lyase [EC:4.2.2.2]BH0698/4e-16/---NABra006279,Bra008721,Bra023504AT5G15110.1ko00040//Pentose and glucuronate interconversionsGO:0005576//extracellular regionGO:004…
BraA03g006630.3C	A03	2875007	2876667	+	YES	gi|674955029|emb|CDX78609.1|/2.44693e-84/BnaA03g05210D [Brassica napus]	sp|Q9LXG9|PCO1_ARATH/1e-173/Plant cysteine oxidase 1 OS=Arabidopsis thaliana OX=3702 GN=PCO1 PE=1 SV=1	brp:103856111/0.0/probable 2-aminoethanethiol dioxygenase; K10712 cysteamine dioxygenase [EC:1.13.11.19]	NA	NA	Bra006280,Bra008720	AT5G15120.1	ko01100//Metabolic pathways;ko00430//Taurine and hypotaurine metabolism	GO:0005829//cytosol;GO:0005634//nucleus	GO:0017172//cysteine dioxygenase activity;GO:0046872//metal ion binding;GO:0047800//cysteamine dioxygenase activity	GO:0009061//anaerobic respiration;GO:0009862//systemic acquired resistance, salicylic acid mediated signaling pathway;GO:0070483//detection of hypoxia;GO:0010089//xylem development;GO:0018171//peptidyl-cysteine oxidation;GO:0010310//regulation of hydrogen peroxide metabolic process;GO:0044036//cell wall macromolecule metabolic process;;;;	gi|674955029|emb|CDX78609.1|/2.44693e-84/BnaA03g05210D [Brassica napus]sp|Q9LXG9|PCO1_ARATH/1e-173/Plant cysteine oxidase 1 OS=Arabidopsis thaliana OX=3702 GN=PCO1 PE=1 SV=1brp:103856111/0.0/probable 2-aminoethanethiol dioxygenase; K10712 cysteamine dioxygenase [EC:1.13.11.19]NANABra006280,Bra008720AT5G15120.1ko01100//Metabolic pathways;ko00430//Taurine and hypotaurine metabolismGO:0005829//cytos…
BraA03g006640.3C	A03	2879005	2879942	+	NO	gi|685281072|ref|XP_009131440.1|/0/PREDICTED: probable WRKY transcription factor 72 isoform X1 [Brassica rapa]	NA	NA	NA	NA	Bra006281	-	-	-	-	-	gi|685281072|ref|XP_009131440.1|/0/PREDICTED: probable WRKY transcription factor 72 isoform X1 [Brassica rapa]NANANANABra006281-----
BraA03g006650.3C	A03	2882089	2885783	-	NO	gi|685281079|ref|XP_009131443.1|/0/PREDICTED: aldose 1-epimerase-like [Brassica rapa]	sp|Q9STE8|TC753_ARATH/8e-64/Protein TOC75-3, chloroplastic OS=Arabidopsis thaliana OX=3702 GN=TOC75-3 PE=1 SV=1	brp:103875261/7e-25/serine/threonine-protein kinase At3g07070; K13430 serine/threonine-protein kinase PBS1 [EC:2.7.11.1]	NA	biological_process:GO:0006468//protein phosphorylation;GO:0006886//intracellular protein transport;molecular_function:GO:0015450//P-P-bond-hydrolysis-driven protein transmembrane transporter activity;GO:0004672//protein kinase activity;	Bra006282,Bra018197,Bra018196,Bra017694,Bra025238	AT3G46740.1	-	GO:0031359//integral component of chloroplast outer membrane;GO:0005774//vacuolar membrane;GO:0010006//Toc complex	GO:0015450//P-P-bond-hydrolysis-driven protein transmembrane transporter activity;GO:0005515//protein binding	GO:0048598//embryonic morphogenesis;GO:0009658//chloroplast organization;GO:0048481//plant ovule development;GO:0009735//response to cytokinin;GO:0045037//protein import into chloroplast stroma;;;;	gi|685281079|ref|XP_009131443.1|/0/PREDICTED: aldose 1-epimerase-like [Brassica rapa]sp|Q9STE8|TC753_ARATH/8e-64/Protein TOC75-3, chloroplastic OS=Arabidopsis thaliana OX=3702 GN=TOC75-3 PE=1 SV=1brp:103875261/7e-25/serine/threonine-protein kinase At3g07070; K13430 serine/threonine-protein kinase PBS1 [EC:2.7.11.1]NAbiological_process:GO:0006468//protein phosphorylation;GO:0006886//intracellular …
BraA03g006660.3C	A03	2885161	2885724	-	NO	gi|685281081|ref|XP_009131444.1|/0/PREDICTED: homeobox-leucine zipper protein HAT7-like [Brassica rapa]	sp|Q9LSE1|CDG1_ARATH/1e-36/Serine/threonine-protein kinase CDG1 OS=Arabidopsis thaliana OX=3702 GN=CDG1 PE=1 SV=1	brp:103875261/6e-50/serine/threonine-protein kinase At3g07070; K13430 serine/threonine-protein kinase PBS1 [EC:2.7.11.1]	NA	biological_process:GO:0006468//protein phosphorylation;molecular_function:GO:0004672//protein kinase activity;	Bra017694,Bra025238,Bra006282	-	-	-	-	-	gi|685281081|ref|XP_009131444.1|/0/PREDICTED: homeobox-leucine zipper protein HAT7-like [Brassica rapa]sp|Q9LSE1|CDG1_ARATH/1e-36/Serine/threonine-protein kinase CDG1 OS=Arabidopsis thaliana OX=3702 GN=CDG1 PE=1 SV=1brp:103875261/6e-50/serine/threonine-protein kinase At3g07070; K13430 serine/threonine-protein kinase PBS1 [EC:2.7.11.1]NAbiological_process:GO:0006468//protein phosphorylation;molecu…
BraA03g006670.3C	A03	2888845	2891051	+	YES	gi|685281083|ref|XP_009131445.1|/6.52416e-59/PREDICTED: transcription factor PRE2-like [Brassica rapa] &gt;gi|923597766|ref|XP_013740167.1| PREDICTED: transcription factor PRE2-like [Brassica napus]	sp|Q9LXG8|WRK72_ARATH/0.0/Probable WRKY transcription factor 72 OS=Arabidopsis thaliana OX=3702 GN=WRKY72 PE=2 SV=1	bvg:104900259/1e-27/probable WRKY transcription factor 25; K13424 WRKY transcription factor 33	NA	biological_process:GO:0006355//regulation of transcription, DNA-templated;molecular_function:GO:0043565//sequence-specific DNA binding;GO:0003700//transcription factor activity, sequence-specific DNA binding;	Bra006283,Bra008719,Bra023505,Bra040505	AT5G15130.1	ko04626//Plant-pathogen interaction	GO:0005634//nucleus	GO:0003700//transcription factor activity, sequence-specific DNA binding;GO:0003677//DNA binding	GO:0006355//regulation of transcription, DNA-templated;GO:0006952//defense response;;;;	gi|685281083|ref|XP_009131445.1|/6.52416e-59/PREDICTED: transcription factor PRE2-like [Brassica rapa] &gt;gi|923597766|ref|XP_013740167.1| PREDICTED: transcription factor PRE2-like [Brassica napus]sp|Q9LXG8|WRK72_ARATH/0.0/Probable WRKY transcription factor 72 OS=Arabidopsis thaliana OX=3702 GN=WRKY72 PE=2 SV=1bvg:104900259/1e-27/probable WRKY transcription factor 25; K13424 WRKY transcription f…
BraA03g006680.3C	A03	2892265	2894510	+	NO	gi|685281085|ref|XP_009131446.1|/0/PREDICTED: tyrosyl-DNA phosphodiesterase 1 isoform X1 [Brassica rapa]	sp|Q9FMP0|MD19A_ARATH/1e-07/Mediator of RNA polymerase II transcription subunit 19a OS=Arabidopsis thaliana OX=3702 GN=MED19A PE=1 SV=1	brp:103856116/0.0/aldose 1-epimerase-like; K01785 aldose 1-epimerase [EC:5.1.3.3]	TM0282/3e-86/---	biological_process:GO:0005975//carbohydrate metabolic process;molecular_function:GO:0030246//carbohydrate binding;GO:0003824//catalytic activity;GO:0016853//isomerase activity;	Bra006284,Bra008718	AT5G15140.1	ko01100//Metabolic pathways;ko01110//Biosynthesis of secondary metabolites;ko00010//Glycolysis / Gluconeogenesis;ko00052//Galactose metabolism	GO:0005737//cytoplasm	GO:0030246//carbohydrate binding;GO:0004034//aldose 1-epimerase activity	GO:0005975//carbohydrate metabolic process;;;;	gi|685281085|ref|XP_009131446.1|/0/PREDICTED: tyrosyl-DNA phosphodiesterase 1 isoform X1 [Brassica rapa]sp|Q9FMP0|MD19A_ARATH/1e-07/Mediator of RNA polymerase II transcription subunit 19a OS=Arabidopsis thaliana OX=3702 GN=MED19A PE=1 SV=1brp:103856116/0.0/aldose 1-epimerase-like; K01785 aldose 1-epimerase [EC:5.1.3.3]TM0282/3e-86/---biological_process:GO:0005975//carbohydrate metabolic process;m…
BraA03g006690.3C	A03	2896239	2898590	-	NO	gi|674955037|emb|CDX78617.1|/2.20227e-78/BnaA03g05290D [Brassica napus]	sp|Q00466|HAT7_ARATH/3e-180/Homeobox-leucine zipper protein HAT7 OS=Arabidopsis thaliana OX=3702 GN=HAT7 PE=2 SV=4	brp:103856117/0.0/homeobox-leucine zipper protein HAT7-like; K09338 homeobox-leucine zipper protein	ECU03g1170/6e-06/---	biological_process:GO:0006355//regulation of transcription, DNA-templated;molecular_function:GO:0003677//DNA binding;GO:0043565//sequence-specific DNA binding;	Bra006285,Bra023506,Bra008717,Bra018154,Bra039135,Bra001016	AT5G15150.1	-	GO:0005737//cytoplasm;GO:0005634//nucleus	GO:0044212//transcription regulatory region DNA binding;GO:0043565//sequence-specific DNA binding;GO:0003700//transcription factor activity, sequence-specific DNA binding	GO:0010075//regulation of meristem growth;GO:0006355//regulation of transcription, DNA-templated;GO:0008284//positive regulation of cell proliferation;GO:0009735//response to cytokinin;GO:0009793//embryo development ending in seed dormancy;;;;	gi|674955037|emb|CDX78617.1|/2.20227e-78/BnaA03g05290D [Brassica napus]sp|Q00466|HAT7_ARATH/3e-180/Homeobox-leucine zipper protein HAT7 OS=Arabidopsis thaliana OX=3702 GN=HAT7 PE=2 SV=4brp:103856117/0.0/homeobox-leucine zipper protein HAT7-like; K09338 homeobox-leucine zipper proteinECU03g1170/6e-06/---biological_process:GO:0006355//regulation of transcription, DNA-templated;molecular_function:GO…
BraA03g006700.3C	A03	2913904	2914961	-	NO	gi|685281091|ref|XP_009131450.1|/5.64698e-141/PREDICTED: 40S ribosomal protein S9-1 [Brassica rapa] &gt;gi|685377382|ref|XP_009121599.1| PREDICTED: 40S ribosomal protein S9-1 [Brassica rapa] &gt;gi|922420018|ref|XP_013615865.1| PREDICTED: 40S ribosomal protein S9-1 [Brassica oleracea var. oleracea] &gt;gi|922433574|ref|XP_013622902.1| PREDICTED: 40S ribosomal protein S9-1 [Brassica oleracea var. …	sp|Q9LXG5|PRE2_ARATH/1e-56/Transcription factor PRE2 OS=Arabidopsis thaliana OX=3702 GN=PRE2 PE=1 SV=1	NA	NA	molecular_function:GO:0046983//protein dimerization activity;	Bra006286,Bra008716,Bra023508	AT5G15160.1	-	GO:0005773//vacuole;GO:0005634//nucleus	GO:0046983//protein dimerization activity;GO:0003700//transcription factor activity, sequence-specific DNA binding	GO:0040008//regulation of growth;GO:0048510//regulation of timing of transition from vegetative to reproductive phase;GO:0009640//photomorphogenesis;GO:0006355//regulation of transcription, DNA-templated;GO:0009740//gibberellic acid mediated signaling pathway;GO:0009826//unidimensional cell growth;;;;	gi|685281091|ref|XP_009131450.1|/5.64698e-141/PREDICTED: 40S ribosomal protein S9-1 [Brassica rapa] &gt;gi|685377382|ref|XP_009121599.1| PREDICTED: 40S ribosomal protein S9-1 [Brassica rapa] &gt;gi|922420018|ref|XP_013615865.1| PREDICTED: 40S ribosomal protein S9-1 [Brassica oleracea var. oleracea] &gt;gi|922433574|ref|XP_013622902.1| PREDICTED: 40S ribosomal protein S9-1 [Brassica oleracea var. …
BraA03g006710.3C	A03	2919725	2922562	-	YES	gi|685281101|ref|XP_009131455.1|/8.56242e-111/PREDICTED: probable 39S ribosomal protein L27, mitochondrial [Brassica rapa] &gt;gi|923540380|ref|XP_013728164.1| PREDICTED: 50S ribosomal protein L27-like [Brassica napus]	sp|Q8H1D9|TYDP1_ARATH/0.0/Tyrosyl-DNA phosphodiesterase 1 OS=Arabidopsis thaliana OX=3702 GN=TDP1 PE=1 SV=1	brp:103856120/0.0/tyrosyl-DNA phosphodiesterase 1; K10862 tyrosyl-DNA phosphodiesterase 1 [EC:3.1.4.-]	NA	molecular_function:GO:0005515//protein binding;	Bra006287	AT5G15170.1	-	GO:0005634//nucleus	GO:0004527//exonuclease activity;GO:0017005//3'-tyrosyl-DNA phosphodiesterase activity	GO:0006281//DNA repair;GO:0009616//virus induced gene silencing;GO:0010050//vegetative phase change;;;;	gi|685281101|ref|XP_009131455.1|/8.56242e-111/PREDICTED: probable 39S ribosomal protein L27, mitochondrial [Brassica rapa] &gt;gi|923540380|ref|XP_013728164.1| PREDICTED: 50S ribosomal protein L27-like [Brassica napus]sp|Q8H1D9|TYDP1_ARATH/0.0/Tyrosyl-DNA phosphodiesterase 1 OS=Arabidopsis thaliana OX=3702 GN=TDP1 PE=1 SV=1brp:103856120/0.0/tyrosyl-DNA phosphodiesterase 1; K10862 tyrosyl-DNA phos…
BraA03g006720.3C	A03	2925140	2925487	-	NO	gi|674955040|emb|CDX78620.1|/4.25807e-64/BnaA03g05320D [Brassica napus]	NA	NA	NA	NA	Bra006288	-	-	-	-	-	gi|674955040|emb|CDX78620.1|/4.25807e-64/BnaA03g05320D [Brassica napus]NANANANABra006288-----
BraA03g006730.3C	A03	2926863	2928112	-	YES	gi|685281095|ref|XP_009131452.1|/1.32843e-141/PREDICTED: uncharacterized protein At5g19025-like [Brassica rapa] &gt;gi|685281097|ref|XP_009131453.1| PREDICTED: uncharacterized protein At5g19025-like [Brassica rapa]	sp|Q9LXG1|RS91_ARATH/1e-138/40S ribosomal protein S9-1 OS=Arabidopsis thaliana OX=3702 GN=RPS9B PE=1 SV=1	brp:103846432/1e-141/40S ribosomal protein S9-1; K02997 small subunit ribosomal protein S9e	SPBC29A3.12/6e-91/---	NA	Bra006289,Bra008713,Bra023511	AT5G15200.1	ko03010//Ribosome	GO:0005618//cell wall;GO:0005739//mitochondrion;GO:0005730//nucleolus;GO:0009506//plasmodesma;GO:0022627//cytosolic small ribosomal subunit;GO:0005774//vacuolar membrane;GO:0009507//chloroplast;GO:0005794//Golgi apparatus	GO:0019843//rRNA binding;GO:0003735//structural constituent of ribosome;GO:0005515//protein binding	GO:0001510//RNA methylation;GO:0006412//translation;;;;	gi|685281095|ref|XP_009131452.1|/1.32843e-141/PREDICTED: uncharacterized protein At5g19025-like [Brassica rapa] &gt;gi|685281097|ref|XP_009131453.1| PREDICTED: uncharacterized protein At5g19025-like [Brassica rapa]sp|Q9LXG1|RS91_ARATH/1e-138/40S ribosomal protein S9-1 OS=Arabidopsis thaliana OX=3702 GN=RPS9B PE=1 SV=1brp:103846432/1e-141/40S ribosomal protein S9-1; K02997 small subunit ribosomal …
BraA03g006740.3C	A03	2928880	2929523	-	YES	gi|685281093|ref|XP_009131451.1|/1.30899e-38/PREDICTED: uncharacterized protein LOC103856123 [Brassica rapa]	sp|A0T0G4|RK27_PHATC/1e-26/50S ribosomal protein L27, chloroplastic OS=Phaeodactylum tricornutum (strain CCAP 1055/1) OX=556484 GN=rpl27 PE=3 SV=1	brp:103856126/2e-111/probable 39S ribosomal protein L27, mitochondrial; K02899 large subunit ribosomal protein L27	VC0436/2e-32/---	biological_process:GO:0006412//translation;cellular_component:GO:0005622//intracellular;GO:0005840//ribosome;molecular_function:GO:0003735//structural constituent of ribosome;	Bra006290,Bra008711,Bra023512	AT5G15220.1	ko03010//Ribosome	GO:0005762//mitochondrial large ribosomal subunit;GO:0009507//chloroplast	GO:0003735//structural constituent of ribosome;GO:0044822	GO:0006412//translation;;;;	gi|685281093|ref|XP_009131451.1|/1.30899e-38/PREDICTED: uncharacterized protein LOC103856123 [Brassica rapa]sp|A0T0G4|RK27_PHATC/1e-26/50S ribosomal protein L27, chloroplastic OS=Phaeodactylum tricornutum (strain CCAP 1055/1) OX=556484 GN=rpl27 PE=3 SV=1brp:103856126/2e-111/probable 39S ribosomal protein L27, mitochondrial; K02899 large subunit ribosomal protein L27VC0436/2e-32/---biological_proc…
BraA03g006750.3C	A03	2932765	2933660	+	YES	gi|685281103|ref|XP_009131456.1|/0/PREDICTED: KH domain-containing protein At4g18375-like [Brassica rapa]	sp|P46690|GASA4_ARATH/1e-44/Gibberellin-regulated protein 4 OS=Arabidopsis thaliana OX=3702 GN=GASA4 PE=1 SV=2	NA	NA	NA	Bra006291,Bra023513	AT5G15230.2	-	GO:0005623//cell;GO:0005576//extracellular region	-	GO:0045454//cell redox homeostasis;GO:0009740//gibberellic acid mediated signaling pathway;GO:0019344//cysteine biosynthetic process;;;;	gi|685281103|ref|XP_009131456.1|/0/PREDICTED: KH domain-containing protein At4g18375-like [Brassica rapa]sp|P46690|GASA4_ARATH/1e-44/Gibberellin-regulated protein 4 OS=Arabidopsis thaliana OX=3702 GN=GASA4 PE=1 SV=2NANANABra006291,Bra023513AT5G15230.2-GO:0005623//cell;GO:0005576//extracellular region-GO:0045454//cell redox homeostasis;GO:0009740//gibberellic acid mediated signaling pathway;GO:001…
BraA03g006760.3C	A03	2934534	2935139	-	YES	gi|685281105|ref|XP_009131457.1|/1.63014e-126/PREDICTED: casparian strip membrane protein 5-like [Brassica rapa]	sp|P0C8Q9|Y5902_ARATH/2e-25/Uncharacterized protein At5g19025 OS=Arabidopsis thaliana OX=3702 GN=At5g19025 PE=2 SV=3	NA	NA	NA	Bra006292,Bra008710	-	-	-	-	-	gi|685281105|ref|XP_009131457.1|/1.63014e-126/PREDICTED: casparian strip membrane protein 5-like [Brassica rapa]sp|P0C8Q9|Y5902_ARATH/2e-25/Uncharacterized protein At5g19025 OS=Arabidopsis thaliana OX=3702 GN=At5g19025 PE=2 SV=3NANANABra006292,Bra008710-----
BraA03g006770.3C	A03	2936805	2937170	+	NO	gi|685281107|ref|XP_009131458.1|/0/PREDICTED: myb-related protein Hv1-like [Brassica rapa]	NA	NA	NA	NA	Bra006293	-	-	-	-	-	gi|685281107|ref|XP_009131458.1|/0/PREDICTED: myb-related protein Hv1-like [Brassica rapa]NANANANABra006293-----
BraA03g006780.3C	A03	2938461	2940829	+	YES	gi|685281109|ref|XP_009131459.1|/2.80176e-30/PREDICTED: uncharacterized protein LOC103856131 [Brassica rapa] &gt;gi|923597783|ref|XP_013740172.1| PREDICTED: uncharacterized protein LOC106443123 [Brassica napus] &gt;gi|674955046|emb|CDX78626.1| BnaA03g05380D [Brassica napus]	sp|Q8W4B1|RCF3_ARATH/3e-63/RNA-binding KH domain-containing protein RCF3 OS=Arabidopsis thaliana OX=3702 GN=RCF3 PE=1 SV=1	brp:103856127/0.0/KH domain-containing protein At4g18375-like; K13162 poly(rC)-binding protein 2/3/4	NA	molecular_function:GO:0003676//nucleic acid binding;GO:0003723//RNA binding;	Bra006294,Bra008709	AT5G15270.2	-	GO:0005634//nucleus	GO:0003723//RNA binding	-	gi|685281109|ref|XP_009131459.1|/2.80176e-30/PREDICTED: uncharacterized protein LOC103856131 [Brassica rapa] &gt;gi|923597783|ref|XP_013740172.1| PREDICTED: uncharacterized protein LOC106443123 [Brassica napus] &gt;gi|674955046|emb|CDX78626.1| BnaA03g05380D [Brassica napus]sp|Q8W4B1|RCF3_ARATH/3e-63/RNA-binding KH domain-containing protein RCF3 OS=Arabidopsis thaliana OX=3702 GN=RCF3 PE=1 SV=1brp…
BraA03g006790.3C	A03	2942696	2943458	+	NO	gi|685281111|ref|XP_009131460.1|/3.2301e-119/PREDICTED: lamin-like protein [Brassica rapa] &gt;gi|674955047|emb|CDX78627.1| BnaA03g05390D [Brassica napus]	sp|Q9LXF3|CASP5_ARATH/2e-112/Casparian strip membrane protein 5 OS=Arabidopsis thaliana OX=3702 GN=CASP5 PE=1 SV=1	NA	NA	NA	Bra006295,Bra008708	AT5G15290.1	-	GO:0048226//Casparian strip;GO:0005886//plasma membrane;GO:0016021//integral component of membrane;GO:0005739//mitochondrion	GO:0042803//protein homodimerization activity	GO:0042545//cell wall modification;GO:0007043//cell-cell junction assembly;;;;	gi|685281111|ref|XP_009131460.1|/3.2301e-119/PREDICTED: lamin-like protein [Brassica rapa] &gt;gi|674955047|emb|CDX78627.1| BnaA03g05390D [Brassica napus]sp|Q9LXF3|CASP5_ARATH/2e-112/Casparian strip membrane protein 5 OS=Arabidopsis thaliana OX=3702 GN=CASP5 PE=1 SV=1NANANABra006295,Bra008708AT5G15290.1-GO:0048226//Casparian strip;GO:0005886//plasma membrane;GO:0016021//integral component of memb…
BraA03g006800.3C	A03	2946884	2948176	+	NO	gi|685281113|ref|XP_009131462.1|/0/PREDICTED: uncharacterized protein LOC103856133 [Brassica rapa] &gt;gi|685281116|ref|XP_009131463.1| PREDICTED: uncharacterized protein LOC103856133 [Brassica rapa]	sp|Q9LXF1|MYB16_ARATH/0.0/Transcription factor MYB16 OS=Arabidopsis thaliana OX=3702 GN=MYB16 PE=2 SV=1	brp:103856130/0.0/myb-related protein Hv1-like; K09422 myb proto-oncogene protein, plant	ECU11g1690/7e-31/---	molecular_function:GO:0003677//DNA binding;	Bra006296,Bra008705,Bra023515,Bra003443,Bra007588	AT5G15310.1	ko04626//Plant-pathogen interaction	GO:0005634//nucleus	GO:0003677//DNA binding;GO:0003682//chromatin binding;GO:0003700//transcription factor activity, sequence-specific DNA binding	GO:0009733//response to auxin;GO:0009751//response to salicylic acid;GO:0009753//response to jasmonic acid;GO:0009739//response to gibberellin;GO:0009651//response to salt stress;GO:0009723//response to ethylene;GO:0000902//cell morphogenesis;GO:0006355//regulation of transcription, DNA-templated;GO:0046686//response to cadmium ion;;;;	gi|685281113|ref|XP_009131462.1|/0/PREDICTED: uncharacterized protein LOC103856133 [Brassica rapa] &gt;gi|685281116|ref|XP_009131463.1| PREDICTED: uncharacterized protein LOC103856133 [Brassica rapa]sp|Q9LXF1|MYB16_ARATH/0.0/Transcription factor MYB16 OS=Arabidopsis thaliana OX=3702 GN=MYB16 PE=2 SV=1brp:103856130/0.0/myb-related protein Hv1-like; K09422 myb proto-oncogene protein, plantECU11g169…
BraA03g006810.3C	A03	2948914	2949570	+	NO	gi|685281118|ref|XP_009131464.1|/0/PREDICTED: EID1-like F-box protein 1 [Brassica rapa] &gt;gi|685281120|ref|XP_009131465.1| PREDICTED: EID1-like F-box protein 1 [Brassica rapa] &gt;gi|923540399|ref|XP_013728210.1| PREDICTED: EID1-like F-box protein 1 [Brassica napus]	NA	smo:SELMODRAFT_270363/3e-09/hypothetical protein; K02129 F-type H+-transporting ATPase subunit e	NA	NA	Bra010513	-	-	-	-	-	gi|685281118|ref|XP_009131464.1|/0/PREDICTED: EID1-like F-box protein 1 [Brassica rapa] &gt;gi|685281120|ref|XP_009131465.1| PREDICTED: EID1-like F-box protein 1 [Brassica rapa] &gt;gi|923540399|ref|XP_013728210.1| PREDICTED: EID1-like F-box protein 1 [Brassica napus]NAsmo:SELMODRAFT_270363/3e-09/hypothetical protein; K02129 F-type H+-transporting ATPase subunit eNANABra010513-----
BraA03g006820.3C	A03	2950925	2951809	-	YES	gi|923821183|ref|XP_013694213.1|/1.30263e-67/PREDICTED: membrane-anchored ubiquitin-fold protein 2, partial [Brassica napus]	sp|Q39131|LAML_ARATH/6e-102/Lamin-like protein OS=Arabidopsis thaliana OX=3702 GN=At5g15350 PE=2 SV=1	NA	NA	molecular_function:GO:0009055//electron carrier activity;	Bra006297,Bra035997	AT5G15350.1	-	GO:0016021//integral component of membrane;GO:0046658//anchored component of plasma membrane;GO:0005773//vacuole	GO:0005507//copper ion binding;GO:0009055//electron carrier activity	GO:0016132//brassinosteroid biosynthetic process;GO:0050896//response to stimulus;GO:0006084//acetyl-CoA metabolic process;GO:0052546//cell wall pectin metabolic process;GO:0052541//plant-type cell wall cellulose metabolic process;GO:0016126//sterol biosynthetic process;;;;	gi|923821183|ref|XP_013694213.1|/1.30263e-67/PREDICTED: membrane-anchored ubiquitin-fold protein 2, partial [Brassica napus]sp|Q39131|LAML_ARATH/6e-102/Lamin-like protein OS=Arabidopsis thaliana OX=3702 GN=At5g15350 PE=2 SV=1NANAmolecular_function:GO:0009055//electron carrier activity;Bra006297,Bra035997AT5G15350.1-GO:0016021//integral component of membrane;GO:0046658//anchored component of plasm…
BraA03g006830.3C	A03	2953400	2954806	+	YES	gi|923540415|ref|XP_013728245.1|/0/PREDICTED: probable galacturonosyltransferase 14 [Brassica napus]	NA	NA	NA	molecular_function:GO:0005516//calmodulin binding;	Bra006298,Bra023517	-	-	-	-	-	gi|923540415|ref|XP_013728245.1|/0/PREDICTED: probable galacturonosyltransferase 14 [Brassica napus]NANANAmolecular_function:GO:0005516//calmodulin binding;Bra006298,Bra023517-----
BraA03g006840.3C	A03	2956157	2957138	+	YES	gi|685281126|ref|XP_009131468.1|/0/PREDICTED: uncharacterized protein LOC103856137 [Brassica rapa] &gt;gi|923560018|ref|XP_013738719.1| PREDICTED: uncharacterized protein LOC106441447 [Brassica napus] &gt;gi|674955052|emb|CDX78632.1| BnaA03g05440D [Brassica napus]	sp|Q9LF38|EDL1_ARATH/0.0/EID1-like F-box protein 1 OS=Arabidopsis thaliana OX=3702 GN=EDL1 PE=2 SV=1	NA	NA	molecular_function:GO:0005515//protein binding;	Bra006299	AT5G15440.1	-	GO:0005634//nucleus	-	-	gi|685281126|ref|XP_009131468.1|/0/PREDICTED: uncharacterized protein LOC103856137 [Brassica rapa] &gt;gi|923560018|ref|XP_013738719.1| PREDICTED: uncharacterized protein LOC106441447 [Brassica napus] &gt;gi|674955052|emb|CDX78632.1| BnaA03g05440D [Brassica napus]sp|Q9LF38|EDL1_ARATH/0.0/EID1-like F-box protein 1 OS=Arabidopsis thaliana OX=3702 GN=EDL1 PE=2 SV=1NANAmolecular_function:GO:0005515//…
BraA03g006850.3C	A03	2957928	2958462	-	NO	gi|685281128|ref|XP_009131469.1|/0/PREDICTED: UDP-glucose 6-dehydrogenase 3 [Brassica rapa] &gt;gi|923540418|ref|XP_013728257.1| PREDICTED: UDP-glucose 6-dehydrogenase 3 [Brassica napus]	sp|Q8LCS8|MUB2_ARATH/5e-60/Membrane-anchored ubiquitin-fold protein 2 OS=Arabidopsis thaliana OX=3702 GN=MUB2 PE=1 SV=1	NA	NA	molecular_function:GO:0005515//protein binding;	Bra006300	-	-	-	-	-	gi|685281128|ref|XP_009131469.1|/0/PREDICTED: UDP-glucose 6-dehydrogenase 3 [Brassica rapa] &gt;gi|923540418|ref|XP_013728257.1| PREDICTED: UDP-glucose 6-dehydrogenase 3 [Brassica napus]sp|Q8LCS8|MUB2_ARATH/5e-60/Membrane-anchored ubiquitin-fold protein 2 OS=Arabidopsis thaliana OX=3702 GN=MUB2 PE=1 SV=1NANAmolecular_function:GO:0005515//protein binding;Bra006300-----
BraA03g006860.3C	A03	2959737	2962295	-	YES	gi|685281132|ref|XP_009131470.1|/0/PREDICTED: ankyrin repeat-containing protein At2g01680 [Brassica rapa]	sp|Q8GWT1|GAUTE_ARATH/0.0/Probable galacturonosyltransferase 14 OS=Arabidopsis thaliana OX=3702 GN=GAUT14 PE=2 SV=1	brp:103856136/0.0/probable galacturonosyltransferase 14; K13648 alpha-1,4-galacturonosyltransferase [EC:2.4.1.43]	SP1765/2e-06/---	molecular_function:GO:0016757//transferase activity, transferring glycosyl groups;GO:0047262//polygalacturonate 4-alpha-galacturonosyltransferase activity;	Bra006301,Bra023519,Bra008696,Bra039149,Bra001025,Bra014717	AT5G15470.1	ko00500//Starch and sucrose metabolism;ko00520//Amino sugar and nucleotide sugar metabolism	GO:0016021//integral component of membrane;GO:0000139//Golgi membrane;GO:0090406//pollen tube	GO:0047262//polygalacturonate 4-alpha-galacturonosyltransferase activity	GO:0009860//pollen tube growth;GO:0009555//pollen development;GO:0052325//cell wall pectin biosynthetic process;;;;	gi|685281132|ref|XP_009131470.1|/0/PREDICTED: ankyrin repeat-containing protein At2g01680 [Brassica rapa]sp|Q8GWT1|GAUTE_ARATH/0.0/Probable galacturonosyltransferase 14 OS=Arabidopsis thaliana OX=3702 GN=GAUT14 PE=2 SV=1brp:103856136/0.0/probable galacturonosyltransferase 14; K13648 alpha-1,4-galacturonosyltransferase [EC:2.4.1.43]SP1765/2e-06/---molecular_function:GO:0016757//transferase activit…
BraA03g006870.3C	A03	2963739	2964842	-	NO	gi|685281134|ref|XP_009131471.1|/0/PREDICTED: biotin carboxyl carrier protein of acetyl-CoA carboxylase 2, chloroplastic [Brassica rapa]	sp|Q9M202|ZAT9_ARATH/2e-06/Zinc finger protein ZAT9 OS=Arabidopsis thaliana OX=3702 GN=ZAT9 PE=2 SV=1	NA	NA	molecular_function:GO:0003676//nucleic acid binding;	Bra006302	-	-	-	-	-	gi|685281134|ref|XP_009131471.1|/0/PREDICTED: biotin carboxyl carrier protein of acetyl-CoA carboxylase 2, chloroplastic [Brassica rapa]sp|Q9M202|ZAT9_ARATH/2e-06/Zinc finger protein ZAT9 OS=Arabidopsis thaliana OX=3702 GN=ZAT9 PE=2 SV=1NANAmolecular_function:GO:0003676//nucleic acid binding;Bra006302-----
BraA03g006880.3C	A03	2965795	2967237	-	NO	gi|685281136|ref|XP_009131473.1|/0/PREDICTED: ribosome biogenesis protein WDR12 homolog [Brassica rapa]	sp|Q9LF33|UGDH3_ARATH/0.0/UDP-glucose 6-dehydrogenase 3 OS=Arabidopsis thaliana OX=3702 GN=UGD3 PE=1 SV=1	brp:103856139/0.0/UDP-glucose 6-dehydrogenase 3; K00012 UDPglucose 6-dehydrogenase [EC:1.1.1.22]	BS_tuaD/8e-86/---	biological_process:GO:0055114//oxidation-reduction process;	Bra006303,Bra008695,Bra023520,Bra028430,Bra026264	AT5G15490.1	ko01100//Metabolic pathways;ko00500//Starch and sucrose metabolism;ko00040//Pentose and glucuronate interconversions;ko00520//Amino sugar and nucleotide sugar metabolism;ko00053//Ascorbate and aldarate metabolism	GO:0005829//cytosol;GO:0005618//cell wall;GO:0005634//nucleus	GO:0003979//UDP-glucose 6-dehydrogenase activity;GO:0051287//NAD binding	GO:0006024//glycosaminoglycan biosynthetic process;GO:0055114//oxidation-reduction process;GO:0042732//D-xylose metabolic process;GO:0052546//cell wall pectin metabolic process;GO:0006065//UDP-glucuronate biosynthetic process;;;;	gi|685281136|ref|XP_009131473.1|/0/PREDICTED: ribosome biogenesis protein WDR12 homolog [Brassica rapa]sp|Q9LF33|UGDH3_ARATH/0.0/UDP-glucose 6-dehydrogenase 3 OS=Arabidopsis thaliana OX=3702 GN=UGD3 PE=1 SV=1brp:103856139/0.0/UDP-glucose 6-dehydrogenase 3; K00012 UDPglucose 6-dehydrogenase [EC:1.1.1.22]BS_tuaD/8e-86/---biological_process:GO:0055114//oxidation-reduction process;Bra006303,Bra008695…
BraA03g006890.3C	A03	2970114	2972054	-	NO	gi|685281138|ref|XP_009131474.1|/1.37721e-122/PREDICTED: pectinesterase inhibitor-like [Brassica rapa]	sp|Q8GYH5|BAD1_ARATH/4e-94/Ankyrin repeat-containing protein BDA1 OS=Arabidopsis thaliana OX=3702 GN=BAD1 PE=1 SV=1	pda:103701543/5e-16/ankyrin repeat-containing protein At5g02620-like; K06694 26S proteasome non-ATPase regulatory subunit 10	PAE1861/1e-07/---	molecular_function:GO:0005515//protein binding;	Bra006304	-	-	-	-	-	gi|685281138|ref|XP_009131474.1|/1.37721e-122/PREDICTED: pectinesterase inhibitor-like [Brassica rapa]sp|Q8GYH5|BAD1_ARATH/4e-94/Ankyrin repeat-containing protein BDA1 OS=Arabidopsis thaliana OX=3702 GN=BAD1 PE=1 SV=1pda:103701543/5e-16/ankyrin repeat-containing protein At5g02620-like; K06694 26S proteasome non-ATPase regulatory subunit 10PAE1861/1e-07/---molecular_function:GO:0005515//protein bi…
BraA03g006900.3C	A03	2973882	2975376	+	NO	gi|923540445|ref|XP_013728301.1|/0/PREDICTED: uncharacterized protein LOC106431989 isoform X2 [Brassica napus]	sp|Q9LLC1|BCCP2_ARATH/2e-143/Biotin carboxyl carrier protein of acetyl-CoA carboxylase 2, chloroplastic OS=Arabidopsis thaliana OX=3702 GN=BCCP2 PE=1 SV=1	brp:103856142/0.0/biotin carboxyl carrier protein of acetyl-CoA carboxylase 2, chloroplastic; K02160 acetyl-CoA carboxylase biotin carboxyl carrier protein	all5057/5e-34/---	biological_process:GO:0006633//fatty acid biosynthetic process;cellular_component:GO:0009317//acetyl-CoA carboxylase complex;molecular_function:GO:0003989//acetyl-CoA carboxylase activity;	Bra006305,Bra008694	-	-	-	-	-	gi|923540445|ref|XP_013728301.1|/0/PREDICTED: uncharacterized protein LOC106431989 isoform X2 [Brassica napus]sp|Q9LLC1|BCCP2_ARATH/2e-143/Biotin carboxyl carrier protein of acetyl-CoA carboxylase 2, chloroplastic OS=Arabidopsis thaliana OX=3702 GN=BCCP2 PE=1 SV=1brp:103856142/0.0/biotin carboxyl carrier protein of acetyl-CoA carboxylase 2, chloroplastic; K02160 acetyl-CoA carboxylase biotin carb…
BraA03g006910.3C	A03	2975807	2978678	-	NO	gi|685281151|ref|XP_009131478.1|/0/PREDICTED: F-box protein At4g22390 isoform X3 [Brassica rapa]	sp|Q9LF27|WDR12_ARATH/0.0/Ribosome biogenesis protein WDR12 homolog OS=Arabidopsis thaliana OX=3702 GN=WDR12 PE=1 SV=1	brp:103856143/0.0/ribosome biogenesis protein WDR12 homolog; K14863 ribosome biogenesis protein YTM1	all0664/6e-18/---	molecular_function:GO:0005515//protein binding;	Bra006306,Bra023524,Bra008691,Bra039889	AT5G15550.1	-	GO:0005654//nucleoplasm;GO:0005834//heterotrimeric G-protein complex;GO:0080008//Cul4-RING E3 ubiquitin ligase complex;GO:0005730//nucleolus;GO:0005829//cytosol;GO:0009506//plasmodesma;GO:0030687//preribosome, large subunit precursor	GO:0043021//ribonucleoprotein complex binding;GO:0000166//nucleotide binding	GO:0001510//RNA methylation;GO:0000463//maturation of LSU-rRNA from tricistronic rRNA transcript (SSU-rRNA, 5.8S rRNA, LSU-rRNA);GO:0051604//protein maturation;GO:0000466//maturation of 5.8S rRNA from tricistronic rRNA transcript (SSU-rRNA, 5.8S rRNA, LSU-rRNA);GO:0000478//endonucleolytic cleavage involved in rRNA processing;GO:0006606//protein import into nucleus;GO:0006626//protein targeting to…	gi|685281151|ref|XP_009131478.1|/0/PREDICTED: F-box protein At4g22390 isoform X3 [Brassica rapa]sp|Q9LF27|WDR12_ARATH/0.0/Ribosome biogenesis protein WDR12 homolog OS=Arabidopsis thaliana OX=3702 GN=WDR12 PE=1 SV=1brp:103856143/0.0/ribosome biogenesis protein WDR12 homolog; K14863 ribosome biogenesis protein YTM1all0664/6e-18/---molecular_function:GO:0005515//protein binding;Bra006306,Bra023524,B…
BraA03g006920.3C	A03	2979787	2980523	+	NO	gi|923540465|ref|XP_013728356.1|/0/PREDICTED: F-box protein At4g22390-like isoform X2 [Brassica napus]	sp|P83326|PMEI_ACTDE/2e-13/Pectinesterase inhibitor OS=Actinidia deliciosa OX=3627 GN=PMEI PE=1 SV=2	NA	NA	biological_process:GO:0043086//negative regulation of catalytic activity;molecular_function:GO:0004857//enzyme inhibitor activity;	Bra006307,Bra021227	AT3G17150.1	-	GO:0009507//chloroplast	GO:0046910//pectinesterase inhibitor activity	GO:0043086//negative regulation of catalytic activity;;;;	gi|923540465|ref|XP_013728356.1|/0/PREDICTED: F-box protein At4g22390-like isoform X2 [Brassica napus]sp|P83326|PMEI_ACTDE/2e-13/Pectinesterase inhibitor OS=Actinidia deliciosa OX=3627 GN=PMEI PE=1 SV=2NANAbiological_process:GO:0043086//negative regulation of catalytic activity;molecular_function:GO:0004857//enzyme inhibitor activity;Bra006307,Bra021227AT3G17150.1-GO:0009507//chloroplastGO:004691…
BraA03g006930.3C	A03	2981312	2985447	+	YES	gi|685281157|ref|XP_009131481.1|/0/PREDICTED: F-box protein At4g22390-like isoform X1 [Brassica rapa] &gt;gi|685281159|ref|XP_009131483.1| PREDICTED: F-box protein At4g22390-like isoform X1 [Brassica rapa]	sp|Q9SUY0|FB244_ARATH/4e-149/F-box protein At4g22390 OS=Arabidopsis thaliana OX=3702 GN=At4g22390 PE=2 SV=3	brp:103856145/0.0/F-box protein At4g22390; K15030 translation initiation factor 3 subunit M	NA	molecular_function:GO:0005515//protein binding;	Bra006308,Bra001036,Bra006311,Bra006313,Bra006312,Bra006310	AT5G15610.1	-	GO:0005852//eukaryotic translation initiation factor 3 complex;GO:0016282//eukaryotic 43S preinitiation complex;GO:0005829//cytosol;GO:0000502//proteasome complex;GO:0033290//eukaryotic 48S preinitiation complex	GO:0003743//translation initiation factor activity	GO:0006312//mitotic recombination;GO:0007131//reciprocal meiotic recombination;GO:0042138//meiotic DNA double-strand break formation;GO:0006302//double-strand break repair;GO:0009560//embryo sac egg cell differentiation;GO:0001731//formation of translation preinitiation complex;GO:0006446//regulation of translational initiation;GO:0007129//synapsis;GO:0009909//regulation of flower development;GO:…	gi|685281157|ref|XP_009131481.1|/0/PREDICTED: F-box protein At4g22390-like isoform X1 [Brassica rapa] &gt;gi|685281159|ref|XP_009131483.1| PREDICTED: F-box protein At4g22390-like isoform X1 [Brassica rapa]sp|Q9SUY0|FB244_ARATH/4e-149/F-box protein At4g22390 OS=Arabidopsis thaliana OX=3702 GN=At4g22390 PE=2 SV=3brp:103856145/0.0/F-box protein At4g22390; K15030 translation initiation factor 3 subun…
BraA03g006940.3C	A03	2985900	2987168	+	NO	gi|674955061|emb|CDX78641.1|/0/BnaA03g05530D [Brassica napus]	sp|Q9SUY0|FB244_ARATH/1e-165/F-box protein At4g22390 OS=Arabidopsis thaliana OX=3702 GN=At4g22390 PE=2 SV=3	brp:103856145/2e-173/F-box protein At4g22390; K15030 translation initiation factor 3 subunit M	NA	molecular_function:GO:0005515//protein binding;	Bra006309,Bra006312,Bra006313,Bra006310,Bra006311	AT4G22390.1	-	-	-	-	gi|674955061|emb|CDX78641.1|/0/BnaA03g05530D [Brassica napus]sp|Q9SUY0|FB244_ARATH/1e-165/F-box protein At4g22390 OS=Arabidopsis thaliana OX=3702 GN=At4g22390 PE=2 SV=3brp:103856145/2e-173/F-box protein At4g22390; K15030 translation initiation factor 3 subunit MNAmolecular_function:GO:0005515//protein binding;Bra006309,Bra006312,Bra006313,Bra006310,Bra006311AT4G22390.1----
BraA03g006950.3C	A03	2988199	2989308	+	YES	gi|674955062|emb|CDX78642.1|/0/BnaA03g05540D [Brassica napus]	sp|Q9SUY0|FB244_ARATH/2e-173/F-box protein At4g22390 OS=Arabidopsis thaliana OX=3702 GN=At4g22390 PE=2 SV=3	brp:103856145/3e-179/F-box protein At4g22390; K15030 translation initiation factor 3 subunit M	NA	molecular_function:GO:0005515//protein binding;	Bra006310,Bra006313,Bra006312,Bra006311,Bra006309,Bra006308	AT4G22390.1	-	-	-	-	gi|674955062|emb|CDX78642.1|/0/BnaA03g05540D [Brassica napus]sp|Q9SUY0|FB244_ARATH/2e-173/F-box protein At4g22390 OS=Arabidopsis thaliana OX=3702 GN=At4g22390 PE=2 SV=3brp:103856145/3e-179/F-box protein At4g22390; K15030 translation initiation factor 3 subunit MNAmolecular_function:GO:0005515//protein binding;Bra006310,Bra006313,Bra006312,Bra006311,Bra006309,Bra006308AT4G22390.1----
BraA03g006960.3C	A03	2990929	2992107	+	YES	gi|674955063|emb|CDX78643.1|/0/BnaA03g05550D [Brassica napus]	sp|Q9SUY0|FB244_ARATH/4e-175/F-box protein At4g22390 OS=Arabidopsis thaliana OX=3702 GN=At4g22390 PE=2 SV=3	brp:103856145/4e-178/F-box protein At4g22390; K15030 translation initiation factor 3 subunit M	NA	molecular_function:GO:0005515//protein binding;	Bra006311,Bra006312,Bra006313,Bra006310,Bra006308,Bra006309,Bra018485	AT4G22390.1	-	-	-	-	gi|674955063|emb|CDX78643.1|/0/BnaA03g05550D [Brassica napus]sp|Q9SUY0|FB244_ARATH/4e-175/F-box protein At4g22390 OS=Arabidopsis thaliana OX=3702 GN=At4g22390 PE=2 SV=3brp:103856145/4e-178/F-box protein At4g22390; K15030 translation initiation factor 3 subunit MNAmolecular_function:GO:0005515//protein binding;Bra006311,Bra006312,Bra006313,Bra006310,Bra006308,Bra006309,Bra018485AT4G22390.1----
BraA03g006970.3C	A03	2993045	2994247	+	NO	gi|685281165|ref|XP_009131486.1|/0/PREDICTED: COBRA-like protein 4 [Brassica rapa]	sp|Q9SUY0|FB244_ARATH/6e-177/F-box protein At4g22390 OS=Arabidopsis thaliana OX=3702 GN=At4g22390 PE=2 SV=3	brp:103856145/0.0/F-box protein At4g22390; K15030 translation initiation factor 3 subunit M	NA	molecular_function:GO:0005515//protein binding;	Bra006312,Bra006313,Bra006311,Bra006310,Bra006309,Bra006308,Bra018485	AT4G22390.1	-	-	-	-	gi|685281165|ref|XP_009131486.1|/0/PREDICTED: COBRA-like protein 4 [Brassica rapa]sp|Q9SUY0|FB244_ARATH/6e-177/F-box protein At4g22390 OS=Arabidopsis thaliana OX=3702 GN=At4g22390 PE=2 SV=3brp:103856145/0.0/F-box protein At4g22390; K15030 translation initiation factor 3 subunit MNAmolecular_function:GO:0005515//protein binding;Bra006312,Bra006313,Bra006311,Bra006310,Bra006309,Bra006308,Bra018485A…
BraA03g006980.3C	A03	2995398	2996919	+	YES	gi|685281167|ref|XP_009131487.1|/0/PREDICTED: solute carrier family 25 member 44-like [Brassica rapa]	sp|Q9SUY0|FB244_ARATH/0.0/F-box protein At4g22390 OS=Arabidopsis thaliana OX=3702 GN=At4g22390 PE=2 SV=3	brp:103856145/0.0/F-box protein At4g22390; K15030 translation initiation factor 3 subunit M	NA	molecular_function:GO:0005515//protein binding;	Bra006310,Bra006313,Bra006312,Bra006311,Bra006308,Bra006309	AT4G22390.1	-	-	-	-	gi|685281167|ref|XP_009131487.1|/0/PREDICTED: solute carrier family 25 member 44-like [Brassica rapa]sp|Q9SUY0|FB244_ARATH/0.0/F-box protein At4g22390 OS=Arabidopsis thaliana OX=3702 GN=At4g22390 PE=2 SV=3brp:103856145/0.0/F-box protein At4g22390; K15030 translation initiation factor 3 subunit MNAmolecular_function:GO:0005515//protein binding;Bra006310,Bra006313,Bra006312,Bra006311,Bra006308,Bra0…
BraA03g006990.3C	A03	2997398	2999627	+	NO	gi|923540474|ref|XP_013728377.1|/0/PREDICTED: UDP-arabinopyranose mutase 2-like [Brassica napus]	sp|Q9SUY0|FB244_ARATH/1e-179/F-box protein At4g22390 OS=Arabidopsis thaliana OX=3702 GN=At4g22390 PE=2 SV=3	brp:103856145/0.0/F-box protein At4g22390; K15030 translation initiation factor 3 subunit M	NA	molecular_function:GO:0005515//protein binding;	Bra006313,Bra006312,Bra006310,Bra006311,Bra006309,Bra006308,Bra018485	AT4G22390.1	-	-	-	-	gi|923540474|ref|XP_013728377.1|/0/PREDICTED: UDP-arabinopyranose mutase 2-like [Brassica napus]sp|Q9SUY0|FB244_ARATH/1e-179/F-box protein At4g22390 OS=Arabidopsis thaliana OX=3702 GN=At4g22390 PE=2 SV=3brp:103856145/0.0/F-box protein At4g22390; K15030 translation initiation factor 3 subunit MNAmolecular_function:GO:0005515//protein binding;Bra006313,Bra006312,Bra006310,Bra006311,Bra006309,Bra006…
BraA03g007000.3C	A03	3000643	3002935	+	YES	gi|685281169|ref|XP_009131488.1|/0/PREDICTED: uncharacterized protein LOC103856154 [Brassica rapa]	sp|Q9LFW3|COBL4_ARATH/0.0/COBRA-like protein 4 OS=Arabidopsis thaliana OX=3702 GN=COBL4 PE=2 SV=2	NA	NA	biological_process:GO:0010215//cellulose microfibril organization;GO:0016049//cell growth;cellular_component:GO:0031225//anchored component of membrane;	Bra006313,Bra023528,Bra008684,Bra040587	AT5G15630.1	-	GO:0016021//integral component of membrane;GO:0005774//vacuolar membrane;GO:0005886//plasma membrane;GO:0031225//anchored component of membrane	-	GO:0010413//glucuronoxylan metabolic process;GO:0016049//cell growth;GO:0010215//cellulose microfibril organization;GO:0010089//xylem development;GO:0045492//xylan biosynthetic process;GO:0009834//plant-type secondary cell wall biogenesis;;;;	gi|685281169|ref|XP_009131488.1|/0/PREDICTED: uncharacterized protein LOC103856154 [Brassica rapa]sp|Q9LFW3|COBL4_ARATH/0.0/COBRA-like protein 4 OS=Arabidopsis thaliana OX=3702 GN=COBL4 PE=2 SV=2NANAbiological_process:GO:0010215//cellulose microfibril organization;GO:0016049//cell growth;cellular_component:GO:0031225//anchored component of membrane;Bra006313,Bra023528,Bra008684,Bra040587AT5G15630…
BraA03g007010.3C	A03	3003773	3005362	+	YES	gi|685281173|ref|XP_009131490.1|/0/PREDICTED: F-box/kelch-repeat protein At5g15710 [Brassica rapa]	sp|Q9FHX2|MFL1_ARATH/3e-25/Protein MITOFERRINLIKE 1, chloroplastic OS=Arabidopsis thaliana OX=3702 GN=MFL1 PE=2 SV=1	brp:103856153/0.0/solute carrier family 25 member 44-like; K15121 solute carrier family 25, member 44	NA	biological_process:GO:0055085//transmembrane transport;	Bra006314,Bra023529	AT5G15640.1	-	GO:0005743//mitochondrial inner membrane;GO:0016021//integral component of membrane	-	GO:0055085//transmembrane transport;GO:0006839//mitochondrial transport;;;;	gi|685281173|ref|XP_009131490.1|/0/PREDICTED: F-box/kelch-repeat protein At5g15710 [Brassica rapa]sp|Q9FHX2|MFL1_ARATH/3e-25/Protein MITOFERRINLIKE 1, chloroplastic OS=Arabidopsis thaliana OX=3702 GN=MFL1 PE=2 SV=1brp:103856153/0.0/solute carrier family 25 member 44-like; K15121 solute carrier family 25, member 44NAbiological_process:GO:0055085//transmembrane transport;Bra006314,Bra023529AT5G1564…
BraA03g007020.3C	A03	3007710	3009467	+	NO	gi|685281175|ref|XP_009131491.1|/0/PREDICTED: GDSL esterase/lipase 7 [Brassica rapa]	sp|Q9LFW1|RGP2_ARATH/0.0/UDP-arabinopyranose mutase 2 OS=Arabidopsis thaliana OX=3702 GN=RGP2 PE=1 SV=1	brp:103856155/0.0/UDP-arabinopyranose mutase 2-like; K13379 reversibly glycosylated polypeptide / UDP-arabinopyranose mutase [EC:2.4.1.- 5.4.99.30]	NA	biological_process:GO:0030244//cellulose biosynthetic process;molecular_function:GO:0016866//intramolecular transferase activity;	Bra006315,Bra008683,Bra021473,Bra001037,Bra039165,Bra023530,Bra000628	AT5G15650.1	ko00520//Amino sugar and nucleotide sugar metabolism	GO:0005618//cell wall;GO:0022626//cytosolic ribosome;GO:0016020//membrane;GO:0005794//Golgi apparatus;GO:0005634//nucleus	GO:0052691//UDP-arabinopyranose mutase activity	GO:0033356//UDP-L-arabinose metabolic process;GO:0009651//response to salt stress;GO:0030244//cellulose biosynthetic process;GO:0009555//pollen development;GO:0009832//plant-type cell wall biogenesis;GO:0046686//response to cadmium ion;;;;	gi|685281175|ref|XP_009131491.1|/0/PREDICTED: GDSL esterase/lipase 7 [Brassica rapa]sp|Q9LFW1|RGP2_ARATH/0.0/UDP-arabinopyranose mutase 2 OS=Arabidopsis thaliana OX=3702 GN=RGP2 PE=1 SV=1brp:103856155/0.0/UDP-arabinopyranose mutase 2-like; K13379 reversibly glycosylated polypeptide / UDP-arabinopyranose mutase [EC:2.4.1.- 5.4.99.30]NAbiological_process:GO:0030244//cellulose biosynthetic process;m…
BraA03g007030.3C	A03	3009706	3019194	-	YES	gi|685281177|ref|XP_009131492.1|/0/PREDICTED: uncharacterized protein At1g04910-like isoform X1 [Brassica rapa]	NA	NA	NA	molecular_function:GO:0005488//binding;	Bra006316,Bra023532	AT5G15680.1	-	GO:0005886//plasma membrane;GO:0005938//cell cortex;GO:0030427//site of polarized growth;GO:0005739//mitochondrion	-	GO:0000902//cell morphogenesis;GO:0090527//actin filament reorganization;GO:0006487//protein N-linked glycosylation;;;;	gi|685281177|ref|XP_009131492.1|/0/PREDICTED: uncharacterized protein At1g04910-like isoform X1 [Brassica rapa]NANANAmolecular_function:GO:0005488//binding;Bra006316,Bra023532AT5G15680.1-GO:0005886//plasma membrane;GO:0005938//cell cortex;GO:0030427//site of polarized growth;GO:0005739//mitochondrion-GO:0000902//cell morphogenesis;GO:0090527//actin filament reorganization;GO:0006487//protein N-li…
BraA03g014580.3C	A03	6476425	6478559	+	NO	gi|685283159|ref|XP_009132492.1|/0/PREDICTED: HIV Tat-specific factor 1 homolog isoform X2 [Brassica rapa]	sp|Q8W487|YB95_ARATH/2e-13/Uncharacterized protein At2g39795, mitochondrial OS=Arabidopsis thaliana OX=3702 GN=At2g39795 PE=1 SV=1	brp:103857235/4e-124/uncharacterized protein At2g39795, mitochondrial-like; K15414 complement component 1 Q subcomponent-binding protein, mitochondrial	NA	NA	Bra029081,Bra029082,Bra029050,Bra029083,Bra029051	-	-	-	-	-	gi|685283159|ref|XP_009132492.1|/0/PREDICTED: HIV Tat-specific factor 1 homolog isoform X2 [Brassica rapa]sp|Q8W487|YB95_ARATH/2e-13/Uncharacterized protein At2g39795, mitochondrial OS=Arabidopsis thaliana OX=3702 GN=At2g39795 PE=1 SV=1brp:103857235/4e-124/uncharacterized protein At2g39795, mitochondrial-like; K15414 complement component 1 Q subcomponent-binding protein, mitochondrialNANABra02908…
BraA03g014590.3C	A03	6486648	6490161	+	YES	gi|685283165|ref|XP_009132495.1|/0/PREDICTED: transcription factor SPEECHLESS-like [Brassica rapa] &gt;gi|685283167|ref|XP_009132496.1| PREDICTED: transcription factor SPEECHLESS-like [Brassica rapa] &gt;gi|674885473|emb|CDY47059.1| BnaA03g12390D [Brassica napus]	sp|Q8W487|YB95_ARATH/1e-27/Uncharacterized protein At2g39795, mitochondrial OS=Arabidopsis thaliana OX=3702 GN=At2g39795 PE=1 SV=1	brp:103857091/3e-161/uncharacterized protein At2g39795, mitochondrial-like; K15414 complement component 1 Q subcomponent-binding protein, mitochondrial	NA	NA	Bra029082,Bra029083,Bra029081,Bra005705,Bra009617,Bra038643,Bra005391,Bra034905	AT5G02050.1	-	GO:0005759//mitochondrial matrix	-	GO:0001510//RNA methylation;GO:0009220//pyrimidine ribonucleotide biosynthetic process;;;;	gi|685283165|ref|XP_009132495.1|/0/PREDICTED: transcription factor SPEECHLESS-like [Brassica rapa] &gt;gi|685283167|ref|XP_009132496.1| PREDICTED: transcription factor SPEECHLESS-like [Brassica rapa] &gt;gi|674885473|emb|CDY47059.1| BnaA03g12390D [Brassica napus]sp|Q8W487|YB95_ARATH/1e-27/Uncharacterized protein At2g39795, mitochondrial OS=Arabidopsis thaliana OX=3702 GN=At2g39795 PE=1 SV=1brp:10…
BraA03g014600.3C	A03	6492363	6493408	-	NO	gi|674870583|emb|CDY64345.1|/3.79874e-36/BnaA03g12410D [Brassica napus]	sp|Q9FK13|PDV1_ARATH/7e-128/Plastid division protein PDV1 OS=Arabidopsis thaliana OX=3702 GN=PDV1 PE=1 SV=1	NA	NA	NA	Bra029084,Bra003069	AT5G53280.1	-	GO:0009707//chloroplast outer membrane;GO:0016021//integral component of membrane	-	GO:0010020//chloroplast fission;;;;	gi|674870583|emb|CDY64345.1|/3.79874e-36/BnaA03g12410D [Brassica napus]sp|Q9FK13|PDV1_ARATH/7e-128/Plastid division protein PDV1 OS=Arabidopsis thaliana OX=3702 GN=PDV1 PE=1 SV=1NANANABra029084,Bra003069AT5G53280.1-GO:0009707//chloroplast outer membrane;GO:0016021//integral component of membrane-GO:0010020//chloroplast fission
BraA03g014610.3C	A03	6495864	6496471	+	NO	gi|685283170|ref|XP_009132497.1|/0/PREDICTED: polypyrimidine tract-binding protein homolog 2 [Brassica rapa]	sp|Q9FK15|LEA49_ARATH/4e-88/Late embryogenesis abundant protein 49 OS=Arabidopsis thaliana OX=3702 GN=At5g53260 PE=3 SV=1	smo:SELMODRAFT_443867/6e-09/hypothetical protein; K10779 transcriptional regulator ATRX [EC:3.6.4.12]	NA	NA	Bra029085,Bra022642	-	-	-	-	-	gi|685283170|ref|XP_009132497.1|/0/PREDICTED: polypyrimidine tract-binding protein homolog 2 [Brassica rapa]sp|Q9FK15|LEA49_ARATH/4e-88/Late embryogenesis abundant protein 49 OS=Arabidopsis thaliana OX=3702 GN=At5g53260 PE=3 SV=1smo:SELMODRAFT_443867/6e-09/hypothetical protein; K10779 transcriptional regulator ATRX [EC:3.6.4.12]NANABra029085,Bra022642-----
BraA03g014620.3C	A03	6497629	6497895	-	NO	gi|685283173|ref|XP_009132498.1|/2.43079e-131/PREDICTED: abscisic acid receptor PYL8 [Brassica rapa]	sp|Q9FK16|AGP22_ARATH/1e-34/Arabinogalactan protein 22 OS=Arabidopsis thaliana OX=3702 GN=AGP22 PE=1 SV=1	NA	NA	NA	Bra029086,Bra022641,Bra003071	AT5G53250.1	-	GO:0005886//plasma membrane;GO:0031225//anchored component of membrane	-	GO:0050896//response to stimulus;GO:0044763;GO:0006811//ion transport;;;;	gi|685283173|ref|XP_009132498.1|/2.43079e-131/PREDICTED: abscisic acid receptor PYL8 [Brassica rapa]sp|Q9FK16|AGP22_ARATH/1e-34/Arabinogalactan protein 22 OS=Arabidopsis thaliana OX=3702 GN=AGP22 PE=1 SV=1NANANABra029086,Bra022641,Bra003071AT5G53250.1-GO:0005886//plasma membrane;GO:0031225//anchored component of membrane-GO:0050896//response to stimulus;GO:0044763;GO:0006811//ion transport
BraA03g014630.3C	A03	6498563	6500168	-	YES	gi|685283175|ref|XP_009132499.1|/0/PREDICTED: putative cysteine-rich repeat secretory protein 17 [Brassica rapa]	sp|Q6Z1C0|NUCL1_ORYSJ/1e-07/Nucleolin 1 OS=Oryza sativa subsp. japonica OX=39947 GN=Os08g0192900 PE=2 SV=1	cmo:103498773/2e-10/uncharacterized serine-rich protein C215.13; K14306 nuclear pore complex protein Nup62	NA	NA	Bra029087	-	-	-	-	-	gi|685283175|ref|XP_009132499.1|/0/PREDICTED: putative cysteine-rich repeat secretory protein 17 [Brassica rapa]sp|Q6Z1C0|NUCL1_ORYSJ/1e-07/Nucleolin 1 OS=Oryza sativa subsp. japonica OX=39947 GN=Os08g0192900 PE=2 SV=1cmo:103498773/2e-10/uncharacterized serine-rich protein C215.13; K14306 nuclear pore complex protein Nup62NANABra029087-----
BraA03g014640.3C	A03	6507319	6508640	+	YES	gi|685283177|ref|XP_009132500.1|/0/PREDICTED: probable protein phosphatase 2C 76 [Brassica rapa]	sp|Q700C7|SPCH_ARATH/0.0/Transcription factor SPEECHLESS OS=Arabidopsis thaliana OX=3702 GN=SPCH PE=1 SV=1	vvi:100259155/4e-24/transcription factor bHLH96; K18485 myogenic factor 6	NA	molecular_function:GO:0046983//protein dimerization activity;	Bra029088,Bra022638,Bra003073	AT5G53210.1	ko04075//Plant hormone signal transduction	GO:0005634//nucleus	GO:0005488	GO:0010374//stomatal complex development;GO:0006355//regulation of transcription, DNA-templated;;;;	gi|685283177|ref|XP_009132500.1|/0/PREDICTED: probable protein phosphatase 2C 76 [Brassica rapa]sp|Q700C7|SPCH_ARATH/0.0/Transcription factor SPEECHLESS OS=Arabidopsis thaliana OX=3702 GN=SPCH PE=1 SV=1vvi:100259155/4e-24/transcription factor bHLH96; K18485 myogenic factor 6NAmolecular_function:GO:0046983//protein dimerization activity;Bra029088,Bra022638,Bra003073AT5G53210.1ko04075//Plant hormon…
BraA03g014650.3C	A03	6512956	6513436	-	NO	gi|685283502|ref|XP_009132661.1|/0/PREDICTED: F-box/kelch-repeat protein At5g03020-like [Brassica rapa]	sp|Q8GV05|TRY_ARATH/3e-29/Transcription factor TRY OS=Arabidopsis thaliana OX=3702 GN=TRY PE=1 SV=1	brp:103857093/2e-31/transcription factor TRY; K09422 myb proto-oncogene protein, plant	NA	NA	Bra029089	AT5G53200.1	ko04626//Plant-pathogen interaction	GO:0005634//nucleus	GO:0003677//DNA binding;GO:0003682//chromatin binding;GO:0003700//transcription factor activity, sequence-specific DNA binding	GO:0009913//epidermal cell differentiation;GO:0006355//regulation of transcription, DNA-templated;GO:0010091//trichome branching;GO:0001708//cell fate specification;GO:0007275//multicellular organism development;;;;	gi|685283502|ref|XP_009132661.1|/0/PREDICTED: F-box/kelch-repeat protein At5g03020-like [Brassica rapa]sp|Q8GV05|TRY_ARATH/3e-29/Transcription factor TRY OS=Arabidopsis thaliana OX=3702 GN=TRY PE=1 SV=1brp:103857093/2e-31/transcription factor TRY; K09422 myb proto-oncogene protein, plantNANABra029089AT5G53200.1ko04626//Plant-pathogen interactionGO:0005634//nucleusGO:0003677//DNA binding;GO:000368…
BraA03g014660.3C	A03	6521934	6522101	+	NO	gi|685283181|ref|XP_009132503.1|/1.69628e-170/PREDICTED: putative FBD-associated F-box protein At5g53635 [Brassica rapa] &gt;gi|923598587|ref|XP_013740397.1| PREDICTED: putative FBD-associated F-box protein At5g53635 [Brassica napus]	sp|Q6NQN5|SWET3_ARATH/1e-12/Bidirectional sugar transporter SWEET3 OS=Arabidopsis thaliana OX=3702 GN=SWEET3 PE=1 SV=1	brp:103852048/2e-20/bidirectional sugar transporter SWEET3-like; K15382 solute carrier family 50 (sugar transporter)	NA	NA	Bra029090	-	-	-	-	-	gi|685283181|ref|XP_009132503.1|/1.69628e-170/PREDICTED: putative FBD-associated F-box protein At5g53635 [Brassica rapa] &gt;gi|923598587|ref|XP_013740397.1| PREDICTED: putative FBD-associated F-box protein At5g53635 [Brassica napus]sp|Q6NQN5|SWET3_ARATH/1e-12/Bidirectional sugar transporter SWEET3 OS=Arabidopsis thaliana OX=3702 GN=SWEET3 PE=1 SV=1brp:103852048/2e-20/bidirectional sugar transpor…
BraA03g014670.3C	A03	6525281	6528826	+	YES	gi|674870778|emb|CDY64052.1|/2.42082e-64/BnaA03g56290D [Brassica napus]	sp|Q9FGL9|PTBP2_ARATH/0.0/Polypyrimidine tract-binding protein homolog 2 OS=Arabidopsis thaliana OX=3702 GN=At5g53180 PE=1 SV=1	brp:103857097/0.0/polypyrimidine tract-binding protein homolog 2; K14948 polypyrimidine tract-binding protein 2	SMc04459/3e-11/---	molecular_function:GO:0003676//nucleic acid binding;	Bra029091,Bra003076,Bra022635,Bra029092	AT5G53180.1	-	GO:0000932//P-body;GO:0005634//nucleus	GO:0003723//RNA binding;GO:0000166//nucleotide binding	GO:0009845//seed germination;GO:0006417//regulation of translation;GO:0000381//regulation of alternative mRNA splicing, via spliceosome;GO:0009846//pollen germination;;;;	gi|674870778|emb|CDY64052.1|/2.42082e-64/BnaA03g56290D [Brassica napus]sp|Q9FGL9|PTBP2_ARATH/0.0/Polypyrimidine tract-binding protein homolog 2 OS=Arabidopsis thaliana OX=3702 GN=At5g53180 PE=1 SV=1brp:103857097/0.0/polypyrimidine tract-binding protein homolog 2; K14948 polypyrimidine tract-binding protein 2SMc04459/3e-11/---molecular_function:GO:0003676//nucleic acid binding;Bra029091,Bra003076,…
BraA03g014680.3C	A03	6531035	6532570	-	YES	gi|685283183|ref|XP_009132504.1|/0/PREDICTED: uncharacterized protein LOC103857105 isoform X1 [Brassica rapa]	sp|Q9FGM1|PYL8_ARATH/1e-117/Abscisic acid receptor PYL8 OS=Arabidopsis thaliana OX=3702 GN=PYL8 PE=1 SV=1	brp:103857100/6e-132/abscisic acid receptor PYL8; K14496 abscisic acid receptor PYR/PYL family	NA	NA	Bra029093,Bra022634,Bra003077,Bra003463	AT5G53160.2	ko04075//Plant hormone signal transduction	GO:0005739//mitochondrion;GO:0005634//nucleus;GO:0005886//plasma membrane	GO:0004864//protein phosphatase inhibitor activity;GO:0004872//receptor activity;GO:0010427//abscisic acid binding;GO:0042803//protein homodimerization activity	GO:0009789//positive regulation of abscisic acid-activated signaling pathway;GO:0043086//negative regulation of catalytic activity;GO:0080163//regulation of protein serine/threonine phosphatase activity;;;;	gi|685283183|ref|XP_009132504.1|/0/PREDICTED: uncharacterized protein LOC103857105 isoform X1 [Brassica rapa]sp|Q9FGM1|PYL8_ARATH/1e-117/Abscisic acid receptor PYL8 OS=Arabidopsis thaliana OX=3702 GN=PYL8 PE=1 SV=1brp:103857100/6e-132/abscisic acid receptor PYL8; K14496 abscisic acid receptor PYR/PYL familyNANABra029093,Bra022634,Bra003077,Bra003463AT5G53160.2ko04075//Plant hormone signal transdu…
BraA03g014690.3C	A03	6538997	6540019	+	NO	gi|685283192|ref|XP_009132508.1|/2.83404e-63/PREDICTED: EKC/KEOPS complex subunit LAGE3-like [Brassica rapa]	sp|Q9LRM2|CRR17_ARATH/3e-83/Putative cysteine-rich repeat secretory protein 17 OS=Arabidopsis thaliana OX=3702 GN=CRRSP17 PE=3 SV=1	aly:ARALYDRAFT_898652/5e-22/hypothetical protein; K00128 aldehyde dehydrogenase (NAD+) [EC:1.2.1.3]	NA	NA	Bra029094,Bra031316,Bra033915,Bra031320	-	-	-	-	-	gi|685283192|ref|XP_009132508.1|/2.83404e-63/PREDICTED: EKC/KEOPS complex subunit LAGE3-like [Brassica rapa]sp|Q9LRM2|CRR17_ARATH/3e-83/Putative cysteine-rich repeat secretory protein 17 OS=Arabidopsis thaliana OX=3702 GN=CRRSP17 PE=3 SV=1aly:ARALYDRAFT_898652/5e-22/hypothetical protein; K00128 aldehyde dehydrogenase (NAD+) [EC:1.2.1.3]NANABra029094,Bra031316,Bra033915,Bra031320-----
BraA03g014700.3C	A03	6541615	6544375	-	NO	gi|685283194|ref|XP_009132509.1|/3.09806e-169/PREDICTED: probable membrane-associated kinase regulator 6 [Brassica rapa] &gt;gi|674870780|emb|CDY64055.1| BnaA03g56310D [Brassica napus]	sp|Q94AT1|P2C76_ARATH/0.0/Probable protein phosphatase 2C 76 OS=Arabidopsis thaliana OX=3702 GN=At5g53140 PE=2 SV=1	brp:103857102/0.0/probable protein phosphatase 2C 76; K17506 protein phosphatase 1L [EC:3.1.3.16]	YDL006w/3e-33/---	NA	Bra029095,Bra003080	AT5G53140.1	ko04075//Plant hormone signal transduction;ko04931//Insulin resistance	-	GO:0046872//metal ion binding;GO:0004722//protein serine/threonine phosphatase activity	GO:0048767//root hair elongation;GO:0006470//protein dephosphorylation;;;;	gi|685283194|ref|XP_009132509.1|/3.09806e-169/PREDICTED: probable membrane-associated kinase regulator 6 [Brassica rapa] &gt;gi|674870780|emb|CDY64055.1| BnaA03g56310D [Brassica napus]sp|Q94AT1|P2C76_ARATH/0.0/Probable protein phosphatase 2C 76 OS=Arabidopsis thaliana OX=3702 GN=At5g53140 PE=2 SV=1brp:103857102/0.0/probable protein phosphatase 2C 76; K17506 protein phosphatase 1L [EC:3.1.3.16]YDL…
BraA03g014710.3C	A03	6550808	6551638	+	NO	gi|685283505|ref|XP_009132662.1|/9.43341e-53/PREDICTED: uncharacterized protein LOC103857239 [Brassica rapa]	sp|Q9LYY3|FK110_ARATH/8e-58/F-box/kelch-repeat protein At5g03020 OS=Arabidopsis thaliana OX=3702 GN=At5g03020 PE=2 SV=1	NA	NA	molecular_function:GO:0005515//protein binding;	Bra029097	-	-	-	-	-	gi|685283505|ref|XP_009132662.1|/9.43341e-53/PREDICTED: uncharacterized protein LOC103857239 [Brassica rapa]sp|Q9LYY3|FK110_ARATH/8e-58/F-box/kelch-repeat protein At5g03020 OS=Arabidopsis thaliana OX=3702 GN=At5g03020 PE=2 SV=1NANAmolecular_function:GO:0005515//protein binding;Bra029097-----
BraA03g014720.3C	A03	6552957	6554544	-	NO	gi|685283196|ref|XP_009132510.1|/2.62808e-130/PREDICTED: uncharacterized protein LOC103857109 [Brassica rapa] &gt;gi|674894070|emb|CDY38714.1| BnaC03g15350D [Brassica napus]	sp|Q9FJC1|FBD31_ARATH/1e-52/Putative FBD-associated F-box protein At5g53635 OS=Arabidopsis thaliana OX=3702 GN=At5g53635 PE=4 SV=1	NA	NA	NA	Bra029098	-	-	-	-	-	gi|685283196|ref|XP_009132510.1|/2.62808e-130/PREDICTED: uncharacterized protein LOC103857109 [Brassica rapa] &gt;gi|674894070|emb|CDY38714.1| BnaC03g15350D [Brassica napus]sp|Q9FJC1|FBD31_ARATH/1e-52/Putative FBD-associated F-box protein At5g53635 OS=Arabidopsis thaliana OX=3702 GN=At5g53635 PE=4 SV=1NANANABra029098-----
BraA03g014730.3C	A03	6557138	6557785	+	NO	gi|685283198|ref|XP_009132511.1|/0/PREDICTED: uncharacterized protein LOC103857110 [Brassica rapa]	NA	brp:103857106/3e-59/EKC/KEOPS complex subunit LAGE3-like; K15902 EKC/KEOPS complex subunit PCC1/LAGE3	NA	NA	Bra029100	AT5G53045.1	-	GO:0005634//nucleus	-	-	gi|685283198|ref|XP_009132511.1|/0/PREDICTED: uncharacterized protein LOC103857110 [Brassica rapa]NAbrp:103857106/3e-59/EKC/KEOPS complex subunit LAGE3-like; K15902 EKC/KEOPS complex subunit PCC1/LAGE3NANABra029100AT5G53045.1-GO:0005634//nucleus--
BraA03g014740.3C	A03	6561871	6564503	+	YES	gi|923542870|ref|XP_013733916.1|/0/PREDICTED: probable membrane-associated kinase regulator 5 [Brassica napus]	NA	NA	AGc2897/6e-12/---	molecular_function:GO:0003824//catalytic activity;	Bra029099,Bra003086	AT5G53050.3	-	GO:0016021//integral component of membrane;GO:0005737//cytoplasm	GO:0016787//hydrolase activity	GO:0008152//metabolic process;;;;	gi|923542870|ref|XP_013733916.1|/0/PREDICTED: probable membrane-associated kinase regulator 5 [Brassica napus]NANAAGc2897/6e-12/---molecular_function:GO:0003824//catalytic activity;Bra029099,Bra003086AT5G53050.3-GO:0016021//integral component of membrane;GO:0005737//cytoplasmGO:0016787//hydrolase activityGO:0008152//metabolic process
BraA03g014750.3C	A03	6565509	6566317	+	YES	gi|922433333|ref|XP_013622783.1|/2.28338e-91/PREDICTED: probable NADH dehydrogenase [ubiquinone] 1 alpha subcomplex subunit 5, mitochondrial [Brassica oleracea var. oleracea]	NA	brp:103857106/7e-64/EKC/KEOPS complex subunit LAGE3-like; K15902 EKC/KEOPS complex subunit PCC1/LAGE3	NA	NA	Bra029100	AT5G53045.1	-	GO:0005634//nucleus	-	-	gi|922433333|ref|XP_013622783.1|/2.28338e-91/PREDICTED: probable NADH dehydrogenase [ubiquinone] 1 alpha subcomplex subunit 5, mitochondrial [Brassica oleracea var. oleracea]NAbrp:103857106/7e-64/EKC/KEOPS complex subunit LAGE3-like; K15902 EKC/KEOPS complex subunit PCC1/LAGE3NANABra029100AT5G53045.1-GO:0005634//nucleus--
BraA03g014760.3C	A03	6569106	6569896	+	NO	gi|685283206|ref|XP_009132515.1|/1.40271e-93/PREDICTED: uncharacterized protein LOC103857113 [Brassica rapa]	sp|Q84JK8|MAKR6_ARATH/9e-126/Probable membrane-associated kinase regulator 6 OS=Arabidopsis thaliana OX=3702 GN=MAKR6 PE=2 SV=1	NA	NA	NA	Bra029101,Bra003098,Bra022617	AT5G52900.1	-	GO:0005886//plasma membrane;GO:0005634//nucleus	-	GO:0009738//abscisic acid-activated signaling pathway;GO:0009741//response to brassinosteroid;;;;	gi|685283206|ref|XP_009132515.1|/1.40271e-93/PREDICTED: uncharacterized protein LOC103857113 [Brassica rapa]sp|Q84JK8|MAKR6_ARATH/9e-126/Probable membrane-associated kinase regulator 6 OS=Arabidopsis thaliana OX=3702 GN=MAKR6 PE=2 SV=1NANANABra029101,Bra003098,Bra022617AT5G52900.1-GO:0005886//plasma membrane;GO:0005634//nucleus-GO:0009738//abscisic acid-activated signaling pathway;GO:0009741//res…
BraA03g014770.3C	A03	6580540	6581053	+	NO	gi|922440718|ref|XP_013625362.1|/0/PREDICTED: tryptophan--tRNA ligase, chloroplastic/mitochondrial-like [Brassica oleracea var. oleracea] &gt;gi|674880390|emb|CDY51829.1| BnaC03g15410D [Brassica napus]	NA	NA	NA	NA	Bra029102,Bra003100,Bra022616	AT5G52890.2	-	GO:0005634//nucleus	GO:0003677//DNA binding	-	gi|922440718|ref|XP_013625362.1|/0/PREDICTED: tryptophan--tRNA ligase, chloroplastic/mitochondrial-like [Brassica oleracea var. oleracea] &gt;gi|674880390|emb|CDY51829.1| BnaC03g15410D [Brassica napus]NANANANABra029102,Bra003100,Bra022616AT5G52890.2-GO:0005634//nucleusGO:0003677//DNA binding-
BraA03g014780.3C	A03	6582511	6583598	-	NO	gi|685283210|ref|XP_009132517.1|/7.24922e-71/PREDICTED: uncharacterized protein LOC103857115 [Brassica rapa] &gt;gi|923598569|ref|XP_013740392.1| PREDICTED: uncharacterized protein LOC106443374 [Brassica napus] &gt;gi|923813575|ref|XP_013691641.1| PREDICTED: uncharacterized protein LOC106395844 [Brassica napus]	sp|D9UC01|RTM2D_ARATH/7e-09/Inactive protein RESTRICTED TEV MOVEMENT 2 OS=Arabidopsis thaliana OX=3702 GN=RTM2 PE=3 SV=1	ath:AT5G20970/5e-10/heat shock family protein; K13993 HSP20 family protein	NA	NA	Bra029103	AT1G54400.1	ko04141//Protein processing in endoplasmic reticulum	GO:0016021//integral component of membrane;GO:0005737//cytoplasm	-	GO:0009408//response to heat;;;;	gi|685283210|ref|XP_009132517.1|/7.24922e-71/PREDICTED: uncharacterized protein LOC103857115 [Brassica rapa] &gt;gi|923598569|ref|XP_013740392.1| PREDICTED: uncharacterized protein LOC106443374 [Brassica napus] &gt;gi|923813575|ref|XP_013691641.1| PREDICTED: uncharacterized protein LOC106395844 [Brassica napus]sp|D9UC01|RTM2D_ARATH/7e-09/Inactive protein RESTRICTED TEV MOVEMENT 2 OS=Arabidopsis t…
BraA03g014790.3C	A03	6592689	6596924	+	NO	gi|685283214|ref|XP_009132519.1|/0/PREDICTED: protein REVEILLE 6-like isoform X2 [Brassica rapa] &gt;gi|923542851|ref|XP_013733911.1| PREDICTED: protein REVEILLE 6-like isoform X2 [Brassica napus]	sp|Q9SEX2|KTNA1_ARATH/4e-62/Katanin p60 ATPase-containing subunit A1 OS=Arabidopsis thaliana OX=3702 GN=AAA1 PE=1 SV=1	mtr:MTR_1g101870/2e-138/Elongation factor 1-alpha; K03231 elongation factor 1-alpha	ECU11g1030/2e-69/---	molecular_function:GO:0005524//ATP binding;	Bra029104,Bra003102,Bra024235,Bra026293	AT5G52882.1	-	GO:0005886//plasma membrane	GO:0005524//ATP binding;GO:0016787//hydrolase activity	-	gi|685283214|ref|XP_009132519.1|/0/PREDICTED: protein REVEILLE 6-like isoform X2 [Brassica rapa] &gt;gi|923542851|ref|XP_013733911.1| PREDICTED: protein REVEILLE 6-like isoform X2 [Brassica napus]sp|Q9SEX2|KTNA1_ARATH/4e-62/Katanin p60 ATPase-containing subunit A1 OS=Arabidopsis thaliana OX=3702 GN=AAA1 PE=1 SV=1mtr:MTR_1g101870/2e-138/Elongation factor 1-alpha; K03231 elongation factor 1-alphaEC…
BraA03g014800.3C	A03	6600664	6601527	+	YES	gi|685283220|ref|XP_009132522.1|/2.98408e-133/PREDICTED: 40S ribosomal protein S10-3-like [Brassica rapa] &gt;gi|923542844|ref|XP_013733909.1| PREDICTED: 40S ribosomal protein S10-3-like [Brassica napus]	sp|Q9FLX4|MAKR5_ARATH/1e-111/Probable membrane-associated kinase regulator 5 OS=Arabidopsis thaliana OX=3702 GN=MAKR5 PE=2 SV=1	fve:101307365/2e-06/BRI1 kinase inhibitor 1; K14499 BRI1 kinase inhibitor 1	NA	NA	Bra029105,Bra022615	-	-	-	-	-	gi|685283220|ref|XP_009132522.1|/2.98408e-133/PREDICTED: 40S ribosomal protein S10-3-like [Brassica rapa] &gt;gi|923542844|ref|XP_013733909.1| PREDICTED: 40S ribosomal protein S10-3-like [Brassica napus]sp|Q9FLX4|MAKR5_ARATH/1e-111/Probable membrane-associated kinase regulator 5 OS=Arabidopsis thaliana OX=3702 GN=MAKR5 PE=2 SV=1fve:101307365/2e-06/BRI1 kinase inhibitor 1; K14499 BRI1 kinase inhib…
BraA03g014810.3C	A03	6608152	6609871	-	NO	gi|685283222|ref|XP_009132523.1|/1.19019e-152/PREDICTED: transcription factor MYB82-like [Brassica rapa] &gt;gi|674876312|emb|CDY56151.1| BnaA03g12580D [Brassica napus]	sp|Q9FLX7|NDUA5_ARATH/4e-116/Probable NADH dehydrogenase [ubiquinone] 1 alpha subcomplex subunit 5, mitochondrial OS=Arabidopsis thaliana OX=3702 GN=At5g52840 PE=1 SV=1	brp:103857112/7e-124/probable NADH dehydrogenase [ubiquinone] 1 alpha subcomplex subunit 5, mitochondrial; K03949 NADH dehydrogenase (ubiquinone) 1 alpha subcomplex subunit 5	NA	NA	Bra029106,Bra022613,Bra003109	AT5G52840.1	ko01100//Metabolic pathways;ko00190//Oxidative phosphorylation	GO:0005747//mitochondrial respiratory chain complex I;GO:0009507//chloroplast	GO:0016651//oxidoreductase activity, acting on NAD(P)H	GO:0009853//photorespiration;GO:0022904//respiratory electron transport chain;;;;	gi|685283222|ref|XP_009132523.1|/1.19019e-152/PREDICTED: transcription factor MYB82-like [Brassica rapa] &gt;gi|674876312|emb|CDY56151.1| BnaA03g12580D [Brassica napus]sp|Q9FLX7|NDUA5_ARATH/4e-116/Probable NADH dehydrogenase [ubiquinone] 1 alpha subcomplex subunit 5, mitochondrial OS=Arabidopsis thaliana OX=3702 GN=At5g52840 PE=1 SV=1brp:103857112/7e-124/probable NADH dehydrogenase [ubiquinone] 1…
BraA03g014820.3C	A03	6612392	6613025	-	YES	gi|685283225|ref|XP_009132525.1|/0/PREDICTED: uncharacterized protein LOC103857121 [Brassica rapa]	sp|Q9LTE2|HIP13_ARATH/1e-48/Heavy metal-associated isoprenylated plant protein 13 OS=Arabidopsis thaliana OX=3702 GN=HIPP13 PE=2 SV=1	egu:105040068/7e-10/DEAD-box ATP-dependent RNA helicase 40; K12823 ATP-dependent RNA helicase DDX5/DBP2 [EC:3.6.4.13]	NA	biological_process:GO:0030001//metal ion transport;molecular_function:GO:0046872//metal ion binding;	Bra029107	AT5G52750.1	-	GO:0044424	GO:0046872//metal ion binding	GO:0044763;GO:0065007//biological regulation;;;;	gi|685283225|ref|XP_009132525.1|/0/PREDICTED: uncharacterized protein LOC103857121 [Brassica rapa]sp|Q9LTE2|HIP13_ARATH/1e-48/Heavy metal-associated isoprenylated plant protein 13 OS=Arabidopsis thaliana OX=3702 GN=HIPP13 PE=2 SV=1egu:105040068/7e-10/DEAD-box ATP-dependent RNA helicase 40; K12823 ATP-dependent RNA helicase DDX5/DBP2 [EC:3.6.4.13]NAbiological_process:GO:0030001//metal ion transpor…
BraA03g014830.3C	A03	6616622	6619310	-	NO	gi|674893974|emb|CDY38919.1|/1.81315e-37/BnaA03g12600D [Brassica napus]	sp|Q8RXE9|SYWM_ARATH/0.0/Tryptophan--tRNA ligase, chloroplastic/mitochondrial OS=Arabidopsis thaliana OX=3702 GN=OVA4 PE=1 SV=1	brp:103857114/0.0/tryptophan--tRNA ligase, mitochondrial-like; K01867 tryptophanyl-tRNA synthetase [EC:6.1.1.2]	all1269/1e-137/---	biological_process:GO:0006418//tRNA aminoacylation for protein translation;molecular_function:GO:0005524//ATP binding;GO:0000166//nucleotide binding;GO:0004812//aminoacyl-tRNA ligase activity;	Bra029108,Bra034277	AT2G25840.1	ko00970//Aminoacyl-tRNA biosynthesis	GO:0005739//mitochondrion;GO:0009570//chloroplast stroma	GO:0004830//tryptophan-tRNA ligase activity;GO:0005524//ATP binding	GO:0016226//iron-sulfur cluster assembly;GO:0010027//thylakoid membrane organization;GO:0010228//vegetative to reproductive phase transition of meristem;GO:0009658//chloroplast organization;GO:0006436//tryptophanyl-tRNA aminoacylation;GO:0048481//plant ovule development;GO:0009793//embryo development ending in seed dormancy;;;;	gi|674893974|emb|CDY38919.1|/1.81315e-37/BnaA03g12600D [Brassica napus]sp|Q8RXE9|SYWM_ARATH/0.0/Tryptophan--tRNA ligase, chloroplastic/mitochondrial OS=Arabidopsis thaliana OX=3702 GN=OVA4 PE=1 SV=1brp:103857114/0.0/tryptophan--tRNA ligase, mitochondrial-like; K01867 tryptophanyl-tRNA synthetase [EC:6.1.1.2]all1269/1e-137/---biological_process:GO:0006418//tRNA aminoacylation for protein translati…
BraA03g014840.3C	A03	6620751	6621344	-	NO	gi|685283227|ref|XP_009132526.1|/3.09425e-154/PREDICTED: sec-independent protein translocase protein TATB, chloroplastic-like isoform X1 [Brassica rapa]	sp|F4KHL6|HIP10_ARATH/1e-37/Heavy metal-associated isoprenylated plant protein 10 OS=Arabidopsis thaliana OX=3702 GN=HIPP10 PE=3 SV=1	egu:105040068/2e-09/DEAD-box ATP-dependent RNA helicase 40; K12823 ATP-dependent RNA helicase DDX5/DBP2 [EC:3.6.4.13]	NA	NA	Bra029109	-	-	-	-	-	gi|685283227|ref|XP_009132526.1|/3.09425e-154/PREDICTED: sec-independent protein translocase protein TATB, chloroplastic-like isoform X1 [Brassica rapa]sp|F4KHL6|HIP10_ARATH/1e-37/Heavy metal-associated isoprenylated plant protein 10 OS=Arabidopsis thaliana OX=3702 GN=HIPP10 PE=3 SV=1egu:105040068/2e-09/DEAD-box ATP-dependent RNA helicase 40; K12823 ATP-dependent RNA helicase DDX5/DBP2 [EC:3.6.4.…
BraA03g014850.3C	A03	6624692	6627015	+	NO	gi|685283232|ref|XP_009132528.1|/0/PREDICTED: cytokinin hydroxylase-like [Brassica rapa]	sp|Q8H0W3|RVE6_ARATH/0.0/Protein REVEILLE 6 OS=Arabidopsis thaliana OX=3702 GN=RVE6 PE=2 SV=1	aly:ARALYDRAFT_904154/3e-32/hypothetical protein; K12134 circadian clock associated 1	NA	molecular_function:GO:0003677//DNA binding;	Bra029111,Bra003117,Bra029778	AT5G52660.2	ko04712//Circadian rhythm - plant	GO:0005634//nucleus	GO:0003677//DNA binding;GO:0003700//transcription factor activity, sequence-specific DNA binding	GO:0009751//response to salicylic acid;GO:0009753//response to jasmonic acid;GO:0009739//response to gibberellin;GO:0009651//response to salt stress;GO:0009723//response to ethylene;GO:0006355//regulation of transcription, DNA-templated;GO:0046686//response to cadmium ion;GO:0009737//response to abscisic acid;GO:2000028;GO:0009908;GO:0009909;GO:0048573	gi|685283232|ref|XP_009132528.1|/0/PREDICTED: cytokinin hydroxylase-like [Brassica rapa]sp|Q8H0W3|RVE6_ARATH/0.0/Protein REVEILLE 6 OS=Arabidopsis thaliana OX=3702 GN=RVE6 PE=2 SV=1aly:ARALYDRAFT_904154/3e-32/hypothetical protein; K12134 circadian clock associated 1NAmolecular_function:GO:0003677//DNA binding;Bra029111,Bra003117,Bra029778AT5G52660.2ko04712//Circadian rhythm - plantGO:0005634//nuc…
BraA03g014860.3C	A03	6627940	6628887	+	YES	gi|674953132|emb|CDX80164.1|/5.85641e-13/BnaC09g35780D [Brassica napus]	sp|Q9SW09|RS101_ARATH/9e-112/40S ribosomal protein S10-1 OS=Arabidopsis thaliana OX=3702 GN=RPS10A PE=2 SV=1	brp:103857118/7e-134/40S ribosomal protein S10-3-like; K02947 small subunit ribosomal protein S10e	SPBP22H7.08/2e-40/---	NA	Bra029112,Bra003118,Bra013915,Bra010448	AT4G25740.1	ko03010//Ribosome	GO:0005618//cell wall;GO:0022627//cytosolic small ribosomal subunit;GO:0016020//membrane	GO:0003735//structural constituent of ribosome;GO:0044822	GO:0042545//cell wall modification;GO:0009664//plant-type cell wall organization;GO:0000028//ribosomal small subunit assembly;;;;	gi|674953132|emb|CDX80164.1|/5.85641e-13/BnaC09g35780D [Brassica napus]sp|Q9SW09|RS101_ARATH/9e-112/40S ribosomal protein S10-1 OS=Arabidopsis thaliana OX=3702 GN=RPS10A PE=2 SV=1brp:103857118/7e-134/40S ribosomal protein S10-3-like; K02947 small subunit ribosomal protein S10eSPBP22H7.08/2e-40/---NABra029112,Bra003118,Bra013915,Bra010448AT4G25740.1ko03010//RibosomeGO:0005618//cell wall;GO:0022627…
BraA03g014870.3C	A03	6631119	6631794	+	NO	gi|674893971|emb|CDY38916.1|/0/BnaA03g12630D [Brassica napus]	sp|Q9LTF7|MYB82_ARATH/1e-115/Transcription factor MYB82 OS=Arabidopsis thaliana OX=3702 GN=MYB82 PE=1 SV=1	brp:103857119/3e-153/transcription factor MYB82-like; K09422 myb proto-oncogene protein, plant	ECU11g1690/7e-26/---	molecular_function:GO:0003677//DNA binding;	Bra029113,Bra022602	-	-	-	-	-	gi|674893971|emb|CDY38916.1|/0/BnaA03g12630D [Brassica napus]sp|Q9LTF7|MYB82_ARATH/1e-115/Transcription factor MYB82 OS=Arabidopsis thaliana OX=3702 GN=MYB82 PE=1 SV=1brp:103857119/3e-153/transcription factor MYB82-like; K09422 myb proto-oncogene protein, plantECU11g1690/7e-26/---molecular_function:GO:0003677//DNA binding;Bra029113,Bra022602-----
BraA03g014880.3C	A03	6637190	6640325	+	NO	gi|685283242|ref|XP_009132533.1|/0/PREDICTED: low-temperature-induced 65 kDa protein-like [Brassica rapa] &gt;gi|923542824|ref|XP_013733902.1| PREDICTED: low-temperature-induced 65 kDa protein-like isoform X1 [Brassica napus]	NA	NA	BS_yjcL/3e-55/---	NA	Bra029114,Bra022598,Bra003122	AT5G52540.1	-	GO:0016020//membrane;GO:0009941//chloroplast envelope	-	-	gi|685283242|ref|XP_009132533.1|/0/PREDICTED: low-temperature-induced 65 kDa protein-like [Brassica rapa] &gt;gi|923542824|ref|XP_013733902.1| PREDICTED: low-temperature-induced 65 kDa protein-like isoform X1 [Brassica napus]NANABS_yjcL/3e-55/---NABra029114,Bra022598,Bra003122AT5G52540.1-GO:0016020//membrane;GO:0009941//chloroplast envelope--
BraA03g014890.3C	A03	6642264	6642745	-	NO	gi|923566252|ref|XP_013738932.1|/1.6796e-51/PREDICTED: putative F-box protein At1g70970 [Brassica napus] &gt;gi|923770327|ref|XP_013679364.1| PREDICTED: putative F-box protein At1g70970 [Brassica napus] &gt;gi|923866272|ref|XP_013708146.1| PREDICTED: putative F-box protein At1g70970 [Brassica napus]	sp|Q9XH75|TATB_ARATH/4e-36/Sec-independent protein translocase protein TATB, chloroplastic OS=Arabidopsis thaliana OX=3702 GN=TATB PE=1 SV=1	NA	NA	NA	Bra029115,Bra014590,Bra029116,Bra022593	AT5G52440.1	ko03060//Protein export	GO:0016021//integral component of membrane;GO:0033281//TAT protein transport complex;GO:0009941//chloroplast envelope;GO:0009535//chloroplast thylakoid membrane	GO:0009977//proton motive force dependent protein transmembrane transporter activity	GO:0009306//protein secretion;GO:0010103//stomatal complex morphogenesis;GO:0045038//protein import into chloroplast thylakoid membrane;GO:0010027//thylakoid membrane organization;;;;	gi|923566252|ref|XP_013738932.1|/1.6796e-51/PREDICTED: putative F-box protein At1g70970 [Brassica napus] &gt;gi|923770327|ref|XP_013679364.1| PREDICTED: putative F-box protein At1g70970 [Brassica napus] &gt;gi|923866272|ref|XP_013708146.1| PREDICTED: putative F-box protein At1g70970 [Brassica napus]sp|Q9XH75|TATB_ARATH/4e-36/Sec-independent protein translocase protein TATB, chloroplastic OS=Arabi…
BraA03g014900.3C	A03	6647567	6648599	-	YES	gi|685283510|ref|XP_009132664.1|/2.30669e-58/PREDICTED: putative F-box protein At1g70390 [Brassica rapa] &gt;gi|685283516|ref|XP_009132667.1| PREDICTED: putative F-box protein At1g70390 [Brassica rapa]	sp|Q9XH75|TATB_ARATH/5e-116/Sec-independent protein translocase protein TATB, chloroplastic OS=Arabidopsis thaliana OX=3702 GN=TATB PE=1 SV=1	smo:SELMODRAFT_36640/1e-31/hypothetical protein; K03116 sec-independent protein translocase protein TatA	slr1046/3e-11/---	biological_process:GO:0009306//protein secretion;GO:0015031//protein transport;cellular_component:GO:0016020//membrane;molecular_function:GO:0008565//protein transporter activity;	Bra029116,Bra022593,Bra029115	AT5G52440.1	ko03060//Protein export	GO:0016021//integral component of membrane;GO:0033281//TAT protein transport complex;GO:0009941//chloroplast envelope;GO:0009535//chloroplast thylakoid membrane	GO:0009977//proton motive force dependent protein transmembrane transporter activity	GO:0009306//protein secretion;GO:0010103//stomatal complex morphogenesis;GO:0045038//protein import into chloroplast thylakoid membrane;GO:0010027//thylakoid membrane organization;;;;	gi|685283510|ref|XP_009132664.1|/2.30669e-58/PREDICTED: putative F-box protein At1g70390 [Brassica rapa] &gt;gi|685283516|ref|XP_009132667.1| PREDICTED: putative F-box protein At1g70390 [Brassica rapa]sp|Q9XH75|TATB_ARATH/5e-116/Sec-independent protein translocase protein TATB, chloroplastic OS=Arabidopsis thaliana OX=3702 GN=TATB PE=1 SV=1smo:SELMODRAFT_36640/1e-31/hypothetical protein; K03116 s…
BraA03g014910.3C	A03	6651162	6653742	-	NO	gi|923787071|ref|XP_013683359.1|/4.54476e-06/PREDICTED: uncharacterized protein LOC106387959 [Brassica napus]	sp|Q9FF18|C7351_ARATH/2e-112/Cytokinin hydroxylase OS=Arabidopsis thaliana OX=3702 GN=CYP735A1 PE=1 SV=1	fve:101290878/3e-115/cytokinin hydroxylase; K10717 cytokinin trans-hydroxylase	AGc2890/3e-42/---	biological_process:GO:0055114//oxidation-reduction process;molecular_function:GO:0016705//oxidoreductase activity, acting on paired donors, with incorporation or reduction of molecular oxygen;GO:0005506//iron ion binding;GO:0020037//heme binding;	Bra029117,Bra022588,Bra022591,Bra022590	AT5G52400.1	ko01100//Metabolic pathways;ko01110//Biosynthesis of secondary metabolites;ko00908//Zeatin biosynthesis	GO:0016021//integral component of membrane	GO:0020037//heme binding;GO:0016705//oxidoreductase activity, acting on paired donors, with incorporation or reduction of molecular oxygen;GO:0004497//monooxygenase activity;GO:0005506//iron ion binding;GO:0019825//oxygen binding	GO:0055114//oxidation-reduction process;;;;	gi|923787071|ref|XP_013683359.1|/4.54476e-06/PREDICTED: uncharacterized protein LOC106387959 [Brassica napus]sp|Q9FF18|C7351_ARATH/2e-112/Cytokinin hydroxylase OS=Arabidopsis thaliana OX=3702 GN=CYP735A1 PE=1 SV=1fve:101290878/3e-115/cytokinin hydroxylase; K10717 cytokinin trans-hydroxylaseAGc2890/3e-42/---biological_process:GO:0055114//oxidation-reduction process;molecular_function:GO:0016705//o…
BraA03g014920.3C	A03	6657183	6657559	+	NO	gi|674900313|emb|CDY32585.1|/1.57442e-68/BnaC03g15530D [Brassica napus]	NA	NA	NA	NA	NA	-	-	-	-	-	gi|674900313|emb|CDY32585.1|/1.57442e-68/BnaC03g15530D [Brassica napus]NANANANANA-----
BraA03g014930.3C	A03	6662747	6664230	+	YES	gi|923542809|ref|XP_013733898.1|/1.89053e-31/PREDICTED: eukaryotic initiation factor 4A-1-like [Brassica napus] &gt;gi|923542812|ref|XP_013733899.1| PREDICTED: eukaryotic initiation factor 4A-1-like [Brassica napus] &gt;gi|923542816|ref|XP_013733900.1| PREDICTED: eukaryotic initiation factor 4A-1-like [Brassica napus] &gt;gi|923542819|ref|XP_013733901.1| PREDICTED: eukaryotic initiation factor 4A…	sp|O65639|CSP1_ARATH/4e-15/Cold shock protein 1 OS=Arabidopsis thaliana OX=3702 GN=CSP1 PE=1 SV=1	egr:104426974/3e-125/uncharacterized LOC104426974; K05765 cofilin	SPAC683.02c/8e-29/---	molecular_function:GO:0008270//zinc ion binding;GO:0003676//nucleic acid binding;	Bra029118,Bra028306	AT5G52380.1	-	GO:0005634//nucleus	GO:0003676//nucleic acid binding;GO:0008270//zinc ion binding	GO:0009560//embryo sac egg cell differentiation;;;;	gi|923542809|ref|XP_013733898.1|/1.89053e-31/PREDICTED: eukaryotic initiation factor 4A-1-like [Brassica napus] &gt;gi|923542812|ref|XP_013733899.1| PREDICTED: eukaryotic initiation factor 4A-1-like [Brassica napus] &gt;gi|923542816|ref|XP_013733900.1| PREDICTED: eukaryotic initiation factor 4A-1-like [Brassica napus] &gt;gi|923542819|ref|XP_013733901.1| PREDICTED: eukaryotic initiation factor 4A…
BraA03g014940.3C	A03	6669229	6670725	+	NO	gi|685283247|ref|XP_009132534.1|/0/PREDICTED: eukaryotic initiation factor 4A-1-like [Brassica rapa] &gt;gi|685283249|ref|XP_009132536.1| PREDICTED: eukaryotic initiation factor 4A-1-like [Brassica rapa] &gt;gi|685283252|ref|XP_009132537.1| PREDICTED: eukaryotic initiation factor 4A-1-like [Brassica rapa] &gt;gi|685283254|ref|XP_009132538.1| PREDICTED: eukaryotic initiation factor 4A-1-like [Bras…	sp|Q9FVS9|C96AF_ARATH/0.0/Alkane hydroxylase MAH1 OS=Arabidopsis thaliana OX=3702 GN=CYP96A15 PE=2 SV=1	ath:AT5G52320/0.0/CYP96A4; cytochrome P450, family 96, subfamily A, polypeptide 4; K00517	VNG0422G/1e-25/---	biological_process:GO:0055114//oxidation-reduction process;molecular_function:GO:0005506//iron ion binding;GO:0020037//heme binding;GO:0016705//oxidoreductase activity, acting on paired donors, with incorporation or reduction of molecular oxygen;	Bra029120,Bra035502,Bra033621	AT5G52320.1	ko01100//Metabolic pathways;ko01110//Biosynthesis of secondary metabolites;ko00945//Stilbenoid, diarylheptanoid and gingerol biosynthesis;ko00903//Limonene and pinene degradation;ko00073//Cutin, suberine and wax biosynthesis	GO:0016021//integral component of membrane;GO:0005576//extracellular region	GO:0020037//heme binding;GO:0016705//oxidoreductase activity, acting on paired donors, with incorporation or reduction of molecular oxygen;GO:0004497//monooxygenase activity;GO:0005506//iron ion binding;GO:0019825//oxygen binding	GO:0055114//oxidation-reduction process;;;;	gi|685283247|ref|XP_009132534.1|/0/PREDICTED: eukaryotic initiation factor 4A-1-like [Brassica rapa] &gt;gi|685283249|ref|XP_009132536.1| PREDICTED: eukaryotic initiation factor 4A-1-like [Brassica rapa] &gt;gi|685283252|ref|XP_009132537.1| PREDICTED: eukaryotic initiation factor 4A-1-like [Brassica rapa] &gt;gi|685283254|ref|XP_009132538.1| PREDICTED: eukaryotic initiation factor 4A-1-like [Bras…
BraA03g014950.3C	A03	6672389	6674766	-	NO	gi|923598554|ref|XP_013740388.1|/3.67332e-76/PREDICTED: transcription factor GTE3, chloroplastic-like [Brassica napus] &gt;gi|923776971|ref|XP_013681065.1| PREDICTED: transcription factor GTE3, chloroplastic-like [Brassica napus]	sp|Q04980|LTI65_ARATH/0.0/Low-temperature-induced 65 kDa protein OS=Arabidopsis thaliana OX=3702 GN=LTI65 PE=2 SV=2	NA	NA	NA	Bra029121,Bra022584	AT5G52300.1	-	GO:0005737//cytoplasm	-	GO:0010150//leaf senescence;GO:0009414//response to water deprivation;GO:0009409//response to cold;GO:0009738//abscisic acid-activated signaling pathway;GO:0009651//response to salt stress;;;;	gi|923598554|ref|XP_013740388.1|/3.67332e-76/PREDICTED: transcription factor GTE3, chloroplastic-like [Brassica napus] &gt;gi|923776971|ref|XP_013681065.1| PREDICTED: transcription factor GTE3, chloroplastic-like [Brassica napus]sp|Q04980|LTI65_ARATH/0.0/Low-temperature-induced 65 kDa protein OS=Arabidopsis thaliana OX=3702 GN=LTI65 PE=2 SV=2NANANABra029121,Bra022584AT5G52300.1-GO:0005737//cytopl…
BraA03g014960.3C	A03	6678529	6678762	-	NO	gi|923566252|ref|XP_013738932.1|/0/PREDICTED: putative F-box protein At1g70970 [Brassica napus] &gt;gi|923770327|ref|XP_013679364.1| PREDICTED: putative F-box protein At1g70970 [Brassica napus] &gt;gi|923866272|ref|XP_013708146.1| PREDICTED: putative F-box protein At1g70970 [Brassica napus]	NA	NA	NA	NA	NA	-	-	-	-	-	gi|923566252|ref|XP_013738932.1|/0/PREDICTED: putative F-box protein At1g70970 [Brassica napus] &gt;gi|923770327|ref|XP_013679364.1| PREDICTED: putative F-box protein At1g70970 [Brassica napus] &gt;gi|923866272|ref|XP_013708146.1| PREDICTED: putative F-box protein At1g70970 [Brassica napus]NANANANANA-----
BraA03g014970.3C	A03	6679291	6679859	+	NO	gi|923787071|ref|XP_013683359.1|/0/PREDICTED: uncharacterized protein LOC106387959 [Brassica napus]	sp|O64597|FB83_ARATH/1e-06/Putative F-box protein At1g70390 OS=Arabidopsis thaliana OX=3702 GN=At1g70390 PE=4 SV=1	NA	NA	NA	Bra029126,Bra029122	-	-	-	-	-	gi|923787071|ref|XP_013683359.1|/0/PREDICTED: uncharacterized protein LOC106387959 [Brassica napus]sp|O64597|FB83_ARATH/1e-06/Putative F-box protein At1g70390 OS=Arabidopsis thaliana OX=3702 GN=At1g70390 PE=4 SV=1NANANABra029126,Bra029122-----
BraA03g014980.3C	A03	6680689	6681415	-	NO	gi|685283261|ref|XP_009132540.1|/2.07491e-135/PREDICTED: 25.3 kDa vesicle transport protein isoform X2 [Brassica rapa] &gt;gi|923787099|ref|XP_013683365.1| PREDICTED: 25.3 kDa vesicle transport protein-like isoform X2 [Brassica napus]	NA	NA	NA	NA	NA	-	-	-	-	-	gi|685283261|ref|XP_009132540.1|/2.07491e-135/PREDICTED: 25.3 kDa vesicle transport protein isoform X2 [Brassica rapa] &gt;gi|923787099|ref|XP_013683365.1| PREDICTED: 25.3 kDa vesicle transport protein-like isoform X2 [Brassica napus]NANANANANA-----
BraA03g014990.3C	A03	6683205	6685097	-	NO	gi|685283265|ref|XP_009132542.1|/0/PREDICTED: transcription factor LAF1 [Brassica rapa] &gt;gi|685283267|ref|XP_009132543.1| PREDICTED: transcription factor LAF1 [Brassica rapa]	sp|Q8LDK3|NDUB2_ARATH/4e-10/NADH dehydrogenase [ubiquinone] 1 beta subcomplex subunit 2 OS=Arabidopsis thaliana OX=3702 GN=At1g76200 PE=3 SV=1	brp:103856389/8e-06/membrane-bound transcription factor site-1 protease; K08653 membrane-bound transcription factor site-1 protease [EC:3.4.21.112]	NA	NA	Bra029123,Bra006513,Bra022626	-	-	-	-	-	gi|685283265|ref|XP_009132542.1|/0/PREDICTED: transcription factor LAF1 [Brassica rapa] &gt;gi|685283267|ref|XP_009132543.1| PREDICTED: transcription factor LAF1 [Brassica rapa]sp|Q8LDK3|NDUB2_ARATH/4e-10/NADH dehydrogenase [ubiquinone] 1 beta subcomplex subunit 2 OS=Arabidopsis thaliana OX=3702 GN=At1g76200 PE=3 SV=1brp:103856389/8e-06/membrane-bound transcription factor site-1 protease; K08653 …
BraA03g015000.3C	A03	6687940	6689355	+	NO	gi|685283270|ref|XP_009132544.1|/0/PREDICTED: LOW QUALITY PROTEIN: WD repeat-containing protein RUP1 [Brassica rapa]	sp|P41376|IF4A1_ARATH/0.0/Eukaryotic initiation factor 4A-1 OS=Arabidopsis thaliana OX=3702 GN=TIF4A-1 PE=1 SV=1	brp:103857131/0.0/eukaryotic initiation factor 4A-1-like; K03257 translation initiation factor 4A	SPAC1006.07/0.0/---	molecular_function:GO:0005524//ATP binding;GO:0003676//nucleic acid binding;	Bra029124,Bra037977,Bra014365,Bra030893,Bra008045,Bra016037	AT1G54270.1	ko03013//RNA transport	GO:0005774//vacuolar membrane;GO:0048046//apoplast;GO:0005618//cell wall;GO:0005794//Golgi apparatus;GO:0005730//nucleolus;GO:0005829//cytosol;GO:0009506//plasmodesma;GO:0005886//plasma membrane	GO:0005515//protein binding;GO:0003743//translation initiation factor activity;GO:0004004//ATP-dependent RNA helicase activity;GO:0005524//ATP binding	GO:0006094//gluconeogenesis;GO:0006413//translational initiation;GO:0009651//response to salt stress;GO:0010468//regulation of gene expression;GO:0006096//glycolytic process;GO:0046686//response to cadmium ion;GO:0010501//RNA secondary structure unwinding;;;;	gi|685283270|ref|XP_009132544.1|/0/PREDICTED: LOW QUALITY PROTEIN: WD repeat-containing protein RUP1 [Brassica rapa]sp|P41376|IF4A1_ARATH/0.0/Eukaryotic initiation factor 4A-1 OS=Arabidopsis thaliana OX=3702 GN=TIF4A-1 PE=1 SV=1brp:103857131/0.0/eukaryotic initiation factor 4A-1-like; K03257 translation initiation factor 4ASPAC1006.07/0.0/---molecular_function:GO:0005524//ATP binding;GO:0003676//…
BraA03g015010.3C	A03	6690839	6691225	-	NO	gi|685283273|ref|XP_009132545.1|/2.75368e-144/PREDICTED: ADP-ribosylation factor-related protein 1-like [Brassica rapa] &gt;gi|923871802|ref|XP_013709970.1| PREDICTED: ADP-ribosylation factor-related protein 1-like [Brassica napus] &gt;gi|923871806|ref|XP_013709971.1| PREDICTED: ADP-ribosylation factor-related protein 1-like [Brassica napus] &gt;gi|674893963|emb|CDY38908.1| BnaA03g12710D [Brassic…	sp|Q9S7T1|GTE3_ARATH/1e-37/Transcription factor GTE3, chloroplastic OS=Arabidopsis thaliana OX=3702 GN=GTE3 PE=1 SV=1	vvi:100245782/6e-13/transcription factor GTE7-like; K11721 bromodomain-containing protein 3	NA	molecular_function:GO:0005515//protein binding;	Bra029125,Bra008074	-	-	-	-	-	gi|685283273|ref|XP_009132545.1|/2.75368e-144/PREDICTED: ADP-ribosylation factor-related protein 1-like [Brassica rapa] &gt;gi|923871802|ref|XP_013709970.1| PREDICTED: ADP-ribosylation factor-related protein 1-like [Brassica napus] &gt;gi|923871806|ref|XP_013709971.1| PREDICTED: ADP-ribosylation factor-related protein 1-like [Brassica napus] &gt;gi|674893963|emb|CDY38908.1| BnaA03g12710D [Brassic…
BraA03g015020.3C	A03	6693167	6694549	+	NO	gi|685283275|ref|XP_009132547.1|/2.33974e-133/PREDICTED: protein phosphatase inhibitor 2-like [Brassica rapa]	sp|O64598|FB82_ARATH/5e-22/Putative F-box protein At1g70380 OS=Arabidopsis thaliana OX=3702 GN=At1g70380 PE=4 SV=1	aly:ARALYDRAFT_339268/3e-24/hypothetical protein; K12844 U4/U6 small nuclear ribonucleoprotein PRP31	NA	molecular_function:GO:0005515//protein binding;	Bra029126,Bra029122	-	-	-	-	-	gi|685283275|ref|XP_009132547.1|/2.33974e-133/PREDICTED: protein phosphatase inhibitor 2-like [Brassica rapa]sp|O64598|FB82_ARATH/5e-22/Putative F-box protein At1g70380 OS=Arabidopsis thaliana OX=3702 GN=At1g70380 PE=4 SV=1aly:ARALYDRAFT_339268/3e-24/hypothetical protein; K12844 U4/U6 small nuclear ribonucleoprotein PRP31NAmolecular_function:GO:0005515//protein binding;Bra029126,Bra029122-----
BraA03g015030.3C	A03	6697467	6703418	+	NO	gi|685283278|ref|XP_009132548.1|/3.65503e-145/PREDICTED: uncharacterized protein LOC103857142 [Brassica rapa]	sp|F4KG50|SHOC1_ARATH/0.0/Protein SHORTAGE IN CHIASMATA 1 OS=Arabidopsis thaliana OX=3702 GN=SHOC1 PE=1 SV=1	NA	NA	NA	Bra029127	AT5G52290.1	-	GO:0009506//plasmodesma	-	GO:0000712//resolution of meiotic recombination intermediates;;;;	gi|685283278|ref|XP_009132548.1|/3.65503e-145/PREDICTED: uncharacterized protein LOC103857142 [Brassica rapa]sp|F4KG50|SHOC1_ARATH/0.0/Protein SHORTAGE IN CHIASMATA 1 OS=Arabidopsis thaliana OX=3702 GN=SHOC1 PE=1 SV=1NANANABra029127AT5G52290.1-GO:0009506//plasmodesma-GO:0000712//resolution of meiotic recombination intermediates
BraA03g015040.3C	A03	6705058	6706016	+	YES	gi|923787053|ref|XP_013683354.1|/3.0472e-63/PREDICTED: stamen-specific protein FIL1-like [Brassica napus]	sp|Q94AU2|SEC22_ARATH/3e-33/25.3 kDa vesicle transport protein OS=Arabidopsis thaliana OX=3702 GN=SEC22 PE=2 SV=1	eus:EUTSA_v10015442mg/3e-120/hypothetical protein; K08517 vesicle transport protein SEC22	SPBC2A9.08c/3e-23/---	biological_process:GO:0006810//transport;	Bra029128	AT5G52270.1	ko04145//Phagosome;ko04130//SNARE interactions in vesicular transport	GO:0016020//membrane;GO:0005634//nucleus	-	GO:0006810//transport;;;;	gi|923787053|ref|XP_013683354.1|/3.0472e-63/PREDICTED: stamen-specific protein FIL1-like [Brassica napus]sp|Q94AU2|SEC22_ARATH/3e-33/25.3 kDa vesicle transport protein OS=Arabidopsis thaliana OX=3702 GN=SEC22 PE=2 SV=1eus:EUTSA_v10015442mg/3e-120/hypothetical protein; K08517 vesicle transport protein SEC22SPBC2A9.08c/3e-23/---biological_process:GO:0006810//transport;Bra029128AT5G52270.1ko04145//P…
BraA03g015050.3C	A03	6706370	6707452	-	NO	gi|674893956|emb|CDY38901.1|/4.97368e-75/BnaA03g12780D [Brassica napus]	sp|Q9M0K4|LAF1_ARATH/4e-98/Transcription factor LAF1 OS=Arabidopsis thaliana OX=3702 GN=LAF1 PE=1 SV=2	brp:103857135/0.0/transcription factor LAF1; K09422 myb proto-oncogene protein, plant	ECU11g1690/1e-25/---	molecular_function:GO:0003677//DNA binding;	Bra029129	AT5G52260.1	ko04626//Plant-pathogen interaction	GO:0005634//nucleus	GO:0003677//DNA binding;GO:0005515//protein binding;GO:0003682//chromatin binding;GO:0003700//transcription factor activity, sequence-specific DNA binding	GO:0045893//positive regulation of transcription, DNA-templated;GO:0009751//response to salicylic acid;GO:0010018//far-red light signaling pathway;;;;	gi|674893956|emb|CDY38901.1|/4.97368e-75/BnaA03g12780D [Brassica napus]sp|Q9M0K4|LAF1_ARATH/4e-98/Transcription factor LAF1 OS=Arabidopsis thaliana OX=3702 GN=LAF1 PE=1 SV=2brp:103857135/0.0/transcription factor LAF1; K09422 myb proto-oncogene protein, plantECU11g1690/1e-25/---molecular_function:GO:0003677//DNA binding;Bra029129AT5G52260.1ko04626//Plant-pathogen interactionGO:0005634//nucleusGO:0…
BraA03g015060.3C	A03	6712083	6713117	-	YES	gi|685283284|ref|XP_009132551.1|/0/PREDICTED: uncharacterized protein LOC103857145 isoform X1 [Brassica rapa] &gt;gi|685283286|ref|XP_009132552.1| PREDICTED: uncharacterized protein LOC103857145 isoform X2 [Brassica rapa]	sp|Q9LTJ6|RUP1_ARATH/0.0/WD repeat-containing protein RUP1 OS=Arabidopsis thaliana OX=3702 GN=RUP1 PE=1 SV=1	brp:103857138/0.0/WD repeat-containing protein RUP1; K10143 E3 ubiquitin-protein ligase RFWD2 [EC:2.3.2.27]	all0438_2/4e-19/---	molecular_function:GO:0005515//protein binding;	Bra029131	AT5G52250.1	ko04120//Ubiquitin mediated proteolysis;ko04712//Circadian rhythm - plant	GO:0005829//cytosol;GO:0080008//Cul4-RING E3 ubiquitin ligase complex;GO:0005834//heterotrimeric G-protein complex;GO:0009507//chloroplast;GO:0005634//nucleus	GO:0005515//protein binding;GO:0000166//nucleotide binding	GO:0010224//response to UV-B;GO:0009813//flavonoid biosynthetic process;GO:0010114//response to red light;GO:0009908//flower development;GO:0043496//regulation of protein homodimerization activity;GO:0009744//response to sucrose;GO:0010218//response to far red light;GO:2000028;GO:0009908;GO:0009909;GO:0048573	gi|685283284|ref|XP_009132551.1|/0/PREDICTED: uncharacterized protein LOC103857145 isoform X1 [Brassica rapa] &gt;gi|685283286|ref|XP_009132552.1| PREDICTED: uncharacterized protein LOC103857145 isoform X2 [Brassica rapa]sp|Q9LTJ6|RUP1_ARATH/0.0/WD repeat-containing protein RUP1 OS=Arabidopsis thaliana OX=3702 GN=RUP1 PE=1 SV=1brp:103857138/0.0/WD repeat-containing protein RUP1; K10143 E3 ubiquit…
BraA03g015070.3C	A03	6714699	6715726	-	YES	gi|685283282|ref|XP_009132550.1|/0/PREDICTED: putative 4-hydroxy-tetrahydrodipicolinate reductase 3, chloroplastic [Brassica rapa]	sp|O48920|ARF_VIGUN/1e-36/ADP-ribosylation factor OS=Vigna unguiculata OX=3917 GN=ARF PE=2 SV=3	brp:103857139/7e-145/ADP-ribosylation factor-related protein 1-like; K07952 ADP-ribosylation factor related protein 1	YDL192w/1e-35/---	biological_process:GO:0007264//small GTPase mediated signal transduction;cellular_component:GO:0005622//intracellular;molecular_function:GO:0005525//GTP binding;	Bra029132,Bra028298	AT5G52210.2	-	GO:0005794//Golgi apparatus	GO:0005525//GTP binding	GO:0006891//intra-Golgi vesicle-mediated transport;GO:0007264//small GTPase mediated signal transduction;GO:0015031//protein transport;;;;	gi|685283282|ref|XP_009132550.1|/0/PREDICTED: putative 4-hydroxy-tetrahydrodipicolinate reductase 3, chloroplastic [Brassica rapa]sp|O48920|ARF_VIGUN/1e-36/ADP-ribosylation factor OS=Vigna unguiculata OX=3917 GN=ARF PE=2 SV=3brp:103857139/7e-145/ADP-ribosylation factor-related protein 1-like; K07952 ADP-ribosylation factor related protein 1YDL192w/1e-35/---biological_process:GO:0007264//small GTP…
BraA03g015080.3C	A03	6716384	6717835	+	YES	gi|685283288|ref|XP_009132553.1|/0/PREDICTED: uncharacterized protein LOC103857146 isoform X1 [Brassica rapa] &gt;gi|923787030|ref|XP_013683349.1| PREDICTED: uncharacterized protein LOC106387951 isoform X1 [Brassica napus] &gt;gi|674893953|emb|CDY38898.1| BnaA03g12810D [Brassica napus]	sp|Q9LTK0|IPP2_ARATH/2e-80/Protein phosphatase inhibitor 2 OS=Arabidopsis thaliana OX=3702 GN=I-2 PE=1 SV=1	brp:103857140/6e-134/protein phosphatase inhibitor 2-like; K16833 protein phosphatase inhibitor 2	NA	biological_process:GO:0043666//regulation of phosphoprotein phosphatase activity;GO:0009966//regulation of signal transduction;molecular_function:GO:0004864//protein phosphatase inhibitor activity;	Bra029133,Bra028297	-	-	-	-	-	gi|685283288|ref|XP_009132553.1|/0/PREDICTED: uncharacterized protein LOC103857146 isoform X1 [Brassica rapa] &gt;gi|923787030|ref|XP_013683349.1| PREDICTED: uncharacterized protein LOC106387951 isoform X1 [Brassica napus] &gt;gi|674893953|emb|CDY38898.1| BnaA03g12810D [Brassica napus]sp|Q9LTK0|IPP2_ARATH/2e-80/Protein phosphatase inhibitor 2 OS=Arabidopsis thaliana OX=3702 GN=I-2 PE=1 SV=1brp:10…
BraA03g015090.3C	A03	6718734	6719348	+	YES	gi|685283293|ref|XP_009132555.1|/0/PREDICTED: BAG family molecular chaperone regulator 1-like [Brassica rapa] &gt;gi|923639017|ref|XP_013640581.1| PREDICTED: BAG family molecular chaperone regulator 1-like [Brassica napus] &gt;gi|674893952|emb|CDY38897.1| BnaA03g12820D [Brassica napus]	NA	NA	mlr8483/1e-44/---	biological_process:GO:1901135//carbohydrate derivative metabolic process;molecular_function:GO:0097367//carbohydrate derivative binding;GO:0016853//isomerase activity;	Bra029134	-	-	-	-	-	gi|685283293|ref|XP_009132555.1|/0/PREDICTED: BAG family molecular chaperone regulator 1-like [Brassica rapa] &gt;gi|923639017|ref|XP_013640581.1| PREDICTED: BAG family molecular chaperone regulator 1-like [Brassica napus] &gt;gi|674893952|emb|CDY38897.1| BnaA03g12820D [Brassica napus]NANAmlr8483/1e-44/---biological_process:GO:1901135//carbohydrate derivative metabolic process;molecular_function:…
BraA03g015100.3C	A03	6722960	6723253	-	NO	gi|674876654|emb|CDY55668.1|/1.61998e-117/BnaC06g04680D [Brassica napus]	sp|Q38737|FIL1_ANTMA/4e-25/Stamen-specific protein FIL1 OS=Antirrhinum majus OX=4151 GN=FIL1 PE=2 SV=1	NA	NA	NA	Bra029135,Bra028294	-	-	-	-	-	gi|674876654|emb|CDY55668.1|/1.61998e-117/BnaC06g04680D [Brassica napus]sp|Q38737|FIL1_ANTMA/4e-25/Stamen-specific protein FIL1 OS=Antirrhinum majus OX=4151 GN=FIL1 PE=2 SV=1NANANABra029135,Bra028294-----
BraA03g015110.3C	A03	6728284	6732024	+	NO	gi|685283303|ref|XP_009132561.1|/0/PREDICTED: MATE efflux family protein 5 [Brassica rapa]	sp|Q9FJ80|P2A14_ARATH/0.0/F-box protein PP2-A14 OS=Arabidopsis thaliana OX=3702 GN=PP2A14 PE=1 SV=1	NA	NA	molecular_function:GO:0005515//protein binding;	Bra029137	AT5G52120.1	-	GO:0005634//nucleus	GO:0030246//carbohydrate binding;GO:0005515//protein binding	GO:0016567//protein ubiquitination;;;;	gi|685283303|ref|XP_009132561.1|/0/PREDICTED: MATE efflux family protein 5 [Brassica rapa]sp|Q9FJ80|P2A14_ARATH/0.0/F-box protein PP2-A14 OS=Arabidopsis thaliana OX=3702 GN=PP2A14 PE=1 SV=1NANAmolecular_function:GO:0005515//protein binding;Bra029137AT5G52120.1-GO:0005634//nucleusGO:0030246//carbohydrate binding;GO:0005515//protein bindingGO:0016567//protein ubiquitination
BraA03g015120.3C	A03	6734323	6735581	+	NO	gi|685283305|ref|XP_009132562.1|/0/PREDICTED: serine/arginine-rich splicing factor RS41 isoform X1 [Brassica rapa] &gt;gi|685283307|ref|XP_009132563.1| PREDICTED: serine/arginine-rich splicing factor RS41 isoform X1 [Brassica rapa] &gt;gi|685283309|ref|XP_009132564.1| PREDICTED: serine/arginine-rich splicing factor RS41 isoform X1 [Brassica rapa] &gt;gi|685283311|ref|XP_009132566.1| PREDICTED: se…	sp|Q9FJ81|CCB2_ARATH/1e-174/Protein COFACTOR ASSEMBLY OF COMPLEX C SUBUNIT B CCB2, chloroplastic OS=Arabidopsis thaliana OX=3702 GN=CCB2 PE=1 SV=1	NA	NA	NA	Bra029139	AT5G52110.1	-	GO:0016021//integral component of membrane;GO:0009535//chloroplast thylakoid membrane	-	GO:0010190//cytochrome b6f complex assembly;GO:0010207//photosystem II assembly;;;;	gi|685283305|ref|XP_009132562.1|/0/PREDICTED: serine/arginine-rich splicing factor RS41 isoform X1 [Brassica rapa] &gt;gi|685283307|ref|XP_009132563.1| PREDICTED: serine/arginine-rich splicing factor RS41 isoform X1 [Brassica rapa] &gt;gi|685283309|ref|XP_009132564.1| PREDICTED: serine/arginine-rich splicing factor RS41 isoform X1 [Brassica rapa] &gt;gi|685283311|ref|XP_009132566.1| PREDICTED: se…
BraA03g015130.3C	A03	6736108	6737885	-	YES	gi|685283318|ref|XP_009132569.1|/1.60361e-152/PREDICTED: ethylene-responsive transcription factor ERF025-like [Brassica rapa]	sp|Q9FJ82|DAPB3_ARATH/0.0/Dihydrodipicolinate reductase-like protein CRR1, chloroplastic OS=Arabidopsis thaliana OX=3702 GN=DAPB3 PE=2 SV=1	brp:103857144/0.0/putative 4-hydroxy-tetrahydrodipicolinate reductase 3, chloroplastic; K16908 chloroplast NAD(P)H dehydrogenase [EC:1.6.99.-]	alr2542/2e-64/---	NA	Bra029140	AT5G52100.1	ko01100//Metabolic pathways;ko01110//Biosynthesis of secondary metabolites;ko01230//Biosynthesis of amino acids;ko00300//Lysine biosynthesis;ko00261//Monobactam biosynthesis	GO:0009570//chloroplast stroma	GO:0070402//NADPH binding;GO:0008839//4-hydroxy-tetrahydrodipicolinate reductase	GO:0010103//stomatal complex morphogenesis;GO:0045893//positive regulation of transcription, DNA-templated;GO:0009089//lysine biosynthetic process via diaminopimelate;GO:0010207//photosystem II assembly;GO:0042742//defense response to bacterium;GO:0016556//mRNA modification;GO:0009773//photosynthetic electron transport in photosystem I;GO:0009965//leaf morphogenesis;GO:0030154//cell differentiati…	gi|685283318|ref|XP_009132569.1|/1.60361e-152/PREDICTED: ethylene-responsive transcription factor ERF025-like [Brassica rapa]sp|Q9FJ82|DAPB3_ARATH/0.0/Dihydrodipicolinate reductase-like protein CRR1, chloroplastic OS=Arabidopsis thaliana OX=3702 GN=DAPB3 PE=2 SV=1brp:103857144/0.0/putative 4-hydroxy-tetrahydrodipicolinate reductase 3, chloroplastic; K16908 chloroplast NAD(P)H dehydrogenase [EC:1.…
BraA03g015140.3C	A03	6741358	6745231	-	NO	gi|685283320|ref|XP_009132570.1|/0/PREDICTED: uncharacterized protein LOC103857156 [Brassica rapa]	NA	NA	NA	NA	Bra029141	AT5G52070.1	-	-	-	-	gi|685283320|ref|XP_009132570.1|/0/PREDICTED: uncharacterized protein LOC103857156 [Brassica rapa]NANANANABra029141AT5G52070.1----
BraA03g015150.3C	A03	6757874	6759151	+	YES	gi|685283322|ref|XP_009132571.1|/0/PREDICTED: zinc finger CCCH domain-containing protein 63-like [Brassica rapa]	sp|Q0WUQ1|BAG1_ARATH/0.0/BAG family molecular chaperone regulator 1 OS=Arabidopsis thaliana OX=3702 GN=BAG1 PE=1 SV=1	NA	NA	molecular_function:GO:0005515//protein binding;	Bra029142,Bra022577	AT5G52060.1	-	GO:0005739//mitochondrion	GO:0051087//chaperone binding	GO:0050896//response to stimulus;GO:0044763;GO:0044765//single-organism transport;;;;	gi|685283322|ref|XP_009132571.1|/0/PREDICTED: zinc finger CCCH domain-containing protein 63-like [Brassica rapa]sp|Q0WUQ1|BAG1_ARATH/0.0/BAG family molecular chaperone regulator 1 OS=Arabidopsis thaliana OX=3702 GN=BAG1 PE=1 SV=1NANAmolecular_function:GO:0005515//protein binding;Bra029142,Bra022577AT5G52060.1-GO:0005739//mitochondrionGO:0051087//chaperone bindingGO:0050896//response to stimulus;G…
BraA03g015160.3C	A03	6761420	6762802	+	NO	gi|922436615|ref|XP_013623896.1|/1.42353e-40/PREDICTED: sorbitol dehydrogenase-like [Brassica oleracea var. oleracea]	NA	brp:103860136/5e-07/pre-mRNA-splicing factor CWC22 homolog; K13100 pre-mRNA-splicing factor CWC22	NA	NA	Bra026601	-	-	-	-	-	gi|922436615|ref|XP_013623896.1|/1.42353e-40/PREDICTED: sorbitol dehydrogenase-like [Brassica oleracea var. oleracea]NAbrp:103860136/5e-07/pre-mRNA-splicing factor CWC22 homolog; K13100 pre-mRNA-splicing factor CWC22NANABra026601-----
BraA03g015170.3C	A03	6772742	6774265	-	NO	gi|685283325|ref|XP_009132572.1|/0/PREDICTED: protein HOTHEAD-like isoform X1 [Brassica rapa]	sp|Q9FJ87|DTX50_ARATH/0.0/Protein DETOXIFICATION 50 OS=Arabidopsis thaliana OX=3702 GN=DTX50 PE=2 SV=1	brp:103857153/0.0/MATE efflux family protein 5; K03327 multidrug resistance protein, MATE family	SPCC4B3.13/3e-63/---	NA	Bra029145,Bra022576,Bra028302	-	-	-	-	-	gi|685283325|ref|XP_009132572.1|/0/PREDICTED: protein HOTHEAD-like isoform X1 [Brassica rapa]sp|Q9FJ87|DTX50_ARATH/0.0/Protein DETOXIFICATION 50 OS=Arabidopsis thaliana OX=3702 GN=DTX50 PE=2 SV=1brp:103857153/0.0/MATE efflux family protein 5; K03327 multidrug resistance protein, MATE familySPCC4B3.13/3e-63/---NABra029145,Bra022576,Bra028302-----
BraA03g015180.3C	A03	6779823	6781670	-	NO	gi|685283331|ref|XP_009132575.1|/0/PREDICTED: protein HOTHEAD-like isoform X1 [Brassica rapa]	sp|P92966|SRS41_ARATH/0.0/Serine/arginine-rich splicing factor RS41 OS=Arabidopsis thaliana OX=3702 GN=RS41 PE=1 SV=2	brp:103857154/0.0/serine/arginine-rich splicing factor RS41; K12893 splicing factor, arginine/serine-rich 4/5/6	SPAC16.02c/7e-21/---	biological_process:GO:0000398//mRNA splicing, via spliceosome;cellular_component:GO:0005681//spliceosomal complex;molecular_function:GO:0003676//nucleic acid binding;	Bra029146	AT5G52040.2	ko03040//Spliceosome	GO:0005681//spliceosomal complex;GO:0010445//nuclear dicing body	GO:0003723//RNA binding;GO:0005515//protein binding	GO:0000398//mRNA splicing, via spliceosome;GO:0031053//primary miRNA processing;;;;	gi|685283331|ref|XP_009132575.1|/0/PREDICTED: protein HOTHEAD-like isoform X1 [Brassica rapa]sp|P92966|SRS41_ARATH/0.0/Serine/arginine-rich splicing factor RS41 OS=Arabidopsis thaliana OX=3702 GN=RS41 PE=1 SV=2brp:103857154/0.0/serine/arginine-rich splicing factor RS41; K12893 splicing factor, arginine/serine-rich 4/5/6SPAC16.02c/7e-21/---biological_process:GO:0000398//mRNA splicing, via spliceos…
BraA03g015190.3C	A03	6788442	6789080	+	NO	gi|685283335|ref|XP_009132577.1|/0/PREDICTED: protein HOTHEAD-like [Brassica rapa]	sp|Q9FJ90|ERF25_ARATH/1e-104/Ethylene-responsive transcription factor ERF025 OS=Arabidopsis thaliana OX=3702 GN=ERF025 PE=2 SV=1	sot:102577707/2e-43/CBF3; AP2 domain CBF protein; K09286 EREBP-like factor	NA	biological_process:GO:0006355//regulation of transcription, DNA-templated;molecular_function:GO:0003677//DNA binding;GO:0003700//transcription factor activity, sequence-specific DNA binding;	Bra029147,Bra022573,Bra028291	AT5G52020.1	-	GO:0005634//nucleus	GO:0044212//transcription regulatory region DNA binding;GO:0003700//transcription factor activity, sequence-specific DNA binding	GO:0009873//ethylene-activated signaling pathway;GO:0006355//regulation of transcription, DNA-templated;GO:0050832//defense response to fungus;;;;	gi|685283335|ref|XP_009132577.1|/0/PREDICTED: protein HOTHEAD-like [Brassica rapa]sp|Q9FJ90|ERF25_ARATH/1e-104/Ethylene-responsive transcription factor ERF025 OS=Arabidopsis thaliana OX=3702 GN=ERF025 PE=2 SV=1sot:102577707/2e-43/CBF3; AP2 domain CBF protein; K09286 EREBP-like factorNAbiological_process:GO:0006355//regulation of transcription, DNA-templated;molecular_function:GO:0003677//DNA bind…
BraA03g015200.3C	A03	6790066	6791232	+	NO	gi|685283337|ref|XP_009132579.1|/0/PREDICTED: probable non-inhibitory serpin-Z5 [Brassica rapa]	sp|Q9FPQ6|GP1_CHLRE/6e-22/Vegetative cell wall protein gp1 OS=Chlamydomonas reinhardtii OX=3055 GN=GP1 PE=1 SV=1	ppp:PHYPADRAFT_173475/2e-21/hypothetical protein; K03006 DNA-directed RNA polymerase II subunit RPB1 [EC:2.7.7.6]	Rv3876/1e-13/---	molecular_function:GO:0003676//nucleic acid binding;	Bra029148	AT5G52010.1	-	GO:0009507//chloroplast	GO:0008270//zinc ion binding;GO:0003676//nucleic acid binding;GO:0003700//transcription factor activity, sequence-specific DNA binding	GO:0006355//regulation of transcription, DNA-templated;;;;	gi|685283337|ref|XP_009132579.1|/0/PREDICTED: probable non-inhibitory serpin-Z5 [Brassica rapa]sp|Q9FPQ6|GP1_CHLRE/6e-22/Vegetative cell wall protein gp1 OS=Chlamydomonas reinhardtii OX=3055 GN=GP1 PE=1 SV=1ppp:PHYPADRAFT_173475/2e-21/hypothetical protein; K03006 DNA-directed RNA polymerase II subunit RPB1 [EC:2.7.7.6]Rv3876/1e-13/---molecular_function:GO:0003676//nucleic acid binding;Bra029148AT…
BraA03g015210.3C	A03	6792332	6794371	+	YES	gi|685283343|ref|XP_009132581.1|/7.86271e-152/PREDICTED: MADS-box protein SOC1-like isoform X2 [Brassica rapa]	sp|Q9FNZ1|C3H63_ARATH/0.0/Zinc finger CCCH domain-containing protein 63 OS=Arabidopsis thaliana OX=3702 GN=ZFWD2 PE=2 SV=1	egr:104445053/6e-159/zinc finger CCCH domain-containing protein 48-like; K10260 F-box and WD-40 domain protein 7	all0438_2/4e-11/---	molecular_function:GO:0005515//protein binding;GO:0046872//metal ion binding;	Bra029149,Bra028289,Bra013894	AT5G51980.1	ko03040//Spliceosome	GO:0005737//cytoplasm	GO:0046872//metal ion binding;GO:0003677//DNA binding	-	gi|685283343|ref|XP_009132581.1|/7.86271e-152/PREDICTED: MADS-box protein SOC1-like isoform X2 [Brassica rapa]sp|Q9FNZ1|C3H63_ARATH/0.0/Zinc finger CCCH domain-containing protein 63 OS=Arabidopsis thaliana OX=3702 GN=ZFWD2 PE=2 SV=1egr:104445053/6e-159/zinc finger CCCH domain-containing protein 48-like; K10260 F-box and WD-40 domain protein 7all0438_2/4e-11/---molecular_function:GO:0005515//prote…
BraA03g015220.3C	A03	6794670	6795174	-	NO	gi|685283345|ref|XP_009132582.1|/1.2799e-141/PREDICTED: MADS-box protein SOC1-like [Brassica rapa] &gt;gi|685283347|ref|XP_009132583.1| PREDICTED: MADS-box protein SOC1-like [Brassica rapa] &gt;gi|685283349|ref|XP_009132584.1| PREDICTED: MADS-box protein SOC1-like [Brassica rapa] &gt;gi|923638979|ref|XP_013640563.1| PREDICTED: MADS-box protein SOC1-like [Brassica napus]	sp|Q9FJ95|DHSO_ARATH/2e-37/Sorbitol dehydrogenase OS=Arabidopsis thaliana OX=3702 GN=SDH PE=1 SV=1	eus:EUTSA_v10013900mg/1e-37/hypothetical protein; K00008 L-iditol 2-dehydrogenase [EC:1.1.1.14]	YJR159w/1e-16/---	NA	Bra029150,Bra028288	AT5G51970.2	ko01100//Metabolic pathways;ko00040//Pentose and glucuronate interconversions;ko00051//Fructose and mannose metabolism	GO:0009506//plasmodesma;GO:0005886//plasma membrane;GO:0005829//cytosol;GO:0031966//mitochondrial membrane	GO:0003939//L-iditol 2-dehydrogenase activity;GO:0008270//zinc ion binding	GO:0055114//oxidation-reduction process;;;;	gi|685283345|ref|XP_009132582.1|/1.2799e-141/PREDICTED: MADS-box protein SOC1-like [Brassica rapa] &gt;gi|685283347|ref|XP_009132583.1| PREDICTED: MADS-box protein SOC1-like [Brassica rapa] &gt;gi|685283349|ref|XP_009132584.1| PREDICTED: MADS-box protein SOC1-like [Brassica rapa] &gt;gi|923638979|ref|XP_013640563.1| PREDICTED: MADS-box protein SOC1-like [Brassica napus]sp|Q9FJ95|DHSO_ARATH/2e-37/…
BraA03g015230.3C	A03	6796218	6798730	+	NO	gi|674896991|emb|CDY35890.1|/1.44044e-61/BnaA07g00970D [Brassica napus]	sp|Q9S746|HTH_ARATH/0.0/Protein HOTHEAD OS=Arabidopsis thaliana OX=3702 GN=HTH PE=1 SV=1	crb:CARUB_v10028412mg/0.0/hypothetical protein; K00108 choline dehydrogenase [EC:1.1.99.1]	SMa1414/1e-30/---	biological_process:GO:0055114//oxidation-reduction process;molecular_function:GO:0016491//oxidoreductase activity;	Bra029151,Bra028286,Bra022571,Bra007213,Bra007212,Bra029152,Bra022570	AT5G51950.1	ko00073//Cutin, suberine and wax biosynthesis	GO:0009507//chloroplast	GO:0050660//flavin adenine dinucleotide binding;GO:0008812//choline dehydrogenase activity	GO:0006066//alcohol metabolic process;GO:0048443//stamen development;GO:0048441//petal development;GO:0048481//plant ovule development;GO:0055114//oxidation-reduction process;;;;	gi|674896991|emb|CDY35890.1|/1.44044e-61/BnaA07g00970D [Brassica napus]sp|Q9S746|HTH_ARATH/0.0/Protein HOTHEAD OS=Arabidopsis thaliana OX=3702 GN=HTH PE=1 SV=1crb:CARUB_v10028412mg/0.0/hypothetical protein; K00108 choline dehydrogenase [EC:1.1.99.1]SMa1414/1e-30/---biological_process:GO:0055114//oxidation-reduction process;molecular_function:GO:0016491//oxidoreductase activity;Bra029151,Bra028286…
BraA03g015240.3C	A03	6800027	6801878	-	YES	gi|685283351|ref|XP_009132585.1|/3.89348e-173/PREDICTED: uncharacterized protein LOC103857165 [Brassica rapa]	sp|Q9S746|HTH_ARATH/2e-180/Protein HOTHEAD OS=Arabidopsis thaliana OX=3702 GN=HTH PE=1 SV=1	brp:103852122/0.0/protein HOTHEAD-like; K00108 choline dehydrogenase [EC:1.1.99.1]	mll7609/2e-27/---	biological_process:GO:0055114//oxidation-reduction process;molecular_function:GO:0016491//oxidoreductase activity;	Bra029152,Bra022570,Bra029151	AT5G51950.2	ko00073//Cutin, suberine and wax biosynthesis	GO:0009507//chloroplast	GO:0050660//flavin adenine dinucleotide binding;GO:0008812//choline dehydrogenase activity	GO:0006066//alcohol metabolic process;GO:0048443//stamen development;GO:0048441//petal development;GO:0048481//plant ovule development;GO:0055114//oxidation-reduction process;;;;	gi|685283351|ref|XP_009132585.1|/3.89348e-173/PREDICTED: uncharacterized protein LOC103857165 [Brassica rapa]sp|Q9S746|HTH_ARATH/2e-180/Protein HOTHEAD OS=Arabidopsis thaliana OX=3702 GN=HTH PE=1 SV=1brp:103852122/0.0/protein HOTHEAD-like; K00108 choline dehydrogenase [EC:1.1.99.1]mll7609/2e-27/---biological_process:GO:0055114//oxidation-reduction process;molecular_function:GO:0016491//oxidoreduc…
BraA03g015250.3C	A03	6804682	6807249	-	YES	gi|685283353|ref|XP_009132586.1|/0/PREDICTED: fructokinase-1-like [Brassica rapa]	sp|Q9S746|HTH_ARATH/6e-175/Protein HOTHEAD OS=Arabidopsis thaliana OX=3702 GN=HTH PE=1 SV=1	crb:CARUB_v10028412mg/0.0/hypothetical protein; K00108 choline dehydrogenase [EC:1.1.99.1]	PA4100/5e-27/---	biological_process:GO:0055114//oxidation-reduction process;molecular_function:GO:0016491//oxidoreductase activity;	Bra029151,Bra022571,Bra028286,Bra007212,Bra007213,Bra029152	AT5G51930.1	ko00073//Cutin, suberine and wax biosynthesis	GO:0016021//integral component of membrane;GO:0005576//extracellular region;GO:0009507//chloroplast	GO:0050660//flavin adenine dinucleotide binding;GO:0008812//choline dehydrogenase activity	GO:0006066//alcohol metabolic process;GO:0055114//oxidation-reduction process;;;;	gi|685283353|ref|XP_009132586.1|/0/PREDICTED: fructokinase-1-like [Brassica rapa]sp|Q9S746|HTH_ARATH/6e-175/Protein HOTHEAD OS=Arabidopsis thaliana OX=3702 GN=HTH PE=1 SV=1crb:CARUB_v10028412mg/0.0/hypothetical protein; K00108 choline dehydrogenase [EC:1.1.99.1]PA4100/5e-27/---biological_process:GO:0055114//oxidation-reduction process;molecular_function:GO:0016491//oxidoreductase activity;Bra0291…
BraA03g015260.3C	A03	6809078	6810766	+	NO	gi|685283355|ref|XP_009132587.1|/0/PREDICTED: receptor-like serine/threonine-protein kinase At4g25390 [Brassica rapa] &gt;gi|923638967|ref|XP_013640560.1| PREDICTED: receptor-like serine/threonine-protein kinase At4g25390 [Brassica napus]	sp|O04582|SPZ5_ARATH/1e-176/Probable non-inhibitory serpin-Z5 OS=Arabidopsis thaliana OX=3702 GN=At1g62170 PE=2 SV=2	brp:103857162/0.0/probable non-inhibitory serpin-Z5; K13963 serpin B	MA3388/2e-31/---	cellular_component:GO:0005615//extracellular space;	Bra029153	AT1G64030.1	-	GO:0005829//cytosol;GO:0005615//extracellular space;GO:0005634//nucleus	GO:0004867//serine-type endopeptidase inhibitor activity;GO:0005515//protein binding	GO:0006281//DNA repair;GO:0010951//negative regulation of endopeptidase activity;;;;	gi|685283355|ref|XP_009132587.1|/0/PREDICTED: receptor-like serine/threonine-protein kinase At4g25390 [Brassica rapa] &gt;gi|923638967|ref|XP_013640560.1| PREDICTED: receptor-like serine/threonine-protein kinase At4g25390 [Brassica napus]sp|O04582|SPZ5_ARATH/1e-176/Probable non-inhibitory serpin-Z5 OS=Arabidopsis thaliana OX=3702 GN=At1g62170 PE=2 SV=2brp:103857162/0.0/probable non-inhibitory ser…
BraA03g015270.3C	A03	6812190	6815162	+	NO	gi|685283357|ref|XP_009132588.1|/0/PREDICTED: probable protein phosphatase 2C 75 [Brassica rapa]	sp|Q9LT93|AGL71_ARATH/4e-100/MADS-box protein AGL71 OS=Arabidopsis thaliana OX=3702 GN=AGL71 PE=2 SV=1	pxb:103964627/3e-44/agamous-like MADS-box protein AGL6; K09264 MADS-box transcription factor, plant	YMR043w/2e-13/---	biological_process:GO:0006355//regulation of transcription, DNA-templated;cellular_component:GO:0005634//nucleus;molecular_function:GO:0003700//transcription factor activity, sequence-specific DNA binding;	Bra029154	AT5G51870.3	-	GO:0005634//nucleus	GO:0003677//DNA binding;GO:0046983//protein dimerization activity;GO:0003700//transcription factor activity, sequence-specific DNA binding	GO:0009909//regulation of flower development;GO:0006355//regulation of transcription, DNA-templated;;;;	gi|685283357|ref|XP_009132588.1|/0/PREDICTED: probable protein phosphatase 2C 75 [Brassica rapa]sp|Q9LT93|AGL71_ARATH/4e-100/MADS-box protein AGL71 OS=Arabidopsis thaliana OX=3702 GN=AGL71 PE=2 SV=1pxb:103964627/3e-44/agamous-like MADS-box protein AGL6; K09264 MADS-box transcription factor, plantYMR043w/2e-13/---biological_process:GO:0006355//regulation of transcription, DNA-templated;cellular_co…
BraA03g015280.3C	A03	6822268	6824427	+	NO	gi|685283359|ref|XP_009132589.1|/9.21702e-84/PREDICTED: prefoldin subunit 1 [Brassica rapa]	sp|Q9FLH5|AGL72_ARATH/6e-113/MADS-box protein AGL72 OS=Arabidopsis thaliana OX=3702 GN=AGL72 PE=2 SV=1	bvg:104904776/3e-42/MADS-box transcription factor 23-like; K09264 MADS-box transcription factor, plant	SPBC317.01/8e-14/---	biological_process:GO:0006355//regulation of transcription, DNA-templated;cellular_component:GO:0005634//nucleus;molecular_function:GO:0003700//transcription factor activity, sequence-specific DNA binding;	Bra029155,Bra028282	AT5G51860.1	-	GO:0005634//nucleus	GO:0003677//DNA binding;GO:0046983//protein dimerization activity;GO:0003700//transcription factor activity, sequence-specific DNA binding	GO:0010048//vernalization response;GO:0048440//carpel development;GO:0009909//regulation of flower development;GO:0006355//regulation of transcription, DNA-templated;GO:0043481//anthocyanin accumulation in tissues in response to UV light;;;;	gi|685283359|ref|XP_009132589.1|/9.21702e-84/PREDICTED: prefoldin subunit 1 [Brassica rapa]sp|Q9FLH5|AGL72_ARATH/6e-113/MADS-box protein AGL72 OS=Arabidopsis thaliana OX=3702 GN=AGL72 PE=2 SV=1bvg:104904776/3e-42/MADS-box transcription factor 23-like; K09264 MADS-box transcription factor, plantSPBC317.01/8e-14/---biological_process:GO:0006355//regulation of transcription, DNA-templated;cellular_c…
BraA03g015290.3C	A03	6829286	6829768	-	NO	gi|923638960|ref|XP_013640558.1|/0/PREDICTED: uncharacterized protein LOC106345893 [Brassica napus]	sp|O50061|RK4_ARATH/8e-29/50S ribosomal protein L4, chloroplastic OS=Arabidopsis thaliana OX=3702 GN=RPL4 PE=2 SV=2	brp:103843956/3e-29/50S ribosomal protein L4, chloroplastic; K02926 large subunit ribosomal protein L4	sll1800/2e-09/---	biological_process:GO:0006412//translation;cellular_component:GO:0005840//ribosome;molecular_function:GO:0003735//structural constituent of ribosome;	Bra029156	-	-	-	-	-	gi|923638960|ref|XP_013640558.1|/0/PREDICTED: uncharacterized protein LOC106345893 [Brassica napus]sp|O50061|RK4_ARATH/8e-29/50S ribosomal protein L4, chloroplastic OS=Arabidopsis thaliana OX=3702 GN=RPL4 PE=2 SV=2brp:103843956/3e-29/50S ribosomal protein L4, chloroplastic; K02926 large subunit ribosomal protein L4sll1800/2e-09/---biological_process:GO:0006412//translation;cellular_component:GO:0…
BraA03g015300.3C	A03	6833414	6835171	-	YES	gi|685283364|ref|XP_009132591.1|/0/PREDICTED: 65-kDa microtubule-associated protein 3-like [Brassica rapa] &gt;gi|685283366|ref|XP_009132592.1| PREDICTED: 65-kDa microtubule-associated protein 3-like [Brassica rapa]	NA	NA	NA	NA	Bra029157	AT5G51840.1	-	-	-	-	gi|685283364|ref|XP_009132591.1|/0/PREDICTED: 65-kDa microtubule-associated protein 3-like [Brassica rapa] &gt;gi|685283366|ref|XP_009132592.1| PREDICTED: 65-kDa microtubule-associated protein 3-like [Brassica rapa]NANANANABra029157AT5G51840.1----
BraA03g015310.3C	A03	6835753	6837169	-	NO	gi|685283368|ref|XP_009132593.1|/0/PREDICTED: uncharacterized protein LOC103857173 [Brassica rapa] &gt;gi|685283370|ref|XP_009132594.1| PREDICTED: uncharacterized protein LOC103857173 [Brassica rapa] &gt;gi|685283372|ref|XP_009132595.1| PREDICTED: uncharacterized protein LOC103857173 [Brassica rapa] &gt;gi|685283374|ref|XP_009132596.1| PREDICTED: uncharacterized protein LOC103857173 [Brassica rap…	sp|Q9FLH8|SCRK7_ARATH/0.0/Probable fructokinase-7 OS=Arabidopsis thaliana OX=3702 GN=At5g51830 PE=1 SV=1	brp:103857166/0.0/fructokinase-1-like; K00847 fructokinase [EC:2.7.1.4]	BH1857/2e-76/---	molecular_function:GO:0016773//phosphotransferase activity, alcohol group as acceptor;	Bra029158,Bra028279	AT5G51830.1	ko01100//Metabolic pathways;ko00500//Starch and sucrose metabolism;ko00520//Amino sugar and nucleotide sugar metabolism;ko00051//Fructose and mannose metabolism	GO:0005829//cytosol	GO:0005524//ATP binding;GO:0004747//ribokinase activity;GO:0008865//fructokinase activity	GO:0046835//carbohydrate phosphorylation;GO:0019252//starch biosynthetic process;GO:0006014//D-ribose metabolic process;GO:0046686//response to cadmium ion;;;;	gi|685283368|ref|XP_009132593.1|/0/PREDICTED: uncharacterized protein LOC103857173 [Brassica rapa] &gt;gi|685283370|ref|XP_009132594.1| PREDICTED: uncharacterized protein LOC103857173 [Brassica rapa] &gt;gi|685283372|ref|XP_009132595.1| PREDICTED: uncharacterized protein LOC103857173 [Brassica rapa] &gt;gi|685283374|ref|XP_009132596.1| PREDICTED: uncharacterized protein LOC103857173 [Brassica rap…
BraA03g015320.3C	A03	6838455	6840287	-	NO	gi|674893928|emb|CDY38873.1|/7.57935e-147/BnaA03g13060D [Brassica napus]	sp|Q9STJ8|Y4539_ARATH/0.0/Receptor-like serine/threonine-protein kinase At4g25390 OS=Arabidopsis thaliana OX=3702 GN=At4g25390 PE=2 SV=1	fve:101307986/2e-38/probable serine/threonine-protein kinase NAK; K04733 interleukin-1 receptor-associated kinase 4 [EC:2.7.11.1]	ML0897/2e-09/---	biological_process:GO:0006468//protein phosphorylation;molecular_function:GO:0004672//protein kinase activity;GO:0005524//ATP binding;	Bra029159	AT5G51770.1	ko04626//Plant-pathogen interaction	GO:0016021//integral component of membrane;GO:0005886//plasma membrane	GO:0004674//protein serine/threonine kinase activity;GO:0005524//ATP binding	GO:0044763;GO:0010033//response to organic substance;GO:0006468//protein phosphorylation;GO:0050794//regulation of cellular process;GO:0033554//cellular response to stress;GO:1901700;GO:0045087//innate immune response;;;;	gi|674893928|emb|CDY38873.1|/7.57935e-147/BnaA03g13060D [Brassica napus]sp|Q9STJ8|Y4539_ARATH/0.0/Receptor-like serine/threonine-protein kinase At4g25390 OS=Arabidopsis thaliana OX=3702 GN=At4g25390 PE=2 SV=1fve:101307986/2e-38/probable serine/threonine-protein kinase NAK; K04733 interleukin-1 receptor-associated kinase 4 [EC:2.7.11.1]ML0897/2e-09/---biological_process:GO:0006468//protein phospho…
BraA03g015330.3C	A03	6843233	6845365	-	NO	gi|685283376|ref|XP_009132597.1|/0/PREDICTED: hypersensitive-induced response protein 4 [Brassica rapa] &gt;gi|923638929|ref|XP_013640550.1| PREDICTED: hypersensitive-induced response protein 4-like [Brassica napus]	sp|Q9FLI3|P2C75_ARATH/0.0/Probable protein phosphatase 2C 75 OS=Arabidopsis thaliana OX=3702 GN=AHG1 PE=1 SV=1	brp:103857169/0.0/probable protein phosphatase 2C 75; K14497 protein phosphatase 2C [EC:3.1.3.16]	SPCC4F11.02/8e-29/---	NA	Bra029160	AT5G51760.1	ko04075//Plant hormone signal transduction;ko04931//Insulin resistance	GO:0005634//nucleus	GO:0046872//metal ion binding;GO:0004722//protein serine/threonine phosphatase activity	GO:0050826//response to freezing;GO:0009793//embryo development ending in seed dormancy;GO:0009062//fatty acid catabolic process;GO:0016114//terpenoid biosynthetic process;GO:0009640//photomorphogenesis;GO:0019915//lipid storage;GO:0010182//sugar mediated signaling pathway;GO:0009933//meristem structural organization;GO:0016567//protein ubiquitination;GO:0009845//seed germination;GO:0010228//vege…	gi|685283376|ref|XP_009132597.1|/0/PREDICTED: hypersensitive-induced response protein 4 [Brassica rapa] &gt;gi|923638929|ref|XP_013640550.1| PREDICTED: hypersensitive-induced response protein 4-like [Brassica napus]sp|Q9FLI3|P2C75_ARATH/0.0/Probable protein phosphatase 2C 75 OS=Arabidopsis thaliana OX=3702 GN=AHG1 PE=1 SV=1brp:103857169/0.0/probable protein phosphatase 2C 75; K14497 protein phosp…
BraA03g015340.3C	A03	6859818	6860797	+	NO	gi|567180722|ref|XP_006401962.1|/5.43919e-85/hypothetical protein EUTSA_v10015032mg [Eutrema salsugineum] &gt;gi|567180726|ref|XP_006401963.1| hypothetical protein EUTSA_v10015032mg [Eutrema salsugineum] &gt;gi|685263976|ref|XP_009107343.1| PREDICTED: 40S ribosomal protein S20-1-like [Brassica rapa] &gt;gi|685283378|ref|XP_009132599.1| PREDICTED: 40S ribosomal protein S20-1-like [Brassica rapa] &…	NA	brp:103857170/2e-84/prefoldin subunit 1; K09548 prefoldin subunit 1	AF1150/5e-09/---	NA	Bra029161	-	-	-	-	-	gi|567180722|ref|XP_006401962.1|/5.43919e-85/hypothetical protein EUTSA_v10015032mg [Eutrema salsugineum] &gt;gi|567180726|ref|XP_006401963.1| hypothetical protein EUTSA_v10015032mg [Eutrema salsugineum] &gt;gi|685263976|ref|XP_009107343.1| PREDICTED: 40S ribosomal protein S20-1-like [Brassica rapa] &gt;gi|685283378|ref|XP_009132599.1| PREDICTED: 40S ribosomal protein S20-1-like [Brassica rapa] &…
BraA03g015350.3C	A03	6861387	6870038	-	NO	gi|685283380|ref|XP_009132600.1|/3.61713e-125/PREDICTED: protein LOW PSII ACCUMULATION 2, chloroplastic [Brassica rapa]	NA	NA	NA	molecular_function:GO:0005515//protein binding;GO:0005488//binding;	Bra029162,Bra028268	AT2G07360.2	-	GO:0005829//cytosol;GO:0005634//nucleus;GO:0009507//chloroplast;GO:0005886//plasma membrane	GO:0005515//protein binding	-	gi|685283380|ref|XP_009132600.1|/3.61713e-125/PREDICTED: protein LOW PSII ACCUMULATION 2, chloroplastic [Brassica rapa]NANANAmolecular_function:GO:0005515//protein binding;GO:0005488//binding;Bra029162,Bra028268AT2G07360.2-GO:0005829//cytosol;GO:0005634//nucleus;GO:0009507//chloroplast;GO:0005886//plasma membraneGO:0005515//protein binding-
BraA03g015360.3C	A03	6870827	6872155	+	NO	gi|685283382|ref|XP_009132601.1|/0/PREDICTED: probable mitochondrial intermediate peptidase, mitochondrial isoform X1 [Brassica rapa]	sp|Q9FHM4|MA653_ARATH/4e-125/65-kDa microtubule-associated protein 3 OS=Arabidopsis thaliana OX=3702 GN=MAP65-3 PE=1 SV=1	brp:103857172/0.0/65-kDa microtubule-associated protein 3-like; K16732 protein regulator of cytokinesis 1	NA	NA	Bra029163,Bra023930,Bra028266	AT5G51600.1	-	GO:0055028//cortical microtubule;GO:0009524//phragmoplast;GO:0009574//preprophase band;GO:0005634//nucleus	GO:0008017//microtubule binding	GO:0007000//nucleolus organization;GO:0007067;GO:0006275//regulation of DNA replication;GO:0007131//reciprocal meiotic recombination;GO:0046785//microtubule polymerization;GO:0000911//cytokinesis by cell plate formation;GO:0051567//histone H3-K9 methylation;GO:0045010//actin nucleation;GO:0010389//regulation of G2/M transition of mitotic cell cycle;GO:0008283//cell proliferation;GO:0009624//respo…	gi|685283382|ref|XP_009132601.1|/0/PREDICTED: probable mitochondrial intermediate peptidase, mitochondrial isoform X1 [Brassica rapa]sp|Q9FHM4|MA653_ARATH/4e-125/65-kDa microtubule-associated protein 3 OS=Arabidopsis thaliana OX=3702 GN=MAP65-3 PE=1 SV=1brp:103857172/0.0/65-kDa microtubule-associated protein 3-like; K16732 protein regulator of cytokinesis 1NANABra029163,Bra023930,Bra028266AT5G516…
BraA03g015370.3C	A03	6873870	6875647	+	YES	gi|685283389|ref|XP_009132604.1|/0/PREDICTED: probable pectinesterase/pectinesterase inhibitor 59 [Brassica rapa]	sp|Q9FHM5|AHL4_ARATH/0.0/AT-hook motif nuclear-localized protein 4 OS=Arabidopsis thaliana OX=3702 GN=AHL4 PE=1 SV=1	gmx:100819125/3e-20/putative DNA-binding protein ESCAROLA-like; K07374 tubulin alpha	NA	NA	Bra029164,Bra028265,Bra022555,Bra019174,Bra013886	AT5G51590.1	-	GO:0005634//nucleus	GO:0043621//protein self-association	GO:0010051//xylem and phloem pattern formation;GO:0010089//xylem development;GO:0006351//transcription, DNA-templated;;;;	gi|685283389|ref|XP_009132604.1|/0/PREDICTED: probable pectinesterase/pectinesterase inhibitor 59 [Brassica rapa]sp|Q9FHM5|AHL4_ARATH/0.0/AT-hook motif nuclear-localized protein 4 OS=Arabidopsis thaliana OX=3702 GN=AHL4 PE=1 SV=1gmx:100819125/3e-20/putative DNA-binding protein ESCAROLA-like; K07374 tubulin alphaNANABra029164,Bra028265,Bra022555,Bra019174,Bra013886AT5G51590.1-GO:0005634//nucleusGO…
BraA03g015380.3C	A03	6878133	6878774	-	NO	gi|685283387|ref|XP_009132603.1|/0/PREDICTED: monocopper oxidase-like protein SKS2 [Brassica rapa] &gt;gi|923638911|ref|XP_013640543.1| PREDICTED: monocopper oxidase-like protein SKS2 [Brassica napus]	NA	NA	NA	NA	Bra029165	AT5G51580.1	-	-	-	-	gi|685283387|ref|XP_009132603.1|/0/PREDICTED: monocopper oxidase-like protein SKS2 [Brassica rapa] &gt;gi|923638911|ref|XP_013640543.1| PREDICTED: monocopper oxidase-like protein SKS2 [Brassica napus]NANANANABra029165AT5G51580.1----
BraA03g015390.3C	A03	6879773	6881228	-	YES	gi|674893920|emb|CDY38865.1|/1.02985e-76/BnaA03g13140D [Brassica napus]	sp|Q9FHM7|HIR4_ARATH/0.0/Hypersensitive-induced response protein 4 OS=Arabidopsis thaliana OX=3702 GN=HIR4 PE=1 SV=1	NA	SP2156/3e-67/---	NA	Bra029166	AT5G51570.1	-	GO:0005774//vacuolar membrane;GO:0009506//plasmodesma;GO:0005794//Golgi apparatus;GO:0005886//plasma membrane	-	-	gi|674893920|emb|CDY38865.1|/1.02985e-76/BnaA03g13140D [Brassica napus]sp|Q9FHM7|HIR4_ARATH/0.0/Hypersensitive-induced response protein 4 OS=Arabidopsis thaliana OX=3702 GN=HIR4 PE=1 SV=1NASP2156/3e-67/---NABra029166AT5G51570.1-GO:0005774//vacuolar membrane;GO:0009506//plasmodesma;GO:0005794//Golgi apparatus;GO:0005886//plasma membrane--
BraA03g015400.3C	A03	6882006	6882740	-	YES	gi|685283393|ref|XP_009132606.1|/0/PREDICTED: 4-substituted benzoates-glutamate ligase GH3.12-like [Brassica rapa]	sp|P49200|RS201_ARATH/7e-79/40S ribosomal protein S20-1 OS=Arabidopsis thaliana OX=3702 GN=RPS20A PE=2 SV=2	brp:103857176/1e-85/40S ribosomal protein S20-1-like; K02969 small subunit ribosomal protein S20e	SPCC576.09/1e-50/---	NA	Bra029167,Bra038226,Bra022554,Bra028263,Bra035895,Bra010078	AT5G62300.2	ko03010//Ribosome	GO:0005618//cell wall;GO:0005730//nucleolus;GO:0009506//plasmodesma;GO:0022627//cytosolic small ribosomal subunit;GO:0009507//chloroplast;GO:0016020//membrane;GO:0005794//Golgi apparatus	GO:0003723//RNA binding;GO:0003735//structural constituent of ribosome	GO:0001510//RNA methylation;GO:0006412//translation;;;;	gi|685283393|ref|XP_009132606.1|/0/PREDICTED: 4-substituted benzoates-glutamate ligase GH3.12-like [Brassica rapa]sp|P49200|RS201_ARATH/7e-79/40S ribosomal protein S20-1 OS=Arabidopsis thaliana OX=3702 GN=RPS20A PE=2 SV=2brp:103857176/1e-85/40S ribosomal protein S20-1-like; K02969 small subunit ribosomal protein S20eSPCC576.09/1e-50/---NABra029167,Bra038226,Bra022554,Bra028263,Bra035895,Bra010078…
BraA03g015410.3C	A03	6883798	6884762	-	NO	gi|685283404|ref|XP_009132611.1|/3.92928e-59/PREDICTED: root meristem growth factor 5 [Brassica rapa] &gt;gi|923661147|ref|XP_013647579.1| PREDICTED: root meristem growth factor 5-like [Brassica napus] &gt;gi|674863351|emb|CDY68569.1| BnaAnng27650D [Brassica napus]	sp|F4KDA6|LPA2_ARATH/2e-95/Protein LOW PSII ACCUMULATION 2, chloroplastic OS=Arabidopsis thaliana OX=3702 GN=LPA2 PE=1 SV=1	NA	NA	NA	Bra029168	-	-	-	-	-	gi|685283404|ref|XP_009132611.1|/3.92928e-59/PREDICTED: root meristem growth factor 5 [Brassica rapa] &gt;gi|923661147|ref|XP_013647579.1| PREDICTED: root meristem growth factor 5-like [Brassica napus] &gt;gi|674863351|emb|CDY68569.1| BnaAnng27650D [Brassica napus]sp|F4KDA6|LPA2_ARATH/2e-95/Protein LOW PSII ACCUMULATION 2, chloroplastic OS=Arabidopsis thaliana OX=3702 GN=LPA2 PE=1 SV=1NANANABra02…
BraA03g015420.3C	A03	6885798	6889497	-	YES	gi|685283402|ref|XP_009132610.1|/1.55428e-138/PREDICTED: 23.5 kDa heat shock protein, mitochondrial-like [Brassica rapa] &gt;gi|923638909|ref|XP_013640542.1| PREDICTED: 23.5 kDa heat shock protein, mitochondrial-like [Brassica napus]	sp|F4KDA5|MIP_ARATH/0.0/Mitochondrial intermediate peptidase, mitochondrial OS=Arabidopsis thaliana OX=3702 GN=OCT1 PE=3 SV=1	brp:103857178/0.0/probable mitochondrial intermediate peptidase, mitochondrial; K01410 mitochondrial intermediate peptidase [EC:3.4.24.59]	YKL134c/4e-74/---	biological_process:GO:0006508//proteolysis;GO:0006627//protein processing involved in protein targeting to mitochondrion;cellular_component:GO:0005759//mitochondrial matrix;molecular_function:GO:0004222//metalloendopeptidase activity;	Bra029169	AT5G51540.1	-	GO:0005739//mitochondrion;GO:0009535//chloroplast thylakoid membrane	GO:0046872//metal ion binding;GO:0004222//metalloendopeptidase activity	GO:0019243//methylglyoxal catabolic process to D-lactate via S-lactoyl-glutathione;GO:0006508//proteolysis;;;;	gi|685283402|ref|XP_009132610.1|/1.55428e-138/PREDICTED: 23.5 kDa heat shock protein, mitochondrial-like [Brassica rapa] &gt;gi|923638909|ref|XP_013640542.1| PREDICTED: 23.5 kDa heat shock protein, mitochondrial-like [Brassica napus]sp|F4KDA5|MIP_ARATH/0.0/Mitochondrial intermediate peptidase, mitochondrial OS=Arabidopsis thaliana OX=3702 GN=OCT1 PE=3 SV=1brp:103857178/0.0/probable mitochondrial …
BraA03g015430.3C	A03	6894494	6896404	+	NO	gi|685283397|ref|XP_009132608.1|/0/PREDICTED: luc7-like protein 3 [Brassica rapa] &gt;gi|923638905|ref|XP_013640541.1| PREDICTED: luc7-like protein 3 [Brassica napus]	sp|Q9FHN5|PME59_ARATH/0.0/Probable pectinesterase/pectinesterase inhibitor 59 OS=Arabidopsis thaliana OX=3702 GN=PME59 PE=2 SV=1	brp:103857180/0.0/probable pectinesterase/pectinesterase inhibitor 59; K01051 pectinesterase [EC:3.1.1.11]	CAC3373/7e-34/---	molecular_function:GO:0004857//enzyme inhibitor activity;	Bra029170,Bra028256,Bra028257,Bra022552	AT5G51490.1	ko01100//Metabolic pathways;ko00500//Starch and sucrose metabolism;ko00040//Pentose and glucuronate interconversions	GO:0009505//plant-type cell wall;GO:0005576//extracellular region	GO:0046910//pectinesterase inhibitor activity;GO:0030599//pectinesterase activity;GO:0045330//aspartyl esterase activity	GO:0042545//cell wall modification;GO:0043086//negative regulation of catalytic activity;GO:0045490//pectin catabolic process;;;;	gi|685283397|ref|XP_009132608.1|/0/PREDICTED: luc7-like protein 3 [Brassica rapa] &gt;gi|923638905|ref|XP_013640541.1| PREDICTED: luc7-like protein 3 [Brassica napus]sp|Q9FHN5|PME59_ARATH/0.0/Probable pectinesterase/pectinesterase inhibitor 59 OS=Arabidopsis thaliana OX=3702 GN=PME59 PE=2 SV=1brp:103857180/0.0/probable pectinesterase/pectinesterase inhibitor 59; K01051 pectinesterase [EC:3.1.1.11…
BraA03g015440.3C	A03	6896707	6899080	-	YES	gi|685283395|ref|XP_009132607.1|/0/PREDICTED: F-box protein At5g51380-like [Brassica rapa]	sp|Q9FHN6|SKS2_ARATH/0.0/Monocopper oxidase-like protein SKS2 OS=Arabidopsis thaliana OX=3702 GN=SKS2 PE=2 SV=1	crb:CARUB_v10012235mg/0.0/hypothetical protein; K00423 L-ascorbate oxidase [EC:1.10.3.3]	SPAC1F7.08/4e-25/---	biological_process:GO:0055114//oxidation-reduction process;molecular_function:GO:0005507//copper ion binding;GO:0016491//oxidoreductase activity;	Bra029171,Bra022551,Bra013877,Bra028255,Bra033564	AT5G51480.1	ko01100//Metabolic pathways;ko00053//Ascorbate and aldarate metabolism	GO:0046658//anchored component of plasma membrane;GO:0009506//plasmodesma	GO:0016491//oxidoreductase activity;GO:0005507//copper ion binding	GO:0009165//nucleotide biosynthetic process;GO:0055114//oxidation-reduction process;;;;	gi|685283395|ref|XP_009132607.1|/0/PREDICTED: F-box protein At5g51380-like [Brassica rapa]sp|Q9FHN6|SKS2_ARATH/0.0/Monocopper oxidase-like protein SKS2 OS=Arabidopsis thaliana OX=3702 GN=SKS2 PE=2 SV=1crb:CARUB_v10012235mg/0.0/hypothetical protein; K00423 L-ascorbate oxidase [EC:1.10.3.3]SPAC1F7.08/4e-25/---biological_process:GO:0055114//oxidation-reduction process;molecular_function:GO:0005507//…
BraA03g015450.3C	A03	6907334	6907666	+	YES	gi|685283407|ref|XP_009132612.1|/0/PREDICTED: branchpoint-bridging protein [Brassica rapa] &gt;gi|674893914|emb|CDY38859.1| BnaA03g13200D [Brassica napus]	sp|Q9LLR7|NLTP3_ARATH/1e-61/Non-specific lipid-transfer protein 3 OS=Arabidopsis thaliana OX=3702 GN=LTP3 PE=3 SV=1	NA	NA	biological_process:GO:0006869//lipid transport;molecular_function:GO:0008289//lipid binding;	Bra029172,Bra020322,Bra020323,Bra006721	AT5G59320.1	-	GO:0005618//cell wall;GO:0016021//integral component of membrane;GO:0048046//apoplast	GO:0008289//lipid binding	GO:0042538//hyperosmotic salinity response;GO:0009414//response to water deprivation;GO:0009409//response to cold;GO:0006869//lipid transport;GO:0009737//response to abscisic acid;;;;	gi|685283407|ref|XP_009132612.1|/0/PREDICTED: branchpoint-bridging protein [Brassica rapa] &gt;gi|674893914|emb|CDY38859.1| BnaA03g13200D [Brassica napus]sp|Q9LLR7|NLTP3_ARATH/1e-61/Non-specific lipid-transfer protein 3 OS=Arabidopsis thaliana OX=3702 GN=LTP3 PE=3 SV=1NANAbiological_process:GO:0006869//lipid transport;molecular_function:GO:0008289//lipid binding;Bra029172,Bra020322,Bra020323,Bra0…
BraA03g015460.3C	A03	6910366	6912368	-	NO	gi|685283409|ref|XP_009132613.1|/0/PREDICTED: ceramide kinase [Brassica rapa]	sp|Q9LYU4|GH312_ARATH/0.0/4-substituted benzoates-glutamate ligase GH3.12 OS=Arabidopsis thaliana OX=3702 GN=GH3.12 PE=1 SV=1	brp:103857183/0.0/4-substituted benzoates-glutamate ligase GH3.12-like; K14487 auxin responsive GH3 gene family	NA	NA	Bra029173,Bra022550,Bra019921,Bra019920,Bra019922,Bra034378	AT5G51470.1	ko04075//Plant hormone signal transduction	GO:0005737//cytoplasm	-	GO:0009733//response to auxin;;;;	gi|685283409|ref|XP_009132613.1|/0/PREDICTED: ceramide kinase [Brassica rapa]sp|Q9LYU4|GH312_ARATH/0.0/4-substituted benzoates-glutamate ligase GH3.12 OS=Arabidopsis thaliana OX=3702 GN=GH3.12 PE=1 SV=1brp:103857183/0.0/4-substituted benzoates-glutamate ligase GH3.12-like; K14487 auxin responsive GH3 gene familyNANABra029173,Bra022550,Bra019921,Bra019920,Bra019922,Bra034378AT5G51470.1ko04075//Pla…
BraA03g015470.3C	A03	6921315	6921676	-	NO	gi|922458104|ref|XP_013630822.1|/0/PREDICTED: polycomb group protein EMBRYONIC FLOWER 2-like isoform X1 [Brassica oleracea var. oleracea]	sp|B3H5J1|RGF5_ARATH/6e-43/Root meristem growth factor 5 OS=Arabidopsis thaliana OX=3702 GN=RGF5 PE=1 SV=1	NA	NA	NA	NA	-	-	-	-	-	gi|922458104|ref|XP_013630822.1|/0/PREDICTED: polycomb group protein EMBRYONIC FLOWER 2-like isoform X1 [Brassica oleracea var. oleracea]sp|B3H5J1|RGF5_ARATH/6e-43/Root meristem growth factor 5 OS=Arabidopsis thaliana OX=3702 GN=RGF5 PE=1 SV=1NANANANA-----
BraA03g015480.3C	A03	6923940	6924613	-	YES	gi|685283411|ref|XP_009132614.1|/0/PREDICTED: polycomb group protein EMBRYONIC FLOWER 2-like [Brassica rapa]	sp|Q9FGM9|HS235_ARATH/1e-98/23.5 kDa heat shock protein, mitochondrial OS=Arabidopsis thaliana OX=3702 GN=HSP23.5 PE=2 SV=1	brp:103857187/4e-139/23.5 kDa heat shock protein, mitochondrial-like; K13993 HSP20 family protein	TM0374/5e-15/---	NA	Bra029174	-	-	-	-	-	gi|685283411|ref|XP_009132614.1|/0/PREDICTED: polycomb group protein EMBRYONIC FLOWER 2-like [Brassica rapa]sp|Q9FGM9|HS235_ARATH/1e-98/23.5 kDa heat shock protein, mitochondrial OS=Arabidopsis thaliana OX=3702 GN=HSP23.5 PE=2 SV=1brp:103857187/4e-139/23.5 kDa heat shock protein, mitochondrial-like; K13993 HSP20 family proteinTM0374/5e-15/---NABra029174-----
BraA03g015490.3C	A03	6925082	6926794	+	YES	gi|674926647|emb|CDY06727.1|/0/BnaA10g05060D [Brassica napus]	NA	NA	SPCC16A11.13/2e-27/---	biological_process:GO:0006376//mRNA splice site selection;cellular_component:GO:0005685//U1 snRNP;molecular_function:GO:0003729//mRNA binding;	Bra029175,Bra015189,Bra015190	AT5G51410.3	-	GO:0005685//U1 snRNP;GO:0071004//U2-type prespliceosome	GO:0003729//mRNA binding	GO:0006376//mRNA splice site selection;;;;	gi|674926647|emb|CDY06727.1|/0/BnaA10g05060D [Brassica napus]NANASPCC16A11.13/2e-27/---biological_process:GO:0006376//mRNA splice site selection;cellular_component:GO:0005685//U1 snRNP;molecular_function:GO:0003729//mRNA binding;Bra029175,Bra015189,Bra015190AT5G51410.3-GO:0005685//U1 snRNP;GO:0071004//U2-type prespliceosomeGO:0003729//mRNA bindingGO:0006376//mRNA splice site selection
BraA03g015500.3C	A03	6928072	6929625	-	YES	gi|685283418|ref|XP_009132618.1|/0/PREDICTED: ankyrin repeat-containing protein At5g02620 [Brassica rapa]	sp|Q9FGN3|FB290_ARATH/0.0/F-box protein At5g51380 OS=Arabidopsis thaliana OX=3702 GN=At5g51380 PE=2 SV=1	brp:103857184/0.0/F-box protein At5g51380-like; K10268 F-box and leucine-rich repeat protein 2/20	NA	molecular_function:GO:0005515//protein binding;	Bra029176,Bra015193,Bra009247	AT5G51370.2	-	GO:0005737//cytoplasm;GO:0005634//nucleus;GO:0019005//SCF ubiquitin ligase complex	GO:0061630//ubiquitin protein ligase activity	GO:0016567//protein ubiquitination;GO:0031146//SCF-dependent proteasomal ubiquitin-dependent protein catabolic process;;;;	gi|685283418|ref|XP_009132618.1|/0/PREDICTED: ankyrin repeat-containing protein At5g02620 [Brassica rapa]sp|Q9FGN3|FB290_ARATH/0.0/F-box protein At5g51380 OS=Arabidopsis thaliana OX=3702 GN=At5g51380 PE=2 SV=1brp:103857184/0.0/F-box protein At5g51380-like; K10268 F-box and leucine-rich repeat protein 2/20NAmolecular_function:GO:0005515//protein binding;Bra029176,Bra015193,Bra009247AT5G51370.2-GO:…
BraA03g015510.3C	A03	6932841	6935129	+	YES	gi|685283420|ref|XP_009132619.1|/0/PREDICTED: uncharacterized protein LOC103857195 [Brassica rapa] &gt;gi|923638891|ref|XP_013640536.1| PREDICTED: uncharacterized protein LOC106345875 [Brassica napus]	sp|Q9LU44|SF1_ARATH/0.0/Splicing factor-like protein 1 OS=Arabidopsis thaliana OX=3702 GN=SF1 PE=1 SV=1	brp:103857190/0.0/branchpoint-bridging protein; K13095 splicing factor 1	SPCC962.06c_1/7e-54/---	molecular_function:GO:0008270//zinc ion binding;GO:0003676//nucleic acid binding;GO:0003723//RNA binding;	Bra029177	AT5G51300.3	-	GO:0005634//nucleus	GO:0045131//pre-mRNA branch point binding;GO:0005515//protein binding;GO:0008270//zinc ion binding;GO:0000166//nucleotide binding	GO:0000398//mRNA splicing, via spliceosome;;;;	gi|685283420|ref|XP_009132619.1|/0/PREDICTED: uncharacterized protein LOC103857195 [Brassica rapa] &gt;gi|923638891|ref|XP_013640536.1| PREDICTED: uncharacterized protein LOC106345875 [Brassica napus]sp|Q9LU44|SF1_ARATH/0.0/Splicing factor-like protein 1 OS=Arabidopsis thaliana OX=3702 GN=SF1 PE=1 SV=1brp:103857190/0.0/branchpoint-bridging protein; K13095 splicing factor 1SPCC962.06c_1/7e-54/---m…
BraA03g015520.3C	A03	6936768	6940137	+	YES	gi|685283424|ref|XP_009132621.1|/0/PREDICTED: RNA pseudouridine synthase 7 isoform X1 [Brassica rapa]	sp|Q6USK2|CERK_ARATH/0.0/Ceramide kinase OS=Arabidopsis thaliana OX=3702 GN=CERK PE=1 SV=1	brp:103857191/0.0/ceramide kinase; K04715 ceramide kinase [EC:2.7.1.138]	SPAC4A8.07c/8e-12/---	biological_process:GO:0008152//metabolic process;molecular_function:GO:0003951//NAD+ kinase activity;GO:0016301//kinase activity;	Bra029178	AT5G51290.1	ko00600//Sphingolipid metabolism	GO:0005634//nucleus	GO:0005509//calcium ion binding;GO:0005524//ATP binding;GO:0001729//ceramide kinase activity	GO:0046834//lipid phosphorylation;GO:0007205//protein kinase C-activating G-protein coupled receptor signaling pathway;GO:0043067//regulation of programmed cell death;GO:0006672//ceramide metabolic process;;;;	gi|685283424|ref|XP_009132621.1|/0/PREDICTED: RNA pseudouridine synthase 7 isoform X1 [Brassica rapa]sp|Q6USK2|CERK_ARATH/0.0/Ceramide kinase OS=Arabidopsis thaliana OX=3702 GN=CERK PE=1 SV=1brp:103857191/0.0/ceramide kinase; K04715 ceramide kinase [EC:2.7.1.138]SPAC4A8.07c/8e-12/---biological_process:GO:0008152//metabolic process;molecular_function:GO:0003951//NAD+ kinase activity;GO:0016301//ki…
BraA03g015530.3C	A03	6942417	6946264	-	NO	gi|685283422|ref|XP_009132620.1|/0/PREDICTED: probable RNA methyltransferase At5g51130 [Brassica rapa]	sp|Q8L6Y4|EMF2_ARATH/4e-166/Polycomb group protein EMBRYONIC FLOWER 2 OS=Arabidopsis thaliana OX=3702 GN=EMF2 PE=1 SV=2	brp:103869104/1e-25/polycomb group protein VERNALIZATION 2-like; K11463 polycomb protein SUZ12	NA	NA	Bra029179,Bra015200	-	-	-	-	-	gi|685283422|ref|XP_009132620.1|/0/PREDICTED: probable RNA methyltransferase At5g51130 [Brassica rapa]sp|Q8L6Y4|EMF2_ARATH/4e-166/Polycomb group protein EMBRYONIC FLOWER 2 OS=Arabidopsis thaliana OX=3702 GN=EMF2 PE=1 SV=2brp:103869104/1e-25/polycomb group protein VERNALIZATION 2-like; K11463 polycomb protein SUZ12NANABra029179,Bra015200-----
BraA03g019510.3C	A03	9259481	9262065	+	NO	gi|923670184|ref|XP_013650404.1|/7.55195e-78/PREDICTED: uncharacterized protein LOC106354909 [Brassica napus] &gt;gi|923823111|ref|XP_013694977.1| PREDICTED: uncharacterized protein LOC106399045 [Brassica napus]	sp|Q0WT19|IP5P8_ARATH/0.0/Type I inositol polyphosphate 5-phosphatase 8 OS=Arabidopsis thaliana OX=3702 GN=IP5P8 PE=2 SV=1	cam:101499965/0.0/type I inositol 1,4,5-trisphosphate 5-phosphatase CVP2; K01099 phosphatidylinositol-bisphosphatase [EC:3.1.3.36]	YNL106c_2/2e-42/---	biological_process:GO:0046856//phosphatidylinositol dephosphorylation;	Bra000001,Bra017187,Bra005195	AT2G37440.1	ko01100//Metabolic pathways;ko04070//Phosphatidylinositol signaling system;ko00562//Inositol phosphate metabolism	GO:0005737//cytoplasm	GO:0004527//exonuclease activity;GO:0004519//endonuclease activity	GO:0090305//nucleic acid phosphodiester bond hydrolysis;GO:0046856//phosphatidylinositol dephosphorylation;;;;	gi|923670184|ref|XP_013650404.1|/7.55195e-78/PREDICTED: uncharacterized protein LOC106354909 [Brassica napus] &gt;gi|923823111|ref|XP_013694977.1| PREDICTED: uncharacterized protein LOC106399045 [Brassica napus]sp|Q0WT19|IP5P8_ARATH/0.0/Type I inositol polyphosphate 5-phosphatase 8 OS=Arabidopsis thaliana OX=3702 GN=IP5P8 PE=2 SV=1cam:101499965/0.0/type I inositol 1,4,5-trisphosphate 5-phosphatas…
BraA03g019520.3C	A03	9262869	9265349	-	NO	gi|922559193|ref|XP_013607733.1|/1.9126e-31/PREDICTED: uncharacterized protein LOC106314405 [Brassica oleracea var. oleracea]	sp|Q9ZUS1|WTR13_ARATH/0.0/WAT1-related protein At2g37460 OS=Arabidopsis thaliana OX=3702 GN=At2g37460 PE=2 SV=1	pda:103722777/9e-63/probable fructose-bisphosphate aldolase 3, chloroplastic; K01623 fructose-bisphosphate aldolase, class I [EC:4.1.2.13]	AF0510/1e-08/---	cellular_component:GO:0016021//integral component of membrane;GO:0016020//membrane;molecular_function:GO:0022857//transmembrane transporter activity;	Bra000002,Bra017186,Bra005193,Bra017185	AT2G37460.1	-	GO:0016021//integral component of membrane;GO:0005737//cytoplasm;GO:0005886//plasma membrane	GO:0022857//transmembrane transporter activity	GO:0055085//transmembrane transport;;;;	gi|922559193|ref|XP_013607733.1|/1.9126e-31/PREDICTED: uncharacterized protein LOC106314405 [Brassica oleracea var. oleracea]sp|Q9ZUS1|WTR13_ARATH/0.0/WAT1-related protein At2g37460 OS=Arabidopsis thaliana OX=3702 GN=At2g37460 PE=2 SV=1pda:103722777/9e-63/probable fructose-bisphosphate aldolase 3, chloroplastic; K01623 fructose-bisphosphate aldolase, class I [EC:4.1.2.13]AF0510/1e-08/---cellular_…
BraA03g019530.3C	A03	9270396	9271281	-	NO	gi|685284555|ref|XP_009133182.1|/9.85642e-138/PREDICTED: uncharacterized protein LOC103857715 isoform X1 [Brassica rapa]	NA	egr:104435557/6e-27/uncharacterized LOC104435557; K15115 solute carrier family 25 (mitochondrial folate transporter), member 32	NA	NA	NA	-	-	-	-	-	gi|685284555|ref|XP_009133182.1|/9.85642e-138/PREDICTED: uncharacterized protein LOC103857715 isoform X1 [Brassica rapa]NAegr:104435557/6e-27/uncharacterized LOC104435557; K15115 solute carrier family 25 (mitochondrial folate transporter), member 32NANANA-----
BraA03g019540.3C	A03	9273278	9273499	-	NO	gi|685284560|ref|XP_009133185.1|/5.63206e-83/PREDICTED: uncharacterized protein LOC103857717 [Brassica rapa]	NA	NA	NA	NA	NA	-	-	-	-	-	gi|685284560|ref|XP_009133185.1|/5.63206e-83/PREDICTED: uncharacterized protein LOC103857717 [Brassica rapa]NANANANANA-----
BraA03g019550.3C	A03	9277440	9278241	+	YES	gi|923528034|ref|XP_013689078.1|/0/PREDICTED: ADP-ribosylation factor GTPase-activating protein AGD7-like [Brassica napus] &gt;gi|923528037|ref|XP_013689084.1| PREDICTED: ADP-ribosylation factor GTPase-activating protein AGD7-like [Brassica napus] &gt;gi|923528040|ref|XP_013689089.1| PREDICTED: ADP-ribosylation factor GTPase-activating protein AGD7-like [Brassica napus]	NA	NA	NA	NA	Bra000003,Bra017183,Bra005191	AT2G37480.1	-	GO:0005634//nucleus	-	-	gi|923528034|ref|XP_013689078.1|/0/PREDICTED: ADP-ribosylation factor GTPase-activating protein AGD7-like [Brassica napus] &gt;gi|923528037|ref|XP_013689084.1| PREDICTED: ADP-ribosylation factor GTPase-activating protein AGD7-like [Brassica napus] &gt;gi|923528040|ref|XP_013689089.1| PREDICTED: ADP-ribosylation factor GTPase-activating protein AGD7-like [Brassica napus]NANANANABra000003,Bra017183…
BraA03g019560.3C	A03	9281819	9282193	+	YES	gi|15226944|ref|NP_180441.1|/5.29035e-69/histone H4 [Arabidopsis thaliana] &gt;gi|15231283|ref|NP_190179.1| histone H4 [Arabidopsis thaliana] &gt;gi|15232318|ref|NP_190941.1| histone H4 [Arabidopsis thaliana] &gt;gi|18390794|ref|NP_563793.1| histone H4 [Arabidopsis thaliana] &gt;gi|18390815|ref|NP_563797.1| histone H4 [Arabidopsis thaliana] &gt;gi|18424269|ref|NP_568911.1| histone H4 [Arabidopsis…										;;;;	gi|15226944|ref|NP_180441.1|/5.29035e-69/histone H4 [Arabidopsis thaliana] &gt;gi|15231283|ref|NP_190179.1| histone H4 [Arabidopsis thaliana] &gt;gi|15232318|ref|NP_190941.1| histone H4 [Arabidopsis thaliana] &gt;gi|18390794|ref|NP_563793.1| histone H4 [Arabidopsis thaliana] &gt;gi|18390815|ref|NP_563797.1| histone H4 [Arabidopsis thaliana] &gt;gi|18424269|ref|NP_568911.1| histone H4 [Arabidopsis…
BraA03g019570.3C	A03	9282948	9285084	-	NO	gi|685284573|ref|XP_009133192.1|/1.66599e-175/PREDICTED: RING-H2 finger protein ATL33-like [Brassica rapa] &gt;gi|674925713|emb|CDY07782.1| BnaA03g17290D [Brassica napus]	sp|O80925|AGD7_ARATH/0.0/ADP-ribosylation factor GTPase-activating protein AGD7 OS=Arabidopsis thaliana OX=3702 GN=AGD7 PE=1 SV=1	brp:103857718/0.0/ADP-ribosylation factor GTPase-activating protein AGD7-like; K12492 ADP-ribosylation factor GTPase-activating protein 1	YDL226c/8e-42/---	molecular_function:GO:0005096//GTPase activator activity;	Bra000005,Bra005187,Bra007020,Bra039812,Bra017179,Bra026910	AT2G37550.2	ko04144//Endocytosis	GO:0005794//Golgi apparatus;GO:0005634//nucleus;GO:0005829//cytosol	GO:0005096//GTPase activator activity;GO:0003677//DNA binding;GO:0008270//zinc ion binding	GO:0043547//positive regulation of GTPase activity;GO:0016192//vesicle-mediated transport;GO:0006007//glucose catabolic process;;;;	gi|685284573|ref|XP_009133192.1|/1.66599e-175/PREDICTED: RING-H2 finger protein ATL33-like [Brassica rapa] &gt;gi|674925713|emb|CDY07782.1| BnaA03g17290D [Brassica napus]sp|O80925|AGD7_ARATH/0.0/ADP-ribosylation factor GTPase-activating protein AGD7 OS=Arabidopsis thaliana OX=3702 GN=AGD7 PE=1 SV=1brp:103857718/0.0/ADP-ribosylation factor GTPase-activating protein AGD7-like; K12492 ADP-ribosylati…
BraA03g019580.3C	A03	9285700	9286011	-	NO	gi|685284575|ref|XP_009133193.1|/0/PREDICTED: dof zinc finger protein DOF2.4-like [Brassica rapa] &gt;gi|923528051|ref|XP_013689111.1| PREDICTED: dof zinc finger protein DOF2.4-like [Brassica napus]	sp|P0CG89|H4_SOYBN/1e-70/Histone H4 OS=Glycine max OX=3847 PE=3 SV=1	ppp:PHYPADRAFT_152862/1e-69/HFO1503; histone H4; K11254 histone H4	SPBC1105.12/1e-65/---	cellular_component:GO:0005634//nucleus;GO:0000786//nucleosome;molecular_function:GO:0046982//protein heterodimerization activity;GO:0003677//DNA binding;	Bra000006,Bra017178,Bra005185,Bra007023,Bra011929,Bra031594	-	-	-	-	-	gi|685284575|ref|XP_009133193.1|/0/PREDICTED: dof zinc finger protein DOF2.4-like [Brassica rapa] &gt;gi|923528051|ref|XP_013689111.1| PREDICTED: dof zinc finger protein DOF2.4-like [Brassica napus]sp|P0CG89|H4_SOYBN/1e-70/Histone H4 OS=Glycine max OX=3847 PE=3 SV=1ppp:PHYPADRAFT_152862/1e-69/HFO1503; histone H4; K11254 histone H4SPBC1105.12/1e-65/---cellular_component:GO:0005634//nucleus;GO:0000…
BraA03g019590.3C	A03	9288458	9289168	+	NO	gi|674925711|emb|CDY07780.1|/1.21954e-102/BnaA03g17310D [Brassica napus]	sp|O80927|ATL33_ARATH/1e-117/RING-H2 finger protein ATL33 OS=Arabidopsis thaliana OX=3702 GN=ATL33 PE=2 SV=2	tcc:TCM_021958/6e-55/RING-H2 finger protein ATL2J, putative; K19041 E3 ubiquitin-protein ligase RNF38/44 [EC:2.3.2.27]	SPAC57A7.09/9e-08/---	NA	Bra000007,Bra017177,Bra017174	AT2G37580.1	ko01100//Metabolic pathways;ko00563//Glycosylphosphatidylinositol(GPI)-anchor biosynthesis	-	-	-	gi|674925711|emb|CDY07780.1|/1.21954e-102/BnaA03g17310D [Brassica napus]sp|O80927|ATL33_ARATH/1e-117/RING-H2 finger protein ATL33 OS=Arabidopsis thaliana OX=3702 GN=ATL33 PE=2 SV=2tcc:TCM_021958/6e-55/RING-H2 finger protein ATL2J, putative; K19041 E3 ubiquitin-protein ligase RNF38/44 [EC:2.3.2.27]SPAC57A7.09/9e-08/---NABra000007,Bra017177,Bra017174AT2G37580.1ko01100//Metabolic pathways;ko00563//G…
BraA03g019600.3C	A03	9294431	9295619	+	YES	gi|923596766|ref|XP_013739815.1|/7.08731e-110/PREDICTED: actin-1-like, partial [Brassica napus]	sp|O80928|DOF24_ARATH/2e-170/Dof zinc finger protein DOF2.4 OS=Arabidopsis thaliana OX=3702 GN=DOF2.4 PE=2 SV=1	eus:EUTSA_v10004655mg/6e-25/hypothetical protein; K16222 Dof zinc finger protein DOF5.5	NA	biological_process:GO:0006355//regulation of transcription, DNA-templated;molecular_function:GO:0003677//DNA binding;	Bra000008,Bra005181,Bra017171,Bra035667	AT2G37590.1	-	GO:0005634//nucleus	GO:0044212//transcription regulatory region DNA binding;GO:0003700//transcription factor activity, sequence-specific DNA binding	GO:0006355//regulation of transcription, DNA-templated;;;;	gi|923596766|ref|XP_013739815.1|/7.08731e-110/PREDICTED: actin-1-like, partial [Brassica napus]sp|O80928|DOF24_ARATH/2e-170/Dof zinc finger protein DOF2.4 OS=Arabidopsis thaliana OX=3702 GN=DOF2.4 PE=2 SV=1eus:EUTSA_v10004655mg/6e-25/hypothetical protein; K16222 Dof zinc finger protein DOF5.5NAbiological_process:GO:0006355//regulation of transcription, DNA-templated;molecular_function:GO:0003677/…
BraA03g019610.3C	A03	9298022	9301355	-	NO	gi|685284579|ref|XP_009133195.1|/2.26205e-161/PREDICTED: actin-1-like [Brassica rapa] &gt;gi|923528058|ref|XP_013689125.1| PREDICTED: actin-1-like [Brassica napus] &gt;gi|923528061|ref|XP_013689129.1| PREDICTED: actin-1-like [Brassica napus] &gt;gi|923908073|ref|XP_013723938.1| PREDICTED: actin-1-like [Brassica napus] &gt;gi|923908076|ref|XP_013723939.1| PREDICTED: actin-1-like [Brassica napus]	sp|Q9M352|RL362_ARATH/4e-69/60S ribosomal protein L36-2 OS=Arabidopsis thaliana OX=3702 GN=RPL36B PE=3 SV=1	brp:103857723/1e-73/60S ribosomal protein L36-2-like; K02920 large subunit ribosomal protein L36e	SPCC970.05/7e-35/---	NA	Bra000009,Bra005180,Bra017170,Bra003155,Bra005179	AT2G37600.1	ko03010//Ribosome	GO:0005774//vacuolar membrane;GO:0022625//cytosolic large ribosomal subunit	GO:0003735//structural constituent of ribosome;GO:0044822	GO:0002181//cytoplasmic translation;;;;	gi|685284579|ref|XP_009133195.1|/2.26205e-161/PREDICTED: actin-1-like [Brassica rapa] &gt;gi|923528058|ref|XP_013689125.1| PREDICTED: actin-1-like [Brassica napus] &gt;gi|923528061|ref|XP_013689129.1| PREDICTED: actin-1-like [Brassica napus] &gt;gi|923908073|ref|XP_013723938.1| PREDICTED: actin-1-like [Brassica napus] &gt;gi|923908076|ref|XP_013723939.1| PREDICTED: actin-1-like [Brassica napus]sp…
BraA03g019620.3C	A03	9306023	9307769	+	NO	gi|685284581|ref|XP_009133196.1|/0/PREDICTED: transcription factor AS1 [Brassica rapa] &gt;gi|674925709|emb|CDY07778.1| BnaA03g17330D [Brassica napus]	sp|P0CJ47|ACT3_ARATH/0.0/Actin-3 OS=Arabidopsis thaliana OX=3702 GN=ACT3 PE=1 SV=1	brp:103857724/0.0/actin-1-like; K10355 actin, other eukaryote	SPBC32H8.12c/0.0/---	NA	Bra000010,Bra017166,Bra007025,Bra014865,Bra005178,Bra033819,Bra006033,Bra002571,Bra019486,Bra020319	AT2G37620.2	ko04145//Phagosome	GO:0005829//cytosol;GO:0005618//cell wall;GO:0005856//cytoskeleton;GO:0009506//plasmodesma;GO:0009570//chloroplast stroma;GO:0005634//nucleus;GO:0005886//plasma membrane;GO:0048046//apoplast	GO:0005524//ATP binding;GO:0004366//glycerol-3-phosphate O-acyltransferase activity;GO:0005200//structural constituent of cytoskeleton	GO:0016024//CDP-diacylglycerol biosynthetic process;GO:0006655//phosphatidylglycerol biosynthetic process;GO:0048767//root hair elongation;GO:0007010//cytoskeleton organization;;;;	gi|685284581|ref|XP_009133196.1|/0/PREDICTED: transcription factor AS1 [Brassica rapa] &gt;gi|674925709|emb|CDY07778.1| BnaA03g17330D [Brassica napus]sp|P0CJ47|ACT3_ARATH/0.0/Actin-3 OS=Arabidopsis thaliana OX=3702 GN=ACT3 PE=1 SV=1brp:103857724/0.0/actin-1-like; K10355 actin, other eukaryoteSPBC32H8.12c/0.0/---NABra000010,Bra017166,Bra007025,Bra014865,Bra005178,Bra033819,Bra006033,Bra002571,Bra0…
BraA03g019630.3C	A03	9308220	9309263	-	YES	gi|685284583|ref|XP_009133198.1|/0/PREDICTED: scarecrow-like protein 9 [Brassica rapa]	sp|O80931|AS1_ARATH/0.0/Transcription factor AS1 OS=Arabidopsis thaliana OX=3702 GN=AS1 PE=1 SV=1	brp:103857725/0.0/transcription factor AS1; K09422 myb proto-oncogene protein, plant	ECU11g1690/5e-18/---	biological_process:GO:0006351//transcription, DNA-templated;GO:0010338//leaf formation;cellular_component:GO:0005634//nucleus;molecular_function:GO:0003677//DNA binding;	Bra000011,Bra005177	AT2G37630.1	ko04626//Plant-pathogen interaction	GO:0005730//nucleolus;GO:0000793//condensed chromosome	GO:0003677//DNA binding;GO:0042803//protein homodimerization activity;GO:0003700//transcription factor activity, sequence-specific DNA binding	GO:0009615//response to virus;GO:0009944//polarity specification of adaxial/abaxial axis;GO:0009751//response to salicylic acid;GO:0009651//response to salt stress;GO:0050832//defense response to fungus;GO:0042742//defense response to bacterium;GO:0008356//asymmetric cell division;GO:0009733//response to auxin;GO:0045892//negative regulation of transcription, DNA-templated;GO:0009753//response to…	gi|685284583|ref|XP_009133198.1|/0/PREDICTED: scarecrow-like protein 9 [Brassica rapa]sp|O80931|AS1_ARATH/0.0/Transcription factor AS1 OS=Arabidopsis thaliana OX=3702 GN=AS1 PE=1 SV=1brp:103857725/0.0/transcription factor AS1; K09422 myb proto-oncogene protein, plantECU11g1690/5e-18/---biological_process:GO:0006351//transcription, DNA-templated;GO:0010338//leaf formation;cellular_component:GO:000…
BraA03g019640.3C	A03	9321157	9323178	+	YES	gi|685284588|ref|XP_009133200.1|/0/PREDICTED: phosphoribosylaminoimidazole carboxylase, chloroplastic-like [Brassica rapa] &gt;gi|685284590|ref|XP_009133201.1| PREDICTED: phosphoribosylaminoimidazole carboxylase, chloroplastic-like [Brassica rapa]	sp|O80933|SCL9_ARATH/0.0/Scarecrow-like protein 9 OS=Arabidopsis thaliana OX=3702 GN=SCL9 PE=2 SV=1	pvu:PHAVU_003G208600g/2e-46/hypothetical protein; K14494 DELLA protein	NA	NA	Bra000012	AT2G37650.1	ko04075//Plant hormone signal transduction	GO:0005634//nucleus	GO:0003700//transcription factor activity, sequence-specific DNA binding	GO:0006355//regulation of transcription, DNA-templated;;;;	gi|685284588|ref|XP_009133200.1|/0/PREDICTED: phosphoribosylaminoimidazole carboxylase, chloroplastic-like [Brassica rapa] &gt;gi|685284590|ref|XP_009133201.1| PREDICTED: phosphoribosylaminoimidazole carboxylase, chloroplastic-like [Brassica rapa]sp|O80933|SCL9_ARATH/0.0/Scarecrow-like protein 9 OS=Arabidopsis thaliana OX=3702 GN=SCL9 PE=2 SV=1pvu:PHAVU_003G208600g/2e-46/hypothetical protein; K14…
BraA03g019650.3C	A03	9328058	9331315	+	YES	gi|685284586|ref|XP_009133199.1|/0/PREDICTED: protein CER1-like 2 [Brassica rapa]	sp|P55195|PUR6_VIGAC/0.0/Phosphoribosylaminoimidazole carboxylase, chloroplastic (Fragment) OS=Vigna aconitifolia OX=3918 GN=PURKE PE=2 SV=1	brp:103857728/0.0/phosphoribosylaminoimidazole carboxylase, chloroplastic-like; K11808 phosphoribosylaminoimidazole carboxylase [EC:4.1.1.21]	SPCC1322.13_1/2e-109/---	biological_process:GO:0006189//'de novo' IMP biosynthetic process;molecular_function:GO:0005524//ATP binding;GO:0003824//catalytic activity;GO:0046872//metal ion binding;GO:0004638//phosphoribosylaminoimidazole carboxylase activity;	Bra000013,Bra017161,Bra005170	AT2G37690.1	ko01100//Metabolic pathways;ko01110//Biosynthesis of secondary metabolites;ko00230//Purine metabolism	GO:0005739//mitochondrion;GO:0009570//chloroplast stroma	GO:0046872//metal ion binding;GO:0004639//phosphoribosylaminoimidazolesuccinocarboxamide synthase activity;GO:0004638//phosphoribosylaminoimidazole carboxylase activity;GO:0005524//ATP binding	GO:0009555//pollen development;GO:0046084//adenine biosynthetic process;GO:0006189//'de novo' IMP biosynthetic process;;;;	gi|685284586|ref|XP_009133199.1|/0/PREDICTED: protein CER1-like 2 [Brassica rapa]sp|P55195|PUR6_VIGAC/0.0/Phosphoribosylaminoimidazole carboxylase, chloroplastic (Fragment) OS=Vigna aconitifolia OX=3918 GN=PURKE PE=2 SV=1brp:103857728/0.0/phosphoribosylaminoimidazole carboxylase, chloroplastic-like; K11808 phosphoribosylaminoimidazole carboxylase [EC:4.1.1.21]SPCC1322.13_1/2e-109/---biological_pr…
BraA03g019660.3C	A03	9331673	9334914	-	YES	gi|685284592|ref|XP_009133202.1|/0/PREDICTED: L-type lectin-domain containing receptor kinase IV.1 [Brassica rapa]	sp|F4IR05|CERL2_ARATH/0.0/Protein CER1-like 2 OS=Arabidopsis thaliana OX=3702 GN=At2g37700 PE=2 SV=1	brp:103857727/0.0/protein CER1-like 2; K15404 aldehyde decarbonylase [EC:4.1.99.5]	CC1671/9e-10/---	biological_process:GO:0008610//lipid biosynthetic process;GO:0055114//oxidation-reduction process;molecular_function:GO:0016491//oxidoreductase activity;GO:0005506//iron ion binding;	Bra000014,Bra005169,Bra017159,Bra017160,Bra032669	AT2G37700.1	ko01110//Biosynthesis of secondary metabolites;ko00073//Cutin, suberine and wax biosynthesis	GO:0016021//integral component of membrane;GO:0005739//mitochondrion	GO:0016491//oxidoreductase activity;GO:0005506//iron ion binding	GO:0006633//fatty acid biosynthetic process;GO:0055114//oxidation-reduction process;;;;	gi|685284592|ref|XP_009133202.1|/0/PREDICTED: L-type lectin-domain containing receptor kinase IV.1 [Brassica rapa]sp|F4IR05|CERL2_ARATH/0.0/Protein CER1-like 2 OS=Arabidopsis thaliana OX=3702 GN=At2g37700 PE=2 SV=1brp:103857727/0.0/protein CER1-like 2; K15404 aldehyde decarbonylase [EC:4.1.99.5]CC1671/9e-10/---biological_process:GO:0008610//lipid biosynthetic process;GO:0055114//oxidation-reducti…
BraA03g019670.3C	A03	9337324	9339354	-	YES	gi|674927570|emb|CDY05733.1|/4.34255e-103/BnaC07g00700D [Brassica napus]	sp|O80939|LRK41_ARATH/0.0/L-type lectin-domain containing receptor kinase IV.1 OS=Arabidopsis thaliana OX=3702 GN=LECRK41 PE=2 SV=1	egu:105042690/0.0/L-type lectin-domain containing receptor kinase IV.1-like; K04730 interleukin-1 receptor-associated kinase 1 [EC:2.7.11.1]	YAR019c/1e-22/---	biological_process:GO:0006468//protein phosphorylation;molecular_function:GO:0030246//carbohydrate binding;GO:0005524//ATP binding;GO:0004672//protein kinase activity;	Bra000015,Bra005168,Bra035326,Bra000881,Bra018553,Bra007028,Bra000880	AT2G37710.1	ko04626//Plant-pathogen interaction;ko04075//Plant hormone signal transduction	GO:0005576//extracellular region;GO:0005622//intracellular;GO:0016021//integral component of membrane;GO:0005886//plasma membrane	GO:0030246//carbohydrate binding;GO:0004674//protein serine/threonine kinase activity;GO:0005524//ATP binding	GO:0031348//negative regulation of defense response;GO:0006995//cellular response to nitrogen starvation;GO:0009867//jasmonic acid mediated signaling pathway;GO:0009697//salicylic acid biosynthetic process;GO:0035304//regulation of protein dephosphorylation;GO:0009862//systemic acquired resistance, salicylic acid mediated signaling pathway;GO:0010363//regulation of plant-type hypersensitive respo…	gi|674927570|emb|CDY05733.1|/4.34255e-103/BnaC07g00700D [Brassica napus]sp|O80939|LRK41_ARATH/0.0/L-type lectin-domain containing receptor kinase IV.1 OS=Arabidopsis thaliana OX=3702 GN=LECRK41 PE=2 SV=1egu:105042690/0.0/L-type lectin-domain containing receptor kinase IV.1-like; K04730 interleukin-1 receptor-associated kinase 1 [EC:2.7.11.1]YAR019c/1e-22/---biological_process:GO:0006468//protein …
BraA03g019680.3C	A03	9350306	9352231	+	NO	gi|685284598|ref|XP_009133203.1|/2.63517e-48/PREDICTED: uncharacterized protein LOC103857733 [Brassica rapa]	sp|Q84P25|4CLL2_ARATH/2e-18/4-coumarate--CoA ligase-like 2 OS=Arabidopsis thaliana OX=3702 GN=4CLL2 PE=2 SV=2	brp:103867396/2e-43/bifunctional purine biosynthesis protein purH; K00602 phosphoribosylaminoimidazolecarboxamide formyltransferase / IMP cyclohydrolase [EC:2.1.2.3 3.5.4.10]	RSc0504/3e-13/---	NA	Bra021969,Bra019596,Bra000016,Bra018403,Bra025821,Bra025822,Bra006421,Bra005371,Bra016466,Bra038030	AT1G20470.1	ko04075//Plant hormone signal transduction	GO:0005739//mitochondrion	-	GO:0009733//response to auxin;;;;	gi|685284598|ref|XP_009133203.1|/2.63517e-48/PREDICTED: uncharacterized protein LOC103857733 [Brassica rapa]sp|Q84P25|4CLL2_ARATH/2e-18/4-coumarate--CoA ligase-like 2 OS=Arabidopsis thaliana OX=3702 GN=4CLL2 PE=2 SV=2brp:103867396/2e-43/bifunctional purine biosynthesis protein purH; K00602 phosphoribosylaminoimidazolecarboxamide formyltransferase / IMP cyclohydrolase [EC:2.1.2.3 3.5.4.10]RSc0504/…
BraA03g019690.3C	A03	9353882	9354115	+	NO	gi|685284600|ref|XP_009133204.1|/0/PREDICTED: aldo-keto reductase family 4 member C9 [Brassica rapa]	NA	NA	NA	NA	Bra000017,Bra017157	-	-	-	-	-	gi|685284600|ref|XP_009133204.1|/0/PREDICTED: aldo-keto reductase family 4 member C9 [Brassica rapa]NANANANABra000017,Bra017157-----
BraA03g019700.3C	A03	9355909	9357760	+	YES	gi|685284602|ref|XP_009133205.1|/0/PREDICTED: aldo-keto reductase family 4 member C9-like [Brassica rapa]	sp|Q0PGJ6|AKRC9_ARATH/0.0/NADPH-dependent aldo-keto reductase, chloroplastic OS=Arabidopsis thaliana OX=3702 GN=AKR4C9 PE=1 SV=1	brp:103857735/0.0/aldo-keto reductase family 4 member C9-like; K00011 aldehyde reductase [EC:1.1.1.21]	slr0942/2e-89/---	biological_process:GO:0055114//oxidation-reduction process;molecular_function:GO:0016491//oxidoreductase activity;	Bra000018,Bra005162,Bra000019,Bra005161	AT2G37770.2	ko01100//Metabolic pathways;ko01110//Biosynthesis of secondary metabolites;ko00040//Pentose and glucuronate interconversions;ko00010//Glycolysis / Gluconeogenesis;ko00941//Flavonoid biosynthesis;ko00051//Fructose and mannose metabolism;ko00052//Galactose metabolism;ko00561//Glycerolipid metabolism;ko01220//Degradation of aromatic compounds	GO:0009507//chloroplast	GO:0070401//NADP+ binding;GO:0008106//alcohol dehydrogenase (NADP+) activity;GO:0016229//steroid dehydrogenase activity	GO:0009414//response to water deprivation;GO:0009409//response to cold;GO:0009636//response to toxic substance;GO:0009651//response to salt stress;GO:0055114//oxidation-reduction process;;;;	gi|685284602|ref|XP_009133205.1|/0/PREDICTED: aldo-keto reductase family 4 member C9-like [Brassica rapa]sp|Q0PGJ6|AKRC9_ARATH/0.0/NADPH-dependent aldo-keto reductase, chloroplastic OS=Arabidopsis thaliana OX=3702 GN=AKR4C9 PE=1 SV=1brp:103857735/0.0/aldo-keto reductase family 4 member C9-like; K00011 aldehyde reductase [EC:1.1.1.21]slr0942/2e-89/---biological_process:GO:0055114//oxidation-reduct…
BraA03g019710.3C	A03	9360066	9362874	+	NO	gi|685289923|ref|XP_009135902.1|/0/PREDICTED: uncharacterized protein LOC103860043 [Brassica rapa]	sp|Q0PGJ6|AKRC9_ARATH/0.0/NADPH-dependent aldo-keto reductase, chloroplastic OS=Arabidopsis thaliana OX=3702 GN=AKR4C9 PE=1 SV=1	brp:103857735/0.0/aldo-keto reductase family 4 member C9-like; K00011 aldehyde reductase [EC:1.1.1.21]	slr0942/4e-84/---	biological_process:GO:0055114//oxidation-reduction process;molecular_function:GO:0016491//oxidoreductase activity;	Bra000019,Bra000018,Bra005161,Bra005162,Bra007032	AT2G37770.2	ko01100//Metabolic pathways;ko01110//Biosynthesis of secondary metabolites;ko00040//Pentose and glucuronate interconversions;ko00010//Glycolysis / Gluconeogenesis;ko00941//Flavonoid biosynthesis;ko00051//Fructose and mannose metabolism;ko00052//Galactose metabolism;ko00561//Glycerolipid metabolism;ko01220//Degradation of aromatic compounds	GO:0009507//chloroplast	GO:0070401//NADP+ binding;GO:0008106//alcohol dehydrogenase (NADP+) activity;GO:0016229//steroid dehydrogenase activity	GO:0009414//response to water deprivation;GO:0009409//response to cold;GO:0009636//response to toxic substance;GO:0009651//response to salt stress;GO:0055114//oxidation-reduction process;;;;	gi|685289923|ref|XP_009135902.1|/0/PREDICTED: uncharacterized protein LOC103860043 [Brassica rapa]sp|Q0PGJ6|AKRC9_ARATH/0.0/NADPH-dependent aldo-keto reductase, chloroplastic OS=Arabidopsis thaliana OX=3702 GN=AKR4C9 PE=1 SV=1brp:103857735/0.0/aldo-keto reductase family 4 member C9-like; K00011 aldehyde reductase [EC:1.1.1.21]slr0942/4e-84/---biological_process:GO:0055114//oxidation-reduction pro…
BraA03g019720.3C	A03	9363944	9364645	-	NO	gi|685284604|ref|XP_009133207.1|/0/PREDICTED: uncharacterized protein LOC103857736 [Brassica rapa]	sp|Q7Y0F2|NRX12_ORYSJ/2e-07/Probable nucleoredoxin 1-2 OS=Oryza sativa subsp. japonica OX=39947 GN=Os03g0405900 PE=2 SV=1	tcc:TCM_027003/1e-08/Cysteine/Histidine-rich C1 domain family protein, putative; K16219 protein N-terminal methyltransferase [EC:2.1.1.244]	NA	biological_process:GO:0035556//intracellular signal transduction;	Bra000020,Bra005160	-	-	-	-	-	gi|685284604|ref|XP_009133207.1|/0/PREDICTED: uncharacterized protein LOC103857736 [Brassica rapa]sp|Q7Y0F2|NRX12_ORYSJ/2e-07/Probable nucleoredoxin 1-2 OS=Oryza sativa subsp. japonica OX=39947 GN=Os03g0405900 PE=2 SV=1tcc:TCM_027003/1e-08/Cysteine/Histidine-rich C1 domain family protein, putative; K16219 protein N-terminal methyltransferase [EC:2.1.1.244]NAbiological_process:GO:0035556//intracel…
BraA03g019730.3C	A03	9366190	9367062	-	NO	gi|685284607|ref|XP_009133208.1|/0/PREDICTED: uncharacterized protein LOC103857738 [Brassica rapa]	sp|P08079|GDB0_WHEAT/5e-07/Gamma-gliadin (Fragment) OS=Triticum aestivum OX=4565 PE=1 SV=1	tcc:TCM_027003/5e-09/Cysteine/Histidine-rich C1 domain family protein, putative; K16219 protein N-terminal methyltransferase [EC:2.1.1.244]	ZftsK/5e-06/---	NA	Bra000021	-	-	-	-	-	gi|685284607|ref|XP_009133208.1|/0/PREDICTED: uncharacterized protein LOC103857738 [Brassica rapa]sp|P08079|GDB0_WHEAT/5e-07/Gamma-gliadin (Fragment) OS=Triticum aestivum OX=4565 PE=1 SV=1tcc:TCM_027003/5e-09/Cysteine/Histidine-rich C1 domain family protein, putative; K16219 protein N-terminal methyltransferase [EC:2.1.1.244]ZftsK/5e-06/---NABra000021-----
BraA03g019740.3C	A03	9369613	9370365	-	NO	gi|685284609|ref|XP_009133209.1|/0/PREDICTED: serine/threonine-protein kinase ATG1 isoform X1 [Brassica rapa]	NA	tcc:TCM_027003/6e-09/Cysteine/Histidine-rich C1 domain family protein, putative; K16219 protein N-terminal methyltransferase [EC:2.1.1.244]	NA	NA	Bra000022	AT2G37800.1	-	GO:0005622//intracellular;GO:0016020//membrane	GO:0047134//protein-disulfide reductase activity;GO:0008270//zinc ion binding	GO:0035556//intracellular signal transduction;GO:0055114//oxidation-reduction process;;;;	gi|685284609|ref|XP_009133209.1|/0/PREDICTED: serine/threonine-protein kinase ATG1 isoform X1 [Brassica rapa]NAtcc:TCM_027003/6e-09/Cysteine/Histidine-rich C1 domain family protein, putative; K16219 protein N-terminal methyltransferase [EC:2.1.1.244]NANABra000022AT2G37800.1-GO:0005622//intracellular;GO:0016020//membraneGO:0047134//protein-disulfide reductase activity;GO:0008270//zinc ion bindingG…
BraA03g019750.3C	A03	9374079	9377676	+	YES	gi|685284615|ref|XP_009133212.1|/0/PREDICTED: uncharacterized protein LOC103857740 [Brassica rapa]	sp|F4IRW0|ATG1C_ARATH/0.0/Serine/threonine-protein kinase ATG1c OS=Arabidopsis thaliana OX=3702 GN=ATG1C PE=2 SV=1	brp:103857739/0.0/serine/threonine-protein kinase ATG1; K08269 serine/threonine-protein kinase ULK/ATG1 [EC:2.7.11.1]	ECU01g0630/3e-35/---	biological_process:GO:0006468//protein phosphorylation;molecular_function:GO:0004672//protein kinase activity;GO:0005524//ATP binding;	Bra000023,Bra014856,Bra017153	AT2G37840.1	ko04140//Regulation of autophagy	GO:0005737//cytoplasm	GO:0004672//protein kinase activity;GO:0005524//ATP binding	GO:0010413//glucuronoxylan metabolic process;GO:0006468//protein phosphorylation;GO:0045492//xylan biosynthetic process;GO:0009832//plant-type cell wall biogenesis;;;;	gi|685284615|ref|XP_009133212.1|/0/PREDICTED: uncharacterized protein LOC103857740 [Brassica rapa]sp|F4IRW0|ATG1C_ARATH/0.0/Serine/threonine-protein kinase ATG1c OS=Arabidopsis thaliana OX=3702 GN=ATG1C PE=2 SV=1brp:103857739/0.0/serine/threonine-protein kinase ATG1; K08269 serine/threonine-protein kinase ULK/ATG1 [EC:2.7.11.1]ECU01g0630/3e-35/---biological_process:GO:0006468//protein phosphoryla…
BraA03g019760.3C	A03	9378626	9380415	+	YES	gi|685284617|ref|XP_009133213.1|/1.46847e-175/PREDICTED: protein MIZU-KUSSEI 1 [Brassica rapa]	sp|B9DFK5|RETIC_ARATH/0.0/Protein RETICULATA, chloroplastic OS=Arabidopsis thaliana OX=3702 GN=RE PE=1 SV=1	sbi:SORBI_03g046345/5e-37/SORBIDRAFT_03g046345, Sb03g046345; hypothetical protein; K07562 nonsense-mediated mRNA decay protein 3	NA	NA	Bra000024,Bra005154	AT2G37860.3	ko03013//RNA transport;ko03008//Ribosome biogenesis in eukaryotes	GO:0031969//chloroplast membrane;GO:0016021//integral component of membrane	-	GO:0009648//photoperiodism;GO:0048366//leaf development;GO:0000302//response to reactive oxygen species;;;;	gi|685284617|ref|XP_009133213.1|/1.46847e-175/PREDICTED: protein MIZU-KUSSEI 1 [Brassica rapa]sp|B9DFK5|RETIC_ARATH/0.0/Protein RETICULATA, chloroplastic OS=Arabidopsis thaliana OX=3702 GN=RE PE=1 SV=1sbi:SORBI_03g046345/5e-37/SORBIDRAFT_03g046345, Sb03g046345; hypothetical protein; K07562 nonsense-mediated mRNA decay protein 3NANABra000024,Bra005154AT2G37860.3ko03013//RNA transport;ko03008//Ribo…
BraA03g019770.3C	A03	9382076	9382822	+	YES	gi|685284619|ref|XP_009133214.1|/0/PREDICTED: mitochondrial substrate carrier family protein B [Brassica rapa] &gt;gi|923545369|ref|XP_013734716.1| PREDICTED: mitochondrial substrate carrier family protein B-like [Brassica napus] &gt;gi|674925695|emb|CDY07764.1| BnaA03g17470D [Brassica napus]	sp|O22227|MIZ1_ARATH/3e-44/Protein MIZU-KUSSEI 1 OS=Arabidopsis thaliana OX=3702 GN=MIZ1 PE=1 SV=1	cvr:CHLNCDRAFT_140537/4e-06/hypothetical protein; K13172 serine/arginine repetitive matrix protein 2	NA	NA	Bra000025,Bra017152	AT2G37880.1	-	GO:0005634//nucleus	-	-	gi|685284619|ref|XP_009133214.1|/0/PREDICTED: mitochondrial substrate carrier family protein B [Brassica rapa] &gt;gi|923545369|ref|XP_013734716.1| PREDICTED: mitochondrial substrate carrier family protein B-like [Brassica napus] &gt;gi|674925695|emb|CDY07764.1| BnaA03g17470D [Brassica napus]sp|O22227|MIZ1_ARATH/3e-44/Protein MIZU-KUSSEI 1 OS=Arabidopsis thaliana OX=3702 GN=MIZ1 PE=1 SV=1cvr:CHLN…
BraA03g019780.3C	A03	9383193	9389054	-	YES	gi|685284624|ref|XP_009133216.1|/0/PREDICTED: putative DEAD-box ATP-dependent RNA helicase 33 [Brassica rapa]	sp|P0CI03|PTR28_ARATH/0.0/Protein NRT1/ PTR FAMILY 5.6 OS=Arabidopsis thaliana OX=3702 GN=NPF5.6 PE=2 SV=1	brp:103867156/0.0/protein NRT1/ PTR FAMILY 5.6; K14638 solute carrier family 15 (peptide/histidine transporter), member 3/4	ECU11g1050/2e-18/---	biological_process:GO:0055085//transmembrane transport;	Bra000026,Bra000027,Bra017151,Bra005151,Bra003161,Bra007035,Bra014854	AT2G37900.1	-	GO:0016021//integral component of membrane;GO:0005886//plasma membrane	GO:0005215//transporter activity	GO:0006857//oligopeptide transport;;;;	gi|685284624|ref|XP_009133216.1|/0/PREDICTED: putative DEAD-box ATP-dependent RNA helicase 33 [Brassica rapa]sp|P0CI03|PTR28_ARATH/0.0/Protein NRT1/ PTR FAMILY 5.6 OS=Arabidopsis thaliana OX=3702 GN=NPF5.6 PE=2 SV=1brp:103867156/0.0/protein NRT1/ PTR FAMILY 5.6; K14638 solute carrier family 15 (peptide/histidine transporter), member 3/4ECU11g1050/2e-18/---biological_process:GO:0055085//transmembr…
BraA03g019790.3C	A03	9392341	9393096	-	YES	gi|685284626|ref|XP_009133217.1|/0/PREDICTED: phosphatidylinositol:ceramide inositolphosphotransferase 2-like isoform X1 [Brassica rapa]	sp|O80792|RH33_ARATH/1e-21/Putative DEAD-box ATP-dependent RNA helicase 33 OS=Arabidopsis thaliana OX=3702 GN=RH33 PE=3 SV=1	mdm:103437349/1e-25/probable DEAD-box ATP-dependent RNA helicase 48; K17679 ATP-dependent RNA helicase MSS116, mitochondrial [EC:3.6.4.13]	NA	NA	Bra000028	AT2G37920.1	-	GO:0016021//integral component of membrane	GO:0005375//copper ion transmembrane transporter activity	GO:0035434//copper ion transmembrane transport;;;;	gi|685284626|ref|XP_009133217.1|/0/PREDICTED: phosphatidylinositol:ceramide inositolphosphotransferase 2-like isoform X1 [Brassica rapa]sp|O80792|RH33_ARATH/1e-21/Putative DEAD-box ATP-dependent RNA helicase 33 OS=Arabidopsis thaliana OX=3702 GN=RH33 PE=3 SV=1mdm:103437349/1e-25/probable DEAD-box ATP-dependent RNA helicase 48; K17679 ATP-dependent RNA helicase MSS116, mitochondrial [EC:3.6.4.13]N…
BraA03g019800.3C	A03	9395994	9397811	+	NO	gi|685284631|ref|XP_009133219.1|/4.63811e-154/PREDICTED: uncharacterized protein LOC103857748 isoform X1 [Brassica rapa]	sp|Q9SH93|IPCS2_ARATH/0.0/Phosphatidylinositol:ceramide inositolphosphotransferase 2 OS=Arabidopsis thaliana OX=3702 GN=IPCS2 PE=2 SV=1	ppp:PHYPADRAFT_59752/5e-99/hypothetical protein; K04714 shingomyelin synthase [EC:2.7.8.27]	NA	NA	Bra000029,Bra005148,Bra017148	AT2G37940.1	-	GO:0016021//integral component of membrane;GO:0005802//trans-Golgi network;GO:0005886//plasma membrane	GO:0045140//inositol phosphoceramide synthase activity	GO:0010363//regulation of plant-type hypersensitive response;GO:0009723//response to ethylene;GO:0030148//sphingolipid biosynthetic process;GO:0010200//response to chitin;GO:0006612//protein targeting to membrane;GO:0043069//negative regulation of programmed cell death;GO:0050832//defense response to fungus;;;;	gi|685284631|ref|XP_009133219.1|/4.63811e-154/PREDICTED: uncharacterized protein LOC103857748 isoform X1 [Brassica rapa]sp|Q9SH93|IPCS2_ARATH/0.0/Phosphatidylinositol:ceramide inositolphosphotransferase 2 OS=Arabidopsis thaliana OX=3702 GN=IPCS2 PE=2 SV=1ppp:PHYPADRAFT_59752/5e-99/hypothetical protein; K04714 shingomyelin synthase [EC:2.7.8.27]NANABra000029,Bra005148,Bra017148AT2G37940.1-GO:00160…
BraA03g019810.3C	A03	9398184	9399500	-	NO	gi|685284637|ref|XP_009133222.1|/1.09603e-144/PREDICTED: uncharacterized protein LOC103857751 [Brassica rapa]	NA	smo:SELMODRAFT_439638/3e-18/hypothetical protein; K15407 queuine tRNA-ribosyltransferase subunit QTRTD1 [EC:2.4.2.29]	NA	molecular_function:GO:0008270//zinc ion binding;	Bra000030,Bra005147	AT2G37950.1	-	GO:0016020//membrane;GO:0005634//nucleus	GO:0008270//zinc ion binding	GO:0009555//pollen development;;;;	gi|685284637|ref|XP_009133222.1|/1.09603e-144/PREDICTED: uncharacterized protein LOC103857751 [Brassica rapa]NAsmo:SELMODRAFT_439638/3e-18/hypothetical protein; K15407 queuine tRNA-ribosyltransferase subunit QTRTD1 [EC:2.4.2.29]NAmolecular_function:GO:0008270//zinc ion binding;Bra000030,Bra005147AT2G37950.1-GO:0016020//membrane;GO:0005634//nucleusGO:0008270//zinc ion bindingGO:0009555//pollen dev…
BraA03g019820.3C	A03	9404414	9405016	+	YES	gi|674925689|emb|CDY07758.1|/0/BnaA03g17530D [Brassica napus]	sp|Q9SR77|HBPL1_ARATH/3e-23/Heme-binding-like protein At3g10130, chloroplastic OS=Arabidopsis thaliana OX=3702 GN=At3g10130 PE=1 SV=1	NA	NA	NA	Bra000031,Bra017146,Bra009361	AT2G37970.1	-	GO:0005773//vacuole;GO:0005794//Golgi apparatus;GO:0005886//plasma membrane;GO:0005829//cytosol	GO:0020037//heme binding	GO:0010017//red or far-red light signaling pathway;GO:0009813//flavonoid biosynthetic process;GO:0009744//response to sucrose;GO:0010224//response to UV-B;;;;	gi|674925689|emb|CDY07758.1|/0/BnaA03g17530D [Brassica napus]sp|Q9SR77|HBPL1_ARATH/3e-23/Heme-binding-like protein At3g10130, chloroplastic OS=Arabidopsis thaliana OX=3702 GN=At3g10130 PE=1 SV=1NANANABra000031,Bra017146,Bra009361AT2G37970.1-GO:0005773//vacuole;GO:0005794//Golgi apparatus;GO:0005886//plasma membrane;GO:0005829//cytosolGO:0020037//heme bindingGO:0010017//red or far-red light signal…
BraA03g019830.3C	A03	9405188	9410386	-	NO	gi|685284642|ref|XP_009133225.1|/0/PREDICTED: ribosome biogenesis regulatory protein homolog [Brassica rapa]	sp|Q9SH89|OFT19_ARATH/0.0/O-fucosyltransferase 19 OS=Arabidopsis thaliana OX=3702 GN=OFUT19 PE=2 SV=1	mtr:MTR_1g102030/7e-69/Phosphoglucomutase; K01835 phosphoglucomutase [EC:5.4.2.2]	NA	NA	Bra000033,Bra017145,Bra007045,Bra000032,Bra005145	AT2G37980.1	-	GO:0016021//integral component of membrane;GO:0005794//Golgi apparatus	GO:0016757//transferase activity, transferring glycosyl groups	-	gi|685284642|ref|XP_009133225.1|/0/PREDICTED: ribosome biogenesis regulatory protein homolog [Brassica rapa]sp|Q9SH89|OFT19_ARATH/0.0/O-fucosyltransferase 19 OS=Arabidopsis thaliana OX=3702 GN=OFUT19 PE=2 SV=1mtr:MTR_1g102030/7e-69/Phosphoglucomutase; K01835 phosphoglucomutase [EC:5.4.2.2]NANABra000033,Bra017145,Bra007045,Bra000032,Bra005145AT2G37980.1-GO:0016021//integral component of membrane;G…
BraA03g019840.3C	A03	9415737	9417833	+	NO	gi|685279338|ref|XP_009130591.1|/5.0751e-59/PREDICTED: vacuolar proton ATPase a2-like [Brassica rapa]	sp|Q9SH88|RRS1_ARATH/0.0/Ribosome biogenesis regulatory protein homolog OS=Arabidopsis thaliana OX=3702 GN=At2g37990 PE=2 SV=2	brp:103857753/0.0/ribosome biogenesis regulatory protein homolog; K14852 regulator of ribosome biosynthesis	YOR294w/1e-23/---	biological_process:GO:0042254//ribosome biogenesis;cellular_component:GO:0005634//nucleus;	Bra000034,Bra017144	AT2G37990.1	-	GO:0005730//nucleolus;GO:0030687//preribosome, large subunit precursor	-	GO:0006406//mRNA export from nucleus;GO:0001510//RNA methylation;GO:0000447//endonucleolytic cleavage in ITS1 to separate SSU-rRNA from 5.8S rRNA and LSU-rRNA from tricistronic rRNA transcript (SSU-rRNA, 5.8S rRNA, LSU-rRNA);GO:0000055//ribosomal large subunit export from nucleus;GO:0042273//ribosomal large subunit biogenesis;GO:0010388;GO:0009640//photomorphogenesis;GO:0009909//regulation of flo…	gi|685279338|ref|XP_009130591.1|/5.0751e-59/PREDICTED: vacuolar proton ATPase a2-like [Brassica rapa]sp|Q9SH88|RRS1_ARATH/0.0/Ribosome biogenesis regulatory protein homolog OS=Arabidopsis thaliana OX=3702 GN=At2g37990 PE=2 SV=2brp:103857753/0.0/ribosome biogenesis regulatory protein homolog; K14852 regulator of ribosome biosynthesisYOR294w/1e-23/---biological_process:GO:0042254//ribosome biogenes…
BraA03g019850.3C	A03	9420010	9421691	-	NO	gi|685284645|ref|XP_009133226.1|/0/PREDICTED: protein VACUOLELESS1 [Brassica rapa]	sp|Q9SJT7|VHAA2_ARATH/2e-19/V-type proton ATPase subunit a2 OS=Arabidopsis thaliana OX=3702 GN=VHA-a2 PE=1 SV=1	eus:EUTSA_v10000048mg/6e-20/hypothetical protein; K02154 V-type H+-transporting ATPase subunit a	NA	NA	Bra032008,Bra031187,Bra022203,Bra039726,Bra009683,Bra009725	AT5G23430.2	-	GO:0080008//Cul4-RING E3 ubiquitin ligase complex;GO:0008352//katanin complex;GO:0005874//microtubule	GO:0008017//microtubule binding;GO:0000166//nucleotide binding	GO:0051013//microtubule severing;;;;	gi|685284645|ref|XP_009133226.1|/0/PREDICTED: protein VACUOLELESS1 [Brassica rapa]sp|Q9SJT7|VHAA2_ARATH/2e-19/V-type proton ATPase subunit a2 OS=Arabidopsis thaliana OX=3702 GN=VHA-a2 PE=1 SV=1eus:EUTSA_v10000048mg/6e-20/hypothetical protein; K02154 V-type H+-transporting ATPase subunit aNANABra032008,Bra031187,Bra022203,Bra039726,Bra009683,Bra009725AT5G23430.2-GO:0080008//Cul4-RING E3 ubiquitin …
BraA03g019860.3C	A03	9424031	9427984	-	YES	gi|685284647|ref|XP_009133227.1|/4.08364e-168/PREDICTED: OTU domain-containing protein At3g57810 [Brassica rapa]	sp|Q93VQ0|VCL1_ARATH/0.0/Protein VACUOLELESS1 OS=Arabidopsis thaliana OX=3702 GN=VCL1 PE=1 SV=1	NA	NA	biological_process:GO:0007033//vacuole organization;GO:0006886//intracellular protein transport;cellular_component:GO:0005737//cytoplasm;molecular_function:GO:0005515//protein binding;	Bra000035	AT2G38020.1	-	GO:0043234//protein complex;GO:0031902//late endosome membrane;GO:0009705//plant-type vacuole membrane	-	GO:0010413//glucuronoxylan metabolic process;GO:0016926//protein desumoylation;GO:0006623//protein targeting to vacuole;GO:0010228//vegetative to reproductive phase transition of meristem;GO:0045492//xylan biosynthetic process;GO:0007030//Golgi organization;GO:0007033//vacuole organization;GO:0050665//hydrogen peroxide biosynthetic process;GO:0006487//protein N-linked glycosylation;;;;	gi|685284647|ref|XP_009133227.1|/4.08364e-168/PREDICTED: OTU domain-containing protein At3g57810 [Brassica rapa]sp|Q93VQ0|VCL1_ARATH/0.0/Protein VACUOLELESS1 OS=Arabidopsis thaliana OX=3702 GN=VCL1 PE=1 SV=1NANAbiological_process:GO:0007033//vacuole organization;GO:0006886//intracellular protein transport;cellular_component:GO:0005737//cytoplasm;molecular_function:GO:0005515//protein binding;Bra0…
BraA03g019870.3C	A03	9431950	9433352	-	YES	gi|685284649|ref|XP_009133228.1|/0/PREDICTED: acetyl-coenzyme A carboxylase carboxyl transferase subunit alpha, chloroplastic [Brassica rapa] &gt;gi|685284651|ref|XP_009133229.1| PREDICTED: acetyl-coenzyme A carboxylase carboxyl transferase subunit alpha, chloroplastic [Brassica rapa] &gt;gi|674925685|emb|CDY07754.1| BnaA03g17570D [Brassica napus]	sp|Q8LBZ4|OTU_ARATH/4e-17/OTU domain-containing protein At3g57810 OS=Arabidopsis thaliana OX=3702 GN=At3g57810 PE=2 SV=1	csl:COCSUDRAFT_32540/4e-39/cysteine proteinase; K18342 OTU domain-containing protein 6 [EC:3.4.19.12]	NA	NA	Bra000036	AT2G38025.1	-	GO:0005737//cytoplasm	-	-	gi|685284649|ref|XP_009133228.1|/0/PREDICTED: acetyl-coenzyme A carboxylase carboxyl transferase subunit alpha, chloroplastic [Brassica rapa] &gt;gi|685284651|ref|XP_009133229.1| PREDICTED: acetyl-coenzyme A carboxylase carboxyl transferase subunit alpha, chloroplastic [Brassica rapa] &gt;gi|674925685|emb|CDY07754.1| BnaA03g17570D [Brassica napus]sp|Q8LBZ4|OTU_ARATH/4e-17/OTU domain-containing pr…
BraA03g019880.3C	A03	9434147	9437093	+	NO	gi|685284653|ref|XP_009133230.1|/0/PREDICTED: transcription factor DIVARICATA-like [Brassica rapa] &gt;gi|923545323|ref|XP_013734701.1| PREDICTED: transcription factor DIVARICATA-like [Brassica napus] &gt;gi|674925684|emb|CDY07753.1| BnaA03g17580D [Brassica napus]	sp|Q9LD43|ACCA_ARATH/0.0/Acetyl-coenzyme A carboxylase carboxyl transferase subunit alpha, chloroplastic OS=Arabidopsis thaliana OX=3702 GN=CAC3 PE=1 SV=1	brp:103857757/0.0/acetyl-coenzyme A carboxylase carboxyl transferase subunit alpha, chloroplastic; K01962 acetyl-CoA carboxylase carboxyl transferase subunit alpha [EC:6.4.1.2]	sll0728/3e-112/---	NA	Bra000037,Bra005141	AT2G38040.2	ko01100//Metabolic pathways;ko01110//Biosynthesis of secondary metabolites;ko01200//Carbon metabolism;ko00620//Pyruvate metabolism;ko01212//Fatty acid metabolism;ko00061//Fatty acid biosynthesis;ko00640//Propanoate metabolism	GO:0009706//chloroplast inner membrane;GO:0009570//chloroplast stroma;GO:0009317//acetyl-CoA carboxylase complex	GO:0003989//acetyl-CoA carboxylase activity;GO:0016740//transferase activity;GO:0005524//ATP binding	GO:0006744//ubiquinone biosynthetic process;GO:2001295//malonyl-CoA biosynthetic process;GO:0006633//fatty acid biosynthetic process;;;;	gi|685284653|ref|XP_009133230.1|/0/PREDICTED: transcription factor DIVARICATA-like [Brassica rapa] &gt;gi|923545323|ref|XP_013734701.1| PREDICTED: transcription factor DIVARICATA-like [Brassica napus] &gt;gi|674925684|emb|CDY07753.1| BnaA03g17580D [Brassica napus]sp|Q9LD43|ACCA_ARATH/0.0/Acetyl-coenzyme A carboxylase carboxyl transferase subunit alpha, chloroplastic OS=Arabidopsis thaliana OX=370…
BraA03g019890.3C	A03	9448153	9450069	+	YES	gi|674925682|emb|CDY07751.1|/0/BnaA03g17600D [Brassica napus]	sp|Q8S9H7|DIV_ANTMA/1e-99/Transcription factor DIVARICATA OS=Antirrhinum majus OX=4151 GN=DIVARICATA PE=2 SV=1	cre:CHLREDRAFT_165812/1e-35/hypothetical protein; K08869 aarF domain-containing kinase	NA	molecular_function:GO:0003677//DNA binding;	Bra000038,Bra005139,Bra017138	AT2G38090.1	-	GO:0005634//nucleus	GO:0003700//transcription factor activity, sequence-specific DNA binding;GO:0003677//DNA binding;GO:0003682//chromatin binding	GO:0006355//regulation of transcription, DNA-templated;;;;	gi|674925682|emb|CDY07751.1|/0/BnaA03g17600D [Brassica napus]sp|Q8S9H7|DIV_ANTMA/1e-99/Transcription factor DIVARICATA OS=Antirrhinum majus OX=4151 GN=DIVARICATA PE=2 SV=1cre:CHLREDRAFT_165812/1e-35/hypothetical protein; K08869 aarF domain-containing kinaseNAmolecular_function:GO:0003677//DNA binding;Bra000038,Bra005139,Bra017138AT2G38090.1-GO:0005634//nucleusGO:0003700//transcription factor acti…
BraA03g019900.3C	A03	9455468	9459043	+	YES	gi|685284662|ref|XP_009133234.1|/0/PREDICTED: GDSL esterase/lipase At2g38180-like [Brassica rapa] &gt;gi|674925680|emb|CDY07749.1| BnaA03g17620D [Brassica napus]	sp|Q96247|AUX1_ARATH/0.0/Auxin transporter protein 1 OS=Arabidopsis thaliana OX=3702 GN=AUX1 PE=1 SV=1	brp:103857759/0.0/auxin transporter protein 1-like; K13946 auxin influx carrier (AUX1 LAX family)	NA	NA	Bra000039,Bra005136,Bra017136	AT2G38120.1	ko04075//Plant hormone signal transduction	GO:0005794//Golgi apparatus;GO:0009986//cell surface;GO:0016021//integral component of membrane;GO:0005768//endosome;GO:0005886//plasma membrane	GO:0015293//symporter activity;GO:0010328//auxin influx transmembrane transporter activity;GO:0015171//amino acid transmembrane transporter activity;GO:0010011//auxin binding	GO:0010218//response to far red light;GO:0007155//cell adhesion;GO:0006949//syncytium formation;GO:0009825//multidimensional cell growth;GO:0045010//actin nucleation;GO:0009958//positive gravitropism;GO:0010311//lateral root formation;GO:0048829//root cap development;GO:0007389//pattern specification process;GO:0009624//response to nematode;GO:0060919//auxin influx;GO:0043481//anthocyanin accumul…	gi|685284662|ref|XP_009133234.1|/0/PREDICTED: GDSL esterase/lipase At2g38180-like [Brassica rapa] &gt;gi|674925680|emb|CDY07749.1| BnaA03g17620D [Brassica napus]sp|Q96247|AUX1_ARATH/0.0/Auxin transporter protein 1 OS=Arabidopsis thaliana OX=3702 GN=AUX1 PE=1 SV=1brp:103857759/0.0/auxin transporter protein 1-like; K13946 auxin influx carrier (AUX1 LAX family)NANABra000039,Bra005136,Bra017136AT2G38…
BraA03g019910.3C	A03	9465433	9467341	+	NO	gi|685284660|ref|XP_009133233.1|/0/PREDICTED: GDSL esterase/lipase At2g38180-like [Brassica rapa]	sp|O80443|GDL46_ARATH/1e-157/GDSL esterase/lipase At2g38180 OS=Arabidopsis thaliana OX=3702 GN=At2g38180 PE=2 SV=1	NA	YOR126c/5e-22/---	NA	Bra000041,Bra000042,Bra017133	-	-	-	-	-	gi|685284660|ref|XP_009133233.1|/0/PREDICTED: GDSL esterase/lipase At2g38180-like [Brassica rapa]sp|O80443|GDL46_ARATH/1e-157/GDSL esterase/lipase At2g38180 OS=Arabidopsis thaliana OX=3702 GN=At2g38180 PE=2 SV=1NAYOR126c/5e-22/---NABra000041,Bra000042,Bra017133-----
BraA03g019920.3C	A03	9470379	9471577	+	YES	gi|685284666|ref|XP_009133237.1|/0/PREDICTED: uncharacterized protein LOC103857765 isoform X1 [Brassica rapa] &gt;gi|685284668|ref|XP_009133238.1| PREDICTED: uncharacterized protein LOC103857765 isoform X1 [Brassica rapa]	sp|O80443|GDL46_ARATH/1e-152/GDSL esterase/lipase At2g38180 OS=Arabidopsis thaliana OX=3702 GN=At2g38180 PE=2 SV=1	NA	YOR126c/4e-21/---	NA	Bra000042,Bra000041,Bra017133	AT2G38180.1	-	GO:0005576//extracellular region	GO:0052689//carboxylic ester hydrolase activity	GO:0016042//lipid catabolic process;GO:0016926//protein desumoylation;GO:0050665//hydrogen peroxide biosynthetic process;GO:0010228//vegetative to reproductive phase transition of meristem;;;;	gi|685284666|ref|XP_009133237.1|/0/PREDICTED: uncharacterized protein LOC103857765 isoform X1 [Brassica rapa] &gt;gi|685284668|ref|XP_009133238.1| PREDICTED: uncharacterized protein LOC103857765 isoform X1 [Brassica rapa]sp|O80443|GDL46_ARATH/1e-152/GDSL esterase/lipase At2g38180 OS=Arabidopsis thaliana OX=3702 GN=At2g38180 PE=2 SV=1NAYOR126c/4e-21/---NABra000042,Bra000041,Bra017133AT2G38180.1-GO…
BraA03g019930.3C	A03	9473986	9476274	+	NO	gi|727459563|ref|XP_010511611.1|/0/PREDICTED: LOW QUALITY PROTEIN: glycerophosphodiester phosphodiesterase protein kinase domain-containing GDPDL2-like [Camelina sativa]	sp|Q7XI08|XB34_ORYSJ/1e-08/Probable E3 ubiquitin-protein ligase XBOS34 OS=Oryza sativa subsp. japonica OX=39947 GN=XBOS34 PE=2 SV=1	ppp:PHYPADRAFT_82022/5e-34/hypothetical protein; K01931 protein neuralized [EC:2.3.2.27]	NA	NA	Bra000043,Bra005128	AT2G38185.3	-	GO:0016021//integral component of membrane;GO:0005634//nucleus	GO:0008270//zinc ion binding	GO:0007067;;;;	gi|727459563|ref|XP_010511611.1|/0/PREDICTED: LOW QUALITY PROTEIN: glycerophosphodiester phosphodiesterase protein kinase domain-containing GDPDL2-like [Camelina sativa]sp|Q7XI08|XB34_ORYSJ/1e-08/Probable E3 ubiquitin-protein ligase XBOS34 OS=Oryza sativa subsp. japonica OX=39947 GN=XBOS34 PE=2 SV=1ppp:PHYPADRAFT_82022/5e-34/hypothetical protein; K01931 protein neuralized [EC:2.3.2.27]NANABra0000…
BraA03g019940.3C	A03	9479348	9485315	+	NO	gi|685284664|ref|XP_009133236.1|/0/PREDICTED: protein SRG1-like [Brassica rapa]	sp|D7SFH9|LRL26_ARATH/0.0/Protein SUPPRESSOR OF NPR1-1 CONSTITUTIVE 4 OS=Arabidopsis thaliana OX=3702 GN=LRK10L-2.6 PE=1 SV=1	pop:POPTR_0001s371701/2e-173/POPTRDRAFT_753230; glycerophosphoryl diester phosphodiesterase family protein; K01126 glycerophosphoryl diester phosphodiesterase [EC:3.1.4.46]	CAC1728_1/5e-19/---	biological_process:GO:0006468//protein phosphorylation;GO:0006629//lipid metabolic process;molecular_function:GO:0005524//ATP binding;GO:0004672//protein kinase activity;GO:0008081//phosphoric diester hydrolase activity;	Bra000044,Bra035244,Bra004101,Bra034037,Bra019074,Bra034041,Bra026409,Bra019073,Bra019092,Bra028402	AT1G66970.2	ko00564//Glycerophospholipid metabolism	GO:0046658//anchored component of plasma membrane;GO:0048046//apoplast;GO:0009505//plant-type cell wall;GO:0009507//chloroplast;GO:0016021//integral component of membrane;GO:0009506//plasmodesma	GO:0004675//transmembrane receptor protein serine/threonine kinase activity;GO:0001653//peptide receptor activity;GO:0008889//glycerophosphodiester phosphodiesterase activity;GO:0005509//calcium ion binding;GO:0031625//ubiquitin protein ligase binding;GO:0005524//ATP binding	GO:0006071//glycerol metabolic process;GO:0030643//cellular phosphate ion homeostasis;GO:0016126//sterol biosynthetic process;GO:0010026//trichome differentiation;GO:0009755//hormone-mediated signaling pathway;GO:0052546//cell wall pectin metabolic process;GO:0048767//root hair elongation;GO:0046777//protein autophosphorylation;GO:0016051//carbohydrate biosynthetic process;GO:0010442//guard cell …	gi|685284664|ref|XP_009133236.1|/0/PREDICTED: protein SRG1-like [Brassica rapa]sp|D7SFH9|LRL26_ARATH/0.0/Protein SUPPRESSOR OF NPR1-1 CONSTITUTIVE 4 OS=Arabidopsis thaliana OX=3702 GN=LRK10L-2.6 PE=1 SV=1pop:POPTR_0001s371701/2e-173/POPTRDRAFT_753230; glycerophosphoryl diester phosphodiesterase family protein; K01126 glycerophosphoryl diester phosphodiesterase [EC:3.1.4.46]CAC1728_1/5e-19/---biol…
BraA03g019950.3C	A03	9487884	9490678	-	NO	gi|685284672|ref|XP_009133240.1|/0/PREDICTED: trihelix transcription factor GT-3b-like [Brassica rapa] &gt;gi|923599311|ref|XP_013740623.1| PREDICTED: trihelix transcription factor GT-3b-like [Brassica napus]	sp|O80449|DIOX4_ARATH/0.0/Probable 2-oxoglutarate-dependent dioxygenase ANS OS=Arabidopsis thaliana OX=3702 GN=ANS PE=2 SV=1	rcu:RCOM_1732100/5e-77/flavonol synthase, putative (EC:1.14.11.23); K05278 flavonol synthase [EC:1.14.11.23]	PA4191/2e-29/---	biological_process:GO:0055114//oxidation-reduction process;molecular_function:GO:0016491//oxidoreductase activity;	Bra000045,Bra017132	AT2G38240.1	ko01100//Metabolic pathways;ko01110//Biosynthesis of secondary metabolites;ko00941//Flavonoid biosynthesis	GO:0005737//cytoplasm	GO:0046872//metal ion binding;GO:0016706//oxidoreductase activity, acting on paired donors, with incorporation or reduction of molecular oxygen, 2-oxoglutarate as one donor, and incorporation of one atom each of oxygen into both donors	GO:0055114//oxidation-reduction process;;;;	gi|685284672|ref|XP_009133240.1|/0/PREDICTED: trihelix transcription factor GT-3b-like [Brassica rapa] &gt;gi|923599311|ref|XP_013740623.1| PREDICTED: trihelix transcription factor GT-3b-like [Brassica napus]sp|O80449|DIOX4_ARATH/0.0/Probable 2-oxoglutarate-dependent dioxygenase ANS OS=Arabidopsis thaliana OX=3702 GN=ANS PE=2 SV=1rcu:RCOM_1732100/5e-77/flavonol synthase, putative (EC:1.14.11.23);…
BraA03g019960.3C	A03	9501320	9502455	+	YES	gi|685284674|ref|XP_009133241.1|/0/PREDICTED: monothiol glutaredoxin-S16, chloroplastic [Brassica rapa] &gt;gi|923545288|ref|XP_013734687.1| PREDICTED: bifunctional monothiol glutaredoxin-S16, chloroplastic-like [Brassica napus]	sp|O80450|TGT3B_ARATH/6e-178/Trihelix transcription factor GT-3b OS=Arabidopsis thaliana OX=3702 GN=GT-3B PE=1 SV=1	sly:101246632/3e-08/serine/threonine-protein kinase prpf4B; K08827 serine/threonine-protein kinase PRP4 [EC:2.7.11.1]	NA	biological_process:GO:0006355//regulation of transcription, DNA-templated;GO:0006351//transcription, DNA-templated;cellular_component:GO:0005634//nucleus;molecular_function:GO:0003700//transcription factor activity, sequence-specific DNA binding;GO:0043565//sequence-specific DNA binding;	Bra000046,Bra005127	AT2G38250.1	-	GO:0005730//nucleolus;GO:0016592//mediator complex	GO:0043565//sequence-specific DNA binding;GO:0005515//protein binding;GO:0003700//transcription factor activity, sequence-specific DNA binding	GO:0006355//regulation of transcription, DNA-templated;;;;	gi|685284674|ref|XP_009133241.1|/0/PREDICTED: monothiol glutaredoxin-S16, chloroplastic [Brassica rapa] &gt;gi|923545288|ref|XP_013734687.1| PREDICTED: bifunctional monothiol glutaredoxin-S16, chloroplastic-like [Brassica napus]sp|O80450|TGT3B_ARATH/6e-178/Trihelix transcription factor GT-3b OS=Arabidopsis thaliana OX=3702 GN=GT-3B PE=1 SV=1sly:101246632/3e-08/serine/threonine-protein kinase prpf…
BraA03g019970.3C	A03	9505968	9507557	-	NO	gi|685284677|ref|XP_009133242.1|/0/PREDICTED: ethylene-overproduction protein 1-like [Brassica rapa]	sp|Q8H7F6|GRS16_ARATH/2e-169/Bifunctional monothiol glutaredoxin-S16, chloroplastic OS=Arabidopsis thaliana OX=3702 GN=GRXS16 PE=1 SV=2	mdm:103427259/7e-74/monothiol glutaredoxin-S16, chloroplastic-like; K07390 monothiol glutaredoxin	slr1846/7e-29/---	biological_process:GO:0045454//cell redox homeostasis;molecular_function:GO:0015035//protein disulfide oxidoreductase activity;GO:0009055//electron carrier activity;	Bra000047	AT2G38270.1	-	GO:0009570//chloroplast stroma	GO:0051537//2 iron, 2 sulfur cluster binding;GO:0046872//metal ion binding;GO:0009055//electron carrier activity;GO:0016787//hydrolase activity;GO:0015035//protein disulfide oxidoreductase activity	GO:0055114//oxidation-reduction process;GO:0045454//cell redox homeostasis;GO:0048653//anther development;GO:0006812//cation transport;;;;	gi|685284677|ref|XP_009133242.1|/0/PREDICTED: ethylene-overproduction protein 1-like [Brassica rapa]sp|Q8H7F6|GRS16_ARATH/2e-169/Bifunctional monothiol glutaredoxin-S16, chloroplastic OS=Arabidopsis thaliana OX=3702 GN=GRXS16 PE=1 SV=2mdm:103427259/7e-74/monothiol glutaredoxin-S16, chloroplastic-like; K07390 monothiol glutaredoxinslr1846/7e-29/---biological_process:GO:0045454//cell redox homeosta…
BraA03g019980.3C	A03	9509147	9512411	+	NO	gi|674925673|emb|CDY07742.1|/5.95148e-37/BnaA03g17690D [Brassica napus]	sp|O65020|ETO1_ARATH/0.0/Ethylene-overproduction protein 1 OS=Arabidopsis thaliana OX=3702 GN=ETO1 PE=1 SV=2	mus:103983538/2e-06/probable UDP-N-acetylglucosamine--peptide N-acetylglucosaminyltransferase SEC; K09667 protein O-GlcNAc transferase [EC:2.4.1.255]	MA1613/1e-06/---	molecular_function:GO:0005515//protein binding;	Bra000048,Bra005123,Bra006875,Bra012838	AT3G51770.2	ko04931//Insulin resistance;ko00514//Other types of O-glycan biosynthesis	GO:0005634//nucleus	GO:0030674//protein binding, bridging	GO:2000069//regulation of post-embryonic root development;GO:0016036//cellular response to phosphate starvation;GO:0017145//stem cell division;GO:0010364//regulation of ethylene biosynthetic process;GO:0009755//hormone-mediated signaling pathway;GO:0048825//cotyledon development;GO:0043161//proteasome-mediated ubiquitin-dependent protein catabolic process;GO:0010182//sugar mediated signaling path…	gi|674925673|emb|CDY07742.1|/5.95148e-37/BnaA03g17690D [Brassica napus]sp|O65020|ETO1_ARATH/0.0/Ethylene-overproduction protein 1 OS=Arabidopsis thaliana OX=3702 GN=ETO1 PE=1 SV=2mus:103983538/2e-06/probable UDP-N-acetylglucosamine--peptide N-acetylglucosaminyltransferase SEC; K09667 protein O-GlcNAc transferase [EC:2.4.1.255]MA1613/1e-06/---molecular_function:GO:0005515//protein binding;Bra00004…
BraA03g019990.3C	A03	9514979	9515155	-	NO	gi|674925672|emb|CDY07741.1|/0/BnaA03g17700D [Brassica napus]	sp|Q9SZX9|RL92_ARATH/9e-25/60S ribosomal protein L9-2 OS=Arabidopsis thaliana OX=3702 GN=RPL9D PE=2 SV=1	eus:EUTSA_v10028984mg/1e-23/hypothetical protein; K02940 large subunit ribosomal protein L9e	NA	NA	Bra000049	-	-	-	-	-	gi|674925672|emb|CDY07741.1|/0/BnaA03g17700D [Brassica napus]sp|Q9SZX9|RL92_ARATH/9e-25/60S ribosomal protein L9-2 OS=Arabidopsis thaliana OX=3702 GN=RPL9D PE=2 SV=1eus:EUTSA_v10028984mg/1e-23/hypothetical protein; K02940 large subunit ribosomal protein L9eNANABra000049-----
BraA03g020000.3C	A03	9518317	9521350	-	NO	gi|685284684|ref|XP_009133246.1|/5.82785e-148/PREDICTED: abscisic acid receptor PYL4-like [Brassica rapa] &gt;gi|674925670|emb|CDY07739.1| BnaA03g17720D [Brassica napus]	NA	NA	NA	NA	Bra000050,Bra000076,Bra005122,Bra005121	-	-	-	-	-	gi|685284684|ref|XP_009133246.1|/5.82785e-148/PREDICTED: abscisic acid receptor PYL4-like [Brassica rapa] &gt;gi|674925670|emb|CDY07739.1| BnaA03g17720D [Brassica napus]NANANANABra000050,Bra000076,Bra005122,Bra005121-----
BraA03g020010.3C	A03	9540769	9541392	+	NO	gi|685284687|ref|XP_009133247.1|/0/PREDICTED: protein trichome birefringence-like 34 [Brassica rapa] &gt;gi|674925669|emb|CDY07738.1| BnaA03g17730D [Brassica napus]	sp|O80920|PYL4_ARATH/2e-138/Abscisic acid receptor PYL4 OS=Arabidopsis thaliana OX=3702 GN=PYL4 PE=1 SV=1	brp:103857772/1e-148/abscisic acid receptor PYL4-like; K14496 abscisic acid receptor PYR/PYL family	NA	NA	Bra000052,Bra005115	AT2G38310.1	ko04075//Plant hormone signal transduction	GO:0005737//cytoplasm;GO:0005634//nucleus	GO:0004864//protein phosphatase inhibitor activity;GO:0004872//receptor activity;GO:0010427//abscisic acid binding;GO:0005515//protein binding	GO:0009738//abscisic acid-activated signaling pathway;GO:0043086//negative regulation of catalytic activity;GO:0080163//regulation of protein serine/threonine phosphatase activity;;;;	gi|685284687|ref|XP_009133247.1|/0/PREDICTED: protein trichome birefringence-like 34 [Brassica rapa] &gt;gi|674925669|emb|CDY07738.1| BnaA03g17730D [Brassica napus]sp|O80920|PYL4_ARATH/2e-138/Abscisic acid receptor PYL4 OS=Arabidopsis thaliana OX=3702 GN=PYL4 PE=1 SV=1brp:103857772/1e-148/abscisic acid receptor PYL4-like; K14496 abscisic acid receptor PYR/PYL familyNANABra000052,Bra005115AT2G3831…
BraA03g020020.3C	A03	9548135	9550547	+	YES	gi|674948535|emb|CDX85031.1|/1.98059e-11/BnaC05g20240D [Brassica napus]	sp|O80919|TBL34_ARATH/0.0/Protein trichome birefringence-like 34 OS=Arabidopsis thaliana OX=3702 GN=TBL34 PE=2 SV=2	NA	NA	NA	Bra000053,Bra017124	AT2G38320.1	-	GO:0000139//Golgi membrane;GO:0016021//integral component of membrane	GO:0016413//O-acetyltransferase activity	GO:0045492//xylan biosynthetic process;GO:0010413//glucuronoxylan metabolic process;;;;	gi|674948535|emb|CDX85031.1|/1.98059e-11/BnaC05g20240D [Brassica napus]sp|O80919|TBL34_ARATH/0.0/Protein trichome birefringence-like 34 OS=Arabidopsis thaliana OX=3702 GN=TBL34 PE=2 SV=2NANANABra000053,Bra017124AT2G38320.1-GO:0000139//Golgi membrane;GO:0016021//integral component of membraneGO:0016413//O-acetyltransferase activityGO:0045492//xylan biosynthetic process;GO:0010413//glucuronoxylan m…
BraA03g020030.3C	A03	9567202	9569186	-	YES	gi|674925668|emb|CDY07737.1|/0/BnaA03g17740D [Brassica napus]	NA	NA	NA	NA	Bra000054,Bra035718,Bra025887,Bra024704,Bra016280,Bra005624	AT1G26610.1	-	GO:0005634//nucleus	GO:0003700//transcription factor activity, sequence-specific DNA binding;GO:0003676//nucleic acid binding;GO:0008270//zinc ion binding	GO:0006355//regulation of transcription, DNA-templated;;;;	gi|674925668|emb|CDY07737.1|/0/BnaA03g17740D [Brassica napus]NANANANABra000054,Bra035718,Bra025887,Bra024704,Bra016280,Bra005624AT1G26610.1-GO:0005634//nucleusGO:0003700//transcription factor activity, sequence-specific DNA binding;GO:0003676//nucleic acid binding;GO:0008270//zinc ion bindingGO:0006355//regulation of transcription, DNA-templated
BraA03g020040.3C	A03	9575860	9578446	+	YES	gi|685284694|ref|XP_009133249.1|/1.03337e-153/PREDICTED: PRA1 family protein B4 [Brassica rapa]	sp|Q84K71|DTX44_ARATH/0.0/Protein DETOXIFICATION 44, chloroplastic OS=Arabidopsis thaliana OX=3702 GN=DTX44 PE=2 SV=1	brp:103834860/2e-09/protein TRANSPARENT TESTA 12-like; K03327 multidrug resistance protein, MATE family	MT2902/8e-47/---	NA	Bra000055	AT2G38330.1	-	GO:0005886//plasma membrane;GO:0031969//chloroplast membrane;GO:0016021//integral component of membrane	GO:0015238//drug transmembrane transporter activity;GO:0015297//antiporter activity	GO:0006855//drug transmembrane transport;;;;	gi|685284694|ref|XP_009133249.1|/1.03337e-153/PREDICTED: PRA1 family protein B4 [Brassica rapa]sp|Q84K71|DTX44_ARATH/0.0/Protein DETOXIFICATION 44, chloroplastic OS=Arabidopsis thaliana OX=3702 GN=DTX44 PE=2 SV=1brp:103834860/2e-09/protein TRANSPARENT TESTA 12-like; K03327 multidrug resistance protein, MATE familyMT2902/8e-47/---NABra000055AT2G38330.1-GO:0005886//plasma membrane;GO:0031969//chlor…
BraA03g020050.3C	A03	9580267	9580935	-	YES	gi|685284696|ref|XP_009133250.1|/0/PREDICTED: WEB family protein At2g38370 [Brassica rapa]	sp|O80915|PR1B4_ARATH/3e-140/PRA1 family protein B4 OS=Arabidopsis thaliana OX=3702 GN=PRA1B4 PE=1 SV=1	csv:101217830/2e-27/3-epi-6-deoxocathasterone 23-monooxygenase-like; K12638 3-epi-6-deoxocathasterone 23-monooxygenase [EC:1.14.13.112]	SPBC28F2.12/1e-19/---	NA	Bra000056	-	-	-	-	-	gi|685284696|ref|XP_009133250.1|/0/PREDICTED: WEB family protein At2g38370 [Brassica rapa]sp|O80915|PR1B4_ARATH/3e-140/PRA1 family protein B4 OS=Arabidopsis thaliana OX=3702 GN=PRA1B4 PE=1 SV=1csv:101217830/2e-27/3-epi-6-deoxocathasterone 23-monooxygenase-like; K12638 3-epi-6-deoxocathasterone 23-monooxygenase [EC:1.14.13.112]SPBC28F2.12/1e-19/---NABra000056-----
BraA03g020060.3C	A03	9581933	9583638	-	YES	gi|685284698|ref|XP_009133251.1|/0/PREDICTED: peroxidase 22-like [Brassica rapa] &gt;gi|923599277|ref|XP_013740612.1| PREDICTED: peroxidase 22-like [Brassica napus]	sp|F4ISY0|Y2837_ARATH/0.0/WEB family protein At2g38370 OS=Arabidopsis thaliana OX=3702 GN=At2g38370 PE=2 SV=1	bvg:104883026/4e-09/nuclear-pore anchor; K09291 nucleoprotein TPR	PH1798/1e-11/---	NA	Bra000057,Bra017122	AT2G38370.1	-	GO:0005576//extracellular region;GO:0005829//cytosol	-	GO:0007275//multicellular organism development;GO:0070647//protein modification by small protein conjugation or removal;GO:0009903//chloroplast avoidance movement;GO:0009904//chloroplast accumulation movement;;;;	gi|685284698|ref|XP_009133251.1|/0/PREDICTED: peroxidase 22-like [Brassica rapa] &gt;gi|923599277|ref|XP_013740612.1| PREDICTED: peroxidase 22-like [Brassica napus]sp|F4ISY0|Y2837_ARATH/0.0/WEB family protein At2g38370 OS=Arabidopsis thaliana OX=3702 GN=At2g38370 PE=2 SV=1bvg:104883026/4e-09/nuclear-pore anchor; K09291 nucleoprotein TPRPH1798/1e-11/---NABra000057,Bra017122AT2G38370.1-GO:0005576//…
BraA03g020070.3C	A03	9587199	9589068	+	NO	gi|685284700|ref|XP_009133252.1|/0/PREDICTED: peroxidase 22-like [Brassica rapa]	sp|P24102|PER22_ARATH/0.0/Peroxidase 22 OS=Arabidopsis thaliana OX=3702 GN=PER22 PE=1 SV=2	brp:103857778/0.0/peroxidase 22-like; K00430 peroxidase [EC:1.11.1.7]	NA	biological_process:GO:0006979//response to oxidative stress;GO:0055114//oxidation-reduction process;molecular_function:GO:0020037//heme binding;GO:0004601//peroxidase activity;	Bra000058,Bra017121,Bra000059,Bra017120	AT2G38380.1	ko01100//Metabolic pathways;ko01110//Biosynthesis of secondary metabolites;ko00940//Phenylpropanoid biosynthesis	GO:0009505//plant-type cell wall;GO:0005773//vacuole;GO:0005576//extracellular region	GO:0046872//metal ion binding;GO:0020037//heme binding;GO:0004601//peroxidase activity	GO:0006979//response to oxidative stress;GO:0042744//hydrogen peroxide catabolic process;GO:0010043//response to zinc ion;GO:0009651//response to salt stress;GO:0055114//oxidation-reduction process;;;;	gi|685284700|ref|XP_009133252.1|/0/PREDICTED: peroxidase 22-like [Brassica rapa]sp|P24102|PER22_ARATH/0.0/Peroxidase 22 OS=Arabidopsis thaliana OX=3702 GN=PER22 PE=1 SV=2brp:103857778/0.0/peroxidase 22-like; K00430 peroxidase [EC:1.11.1.7]NAbiological_process:GO:0006979//response to oxidative stress;GO:0055114//oxidation-reduction process;molecular_function:GO:0020037//heme binding;GO:0004601//pe…
BraA03g020080.3C	A03	9591080	9593091	+	YES	gi|685284703|ref|XP_009133253.1|/0/PREDICTED: alanine--glyoxylate aminotransferase 2 homolog 2, mitochondrial [Brassica rapa]	sp|P24102|PER22_ARATH/0.0/Peroxidase 22 OS=Arabidopsis thaliana OX=3702 GN=PER22 PE=1 SV=2	brp:103857780/0.0/peroxidase 22-like; K00430 peroxidase [EC:1.11.1.7]	NA	biological_process:GO:0006979//response to oxidative stress;GO:0055114//oxidation-reduction process;molecular_function:GO:0004601//peroxidase activity;GO:0020037//heme binding;	Bra000059,Bra000058,Bra017121	AT2G38380.1	ko01100//Metabolic pathways;ko01110//Biosynthesis of secondary metabolites;ko00940//Phenylpropanoid biosynthesis	GO:0009505//plant-type cell wall;GO:0005773//vacuole;GO:0005576//extracellular region	GO:0046872//metal ion binding;GO:0020037//heme binding;GO:0004601//peroxidase activity	GO:0006979//response to oxidative stress;GO:0042744//hydrogen peroxide catabolic process;GO:0010043//response to zinc ion;GO:0009651//response to salt stress;GO:0055114//oxidation-reduction process;;;;	gi|685284703|ref|XP_009133253.1|/0/PREDICTED: alanine--glyoxylate aminotransferase 2 homolog 2, mitochondrial [Brassica rapa]sp|P24102|PER22_ARATH/0.0/Peroxidase 22 OS=Arabidopsis thaliana OX=3702 GN=PER22 PE=1 SV=2brp:103857780/0.0/peroxidase 22-like; K00430 peroxidase [EC:1.11.1.7]NAbiological_process:GO:0006979//response to oxidative stress;GO:0055114//oxidation-reduction process;molecular_fun…
BraA03g020090.3C	A03	9597918	9600296	+	NO	gi|674867355|emb|CDY66719.1|/2.10996e-79/BnaA03g56480D [Brassica napus]	sp|Q94AL9|AGT22_ARATH/0.0/Alanine--glyoxylate aminotransferase 2 homolog 2, mitochondrial OS=Arabidopsis thaliana OX=3702 GN=AGT3 PE=1 SV=2	brp:103857781/0.0/alanine--glyoxylate aminotransferase 2 homolog 2, mitochondrial; K00827 alanine-glyoxylate transaminase / (R)-3-amino-2-methylpropionate-pyruvate transaminase [EC:2.6.1.44 2.6.1.40]	SMc00677_3/7e-98/---	molecular_function:GO:0030170//pyridoxal phosphate binding;GO:0003824//catalytic activity;GO:0008483//transaminase activity;	Bra000060,Bra017119,Bra005111	AT2G38400.1	ko01100//Metabolic pathways;ko01110//Biosynthesis of secondary metabolites;ko00270//Cysteine and methionine metabolism;ko00260//Glycine, serine and threonine metabolism;ko00250//Alanine, aspartate and glutamate metabolism	GO:0005739//mitochondrion	GO:0030170//pyridoxal phosphate binding;GO:0008453//alanine-glyoxylate transaminase activity;GO:0005515//protein binding	GO:0009853//photorespiration;;;;	gi|674867355|emb|CDY66719.1|/2.10996e-79/BnaA03g56480D [Brassica napus]sp|Q94AL9|AGT22_ARATH/0.0/Alanine--glyoxylate aminotransferase 2 homolog 2, mitochondrial OS=Arabidopsis thaliana OX=3702 GN=AGT3 PE=1 SV=2brp:103857781/0.0/alanine--glyoxylate aminotransferase 2 homolog 2, mitochondrial; K00827 alanine-glyoxylate transaminase / (R)-3-amino-2-methylpropionate-pyruvate transaminase [EC:2.6.1.44…
BraA03g020100.3C	A03	9600626	9601559	+	NO	gi|685284707|ref|XP_009133256.1|/0/PREDICTED: uncharacterized protein LOC103857783 [Brassica rapa] &gt;gi|923545262|ref|XP_013734680.1| PREDICTED: uncharacterized protein LOC106438151 [Brassica napus]	sp|Q5XPJ9|SCAR2_ARATH/2e-17/Protein SCAR2 OS=Arabidopsis thaliana OX=3702 GN=SCAR2 PE=1 SV=1	NA	NA	NA	Bra000061,Bra005107	-	-	-	-	-	gi|685284707|ref|XP_009133256.1|/0/PREDICTED: uncharacterized protein LOC103857783 [Brassica rapa] &gt;gi|923545262|ref|XP_013734680.1| PREDICTED: uncharacterized protein LOC106438151 [Brassica napus]sp|Q5XPJ9|SCAR2_ARATH/2e-17/Protein SCAR2 OS=Arabidopsis thaliana OX=3702 GN=SCAR2 PE=1 SV=1NANANABra000061,Bra005107-----
BraA03g020110.3C	A03	9603300	9604934	-	NO	gi|685284705|ref|XP_009133254.1|/0/PREDICTED: uncharacterized protein LOC103857782 [Brassica rapa]	NA	NA	NA	NA	Bra000062	AT2G38430.1	-	GO:0009507//chloroplast	-	-	gi|685284705|ref|XP_009133254.1|/0/PREDICTED: uncharacterized protein LOC103857782 [Brassica rapa]NANANANABra000062AT2G38430.1-GO:0009507//chloroplast--
BraA03g020120.3C	A03	9606078	9607673	-	NO	gi|685284709|ref|XP_009133257.1|/1.05014e-85/PREDICTED: uncharacterized protein LOC103857784 isoform X1 [Brassica rapa] &gt;gi|922439805|ref|XP_013625075.1| PREDICTED: uncharacterized protein LOC106331304 [Brassica oleracea var. oleracea] &gt;gi|923599272|ref|XP_013740610.1| PREDICTED: uncharacterized protein LOC106443610 [Brassica napus] &gt;gi|923856266|ref|XP_013705210.1| PREDICTED: uncharacte…	NA	NA	NA	NA	Bra000062	-	-	-	-	-	gi|685284709|ref|XP_009133257.1|/1.05014e-85/PREDICTED: uncharacterized protein LOC103857784 isoform X1 [Brassica rapa] &gt;gi|922439805|ref|XP_013625075.1| PREDICTED: uncharacterized protein LOC106331304 [Brassica oleracea var. oleracea] &gt;gi|923599272|ref|XP_013740610.1| PREDICTED: uncharacterized protein LOC106443610 [Brassica napus] &gt;gi|923856266|ref|XP_013705210.1| PREDICTED: uncharacte…
BraA03g020130.3C	A03	9610576	9611215	+	YES	gi|685284713|ref|XP_009133259.1|/0/PREDICTED: probable WRKY transcription factor 33 [Brassica rapa]	NA	NA	NA	NA	Bra000063	AT2G38450.1	-	GO:0005634//nucleus	-	-	gi|685284713|ref|XP_009133259.1|/0/PREDICTED: probable WRKY transcription factor 33 [Brassica rapa]NANANANABra000063AT2G38450.1-GO:0005634//nucleus--
BraA03g020140.3C	A03	9612695	9614600	+	YES	gi|685284715|ref|XP_009133261.1|/9.14403e-126/PREDICTED: CASP-like protein ARALYDRAFT_321547 [Brassica rapa]	sp|Q8S8P5|WRK33_ARATH/0.0/Probable WRKY transcription factor 33 OS=Arabidopsis thaliana OX=3702 GN=WRKY33 PE=1 SV=2	brp:103857785/0.0/probable WRKY transcription factor 33; K13424 WRKY transcription factor 33	NA	biological_process:GO:0006355//regulation of transcription, DNA-templated;molecular_function:GO:0043565//sequence-specific DNA binding;GO:0003700//transcription factor activity, sequence-specific DNA binding;	Bra000064,Bra017117,Bra005104	AT2G38470.1	ko04626//Plant-pathogen interaction	GO:0005634//nucleus	GO:0005515//protein binding;GO:0043565//sequence-specific DNA binding;GO:0003700//transcription factor activity, sequence-specific DNA binding	GO:0031348//negative regulation of defense response;GO:0010508//positive regulation of autophagy;GO:0009595//detection of biotic stimulus;GO:0070370//cellular heat acclimation;GO:0009867//jasmonic acid mediated signaling pathway;GO:0009697//salicylic acid biosynthetic process;GO:0009862//systemic acquired resistance, salicylic acid mediated signaling pathway;GO:0009414//response to water deprivat…	gi|685284715|ref|XP_009133261.1|/9.14403e-126/PREDICTED: CASP-like protein ARALYDRAFT_321547 [Brassica rapa]sp|Q8S8P5|WRK33_ARATH/0.0/Probable WRKY transcription factor 33 OS=Arabidopsis thaliana OX=3702 GN=WRKY33 PE=1 SV=2brp:103857785/0.0/probable WRKY transcription factor 33; K13424 WRKY transcription factor 33NAbiological_process:GO:0006355//regulation of transcription, DNA-templated;molecula…
BraA03g020150.3C	A03	9615007	9615712	-	YES	gi|685284717|ref|XP_009133262.1|/0/PREDICTED: CBL-interacting serine/threonine-protein kinase 22 [Brassica rapa]	sp|D7LBN4|CSPLH_ARALL/8e-101/CASP-like protein 4B1 OS=Arabidopsis lyrata subsp. lyrata OX=81972 GN=ARALYDRAFT_321547 PE=3 SV=1	NA	NA	NA	Bra000065	AT2G38480.1	-	GO:0016021//integral component of membrane;GO:0005634//nucleus;GO:0005886//plasma membrane	-	-	gi|685284717|ref|XP_009133262.1|/0/PREDICTED: CBL-interacting serine/threonine-protein kinase 22 [Brassica rapa]sp|D7LBN4|CSPLH_ARALL/8e-101/CASP-like protein 4B1 OS=Arabidopsis lyrata subsp. lyrata OX=81972 GN=ARALYDRAFT_321547 PE=3 SV=1NANANABra000065AT2G38480.1-GO:0016021//integral component of membrane;GO:0005634//nucleus;GO:0005886//plasma membrane--
BraA03g020160.3C	A03	9617749	9619041	-	NO	gi|685284719|ref|XP_009133263.1|/0/PREDICTED: uncharacterized protein LOC103857788 [Brassica rapa]	sp|O80902|CIPKM_ARATH/0.0/CBL-interacting serine/threonine-protein kinase 22 OS=Arabidopsis thaliana OX=3702 GN=CIPK22 PE=2 SV=1	mdm:103450735/2e-159/CBL-interacting serine/threonine-protein kinase 14; K12761 carbon catabolite-derepressing protein kinase [EC:2.7.11.1]	ECU01g0630/3e-37/---	biological_process:GO:0006468//protein phosphorylation;molecular_function:GO:0004672//protein kinase activity;GO:0005524//ATP binding;	Bra000066,Bra005103,Bra010000	AT2G38490.1	ko04931//Insulin resistance;ko04140//Regulation of autophagy	GO:0005886//plasma membrane	GO:0005524//ATP binding;GO:0004674//protein serine/threonine kinase activity	GO:0006468//protein phosphorylation;GO:0007165//signal transduction;;;;	gi|685284719|ref|XP_009133263.1|/0/PREDICTED: uncharacterized protein LOC103857788 [Brassica rapa]sp|O80902|CIPKM_ARATH/0.0/CBL-interacting serine/threonine-protein kinase 22 OS=Arabidopsis thaliana OX=3702 GN=CIPK22 PE=2 SV=1mdm:103450735/2e-159/CBL-interacting serine/threonine-protein kinase 14; K12761 carbon catabolite-derepressing protein kinase [EC:2.7.11.1]ECU01g0630/3e-37/---biological_pro…
BraA03g020170.3C	A03	9622547	9624199	-	NO	gi|923599266|ref|XP_013740607.1|/7.84482e-76/PREDICTED: non-specific lipid-transfer protein A-like [Brassica napus]	sp|O49561|G2OX8_ARATH/4e-06/Gibberellin 2-beta-dioxygenase 8 OS=Arabidopsis thaliana OX=3702 GN=GA2OX8 PE=1 SV=2	mus:103998568/3e-06/gibberellin 2-beta-dioxygenase 8-like; K04125 gibberellin 2-oxidase [EC:1.14.11.13]	NA	NA	Bra000067,Bra005102	AT2G38500.1	-	GO:0005634//nucleus;GO:0016021//integral component of membrane	-	-	gi|923599266|ref|XP_013740607.1|/7.84482e-76/PREDICTED: non-specific lipid-transfer protein A-like [Brassica napus]sp|O49561|G2OX8_ARATH/4e-06/Gibberellin 2-beta-dioxygenase 8 OS=Arabidopsis thaliana OX=3702 GN=GA2OX8 PE=1 SV=2mus:103998568/3e-06/gibberellin 2-beta-dioxygenase 8-like; K04125 gibberellin 2-oxidase [EC:1.14.11.13]NANABra000067,Bra005102AT2G38500.1-GO:0005634//nucleus;GO:0016021//in…
BraA03g020180.3C	A03	9625642	9626611	+	NO	gi|685284721|ref|XP_009133264.1|/0/PREDICTED: transcription elongation factor A protein 2 [Brassica rapa]	sp|Q42641|NLTPA_BRAOT/2e-43/Non-specific lipid-transfer protein A OS=Brassica oleracea var. italica OX=36774 GN=WAX9A PE=3 SV=1	NA	NA	biological_process:GO:0006869//lipid transport;molecular_function:GO:0008289//lipid binding;	Bra000068	-	-	-	-	-	gi|685284721|ref|XP_009133264.1|/0/PREDICTED: transcription elongation factor A protein 2 [Brassica rapa]sp|Q42641|NLTPA_BRAOT/2e-43/Non-specific lipid-transfer protein A OS=Brassica oleracea var. italica OX=36774 GN=WAX9A PE=3 SV=1NANAbiological_process:GO:0006869//lipid transport;molecular_function:GO:0008289//lipid binding;Bra000068-----
BraA03g020190.3C	A03	9627239	9628518	+	YES	gi|685284723|ref|XP_009133265.1|/0/PREDICTED: uncharacterized protein LOC103857790 [Brassica rapa]	sp|Q9ZVH8|RDO2_ARATH/0.0/Transcription elongation factor TFIIS OS=Arabidopsis thaliana OX=3702 GN=TFIIS PE=1 SV=1	brp:103857789/0.0/transcription elongation factor A protein 2; K03145 transcription elongation factor S-II	SPAC20H4.03c/8e-35/---	biological_process:GO:0006351//transcription, DNA-templated;GO:0006355//regulation of transcription, DNA-templated;cellular_component:GO:0005634//nucleus;molecular_function:GO:0003676//nucleic acid binding;GO:0008270//zinc ion binding;	Bra000069,Bra005095	AT2G38560.1	-	GO:0005829//cytosol;GO:0005634//nucleus	GO:0008270//zinc ion binding;GO:0003746//translation elongation factor activity;GO:0003677//DNA binding;GO:0003700//transcription factor activity, sequence-specific DNA binding	GO:0009910//negative regulation of flower development;GO:0034243//regulation of transcription elongation from RNA polymerase II promoter;GO:0006414//translational elongation;GO:0009845//seed germination;GO:0009739//response to gibberellin;GO:0010162//seed dormancy process;;;;	gi|685284723|ref|XP_009133265.1|/0/PREDICTED: uncharacterized protein LOC103857790 [Brassica rapa]sp|Q9ZVH8|RDO2_ARATH/0.0/Transcription elongation factor TFIIS OS=Arabidopsis thaliana OX=3702 GN=TFIIS PE=1 SV=1brp:103857789/0.0/transcription elongation factor A protein 2; K03145 transcription elongation factor S-IISPAC20H4.03c/8e-35/---biological_process:GO:0006351//transcription, DNA-templated;…
BraA03g020200.3C	A03	9629056	9630682	-	YES	gi|923545241|ref|XP_013734672.1|/0/PREDICTED: cingulin-like protein 1 isoform X3 [Brassica napus]	NA	NA	NA	NA	Bra000070	AT2G38570.1	-	-	-	-	gi|923545241|ref|XP_013734672.1|/0/PREDICTED: cingulin-like protein 1 isoform X3 [Brassica napus]NANANANABra000070AT2G38570.1----
BraA03g058400.3C	A03	30807213	30808541	-	NO	gi|685294705|ref|XP_009138235.1|/0/PREDICTED: probable receptor protein kinase TMK1 [Brassica rapa]	NA	NA	NA	NA	Bra038670,Bra021046,Bra002573,Bra004975	-	-	-	-	-	gi|685294705|ref|XP_009138235.1|/0/PREDICTED: probable receptor protein kinase TMK1 [Brassica rapa]NANANANABra038670,Bra021046,Bra002573,Bra004975-----
BraA03g058410.3C	A03	30809082	30811672	+	NO	gi|658384671|gb|AID60086.1|/2.88107e-48/At4g33625-like protein [Brassica napus]	NA	sly:104645405/3e-152/endo-1,4-beta-xylanase C-like; K01181 endo-1,4-beta-xylanase [EC:3.2.1.8]	CAP0116/3e-21/---	molecular_function:GO:0016798//hydrolase activity, acting on glycosyl bonds;	Bra017609,Bra034584,Bra034585,Bra034586	AT4G33860.1	-	GO:0005576//extracellular region	GO:0004553//hydrolase activity, hydrolyzing O-glycosyl compounds	GO:0005975//carbohydrate metabolic process;;;;	gi|658384671|gb|AID60086.1|/2.88107e-48/At4g33625-like protein [Brassica napus]NAsly:104645405/3e-152/endo-1,4-beta-xylanase C-like; K01181 endo-1,4-beta-xylanase [EC:3.2.1.8]CAP0116/3e-21/---molecular_function:GO:0016798//hydrolase activity, acting on glycosyl bonds;Bra017609,Bra034584,Bra034585,Bra034586AT4G33860.1-GO:0005576//extracellular regionGO:0004553//hydrolase activity, hydrolyzing O-gl…
BraA03g058420.3C	A03	30812874	30815005	+	YES	gi|922534835|ref|XP_013598535.1|/3.00834e-126/PREDICTED: protein EXECUTER 1, chloroplastic-like [Brassica oleracea var. oleracea] &gt;gi|674960957|emb|CDX72417.1| BnaC07g44390D [Brassica napus]	NA	mtr:MTR_1g106800/5e-131/Endo-1 4-beta-xylanase; K01181 endo-1,4-beta-xylanase [EC:3.2.1.8]	TM0070/1e-23/---	NA	Bra017610	AT4G33820.1	-	GO:0016021//integral component of membrane;GO:0005576//extracellular region;GO:0005618//cell wall	GO:0004553//hydrolase activity, hydrolyzing O-glycosyl compounds	GO:0005975//carbohydrate metabolic process;;;;	gi|922534835|ref|XP_013598535.1|/3.00834e-126/PREDICTED: protein EXECUTER 1, chloroplastic-like [Brassica oleracea var. oleracea] &gt;gi|674960957|emb|CDX72417.1| BnaC07g44390D [Brassica napus]NAmtr:MTR_1g106800/5e-131/Endo-1 4-beta-xylanase; K01181 endo-1,4-beta-xylanase [EC:3.2.1.8]TM0070/1e-23/---NABra017610AT4G33820.1-GO:0016021//integral component of membrane;GO:0005576//extracellular region…
BraA03g058430.3C	A03	30816901	30820581	+	YES	gi|923734761|ref|XP_013669363.1|/0/PREDICTED: uncharacterized protein LOC106373774 [Brassica napus]	sp|F4I3V6|SHW1_ARATH/5e-28/Protein SHORT HYPOCOTYL IN WHITE LIGHT 1 OS=Arabidopsis thaliana OX=3702 GN=SHW1 PE=1 SV=1	NA	NA	NA	Bra017611,Bra011469,Bra011474,Bra015749,Bra029286	AT4G33800.1	-	GO:0005634//nucleus	-	-	gi|923734761|ref|XP_013669363.1|/0/PREDICTED: uncharacterized protein LOC106373774 [Brassica napus]sp|F4I3V6|SHW1_ARATH/5e-28/Protein SHORT HYPOCOTYL IN WHITE LIGHT 1 OS=Arabidopsis thaliana OX=3702 GN=SHW1 PE=1 SV=1NANANABra017611,Bra011469,Bra011474,Bra015749,Bra029286AT4G33800.1-GO:0005634//nucleus--
BraA03g058440.3C	A03	30881801	30884050	+	NO	gi|674904947|emb|CDY28132.1|/1.16665e-109/BnaC06g03130D [Brassica napus]	NA	NA	NA	NA	Bra010316,Bra017342,Bra010317	-	-	-	-	-	gi|674904947|emb|CDY28132.1|/1.16665e-109/BnaC06g03130D [Brassica napus]NANANANABra010316,Bra017342,Bra010317-----
BraA03g058450.3C	A03	30884545	30885163	-	NO	gi|923748687|ref|XP_013673585.1|/9.24293e-81/PREDICTED: uncharacterized protein LOC106377918 [Brassica napus]	sp|F4JJT9|SYDM_ARATH/5e-73/Aspartate--tRNA ligase, chloroplastic/mitochondrial OS=Arabidopsis thaliana OX=3702 GN=At4g33760 PE=2 SV=1	brp:103862305/4e-80/aspartate--tRNA ligase, mitochondrial-like; K01876 aspartyl-tRNA synthetase [EC:6.1.1.12]	slr1720/7e-48/---	biological_process:GO:0006418//tRNA aminoacylation for protein translation;molecular_function:GO:0004812//aminoacyl-tRNA ligase activity;GO:0000166//nucleotide binding;GO:0005524//ATP binding;	Bra027447,Bra017612,Bra034582,Bra011467	AT4G33760.1	ko00970//Aminoacyl-tRNA biosynthesis	GO:0005739//mitochondrion;GO:0009507//chloroplast;GO:0016020//membrane	GO:0046872//metal ion binding;GO:0003677//DNA binding;GO:0005524//ATP binding;GO:0004815//aspartate-tRNA ligase activity	GO:0006364//rRNA processing;GO:0009658//chloroplast organization;GO:0048481//plant ovule development;GO:0006418//tRNA aminoacylation for protein translation;;;;	gi|923748687|ref|XP_013673585.1|/9.24293e-81/PREDICTED: uncharacterized protein LOC106377918 [Brassica napus]sp|F4JJT9|SYDM_ARATH/5e-73/Aspartate--tRNA ligase, chloroplastic/mitochondrial OS=Arabidopsis thaliana OX=3702 GN=At4g33760 PE=2 SV=1brp:103862305/4e-80/aspartate--tRNA ligase, mitochondrial-like; K01876 aspartyl-tRNA synthetase [EC:6.1.1.12]slr1720/7e-48/---biological_process:GO:0006418//…
BraA03g058460.3C	A03	30911660	30912837	+	YES	gi|674871302|emb|CDY63275.1|/1.04834e-86/BnaAnng18810D [Brassica napus]	NA	brp:103862307/1e-175/E3 ubiquitin-protein ligase RNF170-like; K15707 RING finger protein 170 [EC:2.3.2.27]	NA	molecular_function:GO:0046872//metal ion binding;	Bra017614,Bra011479	AT4G33940.1	-	GO:0016021//integral component of membrane;GO:0005634//nucleus	GO:0008270//zinc ion binding	GO:0010200//response to chitin;;;;	gi|674871302|emb|CDY63275.1|/1.04834e-86/BnaAnng18810D [Brassica napus]NAbrp:103862307/1e-175/E3 ubiquitin-protein ligase RNF170-like; K15707 RING finger protein 170 [EC:2.3.2.27]NAmolecular_function:GO:0046872//metal ion binding;Bra017614,Bra011479AT4G33940.1-GO:0016021//integral component of membrane;GO:0005634//nucleusGO:0008270//zinc ion bindingGO:0010200//response to chitin
BraA03g058470.3C	A03	30915174	30917173	+	NO	gi|674871301|emb|CDY63274.1|/0/BnaAnng18800D [Brassica napus]	sp|Q940H6|SRK2E_ARATH/0.0/Serine/threonine-protein kinase SRK2E OS=Arabidopsis thaliana OX=3702 GN=SRK2E PE=1 SV=1	brp:103862308/0.0/serine/threonine-protein kinase SRK2E-like; K14498 serine/threonine-protein kinase SRK2 [EC:2.7.11.1]	YBL105c_2/4e-29/---	biological_process:GO:0006468//protein phosphorylation;molecular_function:GO:0005524//ATP binding;GO:0004672//protein kinase activity;	Bra017615,Bra011481	AT4G33950.1	ko04075//Plant hormone signal transduction	GO:0005829//cytosol;GO:0005634//nucleus	GO:0009931//calcium-dependent protein serine/threonine kinase activity;GO:0019903//protein phosphatase binding;GO:0005524//ATP binding	GO:1902456//regulation of stomatal opening;GO:0042744//hydrogen peroxide catabolic process;GO:0006636//unsaturated fatty acid biosynthetic process;GO:0009414//response to water deprivation;GO:0040007//growth;GO:0009651//response to salt stress;GO:2000377//regulation of reactive oxygen species metabolic process;GO:0042742//defense response to bacterium;GO:0019432//triglyceride biosynthetic process…	gi|674871301|emb|CDY63274.1|/0/BnaAnng18800D [Brassica napus]sp|Q940H6|SRK2E_ARATH/0.0/Serine/threonine-protein kinase SRK2E OS=Arabidopsis thaliana OX=3702 GN=SRK2E PE=1 SV=1brp:103862308/0.0/serine/threonine-protein kinase SRK2E-like; K14498 serine/threonine-protein kinase SRK2 [EC:2.7.11.1]YBL105c_2/4e-29/---biological_process:GO:0006468//protein phosphorylation;molecular_function:GO:0005524//…
BraA03g058480.3C	A03	30927141	30927338	+	NO	gi|674871301|emb|CDY63274.1|/0/BnaAnng18800D [Brassica napus]	NA	NA	NA	NA	Bra017616	-	-	-	-	-	gi|674871301|emb|CDY63274.1|/0/BnaAnng18800D [Brassica napus]NANANANABra017616-----
BraA03g058490.3C	A03	30932100	30934460	-	YES	gi|685356317|ref|XP_009113069.1|/1.22496e-42/PREDICTED: uncharacterized protein At4g04775-like [Brassica rapa] &gt;gi|923523668|ref|XP_013675860.1| PREDICTED: uncharacterized protein At4g04775-like [Brassica napus]	sp|O81765|PLRX4_ARATH/0.0/Pollen-specific leucine-rich repeat extensin-like protein 4 OS=Arabidopsis thaliana OX=3702 GN=PEX4 PE=2 SV=1	pper:PRUPE_ppa024854mg/1e-112/hypothetical protein; K02984 small subunit ribosomal protein S3Ae	YDL140c/6e-34/---	NA	Bra017617,Bra034594,Bra011483,Bra013092	AT4G33970.1	ko04626//Plant-pathogen interaction	GO:0005576//extracellular region;GO:0005618//cell wall;GO:0005634//nucleus	GO:0005199//structural constituent of cell wall	GO:0071555//cell wall organization;;;;	gi|685356317|ref|XP_009113069.1|/1.22496e-42/PREDICTED: uncharacterized protein At4g04775-like [Brassica rapa] &gt;gi|923523668|ref|XP_013675860.1| PREDICTED: uncharacterized protein At4g04775-like [Brassica napus]sp|O81765|PLRX4_ARATH/0.0/Pollen-specific leucine-rich repeat extensin-like protein 4 OS=Arabidopsis thaliana OX=3702 GN=PEX4 PE=2 SV=1pper:PRUPE_ppa024854mg/1e-112/hypothetical protein…
BraA03g058500.3C	A03	30946879	30950242	+	NO	gi|685356765|ref|XP_009113227.1|/0/PREDICTED: uncharacterized protein LOC103838530 [Brassica rapa]	NA	egr:104442660/1e-63/S-linalool synthase-like; K17982 geranyllinalool synthase [EC:4.2.3.144]	NA	NA	Bra017618	-	-	-	-	-	gi|685356765|ref|XP_009113227.1|/0/PREDICTED: uncharacterized protein LOC103838530 [Brassica rapa]NAegr:104442660/1e-63/S-linalool synthase-like; K17982 geranyllinalool synthase [EC:4.2.3.144]NANABra017618-----
BraA03g058510.3C	A03	30952846	30953899	-	YES	gi|685295432|ref|XP_009138577.1|/0/PREDICTED: probable receptor protein kinase TMK1 [Brassica rapa]	NA	NA	NA	NA	Bra017619,Bra034595,Bra011484	-	-	-	-	-	gi|685295432|ref|XP_009138577.1|/0/PREDICTED: probable receptor protein kinase TMK1 [Brassica rapa]NANANANABra017619,Bra034595,Bra011484-----
BraA03g058520.3C	A03	30955172	30955745	-	YES	gi|685320540|ref|XP_009150336.1|/3.32185e-148/PREDICTED: uncharacterized protein LOC103873697 [Brassica rapa]	NA	NA	NA	NA	Bra017620,Bra034596	AT4G33985.1	-	GO:0005634//nucleus	-	GO:0010286//heat acclimation;;;;	gi|685320540|ref|XP_009150336.1|/3.32185e-148/PREDICTED: uncharacterized protein LOC103873697 [Brassica rapa]NANANANABra017620,Bra034596AT4G33985.1-GO:0005634//nucleus-GO:0010286//heat acclimation
BraA03g058530.3C	A03	30961677	30963378	+	NO	gi|685341996|ref|XP_009107609.1|/5.57642e-70/PREDICTED: uncharacterized protein LOC103833268 [Brassica rapa]	sp|Q9M7Q3|AI5L6_ARATH/1e-137/ABSCISIC ACID-INSENSITIVE 5-like protein 6 OS=Arabidopsis thaliana OX=3702 GN=ABF3 PE=1 SV=1	eus:EUTSA_v10025203mg/3e-149/hypothetical protein; K14432 ABA responsive element binding factor	NA	biological_process:GO:0006355//regulation of transcription, DNA-templated;molecular_function:GO:0003700//transcription factor activity, sequence-specific DNA binding;	Bra017621,Bra011485	AT4G34000.3	ko04075//Plant hormone signal transduction	GO:0005634//nucleus	GO:0043565//sequence-specific DNA binding;GO:0005515//protein binding;GO:0003700//transcription factor activity, sequence-specific DNA binding	GO:0045893//positive regulation of transcription, DNA-templated;GO:0009414//response to water deprivation;GO:0009651//response to salt stress;GO:0009738//abscisic acid-activated signaling pathway;;;;	gi|685341996|ref|XP_009107609.1|/5.57642e-70/PREDICTED: uncharacterized protein LOC103833268 [Brassica rapa]sp|Q9M7Q3|AI5L6_ARATH/1e-137/ABSCISIC ACID-INSENSITIVE 5-like protein 6 OS=Arabidopsis thaliana OX=3702 GN=ABF3 PE=1 SV=1eus:EUTSA_v10025203mg/3e-149/hypothetical protein; K14432 ABA responsive element binding factorNAbiological_process:GO:0006355//regulation of transcription, DNA-templated…
BraA03g058540.3C	A03	30965309	30965604	-	NO	gi|89257675|gb|ABD65162.1|/1.71606e-97/hypothetical protein 40.t00047 [Brassica oleracea]	sp|Q8VY09|DJ1C_ARATH/1e-20/Protein DJ-1 homolog C OS=Arabidopsis thaliana OX=3702 GN=DJ1C PE=2 SV=1	tcc:TCM_007075/1e-09/Class I glutamine amidotransferase-like superfamily protein isoform 1; K03152 4-methyl-5(b-hydroxyethyl)-thiazole monophosphate biosynthesis	NA	NA	Bra017622	-	-	-	-	-	gi|89257675|gb|ABD65162.1|/1.71606e-97/hypothetical protein 40.t00047 [Brassica oleracea]sp|Q8VY09|DJ1C_ARATH/1e-20/Protein DJ-1 homolog C OS=Arabidopsis thaliana OX=3702 GN=DJ1C PE=2 SV=1tcc:TCM_007075/1e-09/Class I glutamine amidotransferase-like superfamily protein isoform 1; K03152 4-methyl-5(b-hydroxyethyl)-thiazole monophosphate biosynthesisNANABra017622-----
BraA03g058550.3C	A03	30965753	30966111	-	NO	gi|923874224|ref|XP_013710554.1|/2.64461e-102/PREDICTED: uncharacterized protein LOC106414435 [Brassica napus]	sp|Q8VY09|DJ1C_ARATH/1e-28/Protein DJ-1 homolog C OS=Arabidopsis thaliana OX=3702 GN=DJ1C PE=2 SV=1	tcc:TCM_007075/6e-21/Class I glutamine amidotransferase-like superfamily protein isoform 1; K03152 4-methyl-5(b-hydroxyethyl)-thiazole monophosphate biosynthesis	NA	NA	Bra017622,Bra011486	AT4G34020.2	-	GO:0005829//cytosol;GO:0005739//mitochondrion;GO:0009507//chloroplast;GO:0005634//nucleus	GO:0019172//glyoxalase III activity;GO:0016740//transferase activity;GO:0003713//transcription coactivator activity	GO:0006357//regulation of transcription from RNA polymerase II promoter;GO:0070301//cellular response to hydrogen peroxide;GO:0006541//glutamine metabolic process;GO:0019243//methylglyoxal catabolic process to D-lactate via S-lactoyl-glutathione;GO:0009658//chloroplast organization;;;;	gi|923874224|ref|XP_013710554.1|/2.64461e-102/PREDICTED: uncharacterized protein LOC106414435 [Brassica napus]sp|Q8VY09|DJ1C_ARATH/1e-28/Protein DJ-1 homolog C OS=Arabidopsis thaliana OX=3702 GN=DJ1C PE=2 SV=1tcc:TCM_007075/6e-21/Class I glutamine amidotransferase-like superfamily protein isoform 1; K03152 4-methyl-5(b-hydroxyethyl)-thiazole monophosphate biosynthesisNANABra017622,Bra011486AT4G34…
BraA03g058560.3C	A03	30973306	30973787	-	YES	gi|923882919|ref|XP_013713264.1|/0/PREDICTED: uncharacterized protein LOC106416935 [Brassica napus]	sp|Q8VY09|DJ1C_ARATH/3e-31/Protein DJ-1 homolog C OS=Arabidopsis thaliana OX=3702 GN=DJ1C PE=2 SV=1	cic:CICLE_v10028354mg/1e-25/hypothetical protein; K03152 4-methyl-5(b-hydroxyethyl)-thiazole monophosphate biosynthesis	VC2308/4e-15/---	NA	Bra017622,Bra011486	AT4G34020.1	-	GO:0005829//cytosol;GO:0005739//mitochondrion;GO:0009507//chloroplast;GO:0005634//nucleus	GO:0019172//glyoxalase III activity;GO:0003713//transcription coactivator activity	GO:0006357//regulation of transcription from RNA polymerase II promoter;GO:0070301//cellular response to hydrogen peroxide;GO:0019243//methylglyoxal catabolic process to D-lactate via S-lactoyl-glutathione;GO:0009658//chloroplast organization;;;;	gi|923882919|ref|XP_013713264.1|/0/PREDICTED: uncharacterized protein LOC106416935 [Brassica napus]sp|Q8VY09|DJ1C_ARATH/3e-31/Protein DJ-1 homolog C OS=Arabidopsis thaliana OX=3702 GN=DJ1C PE=2 SV=1cic:CICLE_v10028354mg/1e-25/hypothetical protein; K03152 4-methyl-5(b-hydroxyethyl)-thiazole monophosphate biosynthesisVC2308/4e-15/---NABra017622,Bra011486AT4G34020.1-GO:0005829//cytosol;GO:0005739//m…
BraA03g058570.3C	A03	30978658	30984857	+	YES	gi|727536470|ref|XP_010442342.1|/4.14583e-15/PREDICTED: pentatricopeptide repeat-containing protein At5g48910 [Camelina sativa]	sp|Q9LDD8|MCCB_ARATH/0.0/Methylcrotonoyl-CoA carboxylase beta chain, mitochondrial OS=Arabidopsis thaliana OX=3702 GN=MCCB PE=2 SV=1	brp:103862316/0.0/methylcrotonoyl-CoA carboxylase beta chain, mitochondrial; K01969 3-methylcrotonyl-CoA carboxylase beta subunit [EC:6.4.1.4]	AGl2706/0.0/---	NA	Bra017623,Bra034599	AT4G34030.1	ko01100//Metabolic pathways;ko00280//Valine, leucine and isoleucine degradation	GO:0005759//mitochondrial matrix	GO:0008270//zinc ion binding;GO:0050897//cobalt ion binding;GO:0005524//ATP binding;GO:0004075//biotin carboxylase activity;GO:0004485//methylcrotonoyl-CoA carboxylase activity	GO:0009616//virus induced gene silencing;GO:0010050//vegetative phase change;GO:0006552//leucine catabolic process;;;;	gi|727536470|ref|XP_010442342.1|/4.14583e-15/PREDICTED: pentatricopeptide repeat-containing protein At5g48910 [Camelina sativa]sp|Q9LDD8|MCCB_ARATH/0.0/Methylcrotonoyl-CoA carboxylase beta chain, mitochondrial OS=Arabidopsis thaliana OX=3702 GN=MCCB PE=2 SV=1brp:103862316/0.0/methylcrotonoyl-CoA carboxylase beta chain, mitochondrial; K01969 3-methylcrotonyl-CoA carboxylase beta subunit [EC:6.4.1.…
BraA03g058580.3C	A03	30986154	30987298	+	YES	gi|685294672|ref|XP_009138217.1|/0/PREDICTED: probable protein phosphatase 2C 63 [Brassica rapa]	sp|O49499|CAMT4_ARATH/4e-168/Caffeoyl-CoA O-methyltransferase 1 OS=Arabidopsis thaliana OX=3702 GN=CCOAOMT1 PE=1 SV=1	brp:103862317/5e-171/caffeoyl-CoA O-methyltransferase 1; K00588 caffeoyl-CoA O-methyltransferase [EC:2.1.1.104]	all5179/2e-41/---	molecular_function:GO:0008171//O-methyltransferase activity;	Bra017624,Bra034600	AT4G34050.1	ko01100//Metabolic pathways;ko01110//Biosynthesis of secondary metabolites;ko00940//Phenylpropanoid biosynthesis;ko00945//Stilbenoid, diarylheptanoid and gingerol biosynthesis;ko00941//Flavonoid biosynthesis;ko00360//Phenylalanine metabolism	GO:0005829//cytosol;GO:0005634//nucleus	GO:0046872//metal ion binding;GO:0042409//caffeoyl-CoA O-methyltransferase activity	GO:0006598//polyamine catabolic process;GO:0009805//coumarin biosynthetic process;GO:0009611//response to wounding;GO:0032259//methylation;GO:0009963//positive regulation of flavonoid biosynthetic process;GO:0042398//cellular modified amino acid biosynthetic process;GO:0009809//lignin biosynthetic process;GO:0046686//response to cadmium ion;GO:0019344//cysteine biosynthetic process;;;;	gi|685294672|ref|XP_009138217.1|/0/PREDICTED: probable protein phosphatase 2C 63 [Brassica rapa]sp|O49499|CAMT4_ARATH/4e-168/Caffeoyl-CoA O-methyltransferase 1 OS=Arabidopsis thaliana OX=3702 GN=CCOAOMT1 PE=1 SV=1brp:103862317/5e-171/caffeoyl-CoA O-methyltransferase 1; K00588 caffeoyl-CoA O-methyltransferase [EC:2.1.1.104]all5179/2e-41/---molecular_function:GO:0008171//O-methyltransferase activit…
BraA03g058590.3C	A03	30988026	30989874	-	YES	gi|685294674|ref|XP_009138218.1|/0/PREDICTED: PXMP2/4 family protein 4-like [Brassica rapa]	NA	NA	NA	NA	Bra017625	AT4G34090.1	-	GO:0005774//vacuolar membrane;GO:0009570//chloroplast stroma	-	-	gi|685294674|ref|XP_009138218.1|/0/PREDICTED: PXMP2/4 family protein 4-like [Brassica rapa]NANANANABra017625AT4G34090.1-GO:0005774//vacuolar membrane;GO:0009570//chloroplast stroma--
BraA03g058600.3C	A03	30990172	30993402	+	NO	gi|674960976|emb|CDX72436.1|/0/BnaC07g44580D [Brassica napus]	sp|F4JKK0|SUD1_ARATH/0.0/Probable E3 ubiquitin ligase SUD1 OS=Arabidopsis thaliana OX=3702 GN=SUD1 PE=1 SV=1	crb:CARUB_v10004028mg/0.0/hypothetical protein; K10661 E3 ubiquitin-protein ligase MARCH6 [EC:2.3.2.27]	SPBC14F5.07/7e-21/---	molecular_function:GO:0008270//zinc ion binding;	Bra017626,Bra011487,Bra034602	AT4G34100.1	ko04141//Protein processing in endoplasmic reticulum	GO:0016021//integral component of membrane	GO:0008270//zinc ion binding;GO:0016874//ligase activity;GO:0004842//ubiquitin-protein transferase activity	GO:0010025//wax biosynthetic process;GO:0009414//response to water deprivation;GO:0010345//suberin biosynthetic process;GO:0010143//cutin biosynthetic process;GO:0016567//protein ubiquitination;GO:1900490//positive regulation of hydroxymethylglutaryl-CoA reductase (NADPH) activity;GO:0008299//isoprenoid biosynthetic process;;;;	gi|674960976|emb|CDX72436.1|/0/BnaC07g44580D [Brassica napus]sp|F4JKK0|SUD1_ARATH/0.0/Probable E3 ubiquitin ligase SUD1 OS=Arabidopsis thaliana OX=3702 GN=SUD1 PE=1 SV=1crb:CARUB_v10004028mg/0.0/hypothetical protein; K10661 E3 ubiquitin-protein ligase MARCH6 [EC:2.3.2.27]SPBC14F5.07/7e-21/---molecular_function:GO:0008270//zinc ion binding;Bra017626,Bra011487,Bra034602AT4G34100.1ko04141//Protein p…
BraA03g058610.3C	A03	30995484	30997609	+	NO	gi|685294681|ref|XP_009138221.1|/0/PREDICTED: transcription factor bHLH85-like [Brassica rapa]	sp|Q9C5D0|CBSX2_ARATH/2e-110/CBS domain-containing protein CBSX2, chloroplastic OS=Arabidopsis thaliana OX=3702 GN=CBSX2 PE=1 SV=1	NA	slr0172/1e-16/---	NA	Bra017627,Bra011489,Bra034605	AT4G34120.1	-	GO:0009570//chloroplast stroma	GO:0030554//adenyl nucleotide binding	GO:0042744//hydrogen peroxide catabolic process;GO:0045454//cell redox homeostasis;;;;	gi|685294681|ref|XP_009138221.1|/0/PREDICTED: transcription factor bHLH85-like [Brassica rapa]sp|Q9C5D0|CBSX2_ARATH/2e-110/CBS domain-containing protein CBSX2, chloroplastic OS=Arabidopsis thaliana OX=3702 GN=CBSX2 PE=1 SV=1NAslr0172/1e-16/---NABra017627,Bra011489,Bra034605AT4G34120.1-GO:0009570//chloroplast stromaGO:0030554//adenyl nucleotide bindingGO:0042744//hydrogen peroxide catabolic proces…
BraA03g058620.3C	A03	30997947	30999959	+	YES	gi|685294711|ref|XP_009138240.1|/1.28473e-144/PREDICTED: uncharacterized protein LOC103862297 [Brassica rapa]	sp|Q9T0K5|LRX3_ARATH/4e-26/Leucine-rich repeat extensin-like protein 3 OS=Arabidopsis thaliana OX=3702 GN=LRX3 PE=1 SV=1	pop:POPTR_0009s10070g/2e-78/POPTRDRAFT_649601; hypothetical protein; K05402 toll-interacting protein	Rv1078/4e-16/---	NA	Bra017628,Bra011500,Bra034611	AT4G34150.1	ko04626//Plant-pathogen interaction	GO:0005829//cytosol;GO:0009506//plasmodesma	-	GO:0009646//response to absence of light;GO:0010363//regulation of plant-type hypersensitive response;GO:0052542//defense response by callose deposition;GO:0009409//response to cold;GO:0009611//response to wounding;GO:0010200//response to chitin;GO:0006612//protein targeting to membrane;GO:0043069//negative regulation of programmed cell death;GO:0030968//endoplasmic reticulum unfolded protein res…	gi|685294711|ref|XP_009138240.1|/1.28473e-144/PREDICTED: uncharacterized protein LOC103862297 [Brassica rapa]sp|Q9T0K5|LRX3_ARATH/4e-26/Leucine-rich repeat extensin-like protein 3 OS=Arabidopsis thaliana OX=3702 GN=LRX3 PE=1 SV=1pop:POPTR_0009s10070g/2e-78/POPTRDRAFT_649601; hypothetical protein; K05402 toll-interacting proteinRv1078/4e-16/---NABra017628,Bra011500,Bra034611AT4G34150.1ko04626//Pla…
BraA03g058630.3C	A03	31000883	31002215	+	YES	gi|674917632|emb|CDY15492.1|/8.7583e-169/BnaA08g27760D [Brassica napus]	sp|P42753|CCD31_ARATH/0.0/Cyclin-D3-1 OS=Arabidopsis thaliana OX=3702 GN=CYCD3-1 PE=1 SV=3	brp:103862322/0.0/cyclin-D3-1-like; K14505 cyclin D3, plant	YGR108w/1e-15/---	cellular_component:GO:0005634//nucleus;	Bra017629,Bra011501,Bra034612	AT4G34160.1	ko04075//Plant hormone signal transduction	GO:0005634//nucleus	GO:0005515//protein binding;GO:0016538//cyclin-dependent protein serine/threonine kinase regulator activity	GO:0009735//response to cytokinin;GO:0009888//tissue development;GO:0042127//regulation of cell proliferation;GO:0007067;GO:0009741//response to brassinosteroid;GO:0051301//cell division;GO:0009744//response to sucrose;GO:0051726//regulation of cell cycle;GO:0000082//G1/S transition of mitotic cell cycle;GO:0048316//seed development;GO:0006260//DNA replication;;;;	gi|674917632|emb|CDY15492.1|/8.7583e-169/BnaA08g27760D [Brassica napus]sp|P42753|CCD31_ARATH/0.0/Cyclin-D3-1 OS=Arabidopsis thaliana OX=3702 GN=CYCD3-1 PE=1 SV=3brp:103862322/0.0/cyclin-D3-1-like; K14505 cyclin D3, plantYGR108w/1e-15/---cellular_component:GO:0005634//nucleus;Bra017629,Bra011501,Bra034612AT4G34160.1ko04075//Plant hormone signal transductionGO:0005634//nucleusGO:0005515//protein bi…
BraA03g058640.3C	A03	31011309	31011889	-	NO	gi|685294713|ref|XP_009138241.1|/0/PREDICTED: uncharacterized protein LOC103862299 [Brassica rapa]	sp|Q9M1Q1|FB215_ARATH/5e-37/F-box protein At3g62230 OS=Arabidopsis thaliana OX=3702 GN=At3g62230 PE=1 SV=1	NA	NA	NA	Bra017630,Bra011503	-	-	-	-	-	gi|685294713|ref|XP_009138241.1|/0/PREDICTED: uncharacterized protein LOC103862299 [Brassica rapa]sp|Q9M1Q1|FB215_ARATH/5e-37/F-box protein At3g62230 OS=Arabidopsis thaliana OX=3702 GN=At3g62230 PE=1 SV=1NANANABra017630,Bra011503-----
BraA03g058650.3C	A03	31022375	31025062	+	NO	gi|685294715|ref|XP_009138242.1|/0/PREDICTED: uncharacterized protein LOC103862300 [Brassica rapa]	sp|Q9LX65|VATH_ARATH/0.0/V-type proton ATPase subunit H OS=Arabidopsis thaliana OX=3702 GN=VHA-H PE=1 SV=1	brp:103862324/0.0/V-type proton ATPase subunit H; K02144 V-type H+-transporting ATPase subunit H	SPAC7D4.10/3e-39/---	molecular_function:GO:0005515//protein binding;GO:0020037//heme binding;GO:0005488//binding;	Bra011504,Bra017632,Bra034613	AT3G42050.1	ko01100//Metabolic pathways;ko00190//Oxidative phosphorylation;ko04145//Phagosome	GO:0000325//plant-type vacuole;GO:0009507//chloroplast;GO:0005794//Golgi apparatus;GO:0000221//vacuolar proton-transporting V-type ATPase, V1 domain;GO:0005886//plasma membrane;GO:0005634//nucleus	GO:0046961//proton-transporting ATPase activity, rotational mechanism;GO:0020037//heme binding	GO:0006623//protein targeting to vacuole;GO:0006816//calcium ion transport;GO:0009651//response to salt stress;GO:0015991//ATP hydrolysis coupled proton transport;GO:0000902//cell morphogenesis;GO:0007033//vacuole organization;GO:0007030//Golgi organization;GO:0048193//Golgi vesicle transport;GO:0006486//protein glycosylation;GO:0016049//cell growth;;;;	gi|685294715|ref|XP_009138242.1|/0/PREDICTED: uncharacterized protein LOC103862300 [Brassica rapa]sp|Q9LX65|VATH_ARATH/0.0/V-type proton ATPase subunit H OS=Arabidopsis thaliana OX=3702 GN=VHA-H PE=1 SV=1brp:103862324/0.0/V-type proton ATPase subunit H; K02144 V-type H+-transporting ATPase subunit HSPAC7D4.10/3e-39/---molecular_function:GO:0005515//protein binding;GO:0020037//heme binding;GO:0005…
BraA03g058660.3C	A03	31025619	31026925	-	YES	gi|685294717|ref|XP_009138244.1|/4.20222e-105/PREDICTED: uncharacterized protein LOC103862301 [Brassica rapa] &gt;gi|685294719|ref|XP_009138245.1| PREDICTED: uncharacterized protein LOC103862301 [Brassica rapa] &gt;gi|923556729|ref|XP_013738419.1| PREDICTED: uncharacterized protein LOC106441154 [Brassica napus] &gt;gi|674883048|emb|CDY49376.1| BnaA03g50650D [Brassica napus]	sp|Q93V74|CYL1_ARATH/9e-156/Cyclase-like protein 1 OS=Arabidopsis thaliana OX=3702 GN=CYCLASE1 PE=1 SV=1	NA	slr2121/2e-39/---	NA	Bra017633,Bra027953	AT4G34180.1	-	GO:0005618//cell wall;GO:0016021//integral component of membrane;GO:0009507//chloroplast;GO:0005783//endoplasmic reticulum;GO:0005794//Golgi apparatus	GO:0004061//arylformamidase activity	GO:0009651//response to salt stress;GO:0019441//tryptophan catabolic process to kynurenine;GO:0043069//negative regulation of programmed cell death;;;;	gi|685294717|ref|XP_009138244.1|/4.20222e-105/PREDICTED: uncharacterized protein LOC103862301 [Brassica rapa] &gt;gi|685294719|ref|XP_009138245.1| PREDICTED: uncharacterized protein LOC103862301 [Brassica rapa] &gt;gi|923556729|ref|XP_013738419.1| PREDICTED: uncharacterized protein LOC106441154 [Brassica napus] &gt;gi|674883048|emb|CDY49376.1| BnaA03g50650D [Brassica napus]sp|Q93V74|CYL1_ARATH/9e…
BraA03g058670.3C	A03	31070209	31071294	+	NO	gi|922534840|ref|XP_013598536.1|/5.01322e-50/PREDICTED: uncharacterized protein LOC106306455 [Brassica oleracea var. oleracea]	sp|Q9T031|FBK96_ARATH/5e-43/F-box/kelch-repeat protein At4g39240 OS=Arabidopsis thaliana OX=3702 GN=At4g39240 PE=2 SV=1	NA	NA	molecular_function:GO:0005515//protein binding;	NA	-	-	-	-	-	gi|922534840|ref|XP_013598536.1|/5.01322e-50/PREDICTED: uncharacterized protein LOC106306455 [Brassica oleracea var. oleracea]sp|Q9T031|FBK96_ARATH/5e-43/F-box/kelch-repeat protein At4g39240 OS=Arabidopsis thaliana OX=3702 GN=At4g39240 PE=2 SV=1NANAmolecular_function:GO:0005515//protein binding;NA-----
BraA05g008740.3C	A05	4552086	4554540	-	YES	gi|685305699|ref|XP_009143580.1|/0/PREDICTED: protein ROS1 isoform X1 [Brassica rapa]	sp|Q9SJQ5|Y2650_ARATH/0.0/CBS domain-containing protein CBSCBSPB2 OS=Arabidopsis thaliana OX=3702 GN=CBSCBSPB2 PE=2 SV=1	brp:103857579/2e-44/putative dual specificity protein phosphatase DSP8; K14165 atypical dual specificity phosphatase [EC:3.1.3.16 3.1.3.48]	SPAC24C9.05c/1e-33/---	molecular_function:GO:0005515//protein binding;	Bra005263,Bra017232,Bra005315,Bra023024	AT2G35680.1	-	GO:0005737//cytoplasm	GO:0004725//protein tyrosine phosphatase activity;GO:0008138//protein tyrosine/serine/threonine phosphatase activity;GO:0004439//phosphatidylinositol-4,5-bisphosphate 5-phosphatase activity	GO:0046855//inositol phosphate dephosphorylation;GO:0035335//peptidyl-tyrosine dephosphorylation;;;;	gi|685305699|ref|XP_009143580.1|/0/PREDICTED: protein ROS1 isoform X1 [Brassica rapa]sp|Q9SJQ5|Y2650_ARATH/0.0/CBS domain-containing protein CBSCBSPB2 OS=Arabidopsis thaliana OX=3702 GN=CBSCBSPB2 PE=2 SV=1brp:103857579/2e-44/putative dual specificity protein phosphatase DSP8; K14165 atypical dual specificity phosphatase [EC:3.1.3.16 3.1.3.48]SPAC24C9.05c/1e-33/---molecular_function:GO:0005515//pr…
BraA05g008750.3C	A05	4571569	4582292	+	NO	gi|674854345|emb|CDY71013.1|/9.49341e-36/BnaCnng70860D [Brassica napus]	sp|Q9SJQ6|ROS1_ARATH/0.0/Protein ROS1 OS=Arabidopsis thaliana OX=3702 GN=ROS1 PE=1 SV=2	brp:103867279/0.0/pre-mRNA cleavage complex 2 protein Pcf11-like; K14400 pre-mRNA cleavage complex 2 protein Pcf11	DR2438/7e-20/---	molecular_function:GO:0003676//nucleic acid binding;	Bra005264,Bra005265,Bra017233	AT2G36480.3	ko03015//mRNA surveillance pathway	GO:0005634//nucleus	GO:0046872//metal ion binding	-	gi|674854345|emb|CDY71013.1|/9.49341e-36/BnaCnng70860D [Brassica napus]sp|Q9SJQ6|ROS1_ARATH/0.0/Protein ROS1 OS=Arabidopsis thaliana OX=3702 GN=ROS1 PE=1 SV=2brp:103867279/0.0/pre-mRNA cleavage complex 2 protein Pcf11-like; K14400 pre-mRNA cleavage complex 2 protein Pcf11DR2438/7e-20/---molecular_function:GO:0003676//nucleic acid binding;Bra005264,Bra005265,Bra017233AT2G36480.3ko03015//mRNA surve…
BraA05g008760.3C	A05	4592892	4593482	-	NO	gi|685305707|ref|XP_009143584.1|/0/PREDICTED: UPF0481 protein At3g47200 [Brassica rapa]	NA	NA	NA	NA	NA	-	-	-	-	-	gi|685305707|ref|XP_009143584.1|/0/PREDICTED: UPF0481 protein At3g47200 [Brassica rapa]NANANANANA-----
BraA05g008770.3C	A05	4595710	4597077	-	NO	gi|685305710|ref|XP_009143586.1|/0/PREDICTED: uncharacterized protein LOC103867284 [Brassica rapa]	sp|Q9SD53|Y3720_ARATH/7e-92/UPF0481 protein At3g47200 OS=Arabidopsis thaliana OX=3702 GN=At3g47200 PE=2 SV=1	aly:ARALYDRAFT_356687/5e-12/hypothetical protein; K07393 putative glutathione S-transferase	NA	NA	Bra005266,Bra017236	AT2G36430.1	-	GO:0016021//integral component of membrane;GO:0005886//plasma membrane	-	GO:0009741//response to brassinosteroid;;;;	gi|685305710|ref|XP_009143586.1|/0/PREDICTED: uncharacterized protein LOC103867284 [Brassica rapa]sp|Q9SD53|Y3720_ARATH/7e-92/UPF0481 protein At3g47200 OS=Arabidopsis thaliana OX=3702 GN=At3g47200 PE=2 SV=1aly:ARALYDRAFT_356687/5e-12/hypothetical protein; K07393 putative glutathione S-transferaseNANABra005266,Bra017236AT2G36430.1-GO:0016021//integral component of membrane;GO:0005886//plasma membr…
BraA05g008780.3C	A05	4598316	4600984	-	YES	gi|685282628|ref|XP_009132231.1|/2.50133e-46/PREDICTED: putative ribonuclease H protein At1g65750 [Brassica rapa]	sp|Q9LK58|PP225_ARATH/9e-06/Pentatricopeptide repeat-containing protein At3g13150 OS=Arabidopsis thaliana OX=3702 GN=At3g13150 PE=2 SV=1	vcn:VOLCADRAFT_121342/2e-08/hypothetical protein; K11323 histone arginine demethylase JMJD6 [EC:1.14.11.-]	XF1267/1e-06/---	NA	Bra005267,Bra017237,Bra023069	AT2G36420.1	-	GO:0005634//nucleus	-	-;GO:2000028;GO:0009908;GO:0009909;GO:0048573	gi|685282628|ref|XP_009132231.1|/2.50133e-46/PREDICTED: putative ribonuclease H protein At1g65750 [Brassica rapa]sp|Q9LK58|PP225_ARATH/9e-06/Pentatricopeptide repeat-containing protein At3g13150 OS=Arabidopsis thaliana OX=3702 GN=At3g13150 PE=2 SV=1vcn:VOLCADRAFT_121342/2e-08/hypothetical protein; K11323 histone arginine demethylase JMJD6 [EC:1.14.11.-]XF1267/1e-06/---NABra005267,Bra017237,Bra023…
BraA05g008790.3C	A05	4604515	4605147	+	NO	gi|685305714|ref|XP_009143588.1|/0/PREDICTED: growth-regulating factor 3-like [Brassica rapa] &gt;gi|923624044|ref|XP_013748432.1| PREDICTED: growth-regulating factor 3 [Brassica napus]	NA	egr:104435557/2e-21/uncharacterized LOC104435557; K15115 solute carrier family 25 (mitochondrial folate transporter), member 32	NA	NA	NA	-	-	-	-	-	gi|685305714|ref|XP_009143588.1|/0/PREDICTED: growth-regulating factor 3-like [Brassica rapa] &gt;gi|923624044|ref|XP_013748432.1| PREDICTED: growth-regulating factor 3 [Brassica napus]NAegr:104435557/2e-21/uncharacterized LOC104435557; K15115 solute carrier family 25 (mitochondrial folate transporter), member 32NANANA-----
BraA05g008800.3C	A05	4621720	4624204	+	YES	gi|685305712|ref|XP_009143587.1|/0/PREDICTED: 1,4-alpha-glucan-branching enzyme 2-1, chloroplastic/amyloplastic [Brassica rapa]	sp|Q9SJR5|GRF3_ARATH/0.0/Growth-regulating factor 3 OS=Arabidopsis thaliana OX=3702 GN=GRF3 PE=1 SV=1	bvg:104900526/3e-07/uncharacterized LOC104900526; K15601 lysine-specific demethylase 3 [EC:1.14.11.-]	NA	biological_process:GO:0032502//developmental process;GO:0006351//transcription, DNA-templated;cellular_component:GO:0005634//nucleus;	Bra005268,Bra023066,Bra017240	AT2G36400.1	-	GO:0005773//vacuole;GO:0009507//chloroplast;GO:0005618//cell wall;GO:0005794//Golgi apparatus;GO:0005829//cytosol;GO:0009506//plasmodesma;GO:0005886//plasma membrane;GO:0005634//nucleus;GO:0005739//mitochondrion	GO:0044212//transcription regulatory region DNA binding;GO:0005524//ATP binding;GO:0045309//protein phosphorylated amino acid binding	GO:0048364//root development;GO:0016036//cellular response to phosphate starvation;GO:0009631//cold acclimation;GO:0050826//response to freezing;GO:0006995//cellular response to nitrogen starvation;GO:0010467//gene expression;GO:0009624//response to nematode;GO:0016070//RNA metabolic process;GO:0061062//regulation of nematode larval development;GO:0019222//regulation of metabolic process;GO:00483…	gi|685305712|ref|XP_009143587.1|/0/PREDICTED: 1,4-alpha-glucan-branching enzyme 2-1, chloroplastic/amyloplastic [Brassica rapa]sp|Q9SJR5|GRF3_ARATH/0.0/Growth-regulating factor 3 OS=Arabidopsis thaliana OX=3702 GN=GRF3 PE=1 SV=1bvg:104900526/3e-07/uncharacterized LOC104900526; K15601 lysine-specific demethylase 3 [EC:1.14.11.-]NAbiological_process:GO:0032502//developmental process;GO:0006351//tra…
BraA05g008810.3C	A05	4624511	4629822	-	YES	NA	sp|O23647|GLGB1_ARATH/0.0/1,4-alpha-glucan-branching enzyme 2-1, chloroplastic/amyloplastic OS=Arabidopsis thaliana OX=3702 GN=SBE2.1 PE=1 SV=1	brp:103867285/0.0/1,4-alpha-glucan-branching enzyme 2-1, chloroplastic/amyloplastic; K00700 1,4-alpha-glucan branching enzyme [EC:2.4.1.18]	YEL011w/0.0/---	biological_process:GO:0005975//carbohydrate metabolic process;molecular_function:GO:0003824//catalytic activity;	Bra005269,Bra017241,Bra009521	AT2G36390.1	ko01100//Metabolic pathways;ko01110//Biosynthesis of secondary metabolites;ko00500//Starch and sucrose metabolism	GO:0009501//amyloplast;GO:0009570//chloroplast stroma	GO:0043169//cation binding;GO:0003844//1,4-alpha-glucan branching enzyme activity;GO:0004553//hydrolase activity, hydrolyzing O-glycosyl compounds	GO:0010021//amylopectin biosynthetic process;GO:0019252//starch biosynthetic process;GO:0009664//plant-type cell wall organization;GO:0000272//polysaccharide catabolic process;GO:0005978//glycogen biosynthetic process;;;;	NAsp|O23647|GLGB1_ARATH/0.0/1,4-alpha-glucan-branching enzyme 2-1, chloroplastic/amyloplastic OS=Arabidopsis thaliana OX=3702 GN=SBE2.1 PE=1 SV=1brp:103867285/0.0/1,4-alpha-glucan-branching enzyme 2-1, chloroplastic/amyloplastic; K00700 1,4-alpha-glucan branching enzyme [EC:2.4.1.18]YEL011w/0.0/---biological_process:GO:0005975//carbohydrate metabolic process;molecular_function:GO:0003824//catalyt…
BraA05g008820.3C	A05	4635277	4635751	+	NO	NA	NA	NA	NA	NA	Bra031211	-	-	-	-	-	NANANANANABra031211-----
BraA05g008830.3C	A05	4636487	4636657	+	NO	gi|923624046|ref|XP_013748433.1|/0/PREDICTED: probable disease resistance RPP8-like protein 2 isoform X1 [Brassica napus]	NA	NA	NA	NA	NA	-	-	-	-	-	gi|923624046|ref|XP_013748433.1|/0/PREDICTED: probable disease resistance RPP8-like protein 2 isoform X1 [Brassica napus]NANANANANA-----
BraA05g008840.3C	A05	4644228	4645916	+	YES	NA	sp|P0C8S1|RP8L2_ARATH/0.0/Probable disease resistance RPP8-like protein 2 OS=Arabidopsis thaliana OX=3702 GN=RPP8L2 PE=3 SV=1	pmum:103323770/6e-84/probable disease resistance RPP8-like protein 2; K19613 leucine-rich repeat protein SHOC2	NA	NA	Bra005273,Bra005278,Bra005271,Bra005270,Bra037451,Bra040843,Bra037453,Bra037448,Bra040841,Bra013213	AT5G43470.2	ko04626//Plant-pathogen interaction	GO:0005886//plasma membrane	GO:0043531//ADP binding;GO:0005524//ATP binding	GO:0071446//cellular response to salicylic acid stimulus;GO:0009626//plant-type hypersensitive response;GO:0009416//response to light stimulus;GO:0009611//response to wounding;GO:0002239//response to oomycetes;GO:0002230//positive regulation of defense response to virus by host;;;;	NAsp|P0C8S1|RP8L2_ARATH/0.0/Probable disease resistance RPP8-like protein 2 OS=Arabidopsis thaliana OX=3702 GN=RPP8L2 PE=3 SV=1pmum:103323770/6e-84/probable disease resistance RPP8-like protein 2; K19613 leucine-rich repeat protein SHOC2NANABra005273,Bra005278,Bra005271,Bra005270,Bra037451,Bra040843,Bra037453,Bra037448,Bra040841,Bra013213AT5G43470.2ko04626//Plant-pathogen interactionGO:0005886//p…
BraA05g008850.3C	A05	4649693	4651181	+	YES	gi|685382174|ref|XP_009123572.1|/6.91494e-136/PREDICTED: RING finger protein B-like [Brassica rapa]	sp|A8JAM0|DRC7_CHLRE/6e-26/Dynein regulatory complex subunit 7 (Fragment) OS=Chlamydomonas reinhardtii OX=3055 GN=DRC7 PE=1 SV=1	cvr:CHLNCDRAFT_136977/3e-30/hypothetical protein; K14966 host cell factor	NA	molecular_function:GO:0005515//protein binding;	Bra005274,Bra005270,Bra005272,Bra005279,Bra005271,Bra040845,Bra040844	AT2G36360.3	ko01100//Metabolic pathways;ko00230//Purine metabolism;ko00240//Pyrimidine metabolism;ko03020//RNA polymerase	GO:0005737//cytoplasm	-	-	gi|685382174|ref|XP_009123572.1|/6.91494e-136/PREDICTED: RING finger protein B-like [Brassica rapa]sp|A8JAM0|DRC7_CHLRE/6e-26/Dynein regulatory complex subunit 7 (Fragment) OS=Chlamydomonas reinhardtii OX=3055 GN=DRC7 PE=1 SV=1cvr:CHLNCDRAFT_136977/3e-30/hypothetical protein; K14966 host cell factorNAmolecular_function:GO:0005515//protein binding;Bra005274,Bra005270,Bra005272,Bra005279,Bra005271,…
BraA05g008860.3C	A05	4662770	4664452	+	NO	gi|923814635|ref|XP_013691980.1|/0/PREDICTED: probable disease resistance RPP8-like protein 4 [Brassica napus]	sp|P0C8S1|RP8L2_ARATH/0.0/Probable disease resistance RPP8-like protein 2 OS=Arabidopsis thaliana OX=3702 GN=RPP8L2 PE=3 SV=1	pmum:103323770/1e-91/probable disease resistance RPP8-like protein 2; K19613 leucine-rich repeat protein SHOC2	alr0124_1/2e-08/---	NA	Bra005273,Bra005271,Bra005278,Bra005270,Bra037451,Bra040843,Bra037453,Bra037448,Bra040841,Bra013213	AT5G48620.1	ko04626//Plant-pathogen interaction	GO:0005886//plasma membrane	GO:0043531//ADP binding;GO:0005524//ATP binding	GO:0071446//cellular response to salicylic acid stimulus;GO:0009626//plant-type hypersensitive response;GO:0009416//response to light stimulus;GO:0009611//response to wounding;GO:0002239//response to oomycetes;GO:0002230//positive regulation of defense response to virus by host;;;;	gi|923814635|ref|XP_013691980.1|/0/PREDICTED: probable disease resistance RPP8-like protein 4 [Brassica napus]sp|P0C8S1|RP8L2_ARATH/0.0/Probable disease resistance RPP8-like protein 2 OS=Arabidopsis thaliana OX=3702 GN=RPP8L2 PE=3 SV=1pmum:103323770/1e-91/probable disease resistance RPP8-like protein 2; K19613 leucine-rich repeat protein SHOC2alr0124_1/2e-08/---NABra005273,Bra005271,Bra005278,Bra…
BraA05g008870.3C	A05	4666459	4667232	+	YES	gi|923624046|ref|XP_013748433.1|/2.99396e-135/PREDICTED: probable disease resistance RPP8-like protein 2 isoform X1 [Brassica napus]	sp|P0C8S1|RP8L2_ARATH/1e-74/Probable disease resistance RPP8-like protein 2 OS=Arabidopsis thaliana OX=3702 GN=RPP8L2 PE=3 SV=1	pmum:103323770/5e-27/probable disease resistance RPP8-like protein 2; K19613 leucine-rich repeat protein SHOC2	NA	NA	Bra005278,Bra005270,Bra005271,Bra005273,Bra040843,Bra040841,Bra037451,Bra037453,Bra018448	AT5G43470.2	ko04626//Plant-pathogen interaction	GO:0005886//plasma membrane	GO:0043531//ADP binding;GO:0005524//ATP binding	GO:0071446//cellular response to salicylic acid stimulus;GO:0009626//plant-type hypersensitive response;GO:0009416//response to light stimulus;GO:0009611//response to wounding;GO:0002239//response to oomycetes;GO:0002230//positive regulation of defense response to virus by host;;;;	gi|923624046|ref|XP_013748433.1|/2.99396e-135/PREDICTED: probable disease resistance RPP8-like protein 2 isoform X1 [Brassica napus]sp|P0C8S1|RP8L2_ARATH/1e-74/Probable disease resistance RPP8-like protein 2 OS=Arabidopsis thaliana OX=3702 GN=RPP8L2 PE=3 SV=1pmum:103323770/5e-27/probable disease resistance RPP8-like protein 2; K19613 leucine-rich repeat protein SHOC2NANABra005278,Bra005270,Bra005…
BraA05g008880.3C	A05	4668955	4670694	+	NO	gi|674958799|emb|CDX75043.1|/0/BnaA05g07890D [Brassica napus]	sp|A8JAM0|DRC7_CHLRE/2e-27/Dynein regulatory complex subunit 7 (Fragment) OS=Chlamydomonas reinhardtii OX=3055 GN=DRC7 PE=1 SV=1	cvr:CHLNCDRAFT_136977/1e-40/hypothetical protein; K14966 host cell factor	NA	molecular_function:GO:0005515//protein binding;	Bra005274,Bra005272,Bra005279,Bra005270,Bra005271,Bra040845,Bra040844	AT2G36360.3	ko01100//Metabolic pathways;ko00230//Purine metabolism;ko00240//Pyrimidine metabolism;ko03020//RNA polymerase	GO:0005737//cytoplasm	-	-	gi|674958799|emb|CDX75043.1|/0/BnaA05g07890D [Brassica napus]sp|A8JAM0|DRC7_CHLRE/2e-27/Dynein regulatory complex subunit 7 (Fragment) OS=Chlamydomonas reinhardtii OX=3055 GN=DRC7 PE=1 SV=1cvr:CHLNCDRAFT_136977/1e-40/hypothetical protein; K14966 host cell factorNAmolecular_function:GO:0005515//protein binding;Bra005274,Bra005272,Bra005279,Bra005270,Bra005271,Bra040845,Bra040844AT2G36360.3ko01100/…
BraA05g008890.3C	A05	4678901	4680628	+	YES	gi|685306705|ref|XP_009144064.1|/0/PREDICTED: probable disease resistance RPP8-like protein 4 [Brassica rapa]	sp|P0C8S1|RP8L2_ARATH/0.0/Probable disease resistance RPP8-like protein 2 OS=Arabidopsis thaliana OX=3702 GN=RPP8L2 PE=3 SV=1	pmum:103323770/6e-85/probable disease resistance RPP8-like protein 2; K19613 leucine-rich repeat protein SHOC2	NA	NA	Bra005273,Bra005270,Bra005271,Bra005278,Bra040843,Bra037451,Bra037453,Bra040841,Bra018448	AT1G53350.1	ko04626//Plant-pathogen interaction	GO:0005886//plasma membrane	GO:0043531//ADP binding	GO:0006952//defense response;GO:0009620//response to fungus;;;;	gi|685306705|ref|XP_009144064.1|/0/PREDICTED: probable disease resistance RPP8-like protein 4 [Brassica rapa]sp|P0C8S1|RP8L2_ARATH/0.0/Probable disease resistance RPP8-like protein 2 OS=Arabidopsis thaliana OX=3702 GN=RPP8L2 PE=3 SV=1pmum:103323770/6e-85/probable disease resistance RPP8-like protein 2; K19613 leucine-rich repeat protein SHOC2NANABra005273,Bra005270,Bra005271,Bra005278,Bra040843,B…
BraA05g008900.3C	A05	4681220	4682564	+	NO	gi|674958799|emb|CDX75043.1|/1.56991e-145/BnaA05g07890D [Brassica napus]	sp|A8JAM0|DRC7_CHLRE/4e-28/Dynein regulatory complex subunit 7 (Fragment) OS=Chlamydomonas reinhardtii OX=3055 GN=DRC7 PE=1 SV=1	ppp:PHYPADRAFT_149655/3e-31/hypothetical protein; K15450 tRNA wybutosine-synthesizing protein 3 [EC:2.1.1.282]	NA	molecular_function:GO:0005515//protein binding;	Bra005272,Bra005274,Bra005279,Bra005270,Bra005271,Bra040844,Bra040845	AT2G36360.3	ko01100//Metabolic pathways;ko00230//Purine metabolism;ko00240//Pyrimidine metabolism;ko03020//RNA polymerase	GO:0005737//cytoplasm	-	-	gi|674958799|emb|CDX75043.1|/1.56991e-145/BnaA05g07890D [Brassica napus]sp|A8JAM0|DRC7_CHLRE/4e-28/Dynein regulatory complex subunit 7 (Fragment) OS=Chlamydomonas reinhardtii OX=3055 GN=DRC7 PE=1 SV=1ppp:PHYPADRAFT_149655/3e-31/hypothetical protein; K15450 tRNA wybutosine-synthesizing protein 3 [EC:2.1.1.282]NAmolecular_function:GO:0005515//protein binding;Bra005272,Bra005274,Bra005279,Bra005270,…
BraA05g008910.3C	A05	4694274	4696007	+	YES	gi|923624046|ref|XP_013748433.1|/0/PREDICTED: probable disease resistance RPP8-like protein 2 isoform X1 [Brassica napus]	sp|P0C8S1|RP8L2_ARATH/0.0/Probable disease resistance RPP8-like protein 2 OS=Arabidopsis thaliana OX=3702 GN=RPP8L2 PE=3 SV=1	pmum:103323770/2e-84/probable disease resistance RPP8-like protein 2; K19613 leucine-rich repeat protein SHOC2	YJL005w_1/3e-06/---	NA	Bra005273,Bra005278,Bra005271,Bra005270,Bra037451,Bra040843,Bra037453,Bra037448,Bra040841,Bra013213	AT5G43470.2	ko04626//Plant-pathogen interaction	GO:0005886//plasma membrane	GO:0043531//ADP binding;GO:0005524//ATP binding	GO:0071446//cellular response to salicylic acid stimulus;GO:0009626//plant-type hypersensitive response;GO:0009416//response to light stimulus;GO:0009611//response to wounding;GO:0002239//response to oomycetes;GO:0002230//positive regulation of defense response to virus by host;;;;	gi|923624046|ref|XP_013748433.1|/0/PREDICTED: probable disease resistance RPP8-like protein 2 isoform X1 [Brassica napus]sp|P0C8S1|RP8L2_ARATH/0.0/Probable disease resistance RPP8-like protein 2 OS=Arabidopsis thaliana OX=3702 GN=RPP8L2 PE=3 SV=1pmum:103323770/2e-84/probable disease resistance RPP8-like protein 2; K19613 leucine-rich repeat protein SHOC2YJL005w_1/3e-06/---NABra005273,Bra005278,Br…
BraA05g008920.3C	A05	4697175	4698684	+	NO	gi|674958799|emb|CDX75043.1|/5.18279e-161/BnaA05g07890D [Brassica napus]	sp|A8JAM0|DRC7_CHLRE/2e-27/Dynein regulatory complex subunit 7 (Fragment) OS=Chlamydomonas reinhardtii OX=3055 GN=DRC7 PE=1 SV=1	cvr:CHLNCDRAFT_136977/1e-33/hypothetical protein; K14966 host cell factor	NA	molecular_function:GO:0005515//protein binding;	Bra005274,Bra005272,Bra005279,Bra005270,Bra005271,Bra040844,Bra040845	AT2G36360.3	ko01100//Metabolic pathways;ko00230//Purine metabolism;ko00240//Pyrimidine metabolism;ko03020//RNA polymerase	GO:0005737//cytoplasm	-	-	gi|674958799|emb|CDX75043.1|/5.18279e-161/BnaA05g07890D [Brassica napus]sp|A8JAM0|DRC7_CHLRE/2e-27/Dynein regulatory complex subunit 7 (Fragment) OS=Chlamydomonas reinhardtii OX=3055 GN=DRC7 PE=1 SV=1cvr:CHLNCDRAFT_136977/1e-33/hypothetical protein; K14966 host cell factorNAmolecular_function:GO:0005515//protein binding;Bra005274,Bra005272,Bra005279,Bra005270,Bra005271,Bra040844,Bra040845AT2G3636…
BraA05g008930.3C	A05	4713377	4714213	+	NO	gi|685382171|ref|XP_009123571.1|/2.39359e-158/PREDICTED: probable disease resistance RPP8-like protein 4 [Brassica rapa]	sp|P0C8S1|RP8L2_ARATH/2e-99/Probable disease resistance RPP8-like protein 2 OS=Arabidopsis thaliana OX=3702 GN=RPP8L2 PE=3 SV=1	vvi:100252541/4e-44/calcium sensing receptor, chloroplastic; K13457 disease resistance protein RPM1	NA	NA	Bra005270,Bra040843,Bra005273,Bra005271,Bra005278,Bra040841	AT5G48620.1	ko04626//Plant-pathogen interaction	GO:0005886//plasma membrane	GO:0043531//ADP binding;GO:0005524//ATP binding	GO:0071446//cellular response to salicylic acid stimulus;GO:0009626//plant-type hypersensitive response;GO:0009416//response to light stimulus;GO:0009611//response to wounding;GO:0002239//response to oomycetes;GO:0002230//positive regulation of defense response to virus by host;;;;	gi|685382171|ref|XP_009123571.1|/2.39359e-158/PREDICTED: probable disease resistance RPP8-like protein 4 [Brassica rapa]sp|P0C8S1|RP8L2_ARATH/2e-99/Probable disease resistance RPP8-like protein 2 OS=Arabidopsis thaliana OX=3702 GN=RPP8L2 PE=3 SV=1vvi:100252541/4e-44/calcium sensing receptor, chloroplastic; K13457 disease resistance protein RPM1NANABra005270,Bra040843,Bra005273,Bra005271,Bra005278…
BraA05g008940.3C	A05	4714279	4714926	+	NO	gi|685306705|ref|XP_009144064.1|/6.27193e-115/PREDICTED: probable disease resistance RPP8-like protein 4 [Brassica rapa]	sp|Q9FJK8|RP8L4_ARATH/5e-68/Probable disease resistance RPP8-like protein 4 OS=Arabidopsis thaliana OX=3702 GN=RPP8L4 PE=2 SV=1	pmum:103323777/4e-20/probable disease resistance RPP8-like protein 2; K19613 leucine-rich repeat protein SHOC2	NA	NA	Bra040841,Bra005278,Bra005273,Bra005270,Bra005271,Bra037448,Bra037451,Bra013213	AT5G43470.2	ko04626//Plant-pathogen interaction	GO:0005886//plasma membrane	GO:0043531//ADP binding;GO:0005524//ATP binding	GO:0071446//cellular response to salicylic acid stimulus;GO:0009626//plant-type hypersensitive response;GO:0009416//response to light stimulus;GO:0009611//response to wounding;GO:0002239//response to oomycetes;GO:0002230//positive regulation of defense response to virus by host;;;;	gi|685306705|ref|XP_009144064.1|/6.27193e-115/PREDICTED: probable disease resistance RPP8-like protein 4 [Brassica rapa]sp|Q9FJK8|RP8L4_ARATH/5e-68/Probable disease resistance RPP8-like protein 4 OS=Arabidopsis thaliana OX=3702 GN=RPP8L4 PE=2 SV=1pmum:103323777/4e-20/probable disease resistance RPP8-like protein 2; K19613 leucine-rich repeat protein SHOC2NANABra040841,Bra005278,Bra005273,Bra00527…
BraA05g008950.3C	A05	4739397	4740482	+	NO	gi|923624046|ref|XP_013748433.1|/0/PREDICTED: probable disease resistance RPP8-like protein 2 isoform X1 [Brassica napus]	sp|Q8W4J9|RPP8_ARATH/3e-127/Disease resistance protein RPP8 OS=Arabidopsis thaliana OX=3702 GN=RPP8 PE=1 SV=2	pmum:103323770/2e-55/probable disease resistance RPP8-like protein 2; K19613 leucine-rich repeat protein SHOC2	NA	NA	Bra005273,Bra005270,Bra005271,Bra005278,Bra040843,Bra037451,Bra037453,Bra040841,Bra018448	AT1G53350.1	ko04626//Plant-pathogen interaction	GO:0005886//plasma membrane	GO:0043531//ADP binding	GO:0006952//defense response;GO:0009620//response to fungus;;;;	gi|923624046|ref|XP_013748433.1|/0/PREDICTED: probable disease resistance RPP8-like protein 2 isoform X1 [Brassica napus]sp|Q8W4J9|RPP8_ARATH/3e-127/Disease resistance protein RPP8 OS=Arabidopsis thaliana OX=3702 GN=RPP8 PE=1 SV=2pmum:103323770/2e-55/probable disease resistance RPP8-like protein 2; K19613 leucine-rich repeat protein SHOC2NANABra005273,Bra005270,Bra005271,Bra005278,Bra040843,Bra03…
BraA05g008960.3C	A05	4740641	4741173	+	YES	gi|685382171|ref|XP_009123571.1|/6.10978e-68/PREDICTED: probable disease resistance RPP8-like protein 4 [Brassica rapa]	sp|Q9FJK8|RP8L4_ARATH/2e-52/Probable disease resistance RPP8-like protein 4 OS=Arabidopsis thaliana OX=3702 GN=RPP8L4 PE=2 SV=1	vvi:100258544/7e-25/putative disease resistance protein At1g50180; K13457 disease resistance protein RPM1	NA	NA	Bra005278,Bra005270,Bra005273,Bra005271,Bra040843,Bra037451,Bra037448,Bra013213,Bra040841,Bra040844	AT5G48620.1	ko04626//Plant-pathogen interaction	GO:0005886//plasma membrane	GO:0043531//ADP binding;GO:0005524//ATP binding	GO:0071446//cellular response to salicylic acid stimulus;GO:0009626//plant-type hypersensitive response;GO:0009416//response to light stimulus;GO:0009611//response to wounding;GO:0002239//response to oomycetes;GO:0002230//positive regulation of defense response to virus by host;;;;	gi|685382171|ref|XP_009123571.1|/6.10978e-68/PREDICTED: probable disease resistance RPP8-like protein 4 [Brassica rapa]sp|Q9FJK8|RP8L4_ARATH/2e-52/Probable disease resistance RPP8-like protein 4 OS=Arabidopsis thaliana OX=3702 GN=RPP8L4 PE=2 SV=1vvi:100258544/7e-25/putative disease resistance protein At1g50180; K13457 disease resistance protein RPM1NANABra005278,Bra005270,Bra005273,Bra005271,Bra0…
BraA05g008970.3C	A05	4741589	4743349	+	NO	gi|685382174|ref|XP_009123572.1|/0/PREDICTED: RING finger protein B-like [Brassica rapa]	sp|A8JAM0|DRC7_CHLRE/2e-27/Dynein regulatory complex subunit 7 (Fragment) OS=Chlamydomonas reinhardtii OX=3055 GN=DRC7 PE=1 SV=1	cvr:CHLNCDRAFT_136977/2e-40/hypothetical protein; K14966 host cell factor	NA	molecular_function:GO:0005515//protein binding;	Bra005274,Bra005272,Bra040845,Bra005279,Bra005270,Bra005271,Bra040844	AT2G36360.3	ko01100//Metabolic pathways;ko00230//Purine metabolism;ko00240//Pyrimidine metabolism;ko03020//RNA polymerase	GO:0005737//cytoplasm	-	-	gi|685382174|ref|XP_009123572.1|/0/PREDICTED: RING finger protein B-like [Brassica rapa]sp|A8JAM0|DRC7_CHLRE/2e-27/Dynein regulatory complex subunit 7 (Fragment) OS=Chlamydomonas reinhardtii OX=3055 GN=DRC7 PE=1 SV=1cvr:CHLNCDRAFT_136977/2e-40/hypothetical protein; K14966 host cell factorNAmolecular_function:GO:0005515//protein binding;Bra005274,Bra005272,Bra040845,Bra005279,Bra005270,Bra005271,B…
BraA05g008980.3C	A05	4752791	4754488	+	NO	gi|685306705|ref|XP_009144064.1|/0/PREDICTED: probable disease resistance RPP8-like protein 4 [Brassica rapa]	sp|Q9FJK8|RP8L4_ARATH/0.0/Probable disease resistance RPP8-like protein 4 OS=Arabidopsis thaliana OX=3702 GN=RPP8L4 PE=2 SV=1	pmum:103323770/1e-83/probable disease resistance RPP8-like protein 2; K19613 leucine-rich repeat protein SHOC2	MA2301_1/4e-06/---	NA	Bra005273,Bra005278,Bra005271,Bra005270,Bra037451,Bra040843,Bra037453,Bra040841,Bra037448,Bra013213	AT5G48620.1	ko04626//Plant-pathogen interaction	GO:0005886//plasma membrane	GO:0043531//ADP binding;GO:0005524//ATP binding	GO:0071446//cellular response to salicylic acid stimulus;GO:0009626//plant-type hypersensitive response;GO:0009416//response to light stimulus;GO:0009611//response to wounding;GO:0002239//response to oomycetes;GO:0002230//positive regulation of defense response to virus by host;;;;	gi|685306705|ref|XP_009144064.1|/0/PREDICTED: probable disease resistance RPP8-like protein 4 [Brassica rapa]sp|Q9FJK8|RP8L4_ARATH/0.0/Probable disease resistance RPP8-like protein 4 OS=Arabidopsis thaliana OX=3702 GN=RPP8L4 PE=2 SV=1pmum:103323770/1e-83/probable disease resistance RPP8-like protein 2; K19613 leucine-rich repeat protein SHOC2MA2301_1/4e-06/---NABra005273,Bra005278,Bra005271,Bra00…
BraA05g008990.3C	A05	4755165	4763426	+	NO	gi|923814635|ref|XP_013691980.1|/0/PREDICTED: probable disease resistance RPP8-like protein 4 [Brassica napus]	sp|P0C8S1|RP8L2_ARATH/0.0/Probable disease resistance RPP8-like protein 2 OS=Arabidopsis thaliana OX=3702 GN=RPP8L2 PE=3 SV=1	pmum:103323770/4e-84/probable disease resistance RPP8-like protein 2; K19613 leucine-rich repeat protein SHOC2	NA	molecular_function:GO:0005515//protein binding;	Bra005271,Bra005273,Bra005278,Bra037451,Bra005270,Bra037453,Bra040843,Bra040845,Bra037448,Bra005279	AT5G48620.1	ko04626//Plant-pathogen interaction	GO:0005886//plasma membrane	GO:0043531//ADP binding;GO:0005524//ATP binding	GO:0071446//cellular response to salicylic acid stimulus;GO:0009626//plant-type hypersensitive response;GO:0009416//response to light stimulus;GO:0009611//response to wounding;GO:0002239//response to oomycetes;GO:0002230//positive regulation of defense response to virus by host;;;;	gi|923814635|ref|XP_013691980.1|/0/PREDICTED: probable disease resistance RPP8-like protein 4 [Brassica napus]sp|P0C8S1|RP8L2_ARATH/0.0/Probable disease resistance RPP8-like protein 2 OS=Arabidopsis thaliana OX=3702 GN=RPP8L2 PE=3 SV=1pmum:103323770/4e-84/probable disease resistance RPP8-like protein 2; K19613 leucine-rich repeat protein SHOC2NAmolecular_function:GO:0005515//protein binding;Bra00…
BraA05g009000.3C	A05	4764004	4765274	+	NO	gi|674958799|emb|CDX75043.1|/9.49581e-146/BnaA05g07890D [Brassica napus]	sp|A8JAM0|DRC7_CHLRE/2e-22/Dynein regulatory complex subunit 7 (Fragment) OS=Chlamydomonas reinhardtii OX=3055 GN=DRC7 PE=1 SV=1	cvr:CHLNCDRAFT_136977/1e-31/hypothetical protein; K14966 host cell factor	NA	molecular_function:GO:0005515//protein binding;	Bra005272,Bra005274,Bra005271,Bra005279,Bra040844,Bra005270,Bra040845	AT2G36360.3	ko01100//Metabolic pathways;ko00230//Purine metabolism;ko00240//Pyrimidine metabolism;ko03020//RNA polymerase	GO:0005737//cytoplasm	-	-	gi|674958799|emb|CDX75043.1|/9.49581e-146/BnaA05g07890D [Brassica napus]sp|A8JAM0|DRC7_CHLRE/2e-22/Dynein regulatory complex subunit 7 (Fragment) OS=Chlamydomonas reinhardtii OX=3055 GN=DRC7 PE=1 SV=1cvr:CHLNCDRAFT_136977/1e-31/hypothetical protein; K14966 host cell factorNAmolecular_function:GO:0005515//protein binding;Bra005272,Bra005274,Bra005271,Bra005279,Bra040844,Bra005270,Bra040845AT2G3636…
BraA05g009010.3C	A05	4777474	4779150	+	NO	gi|685306705|ref|XP_009144064.1|/0/PREDICTED: probable disease resistance RPP8-like protein 4 [Brassica rapa]	sp|Q9FJK8|RP8L4_ARATH/0.0/Probable disease resistance RPP8-like protein 4 OS=Arabidopsis thaliana OX=3702 GN=RPP8L4 PE=2 SV=1	pmum:103323770/8e-85/probable disease resistance RPP8-like protein 2; K19613 leucine-rich repeat protein SHOC2	NA	NA	Bra005273,Bra005278,Bra005271,Bra037451,Bra005270,Bra040843,Bra037453,Bra040841,Bra037448,Bra013213	AT1G53350.1	ko04626//Plant-pathogen interaction	GO:0005886//plasma membrane	GO:0043531//ADP binding	GO:0006952//defense response;GO:0009620//response to fungus;;;;	gi|685306705|ref|XP_009144064.1|/0/PREDICTED: probable disease resistance RPP8-like protein 4 [Brassica rapa]sp|Q9FJK8|RP8L4_ARATH/0.0/Probable disease resistance RPP8-like protein 4 OS=Arabidopsis thaliana OX=3702 GN=RPP8L4 PE=2 SV=1pmum:103323770/8e-85/probable disease resistance RPP8-like protein 2; K19613 leucine-rich repeat protein SHOC2NANABra005273,Bra005278,Bra005271,Bra037451,Bra005270,B…
BraA05g009020.3C	A05	4781101	4783182	+	YES	gi|685305720|ref|XP_009143590.1|/0/PREDICTED: acyl-CoA-binding domain-containing protein 4-like [Brassica rapa]	sp|A8JAM0|DRC7_CHLRE/3e-27/Dynein regulatory complex subunit 7 (Fragment) OS=Chlamydomonas reinhardtii OX=3055 GN=DRC7 PE=1 SV=1	cvr:CHLNCDRAFT_136977/3e-40/hypothetical protein; K14966 host cell factor	NA	molecular_function:GO:0005515//protein binding;	Bra005274,Bra005272,Bra005279,Bra005270,Bra005271,Bra040845,Bra040844	AT2G36360.3	ko01100//Metabolic pathways;ko00230//Purine metabolism;ko00240//Pyrimidine metabolism;ko03020//RNA polymerase	GO:0005737//cytoplasm	-	-	gi|685305720|ref|XP_009143590.1|/0/PREDICTED: acyl-CoA-binding domain-containing protein 4-like [Brassica rapa]sp|A8JAM0|DRC7_CHLRE/3e-27/Dynein regulatory complex subunit 7 (Fragment) OS=Chlamydomonas reinhardtii OX=3055 GN=DRC7 PE=1 SV=1cvr:CHLNCDRAFT_136977/3e-40/hypothetical protein; K14966 host cell factorNAmolecular_function:GO:0005515//protein binding;Bra005274,Bra005272,Bra005279,Bra00527…
BraA05g009030.3C	A05	4786974	4787789	+	NO	gi|674938649|emb|CDX94729.1|/3.10095e-38/BnaC07g17380D [Brassica napus]	NA	NA	NA	NA	NA	-	-	-	-	-	gi|674938649|emb|CDX94729.1|/3.10095e-38/BnaC07g17380D [Brassica napus]NANANANANA-----
BraA05g009040.3C	A05	4790121	4790396	-	NO	gi|674915108|emb|CDY18122.1|/1.78249e-42/BnaA01g23830D [Brassica napus]	sp|Q9SJD4|LACS8_ARATH/3e-11/Long chain acyl-CoA synthetase 8 OS=Arabidopsis thaliana OX=3702 GN=LACS8 PE=1 SV=1	eus:EUTSA_v10002409mg/3e-10/hypothetical protein; K01897 long-chain acyl-CoA synthetase [EC:6.2.1.3]	NA	NA	Bra017968,Bra005276,Bra013210	AT2G04350.2	ko01100//Metabolic pathways;ko04146//Peroxisome;ko01212//Fatty acid metabolism;ko00071//Fatty acid degradation;ko00061//Fatty acid biosynthesis	GO:0016021//integral component of membrane;GO:0009941//chloroplast envelope;GO:0005783//endoplasmic reticulum;GO:0005794//Golgi apparatus	GO:0005524//ATP binding;GO:0004467//long-chain fatty acid-CoA ligase activity	GO:0006631//fatty acid metabolic process;;;;	gi|674915108|emb|CDY18122.1|/1.78249e-42/BnaA01g23830D [Brassica napus]sp|Q9SJD4|LACS8_ARATH/3e-11/Long chain acyl-CoA synthetase 8 OS=Arabidopsis thaliana OX=3702 GN=LACS8 PE=1 SV=1eus:EUTSA_v10002409mg/3e-10/hypothetical protein; K01897 long-chain acyl-CoA synthetase [EC:6.2.1.3]NANABra017968,Bra005276,Bra013210AT2G04350.2ko01100//Metabolic pathways;ko04146//Peroxisome;ko01212//Fatty acid metab…
BraA05g009050.3C	A05	4801856	4803529	+	NO	gi|685306818|ref|XP_009144125.1|/0/PREDICTED: probable disease resistance RPP8-like protein 4, partial [Brassica rapa]	sp|Q9FJK8|RP8L4_ARATH/0.0/Probable disease resistance RPP8-like protein 4 OS=Arabidopsis thaliana OX=3702 GN=RPP8L4 PE=2 SV=1	pmum:103323770/1e-89/probable disease resistance RPP8-like protein 2; K19613 leucine-rich repeat protein SHOC2	alr0124_1/4e-06/---	NA	Bra005278,Bra005273,Bra005271,Bra037451,Bra005270,Bra040843,Bra037453,Bra040841,Bra037448,Bra013213	AT1G53350.1	ko04626//Plant-pathogen interaction	GO:0005886//plasma membrane	GO:0043531//ADP binding	GO:0006952//defense response;GO:0009620//response to fungus;;;;	gi|685306818|ref|XP_009144125.1|/0/PREDICTED: probable disease resistance RPP8-like protein 4, partial [Brassica rapa]sp|Q9FJK8|RP8L4_ARATH/0.0/Probable disease resistance RPP8-like protein 4 OS=Arabidopsis thaliana OX=3702 GN=RPP8L4 PE=2 SV=1pmum:103323770/1e-89/probable disease resistance RPP8-like protein 2; K19613 leucine-rich repeat protein SHOC2alr0124_1/4e-06/---NABra005278,Bra005273,Bra00…
BraA05g009060.3C	A05	4804263	4806031	+	NO	gi|674958799|emb|CDX75043.1|/0/BnaA05g07890D [Brassica napus]	sp|A8JAM0|DRC7_CHLRE/3e-23/Dynein regulatory complex subunit 7 (Fragment) OS=Chlamydomonas reinhardtii OX=3055 GN=DRC7 PE=1 SV=1	cvr:CHLNCDRAFT_136977/1e-34/hypothetical protein; K14966 host cell factor	NA	molecular_function:GO:0005515//protein binding;	Bra040845,Bra005279,Bra005272,Bra005271,Bra040844,Bra005274,Bra005270	AT2G36360.5	ko01100//Metabolic pathways;ko00230//Purine metabolism;ko00240//Pyrimidine metabolism;ko03020//RNA polymerase	GO:0005737//cytoplasm	-	-	gi|674958799|emb|CDX75043.1|/0/BnaA05g07890D [Brassica napus]sp|A8JAM0|DRC7_CHLRE/3e-23/Dynein regulatory complex subunit 7 (Fragment) OS=Chlamydomonas reinhardtii OX=3055 GN=DRC7 PE=1 SV=1cvr:CHLNCDRAFT_136977/1e-34/hypothetical protein; K14966 host cell factorNAmolecular_function:GO:0005515//protein binding;Bra040845,Bra005279,Bra005272,Bra005271,Bra040844,Bra005274,Bra005270AT2G36360.5ko01100/…
BraA05g009070.3C	A05	4808799	4811997	-	NO	gi|685305716|ref|XP_009143589.1|/0/PREDICTED: serine/threonine-protein kinase KIPK [Brassica rapa]	sp|Q9SJM3|KIPK2_ARATH/0.0/Serine/threonine-protein kinase KIPK2 OS=Arabidopsis thaliana OX=3702 GN=KIPK2 PE=1 SV=1	tcc:TCM_030455/0.0/D6 protein kinase like 2; K08286 protein-serine/threonine kinase [EC:2.7.11.-]	SPAC17G8.14c_2/5e-25/---	biological_process:GO:0006468//protein phosphorylation;molecular_function:GO:0004672//protein kinase activity;GO:0005524//ATP binding;	Bra005280,Bra028538,Bra005275,Bra033907,Bra040842,Bra039602,Bra019641,Bra005276	AT2G36350.1	-	GO:0005737//cytoplasm;GO:0005886//plasma membrane;GO:0005634//nucleus	GO:0005515//protein binding;GO:0004672//protein kinase activity;GO:0005524//ATP binding	GO:0006346//methylation-dependent chromatin silencing;GO:0016246//RNA interference;GO:0009855//determination of bilateral symmetry;GO:0006468//protein phosphorylation;GO:0010014//meristem initiation;GO:0010073//meristem maintenance;;;;	gi|685305716|ref|XP_009143589.1|/0/PREDICTED: serine/threonine-protein kinase KIPK [Brassica rapa]sp|Q9SJM3|KIPK2_ARATH/0.0/Serine/threonine-protein kinase KIPK2 OS=Arabidopsis thaliana OX=3702 GN=KIPK2 PE=1 SV=1tcc:TCM_030455/0.0/D6 protein kinase like 2; K08286 protein-serine/threonine kinase [EC:2.7.11.-]SPAC17G8.14c_2/5e-25/---biological_process:GO:0006468//protein phosphorylation;molecular_f…
BraA05g009080.3C	A05	4814622	4815657	-	YES	gi|685305729|ref|XP_009143595.1|/0/PREDICTED: CASP-like protein ARALYDRAFT_482607 [Brassica rapa]	sp|Q84WP5|CSPL8_ARATH/8e-146/CASP-like protein 4A3 OS=Arabidopsis thaliana OX=3702 GN=At2g36330 PE=2 SV=1	NA	NA	NA	Bra005281	-	-	-	-	-	gi|685305729|ref|XP_009143595.1|/0/PREDICTED: CASP-like protein ARALYDRAFT_482607 [Brassica rapa]sp|Q84WP5|CSPL8_ARATH/8e-146/CASP-like protein 4A3 OS=Arabidopsis thaliana OX=3702 GN=At2g36330 PE=2 SV=1NANANABra005281-----
BraA05g009510.3C	A05	5060950	5062782	-	NO	gi|685357488|ref|XP_009113517.1|/0/PREDICTED: uncharacterized protein LOC103838821 [Brassica rapa]	NA	NA	NA	NA	Bra037882,Bra029077	-	-	-	-	-	gi|685357488|ref|XP_009113517.1|/0/PREDICTED: uncharacterized protein LOC103838821 [Brassica rapa]NANANANABra037882,Bra029077-----
BraA05g009520.3C	A05	5065827	5066366	+	NO	gi|567147795|ref|XP_006415896.1|/6.92888e-92/hypothetical protein EUTSA_v10009346mg, partial [Eutrema salsugineum] &gt;gi|557093667|gb|ESQ34249.1| hypothetical protein EUTSA_v10009346mg, partial [Eutrema salsugineum]	NA	sot:102590164/2e-24/uncharacterized LOC102590164; K01183 chitinase [EC:3.2.1.14]	NA	NA	NA	-	-	-	-	-	gi|567147795|ref|XP_006415896.1|/6.92888e-92/hypothetical protein EUTSA_v10009346mg, partial [Eutrema salsugineum] &gt;gi|557093667|gb|ESQ34249.1| hypothetical protein EUTSA_v10009346mg, partial [Eutrema salsugineum]NAsot:102590164/2e-24/uncharacterized LOC102590164; K01183 chitinase [EC:3.2.1.14]NANANA-----
BraA05g009530.3C	A05	5068267	5069615	+	YES	gi|685305810|ref|XP_009143637.1|/0/PREDICTED: putative dual specificity protein phosphatase DSP8 [Brassica rapa]	sp|Q9ZQP1|DSP8_ARATH/0.0/Putative dual specificity protein phosphatase DSP8 OS=Arabidopsis thaliana OX=3702 GN=DSP8 PE=2 SV=2	brp:103857579/0.0/putative dual specificity protein phosphatase DSP8; K14165 atypical dual specificity phosphatase [EC:3.1.3.16 3.1.3.48]	PAB0279/5e-07/---	biological_process:GO:0016311//dephosphorylation;GO:0006470//protein dephosphorylation;molecular_function:GO:0016791//phosphatase activity;GO:0008138//protein tyrosine/serine/threonine phosphatase activity;GO:0004725//protein tyrosine phosphatase activity;	Bra005315,Bra017303,Bra023024,Bra005263	AT2G35680.1	-	GO:0005737//cytoplasm	GO:0004725//protein tyrosine phosphatase activity;GO:0008138//protein tyrosine/serine/threonine phosphatase activity;GO:0004439//phosphatidylinositol-4,5-bisphosphate 5-phosphatase activity	GO:0046855//inositol phosphate dephosphorylation;GO:0035335//peptidyl-tyrosine dephosphorylation;;;;	gi|685305810|ref|XP_009143637.1|/0/PREDICTED: putative dual specificity protein phosphatase DSP8 [Brassica rapa]sp|Q9ZQP1|DSP8_ARATH/0.0/Putative dual specificity protein phosphatase DSP8 OS=Arabidopsis thaliana OX=3702 GN=DSP8 PE=2 SV=2brp:103857579/0.0/putative dual specificity protein phosphatase DSP8; K14165 atypical dual specificity phosphatase [EC:3.1.3.16 3.1.3.48]PAB0279/5e-07/---biologic…
BraA05g009540.3C	A05	5069979	5072656	-	YES	gi|685305806|ref|XP_009143634.1|/0/PREDICTED: polycomb group protein FERTILIZATION-INDEPENDENT SEED 2-like [Brassica rapa] &gt;gi|685305808|ref|XP_009143635.1| PREDICTED: polycomb group protein FERTILIZATION-INDEPENDENT SEED 2-like [Brassica rapa]	sp|Q8W5B1|VRN2_ARATH/1e-53/Polycomb group protein VERNALIZATION 2 OS=Arabidopsis thaliana OX=3702 GN=VRN2 PE=1 SV=2	brp:103867335/0.0/polycomb group protein FERTILIZATION-INDEPENDENT SEED 2-like; K11463 polycomb protein SUZ12	NA	NA	Bra005262,Bra005316	-	-	-	-	-	gi|685305806|ref|XP_009143634.1|/0/PREDICTED: polycomb group protein FERTILIZATION-INDEPENDENT SEED 2-like [Brassica rapa] &gt;gi|685305808|ref|XP_009143635.1| PREDICTED: polycomb group protein FERTILIZATION-INDEPENDENT SEED 2-like [Brassica rapa]sp|Q8W5B1|VRN2_ARATH/1e-53/Polycomb group protein VERNALIZATION 2 OS=Arabidopsis thaliana OX=3702 GN=VRN2 PE=1 SV=2brp:103867335/0.0/polycomb group prot…
BraA05g009550.3C	A05	5080481	5082246	-	NO	gi|685305812|ref|XP_009143638.1|/0/PREDICTED: protein trichome birefringence-like 43 [Brassica rapa] &gt;gi|674901340|emb|CDY31711.1| BnaA05g08360D [Brassica napus]	sp|Q6DR10|TBL43_ARATH/0.0/Protein trichome birefringence-like 43 OS=Arabidopsis thaliana OX=3702 GN=TBL43 PE=2 SV=1	NA	NA	NA	Bra005317	AT2G30900.1	-	GO:0005576//extracellular region;GO:0016021//integral component of membrane	-	-	gi|685305812|ref|XP_009143638.1|/0/PREDICTED: protein trichome birefringence-like 43 [Brassica rapa] &gt;gi|674901340|emb|CDY31711.1| BnaA05g08360D [Brassica napus]sp|Q6DR10|TBL43_ARATH/0.0/Protein trichome birefringence-like 43 OS=Arabidopsis thaliana OX=3702 GN=TBL43 PE=2 SV=1NANANABra005317AT2G30900.1-GO:0005576//extracellular region;GO:0016021//integral component of membrane--
BraA05g009560.3C	A05	5087835	5088589	-	YES	gi|685305814|ref|XP_009143639.1|/4.20043e-108/PREDICTED: ubiquitin-NEDD8-like protein RUB2 [Brassica rapa] &gt;gi|674901339|emb|CDY31710.1| BnaA05g08370D [Brassica napus]	sp|P0C031|RUB2_ORYSJ/4e-105/Ubiquitin-NEDD8-like protein RUB2 OS=Oryza sativa subsp. japonica OX=39947 GN=RUB2 PE=2 SV=2	brp:103867338/1e-108/ubiquitin-NEDD8-like protein RUB2; K12158 ubiquitin-like protein Nedd8	YLL039c/5e-80/---	molecular_function:GO:0005515//protein binding;	NA	AT2G35635.1	-	GO:0005829//cytosol;GO:0005634//nucleus;GO:0005886//plasma membrane	-	GO:0009733//response to auxin;GO:0006511//ubiquitin-dependent protein catabolic process;GO:0009693//ethylene biosynthetic process;GO:0045116//protein neddylation;GO:0009793//embryo development ending in seed dormancy;;;;	gi|685305814|ref|XP_009143639.1|/4.20043e-108/PREDICTED: ubiquitin-NEDD8-like protein RUB2 [Brassica rapa] &gt;gi|674901339|emb|CDY31710.1| BnaA05g08370D [Brassica napus]sp|P0C031|RUB2_ORYSJ/4e-105/Ubiquitin-NEDD8-like protein RUB2 OS=Oryza sativa subsp. japonica OX=39947 GN=RUB2 PE=2 SV=2brp:103867338/1e-108/ubiquitin-NEDD8-like protein RUB2; K12158 ubiquitin-like protein Nedd8YLL039c/5e-80/---m…
BraA05g009570.3C	A05	5089279	5102158	-	YES	gi|685305816|ref|XP_009143640.1|/0/PREDICTED: protein MOR1-like isoform X1 [Brassica rapa]	sp|Q94FN2|MOR1_ARATH/0.0/Protein MOR1 OS=Arabidopsis thaliana OX=3702 GN=MOR1 PE=1 SV=1	brp:103867339/0.0/protein MOR1-like; K16803 cytoskeleton-associated protein 5	NA	molecular_function:GO:0005488//binding;	Bra005318,Bra023018,Bra031473	AT2G35630.1	-	GO:0009524//phragmoplast;GO:0005874//microtubule;GO:0005819//spindle;GO:0009506//plasmodesma;GO:0009574//preprophase band;GO:0005634//nucleus;GO:0030981//cortical microtubule cytoskeleton	GO:0008017//microtubule binding	GO:0009630//gravitropism;GO:0000226//microtubule cytoskeleton organization;GO:0007131//reciprocal meiotic recombination;GO:0051567//histone H3-K9 methylation;GO:0006342//chromatin silencing;GO:0010564//regulation of cell cycle process;GO:0016572//histone phosphorylation;GO:0007129//synapsis;GO:0009920//cell plate formation involved in plant-type cell wall biogenesis;;;;	gi|685305816|ref|XP_009143640.1|/0/PREDICTED: protein MOR1-like isoform X1 [Brassica rapa]sp|Q94FN2|MOR1_ARATH/0.0/Protein MOR1 OS=Arabidopsis thaliana OX=3702 GN=MOR1 PE=1 SV=1brp:103867339/0.0/protein MOR1-like; K16803 cytoskeleton-associated protein 5NAmolecular_function:GO:0005488//binding;Bra005318,Bra023018,Bra031473AT2G35630.1-GO:0009524//phragmoplast;GO:0005874//microtubule;GO:0005819//sp…
BraA05g009580.3C	A05	5104785	5108631	+	NO	gi|923886917|ref|XP_013714802.1|/1.83807e-74/PREDICTED: homeobox-leucine zipper protein HDG11-like [Brassica napus] &gt;gi|923886919|ref|XP_013714803.1| PREDICTED: homeobox-leucine zipper protein HDG11-like [Brassica napus] &gt;gi|923886922|ref|XP_013714804.1| PREDICTED: homeobox-leucine zipper protein HDG11-like [Brassica napus] &gt;gi|923886924|ref|XP_013714805.1| PREDICTED: homeobox-leucine zi…	sp|Q9FX31|HDG11_ARATH/4e-56/Homeobox-leucine zipper protein HDG11 OS=Arabidopsis thaliana OX=3702 GN=HDG11 PE=1 SV=1	brp:103831820/2e-68/homeobox-leucine zipper protein HDG11; K09338 homeobox-leucine zipper protein	NA	NA	Bra015996,Bra015119,Bra023259,Bra007562	-	-	-	-	-	gi|923886917|ref|XP_013714802.1|/1.83807e-74/PREDICTED: homeobox-leucine zipper protein HDG11-like [Brassica napus] &gt;gi|923886919|ref|XP_013714803.1| PREDICTED: homeobox-leucine zipper protein HDG11-like [Brassica napus] &gt;gi|923886922|ref|XP_013714804.1| PREDICTED: homeobox-leucine zipper protein HDG11-like [Brassica napus] &gt;gi|923886924|ref|XP_013714805.1| PREDICTED: homeobox-leucine zi…
BraA05g009590.3C	A05	5113075	5116381	+	YES	gi|685305821|ref|XP_009143642.1|/0/PREDICTED: LRR receptor-like serine/threonine-protein kinase FEI 2 [Brassica rapa] &gt;gi|685305823|ref|XP_009143643.1| PREDICTED: LRR receptor-like serine/threonine-protein kinase FEI 2 [Brassica rapa]	sp|C0LGL9|FEI2_ARATH/0.0/LRR receptor-like serine/threonine-protein kinase FEI 2 OS=Arabidopsis thaliana OX=3702 GN=FEI2 PE=1 SV=1	ppp:PHYPADRAFT_155910/7e-76/hypothetical protein; K04730 interleukin-1 receptor-associated kinase 1 [EC:2.7.11.1]	RSp0842/3e-09/---	biological_process:GO:0006468//protein phosphorylation;molecular_function:GO:0005524//ATP binding;GO:0004672//protein kinase activity;	Bra017307,Bra023017,Bra005319	AT2G35620.2	ko04626//Plant-pathogen interaction;ko04075//Plant hormone signal transduction	GO:0016021//integral component of membrane;GO:0009506//plasmodesma;GO:0005886//plasma membrane	GO:0004675//transmembrane receptor protein serine/threonine kinase activity;GO:0001653//peptide receptor activity;GO:0031625//ubiquitin protein ligase binding;GO:0005524//ATP binding	GO:0009825//multidimensional cell growth;GO:0009664//plant-type cell wall organization;GO:0009755//hormone-mediated signaling pathway;GO:0043481//anthocyanin accumulation in tissues in response to UV light;GO:0048767//root hair elongation;GO:0046777//protein autophosphorylation;GO:0007169//transmembrane receptor protein tyrosine kinase signaling pathway;GO:0005982//starch metabolic process;GO:001…	gi|685305821|ref|XP_009143642.1|/0/PREDICTED: LRR receptor-like serine/threonine-protein kinase FEI 2 [Brassica rapa] &gt;gi|685305823|ref|XP_009143643.1| PREDICTED: LRR receptor-like serine/threonine-protein kinase FEI 2 [Brassica rapa]sp|C0LGL9|FEI2_ARATH/0.0/LRR receptor-like serine/threonine-protein kinase FEI 2 OS=Arabidopsis thaliana OX=3702 GN=FEI2 PE=1 SV=1ppp:PHYPADRAFT_155910/7e-76/hypo…
BraA05g009600.3C	A05	5116672	5118015	-	NO	gi|685305825|ref|XP_009143645.1|/0/PREDICTED: probable aspartic protease At2g35615 [Brassica rapa]	sp|Q3EBM5|ASPR1_ARATH/0.0/Probable aspartic protease At2g35615 OS=Arabidopsis thaliana OX=3702 GN=At2g35615 PE=3 SV=1	smo:SELMODRAFT_13348/2e-56/hypothetical protein; K01381 saccharopepsin [EC:3.4.23.25]	NA	biological_process:GO:0006508//proteolysis;molecular_function:GO:0004190//aspartic-type endopeptidase activity;	Bra005320,Bra023016,Bra017308	AT2G35615.1	-	GO:0005576//extracellular region	GO:0004190//aspartic-type endopeptidase activity	GO:0006508//proteolysis;;;;	gi|685305825|ref|XP_009143645.1|/0/PREDICTED: probable aspartic protease At2g35615 [Brassica rapa]sp|Q3EBM5|ASPR1_ARATH/0.0/Probable aspartic protease At2g35615 OS=Arabidopsis thaliana OX=3702 GN=At2g35615 PE=3 SV=1smo:SELMODRAFT_13348/2e-56/hypothetical protein; K01381 saccharopepsin [EC:3.4.23.25]NAbiological_process:GO:0006508//proteolysis;molecular_function:GO:0004190//aspartic-type endopepti…
BraA05g009610.3C	A05	5118830	5120705	-	YES	gi|685305827|ref|XP_009143646.1|/0/PREDICTED: rop guanine nucleotide exchange factor 14-like [Brassica rapa]	sp|Q56WM6|ROGFE_ARATH/0.0/Rop guanine nucleotide exchange factor 14 OS=Arabidopsis thaliana OX=3702 GN=ROPGEF14 PE=1 SV=1	cic:CICLE_v10004016mg/0.0/hypothetical protein; K10770 alkylated DNA repair protein alkB homolog 8 [EC:1.14.11.- 2.1.1.229]	NA	molecular_function:GO:0005089//Rho guanyl-nucleotide exchange factor activity;	Bra005323,Bra005322,Bra023198	AT1G31650.1	-	GO:0005739//mitochondrion;GO:0005886//plasma membrane	GO:0005089//Rho guanyl-nucleotide exchange factor activity;GO:0003676//nucleic acid binding;GO:0016491//oxidoreductase activity;GO:0000166//nucleotide binding	GO:0055114//oxidation-reduction process;GO:0080092//regulation of pollen tube growth;GO:0043547//positive regulation of GTPase activity;GO:0019344//cysteine biosynthetic process;;;;	gi|685305827|ref|XP_009143646.1|/0/PREDICTED: rop guanine nucleotide exchange factor 14-like [Brassica rapa]sp|Q56WM6|ROGFE_ARATH/0.0/Rop guanine nucleotide exchange factor 14 OS=Arabidopsis thaliana OX=3702 GN=ROPGEF14 PE=1 SV=1cic:CICLE_v10004016mg/0.0/hypothetical protein; K10770 alkylated DNA repair protein alkB homolog 8 [EC:1.14.11.- 2.1.1.229]NAmolecular_function:GO:0005089//Rho guanyl-nuc…
BraA05g009620.3C	A05	5127103	5127363	+	NO	gi|674901334|emb|CDY31705.1|/2.6678e-61/BnaA05g08420D [Brassica napus]	sp|Q3EBM6|PCEP4_ARATH/8e-52/Precursor of CEP4 OS=Arabidopsis thaliana OX=3702 GN=CEP4 PE=2 SV=1	ath:AT1G31670/2e-27/copper amine oxidase family protein; K00276 primary-amine oxidase [EC:1.4.3.21]	NA	biological_process:GO:0048364//root development;	Bra005324,Bra017309,Bra023015	-	-	-	-	-	gi|674901334|emb|CDY31705.1|/2.6678e-61/BnaA05g08420D [Brassica napus]sp|Q3EBM6|PCEP4_ARATH/8e-52/Precursor of CEP4 OS=Arabidopsis thaliana OX=3702 GN=CEP4 PE=2 SV=1ath:AT1G31670/2e-27/copper amine oxidase family protein; K00276 primary-amine oxidase [EC:1.4.3.21]NAbiological_process:GO:0048364//root development;Bra005324,Bra017309,Bra023015-----
BraA05g009630.3C	A05	5136572	5139840	+	YES	gi|674901333|emb|CDY31704.1|/0/BnaA05g08430D [Brassica napus]	sp|Q8VXZ5|XG113_ARATH/0.0/Arabinosyltransferase XEG113 OS=Arabidopsis thaliana OX=3702 GN=XEG113 PE=2 SV=1	csl:COCSUDRAFT_63537/8e-11/hypothetical protein; K11714 rhamnogalacturonan II specific xylosyltransferase [EC:2.4.2.-]	NA	NA	Bra005325,Bra017310	AT2G35610.1	-	GO:0016021//integral component of membrane;GO:0000139//Golgi membrane;GO:0005768//endosome;GO:0005802//trans-Golgi network;GO:0005634//nucleus	GO:0052636//arabinosyltransferase activity	GO:0080147//root hair cell development;GO:0006486//protein glycosylation;GO:0052325//cell wall pectin biosynthetic process;;;;	gi|674901333|emb|CDY31704.1|/0/BnaA05g08430D [Brassica napus]sp|Q8VXZ5|XG113_ARATH/0.0/Arabinosyltransferase XEG113 OS=Arabidopsis thaliana OX=3702 GN=XEG113 PE=2 SV=1csl:COCSUDRAFT_63537/8e-11/hypothetical protein; K11714 rhamnogalacturonan II specific xylosyltransferase [EC:2.4.2.-]NANABra005325,Bra017310AT2G35610.1-GO:0016021//integral component of membrane;GO:0000139//Golgi membrane;GO:000576…
BraA05g009640.3C	A05	5143108	5145500	+	YES	gi|685305833|ref|XP_009143649.1|/0/PREDICTED: protein Brevis radix-like 1 isoform X2 [Brassica rapa] &gt;gi|685305835|ref|XP_009143650.1| PREDICTED: protein Brevis radix-like 1 isoform X2 [Brassica rapa] &gt;gi|685305837|ref|XP_009143651.1| PREDICTED: protein Brevis radix-like 1 isoform X2 [Brassica rapa] &gt;gi|685305839|ref|XP_009143652.1| PREDICTED: protein Brevis radix-like 1 isoform X2 [Bras…	sp|O82281|BRXL1_ARATH/0.0/Protein Brevis radix-like 1 OS=Arabidopsis thaliana OX=3702 GN=BRXL1 PE=2 SV=2	NA	NA	NA	Bra005326,Bra017311	AT2G35600.1	-	GO:0005634//nucleus	-	-	gi|685305833|ref|XP_009143649.1|/0/PREDICTED: protein Brevis radix-like 1 isoform X2 [Brassica rapa] &gt;gi|685305835|ref|XP_009143650.1| PREDICTED: protein Brevis radix-like 1 isoform X2 [Brassica rapa] &gt;gi|685305837|ref|XP_009143651.1| PREDICTED: protein Brevis radix-like 1 isoform X2 [Brassica rapa] &gt;gi|685305839|ref|XP_009143652.1| PREDICTED: protein Brevis radix-like 1 isoform X2 [Bras…
BraA05g009650.3C	A05	5153932	5154620	-	NO	gi|685305856|ref|XP_009143656.1|/5.97794e-93/PREDICTED: uncharacterized protein LOC103867347 [Brassica rapa]	NA	NA	NA	NA	Bra005327,Bra017312	AT2G35585.1	-	GO:0005634//nucleus;GO:0005886//plasma membrane	-	-	gi|685305856|ref|XP_009143656.1|/5.97794e-93/PREDICTED: uncharacterized protein LOC103867347 [Brassica rapa]NANANANABra005327,Bra017312AT2G35585.1-GO:0005634//nucleus;GO:0005886//plasma membrane--
BraA05g009660.3C	A05	5158929	5160294	+	YES	gi|685305859|ref|XP_009143657.1|/0/PREDICTED: serpin-ZX-like [Brassica rapa]	sp|Q9S7T8|SPZX_ARATH/6e-122/Serpin-ZX OS=Arabidopsis thaliana OX=3702 GN=At1g47710 PE=1 SV=1	brp:103867349/0.0/serpin-ZX-like; K13963 serpin B	MA3388/2e-31/---	cellular_component:GO:0005615//extracellular space;	Bra005328,Bra017314	-	-	-	-	-	gi|685305859|ref|XP_009143657.1|/0/PREDICTED: serpin-ZX-like [Brassica rapa]sp|Q9S7T8|SPZX_ARATH/6e-122/Serpin-ZX OS=Arabidopsis thaliana OX=3702 GN=At1g47710 PE=1 SV=1brp:103867349/0.0/serpin-ZX-like; K13963 serpin BMA3388/2e-31/---cellular_component:GO:0005615//extracellular space;Bra005328,Bra017314-----
BraA05g009670.3C	A05	5161387	5163658	+	YES	gi|685305861|ref|XP_009143658.1|/0/PREDICTED: secretory carrier-associated membrane protein 4-like [Brassica rapa]	sp|Q9C6X2|SCAM4_ARATH/4e-165/Secretory carrier-associated membrane protein 4 OS=Arabidopsis thaliana OX=3702 GN=SCAMP4 PE=1 SV=1	NA	NA	biological_process:GO:0015031//protein transport;cellular_component:GO:0016021//integral component of membrane;	Bra005329	-	-	-	-	-	gi|685305861|ref|XP_009143658.1|/0/PREDICTED: secretory carrier-associated membrane protein 4-like [Brassica rapa]sp|Q9C6X2|SCAM4_ARATH/4e-165/Secretory carrier-associated membrane protein 4 OS=Arabidopsis thaliana OX=3702 GN=SCAMP4 PE=1 SV=1NANAbiological_process:GO:0015031//protein transport;cellular_component:GO:0016021//integral component of membrane;Bra005329-----
BraA05g009680.3C	A05	5165985	5168313	+	NO	gi|685306830|ref|XP_009144133.1|/0/PREDICTED: uncharacterized protein LOC103867796 [Brassica rapa]	sp|Q9LNG5|PPP7L_ARATH/3e-10/Serine/threonine-protein phosphatase 7 long form homolog OS=Arabidopsis thaliana OX=3702 GN=MAIL3 PE=2 SV=1	mdm:103405520/6e-12/uncharacterized LOC103405520; K00670 peptide alpha-N-acetyltransferase [EC:2.3.1.88]	NA	NA	Bra005330	-	-	-	-	-	gi|685306830|ref|XP_009144133.1|/0/PREDICTED: uncharacterized protein LOC103867796 [Brassica rapa]sp|Q9LNG5|PPP7L_ARATH/3e-10/Serine/threonine-protein phosphatase 7 long form homolog OS=Arabidopsis thaliana OX=3702 GN=MAIL3 PE=2 SV=1mdm:103405520/6e-12/uncharacterized LOC103405520; K00670 peptide alpha-N-acetyltransferase [EC:2.3.1.88]NANABra005330-----
BraA05g009690.3C	A05	5169038	5170615	-	YES	gi|685306832|ref|XP_009144134.1|/0/PREDICTED: uncharacterized protein LOC103867797 [Brassica rapa]	sp|Q9FH28|DNJ49_ARATH/6e-08/Chaperone protein dnaJ 49 OS=Arabidopsis thaliana OX=3702 GN=ATJ49 PE=2 SV=2	brp:103834125/6e-15/dnaJ homolog subfamily B member 14; K09518 DnaJ homolog subfamily B member 12	HP1332/1e-08/---	NA	Bra005331,Bra017315,Bra015589	AT2G35540.1	-	GO:0005737//cytoplasm	-	GO:0006457//protein folding;;;;	gi|685306832|ref|XP_009144134.1|/0/PREDICTED: uncharacterized protein LOC103867797 [Brassica rapa]sp|Q9FH28|DNJ49_ARATH/6e-08/Chaperone protein dnaJ 49 OS=Arabidopsis thaliana OX=3702 GN=ATJ49 PE=2 SV=2brp:103834125/6e-15/dnaJ homolog subfamily B member 14; K09518 DnaJ homolog subfamily B member 12HP1332/1e-08/---NABra005331,Bra017315,Bra015589AT2G35540.1-GO:0005737//cytoplasm-GO:0006457//protein…
BraA05g009700.3C	A05	5181903	5182503	-	YES	gi|923722130|ref|XP_013665402.1|/1.82413e-44/PREDICTED: lipid phosphate phosphatase epsilon 2, chloroplastic-like, partial [Brassica napus]	sp|Q6NQL6|LPPE2_ARATH/1e-30/Lipid phosphate phosphatase epsilon 2, chloroplastic OS=Arabidopsis thaliana OX=3702 GN=LPPE2 PE=1 SV=1	brp:103860680/7e-18/lipid phosphate phosphatase epsilon 1, chloroplastic-like; K07252 dolichyldiphosphatase [EC:3.6.1.43]	NA	NA	Bra005332,Bra028216,Bra012072,Bra008637	AT5G66450.2	ko00510//N-Glycan biosynthesis	GO:0016021//integral component of membrane;GO:0009706//chloroplast inner membrane	GO:0008195//phosphatidate phosphatase activity	GO:0006651//diacylglycerol biosynthetic process;GO:0016311//dephosphorylation;;;;	gi|923722130|ref|XP_013665402.1|/1.82413e-44/PREDICTED: lipid phosphate phosphatase epsilon 2, chloroplastic-like, partial [Brassica napus]sp|Q6NQL6|LPPE2_ARATH/1e-30/Lipid phosphate phosphatase epsilon 2, chloroplastic OS=Arabidopsis thaliana OX=3702 GN=LPPE2 PE=1 SV=1brp:103860680/7e-18/lipid phosphate phosphatase epsilon 1, chloroplastic-like; K07252 dolichyldiphosphatase [EC:3.6.1.43]NANABra0…
BraA05g009710.3C	A05	5188549	5189578	+	NO	gi|685305864|ref|XP_009143659.1|/5.46767e-153/PREDICTED: uncharacterized protein LOC103867352 [Brassica rapa]	NA	NA	NA	NA	Bra005334	-	-	-	-	-	gi|685305864|ref|XP_009143659.1|/5.46767e-153/PREDICTED: uncharacterized protein LOC103867352 [Brassica rapa]NANANANABra005334-----
BraA05g009720.3C	A05	5195974	5198466	+	NO	gi|685305867|ref|XP_009143660.1|/0/PREDICTED: transcription factor HBP-1a-like [Brassica rapa]	sp|Q501B2|BZP16_ARATH/0.0/bZIP transcription factor 16 OS=Arabidopsis thaliana OX=3702 GN=BZIP16 PE=1 SV=1	brp:103867355/0.0/transcription factor HBP-1a-like; K09060 plant G-box-binding factor	NA	biological_process:GO:0006355//regulation of transcription, DNA-templated;molecular_function:GO:0003700//transcription factor activity, sequence-specific DNA binding;	Bra005335,Bra023012,Bra023243,Bra017316	AT2G35530.1	-	GO:0005634//nucleus	GO:0043565//sequence-specific DNA binding;GO:0003700//transcription factor activity, sequence-specific DNA binding	GO:0045893//positive regulation of transcription, DNA-templated;GO:0006473//protein acetylation;;;;	gi|685305867|ref|XP_009143660.1|/0/PREDICTED: transcription factor HBP-1a-like [Brassica rapa]sp|Q501B2|BZP16_ARATH/0.0/bZIP transcription factor 16 OS=Arabidopsis thaliana OX=3702 GN=BZIP16 PE=1 SV=1brp:103867355/0.0/transcription factor HBP-1a-like; K09060 plant G-box-binding factorNAbiological_process:GO:0006355//regulation of transcription, DNA-templated;molecular_function:GO:0003700//transcr…
BraA05g009730.3C	A05	5200731	5202849	+	YES	gi|685305869|ref|XP_009143661.1|/0/PREDICTED: probable inactive poly [ADP-ribose] polymerase SRO1 [Brassica rapa]	sp|O82289|SRO1_ARATH/0.0/Probable inactive poly [ADP-ribose] polymerase SRO1 OS=Arabidopsis thaliana OX=3702 GN=SRO1 PE=1 SV=2	aly:ARALYDRAFT_675171/3e-41/hypothetical protein; K13459 disease resistance protein RPS2	NA	molecular_function:GO:0003950//NAD+ ADP-ribosyltransferase activity;	Bra005336,Bra017317	AT2G35510.1	-	GO:0016363//nuclear matrix	GO:0003950//NAD+ ADP-ribosyltransferase activity	GO:0006979//response to oxidative stress;GO:0009793//embryo development ending in seed dormancy;GO:0048573//photoperiodism, flowering;GO:0008152//metabolic process;GO:0009651//response to salt stress;GO:0010102//lateral root morphogenesis;GO:2000028;GO:0009908;GO:0009909;GO:0048573	gi|685305869|ref|XP_009143661.1|/0/PREDICTED: probable inactive poly [ADP-ribose] polymerase SRO1 [Brassica rapa]sp|O82289|SRO1_ARATH/0.0/Probable inactive poly [ADP-ribose] polymerase SRO1 OS=Arabidopsis thaliana OX=3702 GN=SRO1 PE=1 SV=2aly:ARALYDRAFT_675171/3e-41/hypothetical protein; K13459 disease resistance protein RPS2NAmolecular_function:GO:0003950//NAD+ ADP-ribosyltransferase activity;Br…
[truncated: 587 more rows]
