# Supplementary material for: Temperature-dependent jumonji demethylase modulates flowering time by targeting H3K36me2/3 in Brassica rapa
Source: Nat Commun. 2024 Jun 28;15:5470. doi: 10.1038/s41467-024-49721-z (PMC11211497; doi:10.1038/s41467-024-49721-z)
Supplement: Supplementary file 7 — Supplementary Data 4 [file 41467_2024_49721_MOESM7_ESM.xlsx]

## Sheet: QTLs(HS)
Supplementary Data 4. Identified QTL(HS)s which are associated with flowering time only under HS but not NC conditions. An F2 population, consisting of ~350 progenies, established from a cross between Par and PC, was used for the analysis. Half of the 3-week old seedlings were transferred to 7 cm3 pots and continued to grow under normal conditions (NC) until flowering time data were collected, wh…
QTL identified under HS							QTL identified under NC
CHROM	BIN_START	BIN_END	FLANKING REGION (Mb)	Δ（SNP-Index）			CHROM	BIN_START	BIN_END	FLANKING REGION (Mb)	Δ（SNP-Index）
A05	25800000	28050000	2.19727	-0.436			A01	0	1680000	1.68	-0.399646
A06	19300000	23410000	4.01367	-0.383523			A01	20900000	23460000	2.56	-0.324675
A06	24910000	26360000	1.41602	-0.379261			A02	25780000	28780000	3	0.350059
A07	8860000	11050000	2.13867	-0.358665			A05	26700000	28500000	1.8	-0.360685
A07	16310000	19020000	2.64648	-0.397017			A06	2290000	3390000	1.1	-0.317591
A07	27790000	28930000	1.11328	-0.345881			A06	3980000	5530000	1.55	-0.328217
A09	9910000	11970000	2.01172	-0.360085			A06	27940000	29170000	1.23	-0.329398
A09	12740000	13770000	1.00586	-0.35973			A10	0	13240000	13.24	-0.456907
A09	15000000	16110000	1.08398	-0.345881			A10	13440000	16000000	2.56	-0.374852
A09	16880000	18210000	1.29883	-0.35957
A09	24960000	27250000	2.23633	-0.360795
A09	32750000	34600000	1.80664	-0.365057
A09	39330000	40630000	1.26953	-0.397727
A10	41300000	45160000	3.76953	0.346893
			25.8105							28.72

## Sheet: Flowering Time
Early flowering Pool under NC		Late flowering Pool under NC		Early flowering Pool under HS		Late flowering Pool under HS
Accession	Flowering Time (DAS)	Accession	Flowering Time (DAS)	Accession	Flowering Time (DAS)	Accession	Flowering Time (DAS)
196-97#	90	196-47#	112	87#	64	197#	87
196-53#	90	196-14#	112	95#	64	56#	87
196-4#	91	196-39#	112	91#	64	155#	87
196-149#	91	196-69#	112	77#	64	123#	87
196-73#	93	196-120#	112	49#	64	2#	87
196-79#	93	196-146#	112	31#	64	163#	87
196-155#	93	196-67#	114	89#	65	142#	89
196-96#	94	196-25#	114	6#	65	136#	89
196-2#	94	196-36#	114	40#	65	7#	90
196-66#	94	196-63#	114	151#	65	181#	93
196-104#	94	196-136#	114	93#	70	72#	93
196-154#	94	196-148#	114	44#	70	22#	93
196-8#	95	196-7#	116	15#	70	195#	93
196-65#	95	196-51#	116	109#	71	32#	93
196-143#	95	196-61#	116	104#	71	178#	93
196-11#	96	196-13#	116	143#	72	127#	96
196-68#	96	196-137#	116	41#	72	190#	96
196-41#	96	196-156#	116	55#	72	73#	96
196-108#	96	196-19#	118	35#	72	4#	120
196-130#	96	196-76#	118	145#	72	18#	122
196-28#	97	196-64#	118	129#	74	186#	123
196-81#	97	196-111#	118	122#	74	184#	125
196-159#	97	196-158#	120	196#	74	141#	130
196-34#	98	196-29#	120	80#	74	138#	130
196-48#	98	196-105#	120	92#	74	160#	130
