# Supplementary material for: Temperature-dependent jumonji demethylase modulates flowering time by targeting H3K36me2/3 in Brassica rapa
Source: Nat Commun. 2024 Jun 28;15:5470. doi: 10.1038/s41467-024-49721-z (PMC11211497; doi:10.1038/s41467-024-49721-z)
Supplement: Supplementary file 8 — Supplementary Data 5 [file 41467_2024_49721_MOESM8_ESM.xlsx]

## Sheet: s1 PC DEGs
GeneID	Length	Before flowering	After flowering	log2FoldChange	Pvalue	FDR	Before Flowering VS After Flowering	Nr	Swissprot	KEGG	COG	GO	Brassica_rapa1.5_geneid	tair_transcript	tair_Pathway	tair_GO Component	tair_GO Function	tair_GO Process
BraA03g045620.3C	516	0.01	50.68	12.3072	4.18814e-30	3.62627e-28	Up	gi|685291305|ref|XP_009136602.1|/0/PREDICTED: 60S ribosomal protein L8-1-like [Brassica rapa]	sp|Q9SCZ0|NLTPC_ARATH/8e-64/Non-specific lipid-transfer protein 12 OS=Arabidopsis thaliana OX=3702 GN=LTP12 PE=3 SV=1	NA	NA	biological_process:GO:0006869//lipid transport;molecular_function:GO:0008289//lipid binding;	Bra012848,Bra038907	-	-	-	-	-
BraA01g022320.3C	360	0.01	40.39	11.9798	6.1559e-13	1.85393e-11	Up	gi|674899639|emb|CDY33268.1|/6.3902e-80/BnaA01g19350D [Brassica napus]	sp|Q9SCZ0|NLTPC_ARATH/2e-67/Non-specific lipid-transfer protein 12 OS=Arabidopsis thaliana OX=3702 GN=LTP12 PE=3 SV=1	NA	NA	biological_process:GO:0006869//lipid transport;molecular_function:GO:0008289//lipid binding;	Bra038907,Bra012848,Bra036789	-	-	-	-	-
BraA03g054370.3C	426	0.01	36.85	11.8474	3.87806e-16	1.57154e-14	Up	NA	sp|F4JL89|ATA7_ARATH/7e-67/Protein ARABIDOPSIS THALIANA ANTHER 7 OS=Arabidopsis thaliana OX=3702 GN=ATA7 PE=2 SV=2	NA	NA	NA	Bra024207	-	-	-	-	-
BraA02g018790.3C	456	0.01	34.52	11.7532	5.1964e-17	2.25949e-15	Up	gi|923528259|ref|XP_013689503.1|/9.56597e-74/PREDICTED: baculoviral IAP repeat-containing protein 7-like [Brassica napus]	NA	NA	NA	NA	Bra038343	AT1G68875.1	-	GO:0005576//extracellular region	-	GO:0010584//pollen exine formation
BraA02g039470.3C	306	0.01	26.02	11.3454	3.03122e-06	3.56013e-05	Up	gi|685277503|ref|XP_009129702.1|/0/PREDICTED: laccase-15-like [Brassica rapa] &gt;gi|392621781|gb|AFM82489.1| transparent testa BraA.TT10a [Brassica rapa]	NA	NA	NA	NA	Bra020712,Bra020711,Bra037505	-	-	-	-	-
BraA07g016880.3C	2204	0.01	24.54	11.2609	1.83656e-89	5.52545e-87	Up	gi|685332107|ref|XP_009103814.1|/1.29418e-107/PREDICTED: putative ethylene-responsive transcription factor ERF121 [Brassica rapa] &gt;gi|923671223|ref|XP_013650740.1| PREDICTED: putative ethylene-responsive transcription factor ERF121 [Brassica napus] &gt;gi|674932060|emb|CDY01446.1| BnaA07g12190D [Brassica napus]	sp|Q9FGC7|ZEP_ARATH/0.0/Zeaxanthin epoxidase, chloroplastic OS=Arabidopsis thaliana OX=3702 GN=ZEP PE=1 SV=1	brp:103829545/0.0/zeaxanthin epoxidase, chloroplastic; K09838 zeaxanthin epoxidase [EC:1.14.13.90]	Z3390/1e-27/---	biological_process:GO:0055114//oxidation-reduction process;GO:0009688//abscisic acid biosynthetic process;cellular_component:GO:0009507//chloroplast;GO:0016020//membrane;molecular_function:GO:0016491//oxidoreductase activity;GO:0071949//FAD binding;GO:0009540//zeaxanthin epoxidase [overall] activity;GO:0005515//protein binding;	Bra012127,Bra037130	AT5G67030.1	ko01100//Metabolic pathways;ko01110//Biosynthesis of secondary metabolites;ko00906//Carotenoid biosynthesis	GO:0031969//chloroplast membrane;GO:0009535//chloroplast thylakoid membrane	GO:0052663;GO:0009540//zeaxanthin epoxidase [overall] activity;GO:0071949//FAD binding;GO:0052662	GO:0009688//abscisic acid biosynthetic process;GO:0009414//response to water deprivation;GO:0010264//myo-inositol hexakisphosphate biosynthetic process;GO:0016123//xanthophyll biosynthetic process;GO:0010114//response to red light;GO:0010182//sugar mediated signaling pathway;GO:0006970//response to osmotic stress;GO:0009408//response to heat;GO:0055114//oxidation-reduction process
BraA02g004810.3C	1788	0.01	22.66	11.1459	6.80188e-66	1.4069e-63	Up	gi|685270598|ref|XP_009126321.1|/0/PREDICTED: uncharacterized protein LOC103851226 [Brassica rapa]	sp|Q9FZ87|GH317_ARATH/0.0/Indole-3-acetic acid-amido synthetase GH3.17 OS=Arabidopsis thaliana OX=3702 GN=GH3.17 PE=1 SV=1	brp:103850862/0.0/indole-3-acetic acid-amido synthetase GH3.17-like; K14487 auxin responsive GH3 gene family	NA	NA	Bra023405,Bra006196,Bra008833,Bra039630,Bra023406	AT5G13380.1	ko04075//Plant hormone signal transduction	GO:0005829//cytosol	-	GO:0009733//response to auxin
BraA01g036700.3C	2703	0.01	22.62	11.1434	3.876e-103	1.3424e-100	Up	gi|674913021|emb|CDY20139.1|/0/BnaA01g28630D [Brassica napus]	sp|Q9FN03|UVR8_ARATH/8e-43/Ultraviolet-B receptor UVR8 OS=Arabidopsis thaliana OX=3702 GN=UVR8 PE=1 SV=1	atr:18446390/5e-35/probable E3 ubiquitin-protein ligase HERC4; K10615 E3 ubiquitin-protein ligase HERC4 [EC:2.3.2.26]	XF0818/5e-24/---	NA	Bra021109,Bra027244,Bra027246	AT3G15430.2	ko04120//Ubiquitin mediated proteolysis	-	GO:0008536//Ran GTPase binding	GO:0006486//protein glycosylation
BraA07g028180.3C	1497	0.01	21.66	11.0808	1.23081e-51	1.96042e-49	Up	gi|685334489|ref|XP_009104764.1|/0/PREDICTED: putative pentatricopeptide repeat-containing protein At1g74400 [Brassica rapa]	sp|Q9CA61|C98A8_ARATH/0.0/Cytochrome P450 98A8 OS=Arabidopsis thaliana OX=3702 GN=CYP98A8 PE=1 SV=1	brp:103830693/0.0/cytochrome P450 98A8-like; K15506 cytochrome P450, family 98, subfamily A, polypeptide 8/9 [EC:1.14.13.-]	all1361/2e-24/---	biological_process:GO:0055114//oxidation-reduction process;molecular_function:GO:0005506//iron ion binding;GO:0020037//heme binding;GO:0016705//oxidoreductase activity, acting on paired donors, with incorporation or reduction of molecular oxygen;	Bra003795	-	-	-	-	-
BraA05g022710.3C	1330	0.01	19.88	10.9571	1.88003e-41	2.37275e-39	Up	gi|685323584|ref|XP_009151471.1|/0/PREDICTED: RNA-binding protein 24-A isoform X1 [Brassica rapa]	sp|Q9C809|B3GT8_ARATH/0.0/Probable beta-1,3-galactosyltransferase 8 OS=Arabidopsis thaliana OX=3702 GN=B3GALT8 PE=2 SV=1	pda:103697780/1e-158/probable beta-1,3-galactosyltransferase 6; K00734 galactosylxylosylprotein 3-beta-galactosyltransferase [EC:2.4.1.134]	NA	biological_process:GO:0006486//protein glycosylation;cellular_component:GO:0016020//membrane;molecular_function:GO:0008378//galactosyltransferase activity;	Bra010198	AT1G33430.1	-	GO:0016021//integral component of membrane;GO:0000139//Golgi membrane	GO:0008378//galactosyltransferase activity	GO:0010584//pollen exine formation;GO:0006486//protein glycosylation
BraA03g000020.3C	765	0.01	15.73	10.6193	3.2736e-20	1.79566e-18	Up	gi|565453185|ref|XP_006286466.1|/0/hypothetical protein CARUB_v10000411mg [Capsella rubella] &gt;gi|482555172|gb|EOA19364.1| hypothetical protein CARUB_v10000411mg [Capsella rubella]	sp|Q9M038|SFC1_ARATH/0.0/Mitochondrial succinate-fumarate transporter 1 OS=Arabidopsis thaliana OX=3702 GN=SFC1 PE=2 SV=1	brp:103855427/0.0/mitochondrial succinate-fumarate transporter 1; K15100 solute carrier family 25 (mitochondrial citrate transporter), member 1	NA	NA	Bra005690	AT5G01340.1	-	GO:0005743//mitochondrial inner membrane;GO:0016021//integral component of membrane	GO:0015141//succinate transmembrane transporter activity	GO:0071422//succinate transmembrane transport;GO:0006839//mitochondrial transport
BraA09g049040.3C	351	0.01	13.17	10.363	0.000168827	0.00128837	Up	gi|923604105|ref|XP_013742090.1|/1.5995e-51/PREDICTED: protein FAM133B-like [Brassica napus]	sp|Q9LXR7|PAR2_ARATH/9e-56/Transcription factor PAR2 OS=Arabidopsis thaliana OX=3702 GN=PAR2 PE=3 SV=1	NA	NA	molecular_function:GO:0046983//protein dimerization activity;	Bra007422	AT3G58850.1	-	GO:0005777//peroxisome;GO:0005829//cytosol;GO:0005634//nucleus	GO:0080007//S-nitrosoglutathione reductase activity;GO:0051903//S-(hydroxymethyl)glutathione dehydrogenase activity;GO:0008270//zinc ion binding;GO:0004022//alcohol dehydrogenase (NAD) activity	GO:0010286//heat acclimation;GO:0006355//regulation of transcription, DNA-templated;GO:0006069//ethanol oxidation;GO:0040008//regulation of growth;GO:0046292//formaldehyde metabolic process;GO:0009742//brassinosteroid mediated signaling pathway;GO:0008219//cell death;GO:0009641//shade avoidance;GO:0048316//seed development;GO:0007623//circadian rhythm
BraA06g035750.3C	300	0.01	12.9	10.3332	0.0024622	0.0130446	Up	gi|685323821|ref|XP_009151573.1|/0/PREDICTED: uncharacterized protein LOC103874902 [Brassica rapa]	NA	NA	NA	NA	Bra037505	-	-	-	-	-
BraA09g015600.3C	612	0.01	11.98	10.2264	9.77166e-10	2.05253e-08	Up	gi|685356314|ref|XP_009113068.1|/0/PREDICTED: flavin-containing monooxygenase FMO GS-OX2-like [Brassica rapa] &gt;gi|237682454|gb|ACR10274.1| flavin-monooxygenase [Brassica rapa subsp. pekinensis]	sp|Q9SI72|PMEI9_ARATH/2e-119/Pectinesterase inhibitor 9 OS=Arabidopsis thaliana OX=3702 GN=PMEI9 PE=2 SV=1	csv:101220821/5e-19/pectinesterase-like; K01051 pectinesterase [EC:3.1.1.11]	NA	molecular_function:GO:0004857//enzyme inhibitor activity;	Bra027019	-	-	-	-	-
BraA10g022080.3C	291	0.01	10.78	10.0741	0.00940296	0.0389632	Up	gi|685376974|ref|XP_009121405.1|/0/PREDICTED: phytoene synthase, chloroplastic [Brassica rapa] &gt;gi|685376976|ref|XP_009121406.1| PREDICTED: phytoene synthase, chloroplastic [Brassica rapa] &gt;gi|685376978|ref|XP_009121407.1| PREDICTED: phytoene synthase, chloroplastic [Brassica rapa]	sp|Q9FK62|SAU24_ARATH/7e-51/Auxin-responsive protein SAUR24 OS=Arabidopsis thaliana OX=3702 GN=SAUR24 PE=2 SV=1	brp:103845879/1e-63/auxin-induced protein 15A-like; K14488 SAUR family protein	NA	biological_process:GO:0009733//response to auxin;	Bra002124,Bra023657,Bra002121,Bra002130,Bra023654,Bra002126,Bra026598,Bra006433,Bra002120,Bra023663	AT5G18030.1	ko04075//Plant hormone signal transduction	GO:0019897//extrinsic component of plasma membrane;GO:0005739//mitochondrion;GO:0009507//chloroplast	-	GO:0009734//auxin-activated signaling pathway;GO:0030307//positive regulation of cell growth;GO:0007275//multicellular organism development;GO:2000012//regulation of auxin polar transport
BraA02g006760.3C	1053	0.01	10.33	10.0126	1.01548e-16	4.30857e-15	Up	gi|685270239|ref|XP_009126141.1|/0/PREDICTED: uncharacterized protein LOC103851065 [Brassica rapa]	sp|Q39173|P2_ARATH/0.0/NADP-dependent alkenal double bond reductase P2 OS=Arabidopsis thaliana OX=3702 GN=P2 PE=2 SV=2	aly:ARALYDRAFT_661540/0.0/hypothetical protein; K08070 2-alkenal reductase [EC:1.3.1.74]	SPAPB24D3.08c/2e-75/---	biological_process:GO:0055114//oxidation-reduction process;molecular_function:GO:0016491//oxidoreductase activity;	Bra023591	AT5G16960.1	-	GO:0005737//cytoplasm	GO:0016491//oxidoreductase activity;GO:0008270//zinc ion binding	GO:0055114//oxidation-reduction process;GO:0006979//response to oxidative stress
BraA06g039120.3C	606	0.01	10.19	9.99294	2.78498e-08	4.78653e-07	Up	gi|685326528|ref|XP_009101650.1|/4.66356e-137/PREDICTED: mediator of RNA polymerase II transcription subunit 8 [Brassica rapa]	sp|Q9SIN5|CR15B_ARATH/1e-12/Protein COLD-REGULATED 15B, chloroplastic OS=Arabidopsis thaliana OX=3702 GN=COR15B PE=1 SV=1	NA	NA	NA	Bra025130	-	-	-	-	-
BraA09g038600.3C	1623	0.01	9.18	9.84235	2.76334e-24	1.93661e-22	Up	gi|922437126|ref|XP_013624084.1|/1.7525e-71/PREDICTED: uncharacterized protein LOC106330072 [Brassica oleracea var. oleracea]	sp|Q7XJS0|ASHR1_ARATH/2e-10/Histone-lysine N-methyltransferase ASHR1 OS=Arabidopsis thaliana OX=3702 GN=ASHR1 PE=1 SV=2	egu:105035456/2e-11/histone-lysine N-methyltransferase ASHR2; K11426 SET and MYND domain-containing protein	YPL165c/2e-12/---	molecular_function:GO:0005515//protein binding;	Bra024688	AT1G26760.1	-	-	-	-
BraA01g042810.3C	405	0.01	9.16	9.8392	0.000329922	0.00230891	Up	gi|685383428|ref|XP_009124021.1|/1.30409e-81/PREDICTED: protein RALF-like 22 [Brassica rapa]	sp|P08971|ACP5_BRANA/1e-86/Acyl carrier protein, chloroplastic OS=Brassica napus OX=3708 GN=ACL1.C1 PE=2 SV=1	tcc:TCM_025086/8e-14/Acyl carrier protein isoform 1; K03955 NADH dehydrogenase (ubiquinone) 1 alpha/beta subcomplex 1	asr3342/8e-18/---	NA	Bra040638,Bra001134	AT3G05020.1	ko01100//Metabolic pathways;ko00190//Oxidative phosphorylation	GO:0005829//cytosol;GO:0009507//chloroplast	GO:0000036//ACP phosphopantetheine attachment site binding involved in fatty acid biosynthetic process	GO:0006633//fatty acid biosynthetic process;GO:0035196//production of miRNAs involved in gene silencing by miRNA;GO:0010267//production of ta-siRNAs involved in RNA interference;GO:0051607//defense response to virus
BraA01g005550.3C	1365	0.01	8.82	9.78463	2.44308e-19	1.25245e-17	Up	gi|567217676|ref|XP_006412467.1|/4.55028e-119/hypothetical protein EUTSA_v10026373mg [Eutrema salsugineum] &gt;gi|685345449|ref|XP_009108871.1| PREDICTED: V-type proton ATPase subunit c&apos;&apos;-like [Brassica rapa] &gt;gi|922450930|ref|XP_013628461.1| PREDICTED: V-type proton ATPase subunit c&apos;&apos;2 [Brassica oleracea var. oleracea] &gt;gi|923505080|ref|XP_013663107.1| PREDICTED: V-type…	sp|Q9SVM9|CER26_ARATH/1e-19/Protein ECERIFERUM 26 OS=Arabidopsis thaliana OX=3702 GN=CER26 PE=2 SV=1	sita:101779453/3e-52/protein ECERIFERUM 26-like; K09419 heat shock transcription factor, other eukaryote	NA	molecular_function:GO:0016747//transferase activity, transferring acyl groups other than amino-acyl groups;	Bra011353	AT4G29250.1	ko01100//Metabolic pathways;ko01110//Biosynthesis of secondary metabolites;ko00940//Phenylpropanoid biosynthesis;ko00945//Stilbenoid, diarylheptanoid and gingerol biosynthesis;ko00941//Flavonoid biosynthesis	GO:0005737//cytoplasm	GO:0016747//transferase activity, transferring acyl groups other than amino-acyl groups	GO:0008152//metabolic process
BraA06g001650.3C	360	0.01	8.66	9.75822	0.0024622	0.0130771	Up	gi|674878215|emb|CDY53812.1|/0/BnaA06g01710D [Brassica napus]	NA	NA	NA	NA	Bra019004	-	-	-	-	-
BraA01g001190.3C	369	0.01	8.23	9.68475	0.0024622	0.0130702	Up	gi|685256267|ref|XP_009132731.1|/0/PREDICTED: probable hexokinase-like 2 protein [Brassica rapa]	sp|Q9T068|EPFL2_ARATH/1e-68/EPIDERMAL PATTERNING FACTOR-like protein 2 OS=Arabidopsis thaliana OX=3702 GN=EPFL2 PE=2 SV=1	NA	NA	NA	Bra011787,Bra010613	-	-	-	-	-
BraA01g031920.3C	804	0.01	8.2	9.67948	9.77166e-10	2.05108e-08	Up	gi|685264335|ref|XP_009109171.1|/0/PREDICTED: protein FAR-RED ELONGATED HYPOCOTYL 3-like isoform X1 [Brassica rapa]	sp|Q9LRM2|CRR17_ARATH/1e-84/Putative cysteine-rich repeat secretory protein 17 OS=Arabidopsis thaliana OX=3702 GN=CRRSP17 PE=3 SV=1	aly:ARALYDRAFT_898652/3e-31/hypothetical protein; K00128 aldehyde dehydrogenase (NAD+) [EC:1.2.1.3]	NA	NA	Bra023854	AT3G22040.1	-	GO:0005576//extracellular region;GO:0016021//integral component of membrane	-	-
BraA05g034940.3C	1845	0.01	8.11	9.66356	7.23592e-25	5.11928e-23	Up	gi|685312407|ref|XP_009146767.1|/2.27201e-128/PREDICTED: uncharacterized protein LOC103870394 [Brassica rapa]	sp|Q08891|FACR2_ARATH/0.0/Fatty acyl-CoA reductase 2 OS=Arabidopsis thaliana OX=3702 GN=FAR2 PE=1 SV=2	brp:103870288/0.0/fatty acyl-CoA reductase 2-like; K13356 alcohol-forming fatty acyl-CoA reductase [EC:1.2.1.84]	all2641_2/3e-09/---	NA	Bra034793,Bra038691	AT3G11980.1	ko04146//Peroxisome;ko00073//Cutin, suberine and wax biosynthesis	GO:0005829//cytosol;GO:0009506//plasmodesma;GO:0009941//chloroplast envelope;GO:0005886//plasma membrane;GO:0048046//apoplast	GO:0008705//methionine synthase activity;GO:0016628//oxidoreductase activity, acting on the CH-CH group of donors, NAD or NADP as acceptor;GO:0003871//5-methyltetrahydropteroyltriglutamate-homocysteine S-methyltransferase activity;GO:0080019//fatty-acyl-CoA reductase (alcohol-forming) activity	GO:0009086//methionine biosynthetic process;GO:0055114//oxidation-reduction process;GO:0009651//response to salt stress;GO:0035336//long-chain fatty-acyl-CoA metabolic process;GO:0010345//suberin biosynthetic process;GO:0010584//pollen exine formation;GO:0046686//response to cadmium ion;GO:0050667//homocysteine metabolic process
BraA10g010470.3C	657	0.01	8.02	9.64746	2.07842e-07	3.08911e-06	Up	gi|674932921|emb|CDY00531.1|/6.36153e-95/BnaA10g07420D [Brassica napus]	sp|Q9LT93|AGL71_ARATH/7e-106/MADS-box protein AGL71 OS=Arabidopsis thaliana OX=3702 GN=AGL71 PE=2 SV=1	egu:105058117/1e-41/truncated transcription factor CAULIFLOWER A-like; K09264 MADS-box transcription factor, plant	YPL089c/1e-14/---	biological_process:GO:0006355//regulation of transcription, DNA-templated;cellular_component:GO:0005634//nucleus;molecular_function:GO:0003700//transcription factor activity, sequence-specific DNA binding;	Bra028283,Bra029154,Bra029314	AT5G51870.3	-	GO:0005634//nucleus	GO:0003677//DNA binding;GO:0046983//protein dimerization activity;GO:0003700//transcription factor activity, sequence-specific DNA binding	GO:0009909//regulation of flower development;GO:0006355//regulation of transcription, DNA-templated
BraA03g045650.3C	339	0.01	7.63	9.57554	0.00940296	0.0390066	Up	gi|685291311|ref|XP_009136605.1|/3.61486e-172/PREDICTED: proteasome subunit alpha type-7-A [Brassica rapa]	NA	egr:104426350/3e-45/macrophage migration inhibitory factor homolog; K07253 phenylpyruvate tautomerase [EC:5.3.2.1]	NA	NA	Bra012845,Bra036784	AT3G51660.1	ko00511//Other glycan degradation;ko00350//Tyrosine metabolism;ko00360//Phenylalanine metabolism	GO:0005777//peroxisome	-	GO:0009684//indoleacetic acid biosynthetic process;GO:0051707//response to other organism;GO:0006954//inflammatory response;GO:0006569//tryptophan catabolic process
BraA10g007970.3C	342	0.01	7.49	9.54882	0.00940296	0.0389794	Up	gi|674904947|emb|CDY28132.1|/3.3972e-100/BnaC06g03130D [Brassica napus]	NA	NA	NA	NA	Bra036929	-	-	-	-	-
BraA06g027970.3C	1302	0.01	6.85	9.41996	2.15992e-14	7.56861e-13	Up	gi|685321091|ref|XP_009150559.1|/5.66289e-152/PREDICTED: probable WRKY transcription factor 51 isoform X2 [Brassica rapa]	NA	NA	NA	NA	Bra024304	AT5G64510.1	-	GO:0009507//chloroplast;GO:0005783//endoplasmic reticulum	-	GO:0009555//pollen development;GO:0006457//protein folding;GO:0009644//response to high light intensity;GO:0006984//ER-nucleus signaling pathway;GO:0034976//response to endoplasmic reticulum stress;GO:0042542//response to hydrogen peroxide;GO:0009408//response to heat
BraA01g016680.3C	3705	0.01	6.79	9.40727	1.72731e-43	2.31748e-41	Up	gi|685260407|ref|XP_009139739.1|/0/PREDICTED: protein CHLOROPLAST IMPORT APPARATUS 2 [Brassica rapa]	sp|Q8LPK2|AB2B_ARATH/0.0/ABC transporter B family member 2 OS=Arabidopsis thaliana OX=3702 GN=ABCB2 PE=1 SV=3	brp:103863726/0.0/ABC transporter B family member 2; K05658 ATP-binding cassette, subfamily B (MDR/TAP), member 1 [EC:3.6.3.44]	SPCC663.03/0.0/---	biological_process:GO:0055085//transmembrane transport;GO:0006810//transport;cellular_component:GO:0016021//integral component of membrane;molecular_function:GO:0042626//ATPase activity, coupled to transmembrane movement of substances;GO:0005524//ATP binding;GO:0016887//ATPase activity;	Bra013936,Bra019135,Bra019907,Bra027825	AT4G25960.1	ko02010//ABC transporters	GO:0009507//chloroplast;GO:0016021//integral component of membrane;GO:0005886//plasma membrane	GO:0010329//auxin efflux transmembrane transporter activity;GO:0042626//ATPase activity, coupled to transmembrane movement of substances;GO:0005524//ATP binding	GO:0010048//vernalization response;GO:0010541//acropetal auxin transport;GO:0043481//anthocyanin accumulation in tissues in response to UV light;GO:0010540//basipetal auxin transport;GO:0010315//auxin efflux;GO:0055085//transmembrane transport;GO:0008152//metabolic process;GO:0048440//carpel development
BraA09g045310.3C	699	0.01	6.39	9.31967	1.55112e-06	1.942e-05	Up	gi|685363957|ref|XP_009116196.1|/0/PREDICTED: AP2-like ethylene-responsive transcription factor SMZ [Brassica rapa] &gt;gi|674864500|emb|CDY68119.1| BnaA09g54740D [Brassica napus]	sp|P35632|AP3_ARATH/3e-163/Floral homeotic protein APETALA 3 OS=Arabidopsis thaliana OX=3702 GN=AP3 PE=1 SV=1	brp:103841349/2e-169/floral homeotic protein APETALA 3; K09264 MADS-box transcription factor, plant	YPL089c/5e-13/---	biological_process:GO:0006355//regulation of transcription, DNA-templated;cellular_component:GO:0005634//nucleus;molecular_function:GO:0003700//transcription factor activity, sequence-specific DNA binding;	Bra007067,Bra014822	AT3G54340.1	-	GO:0005634//nucleus	GO:0046983//protein dimerization activity;GO:0003677//DNA binding;GO:0003700//transcription factor activity, sequence-specific DNA binding	GO:0009827//plant-type cell wall modification;GO:0010093//specification of floral organ identity;GO:0006355//regulation of transcription, DNA-templated;GO:0048507//meristem development;GO:0009909//regulation of flower development;GO:0048481//plant ovule development;GO:0009860//pollen tube growth;GO:0048441//petal development;GO:0048443//stamen development
BraA01g039260.3C	1961	0.01	5.75	9.16742	4.77428e-19	2.38995e-17	Up	gi|674245817|gb|KFK38582.1|/0/hypothetical protein AALP_AA3G132300 [Arabis alpina]	sp|Q08891|FACR2_ARATH/0.0/Fatty acyl-CoA reductase 2 OS=Arabidopsis thaliana OX=3702 GN=FAR2 PE=1 SV=2	brp:103845856/0.0/fatty acyl-CoA reductase 2; K13356 alcohol-forming fatty acyl-CoA reductase [EC:1.2.1.84]	Rv0101_4/2e-09/---	NA	Bra038691,Bra034793	AT3G11980.1	ko04146//Peroxisome;ko00073//Cutin, suberine and wax biosynthesis	GO:0005829//cytosol;GO:0009506//plasmodesma;GO:0009941//chloroplast envelope;GO:0005886//plasma membrane;GO:0048046//apoplast	GO:0008705//methionine synthase activity;GO:0016628//oxidoreductase activity, acting on the CH-CH group of donors, NAD or NADP as acceptor;GO:0003871//5-methyltetrahydropteroyltriglutamate-homocysteine S-methyltransferase activity;GO:0080019//fatty-acyl-CoA reductase (alcohol-forming) activity	GO:0009086//methionine biosynthetic process;GO:0055114//oxidation-reduction process;GO:0009651//response to salt stress;GO:0035336//long-chain fatty-acyl-CoA metabolic process;GO:0010345//suberin biosynthetic process;GO:0010584//pollen exine formation;GO:0046686//response to cadmium ion;GO:0050667//homocysteine metabolic process
BraA03g014690.3C	765	0.01	5.65	9.14211	1.55112e-06	1.94363e-05	Up	gi|685283192|ref|XP_009132508.1|/2.83404e-63/PREDICTED: EKC/KEOPS complex subunit LAGE3-like [Brassica rapa]	sp|Q9LRM2|CRR17_ARATH/3e-83/Putative cysteine-rich repeat secretory protein 17 OS=Arabidopsis thaliana OX=3702 GN=CRRSP17 PE=3 SV=1	aly:ARALYDRAFT_898652/5e-22/hypothetical protein; K00128 aldehyde dehydrogenase (NAD+) [EC:1.2.1.3]	NA	NA	Bra029094,Bra031316,Bra033915,Bra031320	-	-	-	-	-
BraA02g006740.3C	813	0.01	5.48	9.09803	7.93734e-07	1.0484e-05	Up	gi|674876654|emb|CDY55668.1|/2.69688e-83/BnaC06g04680D [Brassica napus]	sp|Q9FGW0|FLA20_ARATH/5e-09/Putative fasciclin-like arabinogalactan protein 20 OS=Arabidopsis thaliana OX=3702 GN=FLA20 PE=3 SV=1	NA	NA	NA	Bra023589	-	-	-	-	-
BraA08g021740.3C	2355	0.01	5.45	9.09011	5.8776e-22	3.58005e-20	Up	gi|685346953|ref|XP_009109432.1|/0/PREDICTED: F-box/kelch-repeat protein SKIP6-like [Brassica rapa]	sp|Q9SZJ2|GRDP2_ARATH/0.0/Glycine-rich domain-containing protein 2 OS=Arabidopsis thaliana OX=3702 GN=GRDP2 PE=2 SV=1	vcn:VOLCADRAFT_88194/3e-11/hypothetical protein; K05747 Wiskott-Aldrich syndrome protein	XF0818/1e-07/---	NA	Bra010619,Bra030220,Bra017861	AT4G37900.1	-	GO:0005737//cytoplasm	-	GO:2000028//regulation of photoperiodism, flowering;GO:0071470//cellular response to osmotic stress;GO:0010928//regulation of auxin mediated signaling pathway;GO:0006865//amino acid transport
BraA08g009890.3C	804	0.01	5.38	9.07146	1.55112e-06	1.94037e-05	Up	gi|674914850|emb|CDY18323.1|/5.33247e-41/BnaC09g30730D [Brassica napus]	sp|P0DO00|AMO2_ARATH/2e-130/Primary amine oxidase 2 OS=Arabidopsis thaliana OX=3702 GN=At1g31672 PE=3 SV=1	brp:103833801/0.0/primary amine oxidase; K00276 primary-amine oxidase [EC:1.4.3.21]	alr3431/6e-15/---	NA	Bra038432	AT1G31710.1	ko01100//Metabolic pathways;ko01110//Biosynthesis of secondary metabolites;ko00350//Tyrosine metabolism;ko00260//Glycine, serine and threonine metabolism;ko00360//Phenylalanine metabolism;ko00410//beta-Alanine metabolism;ko00960//Tropane, piperidine and pyridine alkaloid biosynthesis;ko00950//Isoquinoline alkaloid biosynthesis	GO:0016021//integral component of membrane;GO:0005576//extracellular region;GO:0009507//chloroplast	GO:0048038//quinone binding;GO:0005507//copper ion binding;GO:0008131//primary amine oxidase activity	GO:0009684//indoleacetic acid biosynthetic process;GO:0009805//coumarin biosynthetic process;GO:0055114//oxidation-reduction process;GO:0009611//response to wounding;GO:0006569//tryptophan catabolic process
BraA06g025860.3C	723	0.01	5.19	9.01959	1.1576e-05	0.000119305	Up	gi|674933141|emb|CDY00301.1|/2.80331e-151/BnaA06g22020D [Brassica napus]	sp|Q9C7U7|MYB20_ARATH/6e-72/Transcription factor MYB20 OS=Arabidopsis thaliana OX=3702 GN=MYB20 PE=2 SV=1	brp:103874666/0.0/protein ODORANT1; K09422 myb proto-oncogene protein, plant	ECU11g1690/7e-26/---	molecular_function:GO:0003677//DNA binding;	NA	AT5G62320.1	ko04626//Plant-pathogen interaction	GO:0005634//nucleus	GO:0003700//transcription factor activity, sequence-specific DNA binding;GO:0003677//DNA binding;GO:0003682//chromatin binding	GO:0006355//regulation of transcription, DNA-templated
BraA03g007450.3C	558	0.01	5.15	9.00843	0.000644736	0.00413244	Up	gi|685281261|ref|XP_009131537.1|/0/PREDICTED: biotin carboxyl carrier protein of acetyl-CoA carboxylase 1, chloroplastic-like [Brassica rapa] &gt;gi|674955108|emb|CDX78688.1| BnaA03g06000D [Brassica napus]	sp|Q9M015|Y5161_ARATH/6e-08/Uncharacterized protein At5g01610 OS=Arabidopsis thaliana OX=3702 GN=At5g01610 PE=1 SV=1	vcn:VOLCADRAFT_121342/3e-09/hypothetical protein; K11323 histone arginine demethylase JMJD6 [EC:1.14.11.-]	NA	NA	Bra006351	AT5G16380.1	-	GO:0009507//chloroplast	-	-
BraA03g043320.3C	447	0.01	5.11	8.99718	0.00481164	0.0226084	Up	gi|674931259|emb|CDY02252.1|/0/BnaA03g39150D [Brassica napus]	sp|Q9SLE4|UBC29_ARATH/6e-96/Ubiquitin-conjugating enzyme E2 29 OS=Arabidopsis thaliana OX=3702 GN=UBC29 PE=2 SV=1	brp:103860482/1e-108/ubiquitin-conjugating enzyme E2 29-like; K06689 ubiquitin-conjugating enzyme E2 D/E [EC:2.3.2.23]	SPBC119.02/2e-84/---	NA	Bra013049,Bra001995,Bra002842	AT2G16740.1	ko04141//Protein processing in endoplasmic reticulum;ko04120//Ubiquitin mediated proteolysis	GO:0005737//cytoplasm	GO:0016881//acid-amino acid ligase activity;GO:0004842//ubiquitin-protein transferase activity;GO:0005524//ATP binding	GO:0051510//regulation of unidimensional cell growth;GO:0043248//proteasome assembly;GO:0043161//proteasome-mediated ubiquitin-dependent protein catabolic process;GO:0051788//response to misfolded protein;GO:0016567//protein ubiquitination;GO:0042023//DNA endoreduplication
BraA02g023150.3C	1653	0.01	4.97	8.9571	8.24858e-14	2.72075e-12	Up	gi|923537004|ref|XP_013718683.1|/0/PREDICTED: GDSL esterase/lipase EXL4-like isoform X1 [Brassica napus] &gt;gi|674865637|emb|CDY67584.1| BnaCnng55570D [Brassica napus] &gt;gi|674893780|emb|CDY39069.1| BnaA02g17580D [Brassica napus] &gt;gi|674919644|emb|CDY13524.1| BnaC02g23350D [Brassica napus]	sp|Q84WV2|BGL20_ARATH/0.0/Beta-glucosidase 20 OS=Arabidopsis thaliana OX=3702 GN=BGLU20 PE=2 SV=1	brp:103852995/0.0/beta-glucosidase 20; K01188 beta-glucosidase [EC:3.2.1.21]	BH1923/4e-88/---	biological_process:GO:0005975//carbohydrate metabolic process;molecular_function:GO:0004553//hydrolase activity, hydrolyzing O-glycosyl compounds;	Bra008230,Bra030386	AT1G75940.1	ko00906//Carotenoid biosynthesis;ko00380//Tryptophan metabolism	GO:0005788//endoplasmic reticulum lumen;GO:0016020//membrane	GO:0016298//lipase activity;GO:0008422//beta-glucosidase activity	GO:0006629//lipid metabolic process;GO:0005975//carbohydrate metabolic process;GO:0010584//pollen exine formation;GO:0019953//sexual reproduction
BraA04g013240.3C	489	0.01	4.93	8.94544	0.0024622	0.0130376	Up	gi|685298469|ref|XP_009140013.1|/0/PREDICTED: uncharacterized protein LOC103863999 [Brassica rapa]	sp|Q0WPX7|BAG2_ARATH/9e-18/BAG family molecular chaperone regulator 2 OS=Arabidopsis thaliana OX=3702 GN=BAG2 PE=1 SV=1	NA	NA	molecular_function:GO:0005515//protein binding;	Bra025558	AT5G40630.1	-	GO:0005634//nucleus	-	-
BraA01g020530.3C	1218	0.01	4.73	8.8857	1.90959e-09	3.87974e-08	Up	gi|685261610|ref|XP_009146295.1|/0/PREDICTED: glucan endo-1,3-beta-glucosidase, basic vacuolar isoform [Brassica rapa]	sp|O23474|PER40_ARATH/0.0/Peroxidase 40 OS=Arabidopsis thaliana OX=3702 GN=PER40 PE=2 SV=2	brp:103869933/0.0/peroxidase 40; K00430 peroxidase [EC:1.11.1.7]	NA	biological_process:GO:0006979//response to oxidative stress;GO:0055114//oxidation-reduction process;molecular_function:GO:0004601//peroxidase activity;GO:0020037//heme binding;	Bra033551	AT4G16270.1	ko01100//Metabolic pathways;ko01110//Biosynthesis of secondary metabolites;ko00940//Phenylpropanoid biosynthesis	GO:0016021//integral component of membrane;GO:0005576//extracellular region	GO:0046872//metal ion binding;GO:0020037//heme binding;GO:0004601//peroxidase activity	GO:0006979//response to oxidative stress;GO:0042744//hydrogen peroxide catabolic process;GO:0055114//oxidation-reduction process
BraA09g019310.3C	717	0.01	4.63	8.85487	4.42078e-05	0.000393641	Up	gi|685358789|ref|XP_009114023.1|/0/PREDICTED: uncharacterized protein LOC103839268 [Brassica rapa]	sp|O22227|MIZ1_ARATH/1e-34/Protein MIZU-KUSSEI 1 OS=Arabidopsis thaliana OX=3702 GN=MIZ1 PE=1 SV=1	NA	NA	NA	Bra027444	AT5G42680.2	-	GO:0009507//chloroplast	-	-
BraA01g043470.3C	788	0.01	4.28	8.74147	5.44242e-08	8.87746e-07	Up	gi|923604643|ref|XP_013742264.1|/0/PREDICTED: disease resistance protein TAO1-like [Brassica napus]	sp|Q9SRV3|LBD20_ARATH/2e-155/LOB domain-containing protein 20 OS=Arabidopsis thaliana OX=3702 GN=LBD20 PE=2 SV=1	ppp:PHYPADRAFT_18666/3e-57/hypothetical protein; K13944	NA	molecular_function:GO:0005515//protein binding;GO:0003676//nucleic acid binding;	Bra036436,Bra036435,Bra001087,Bra036434,Bra026333,Bra001088	AT3G03760.1	-	GO:0005634//nucleus	-	GO:0009867//jasmonic acid mediated signaling pathway;GO:1900150//regulation of defense response to fungus
BraA02g030590.3C	1554	0.01	4.27	8.73809	3.42858e-11	8.53135e-10	Up	gi|685382998|ref|XP_009123868.1|/0/PREDICTED: transcription initiation factor TFIID subunit 4b-like isoform X1 [Brassica rapa] &gt;gi|923859554|ref|XP_013706138.1| PREDICTED: transcription initiation factor TFIID subunit 4b-like isoform X1 [Brassica napus]	sp|Q9ZWT3|PHT16_ARATH/0.0/Probable inorganic phosphate transporter 1-6 OS=Arabidopsis thaliana OX=3702 GN=PHT1-6 PE=1 SV=1	brp:103848817/0.0/probable inorganic phosphate transporter 1-6; K08176 MFS transporter, PHS family, inorganic phosphate transporter	TVN0123/2e-87/---	biological_process:GO:0006817//phosphate ion transport;GO:0055085//transmembrane transport;cellular_component:GO:0016021//integral component of membrane;molecular_function:GO:0022857//transmembrane transporter activity;GO:0005315//inorganic phosphate transmembrane transporter activity;	Bra035976,Bra027486	AT5G43340.1	-	GO:0005887//integral component of plasma membrane	GO:0015114//phosphate ion transmembrane transporter activity;GO:0005351//sugar:proton symporter activity;GO:0005315//inorganic phosphate transmembrane transporter activity	GO:0098655//cation transmembrane transport;GO:0006817//phosphate ion transport
BraA02g040480.3C	576	0.01	4.23	8.72451	0.00125995	0.00738877	Up	gi|685277717|ref|XP_009129804.1|/0/PREDICTED: F-box protein At5g49610 [Brassica rapa]	sp|Q6NNI3|LSH1_ARATH/6e-135/Protein LIGHT-DEPENDENT SHORT HYPOCOTYLS 1 OS=Arabidopsis thaliana OX=3702 GN=LSH1 PE=1 SV=1	bvg:104900765/5e-06/formin-A-like; K05747 Wiskott-Aldrich syndrome protein	NA	NA	Bra020610,Bra036134,Bra009997,Bra001109,Bra040188,Bra040137	AT5G28490.1	-	GO:0005634//nucleus	GO:0003677//DNA binding	GO:0010114//response to red light;GO:0006355//regulation of transcription, DNA-templated;GO:0009637//response to blue light;GO:0009826//unidimensional cell growth;GO:0010218//response to far red light
BraA09g037210.3C	762	0.01	4.22	8.7211	5.92362e-06	6.51773e-05	Up	gi|685361788|ref|XP_009115297.1|/3.76323e-164/PREDICTED: mRNA turnover protein 4 homolog [Brassica rapa] &gt;gi|923711989|ref|XP_013662722.1| PREDICTED: mRNA turnover protein 4 homolog [Brassica napus]	sp|O04067|AGL9_SINAL/7e-170/Agamous-like MADS-box protein AGL9 homolog OS=Sinapis alba OX=3728 GN=AGL9 PE=2 SV=1	gmx:100786066/1e-101/developmental protein SEPALLATA 1-like; K09264 MADS-box transcription factor, plant	YPL089c/5e-12/---	biological_process:GO:0006355//regulation of transcription, DNA-templated;cellular_component:GO:0005634//nucleus;molecular_function:GO:0003700//transcription factor activity, sequence-specific DNA binding;	Bra032814,Bra030032,Bra010955,Bra026543,Bra025126,Bra035952,Bra004361,Bra004007	AT1G24260.2	-	GO:0005634//nucleus	GO:0003677//DNA binding;GO:0046983//protein dimerization activity;GO:0003700//transcription factor activity, sequence-specific DNA binding	GO:0048507//meristem development;GO:0006355//regulation of transcription, DNA-templated;GO:0048481//plant ovule development;GO:0010093//specification of floral organ identity;GO:0001708//cell fate specification;GO:0048833//specification of floral organ number
BraA03g051340.3C	1209	0.33	138.13	8.70934	2.36902e-250	2.20504e-247	Up	gi|685292869|ref|XP_009137359.1|/0/PREDICTED: probable WRKY transcription factor 29 [Brassica rapa]	sp|Q93YP7|COQ2_ARATH/0.0/4-hydroxybenzoate polyprenyltransferase, mitochondrial OS=Arabidopsis thaliana OX=3702 GN=PPT1 PE=2 SV=1	brp:103861424/0.0/4-hydroxybenzoate polyprenyltransferase, mitochondrial-like; K06125 4-hydroxybenzoate polyprenyltransferase [EC:2.5.1.39]	mll7442/3e-83/---	biological_process:GO:0006952//defense response;GO:0009607//response to biotic stimulus;cellular_component:GO:0016021//integral component of membrane;molecular_function:GO:0016765//transferase activity, transferring alkyl or aryl (other than methyl) groups;	Bra019283,Bra013720,Bra019280,Bra019278,Bra034100,Bra013721,Bra034099	AT4G23660.2	ko01100//Metabolic pathways;ko01110//Biosynthesis of secondary metabolites;ko00130//Ubiquinone and other terpenoid-quinone biosynthesis	GO:0016021//integral component of membrane;GO:0005743//mitochondrial inner membrane;GO:0005886//plasma membrane	GO:0002083//4-hydroxybenzoate decaprenyltransferase activity;GO:0047293//4-hydroxybenzoate nonaprenyltransferase activity	GO:0006744//ubiquinone biosynthetic process;GO:0008299//isoprenoid biosynthetic process;GO:0009793//embryo development ending in seed dormancy
BraA06g008630.3C	1584	0.01	4.18	8.70736	3.42858e-11	8.52423e-10	Up	gi|674888026|emb|CDY44637.1|/1.32868e-30/BnaC04g06250D [Brassica napus]	sp|Q9FMY1|C86B1_ARATH/1e-170/Cytochrome P450 86B1 OS=Arabidopsis thaliana OX=3702 GN=CYP86B1 PE=2 SV=1	brp:103872200/0.0/cytochrome P450 86B1; K15402 fatty acid omega-hydroxylase [EC:1.14.-.-]	VNG0422G/8e-27/---	biological_process:GO:0055114//oxidation-reduction process;molecular_function:GO:0020037//heme binding;GO:0005506//iron ion binding;GO:0016705//oxidoreductase activity, acting on paired donors, with incorporation or reduction of molecular oxygen;	Bra019812,Bra016739	-	-	-	-	-
BraA06g015840.3C	1142	0.01	4.13	8.69	1.06356e-07	1.65768e-06	Up	gi|674903545|emb|CDY29526.1|/0/BnaA06g14440D [Brassica napus]	NA	NA	NA	biological_process:GO:0006508//proteolysis;molecular_function:GO:0008234//cysteine-type peptidase activity;	Bra033873,Bra001272	-	-	-	-	-
BraA02g045370.3C	468	0.01	4.13	8.69	0.00940296	0.038974	Up	gi|674895014|emb|CDY37832.1|/0/BnaAnng04930D [Brassica napus]	NA	NA	NA	NA	Bra031843,Bra024431	-	-	-	-	-
BraA05g009260.3C	876	0.01	4.02	8.65105	1.1576e-05	0.00011914	Up	gi|17821|emb|CAA78762.1|/0/glycine-rich_protein_(aa1-291) [Brassica napus]	sp|Q9SIH2|DOT1_ARATH/3e-156/Glycine-rich protein DOT1 OS=Arabidopsis thaliana OX=3702 GN=DOT1 PE=2 SV=1	sly:101262608/3e-91/formin-like protein 20; K02184 formin 2	XF0818/2e-55/---	NA	Bra023050	AT2G36120.1	-	-	-	-
BraA05g025260.3C	516	0.01	4.01	8.64746	0.00481164	0.022587	Up	gi|685309650|ref|XP_009145435.1|/2.60278e-90/PREDICTED: uncharacterized protein LOC103869123 [Brassica rapa]	sp|Q9LRM2|CRR17_ARATH/8e-57/Putative cysteine-rich repeat secretory protein 17 OS=Arabidopsis thaliana OX=3702 GN=CRRSP17 PE=3 SV=1	aly:ARALYDRAFT_898652/8e-24/hypothetical protein; K00128 aldehyde dehydrogenase (NAD+) [EC:1.2.1.3]	NA	NA	Bra031319,Bra033915,Bra031320,Bra031318	-	-	-	-	-
BraA07g025440.3C	558	0.01	3.99	8.64024	0.0024622	0.0130307	Up	gi|674965685|emb|CDX67928.1|/0/BnaA07g19680D [Brassica napus]	sp|D7KXP8|CSPLM_ARALL/1e-104/CASP-like protein ARALYDRAFT_316979 OS=Arabidopsis lyrata subsp. lyrata OX=81972 GN=ARALYDRAFT_316979 PE=3 SV=2	NA	NA	NA	Bra003530	AT1G79780.1	-	GO:0016021//integral component of membrane;GO:0005739//mitochondrion;GO:0005886//plasma membrane	-	-
BraA04g008210.3C	846	0.01	3.92	8.61471	4.42078e-05	0.000393288	Up	gi|674932235|emb|CDY01179.1|/0/BnaA04g06400D [Brassica napus]	sp|Q9SVM9|CER26_ARATH/3e-161/Protein ECERIFERUM 26 OS=Arabidopsis thaliana OX=3702 GN=CER26 PE=2 SV=1	cmo:103501534/8e-06/omega-hydroxypalmitate O-feruloyl transferase; K15400 omega-hydroxypalmitate O-feruloyl transferase [EC:2.3.1.188]	NA	NA	Bra032743	AT4G13840.1	ko01100//Metabolic pathways;ko01110//Biosynthesis of secondary metabolites;ko00940//Phenylpropanoid biosynthesis;ko00945//Stilbenoid, diarylheptanoid and gingerol biosynthesis;ko00941//Flavonoid biosynthesis;ko00073//Cutin, suberine and wax biosynthesis	GO:0005829//cytosol	GO:0016747//transferase activity, transferring acyl groups other than amino-acyl groups	GO:0071555//cell wall organization;GO:0019761//glucosinolate biosynthetic process;GO:0010025//wax biosynthetic process;GO:0042761//very long-chain fatty acid biosynthetic process
BraA09g024120.3C	777	0.01	3.88	8.59991	8.63912e-05	0.000711015	Up	gi|674938606|emb|CDX94879.1|/5.78804e-170/BnaC03g43090D [Brassica napus]	sp|P29383|AGL3_ARATH/6e-155/Agamous-like MADS-box protein AGL3 OS=Arabidopsis thaliana OX=3702 GN=AGL3 PE=1 SV=2	vvi:100232936/7e-92/MADS-box protein CMB1; K09264 MADS-box transcription factor, plant	YPL089c/6e-13/---	biological_process:GO:0006355//regulation of transcription, DNA-templated;cellular_component:GO:0005634//nucleus;molecular_function:GO:0003700//transcription factor activity, sequence-specific DNA binding;	Bra017376,Bra025126,Bra026543,Bra006322,Bra035952	AT2G03710.2	-	GO:0005634//nucleus	GO:0003677//DNA binding;GO:0046983//protein dimerization activity;GO:0003700//transcription factor activity, sequence-specific DNA binding	GO:0048442//sepal development;GO:0010048//vernalization response;GO:0010076//maintenance of floral meristem identity;GO:0048440//carpel development;GO:0006355//regulation of transcription, DNA-templated;GO:0048441//petal development;GO:0043481//anthocyanin accumulation in tissues in response to UV light;GO:0048443//stamen development
BraA04g002990.3C	486	0.01	3.87	8.59619	0.00940296	0.0390229	Up	gi|685296258|ref|XP_009138983.1|/1.15188e-130/PREDICTED: dirigent protein 21-like [Brassica rapa]	NA	NA	NA	NA	Bra014597,Bra007369	AT3G57950.1	-	GO:0009507//chloroplast	-	-
BraA03g047210.3C	1163	0.01	3.86	8.59246	2.78498e-08	4.77826e-07	Up	gi|685291702|ref|XP_009136791.1|/0/PREDICTED: LOW QUALITY PROTEIN: cysteine-rich receptor-like protein kinase 13 [Brassica rapa]	sp|Q9FFQ4|FLS5_ARATH/9e-34/Probable flavonol synthase 5 OS=Arabidopsis thaliana OX=3702 GN=FLS5 PE=2 SV=1	aly:ARALYDRAFT_667796/1e-33/hypothetical protein; K05278 flavonol synthase [EC:1.14.11.23]	PA0147/8e-60/---	biological_process:GO:0055114//oxidation-reduction process;molecular_function:GO:0016491//oxidoreductase activity;	Bra012691,Bra021081	AT4G16765.1	-	GO:0005737//cytoplasm	GO:0005506//iron ion binding;GO:0016706//oxidoreductase activity, acting on paired donors, with incorporation or reduction of molecular oxygen, 2-oxoglutarate as one donor, and incorporation of one atom each of oxygen into both donors	GO:0055114//oxidation-reduction process
BraA01g030440.3C	852	0.01	3.86	8.59246	4.42078e-05	0.000393054	Up	gi|922485667|ref|XP_013583368.1|/1.2217e-41/PREDICTED: uncharacterized protein LOC106292314 [Brassica oleracea var. oleracea]	sp|Q9M1K9|ATA1_ARATH/9e-164/Short-chain dehydrogenase reductase ATA1 OS=Arabidopsis thaliana OX=3702 GN=TA1 PE=2 SV=1	sot:102584670/1e-67/xanthoxin dehydrogenase-like; K09841 xanthoxin dehydrogenase [EC:1.1.1.288]	CC0094/5e-43/---	NA	Bra028324	-	-	-	-	-
BraA02g008770.3C	980	0.01	3.84	8.58496	5.92362e-06	6.51292e-05	Up	gi|685270785|ref|XP_009126422.1|/5.41572e-108/PREDICTED: uncharacterized protein LOC103851327 isoform X3 [Brassica rapa]	sp|P48007|PIST_ARATH/3e-95/Floral homeotic protein PISTILLATA OS=Arabidopsis thaliana OX=3702 GN=PI PE=1 SV=1	brp:103851336/2e-100/pistillata; floral homeotic protein PISTILLATA-like; K09264 MADS-box transcription factor, plant	NA	biological_process:GO:0006355//regulation of transcription, DNA-templated;cellular_component:GO:0005634//nucleus;molecular_function:GO:0003700//transcription factor activity, sequence-specific DNA binding;	Bra020093,Bra006549,Bra002285	AT5G20240.1	-	GO:0005737//cytoplasm;GO:0005634//nucleus	GO:0003677//DNA binding;GO:0046983//protein dimerization activity;GO:0003700//transcription factor activity, sequence-specific DNA binding	GO:0006355//regulation of transcription, DNA-templated;GO:0048481//plant ovule development;GO:0030154//cell differentiation
BraA03g009930.3C	1941	0.01	3.76	8.55459	2.3509e-12	6.63711e-11	Up	gi|685281846|ref|XP_009131833.1|/0/PREDICTED: molybdopterin biosynthesis protein CNX1 [Brassica rapa]	sp|A5JTQ3|XYL2_MEDSV/4e-30/Beta-xylosidase/alpha-L-arabinofuranosidase 2 OS=Medicago sativa subsp. varia OX=36902 GN=Xyl2 PE=2 SV=1	brp:103856474/0.0/lysosomal beta glucosidase; K05349 beta-glucosidase [EC:3.2.1.21]	CAC1075/4e-137/---	biological_process:GO:0005975//carbohydrate metabolic process;molecular_function:GO:0004553//hydrolase activity, hydrolyzing O-glycosyl compounds;	Bra006587,Bra020139	AT5G20940.1	ko01100//Metabolic pathways;ko01110//Biosynthesis of secondary metabolites;ko00500//Starch and sucrose metabolism;ko00940//Phenylpropanoid biosynthesis;ko00460//Cyanoamino acid metabolism	GO:0009505//plant-type cell wall;GO:0009506//plasmodesma;GO:0005886//plasma membrane;GO:0005576//extracellular region	GO:0008422//beta-glucosidase activity	GO:0009627//systemic acquired resistance;GO:0034976//response to endoplasmic reticulum stress;GO:0009251//glucan catabolic process
BraA06g004900.3C	930	0.01	3.73	8.54303	1.1576e-05	0.000119222	Up	gi|688954094|ref|NP_001288842.1|/5.96494e-90/40S ribosomal protein S15a [Brassica rapa] &gt;gi|685271214|ref|XP_009126644.1| PREDICTED: 40S ribosomal protein S15a [Brassica rapa] &gt;gi|685271216|ref|XP_009126645.1| PREDICTED: 40S ribosomal protein S15a [Brassica rapa] &gt;gi|685271218|ref|XP_009126646.1| PREDICTED: 40S ribosomal protein S15a [Brassica rapa] &gt;gi|685271220|ref|XP_009126647.1| P…	sp|P22242|DRPE_CRAPL/4e-115/Desiccation-related protein PCC13-62 OS=Craterostigma plantagineum OX=4153 PE=2 SV=1	smo:SELMODRAFT_441539/1e-25/hypothetical protein; K01206 alpha-L-fucosidase [EC:3.2.1.51]	NA	NA	Bra018697,Bra032226	AT1G47980.1	-	GO:0005576//extracellular region	-	-
BraA02g016300.3C	843	0.01	3.73	8.54303	4.42078e-05	0.000392936	Up	gi|685272750|ref|XP_009127439.1|/3.65941e-70/PREDICTED: cysteine-rich receptor-like protein kinase 24 [Brassica rapa]	NA	NA	NA	NA	Bra022512	AT5G50360.1	-	GO:0005634//nucleus	GO:0005515//protein binding	-
BraA01g001780.3C	1453	0.01	3.72	8.53916	3.73172e-09	7.35114e-08	Up	gi|685256391|ref|XP_009139093.1|/0/PREDICTED: patatin-like protein 3 [Brassica rapa]	sp|O23179|PLP1_ARATH/0.0/Patatin-like protein 1 OS=Arabidopsis thaliana OX=3702 GN=PLP1 PE=1 SV=2	gsl:Gasu_03780/4e-12/hypothetical protein; K16815 calcium-independent phospholipase A2-gamma	all2302/1e-30/---	biological_process:GO:0008152//metabolic process;GO:0006629//lipid metabolic process;	Bra011731,Bra017798	AT4G37070.2	-	GO:0009507//chloroplast;GO:0016020//membrane	GO:0045735//nutrient reservoir activity;GO:0004620//phospholipase activity;GO:0047372//acylglycerol lipase activity	GO:0006952//defense response;GO:0016042//lipid catabolic process;GO:0010311//lateral root formation
BraA05g025240.3C	774	0.01	3.62	8.49985	0.000168827	0.00129002	Up	gi|685309642|ref|XP_009145431.1|/0/PREDICTED: BTB/POZ domain-containing protein At3g22104-like isoform X1 [Brassica rapa] &gt;gi|685309644|ref|XP_009145432.1| PREDICTED: BTB/POZ domain-containing protein At3g22104-like isoform X1 [Brassica rapa]	sp|Q9LRM2|CRR17_ARATH/4e-84/Putative cysteine-rich repeat secretory protein 17 OS=Arabidopsis thaliana OX=3702 GN=CRRSP17 PE=3 SV=1	aly:ARALYDRAFT_898652/5e-23/hypothetical protein; K00128 aldehyde dehydrogenase (NAD+) [EC:1.2.1.3]	NA	NA	Bra031320,Bra033915,Bra029094,Bra031319,Bra031318,Bra005517,Bra005516	-	-	-	-	-
BraA10g018260.3C	831	0.01	3.55	8.47168	8.63912e-05	0.000711408	Up	gi|685374995|ref|XP_009120652.1|/0/PREDICTED: zinc finger protein ZPR1 [Brassica rapa] &gt;gi|685374998|ref|XP_009120654.1| PREDICTED: zinc finger protein ZPR1 [Brassica rapa]	sp|Q8LAR7|DDPS8_ARATH/1e-155/Dehydrodolichyl diphosphate synthase 8 OS=Arabidopsis thaliana OX=3702 GN=At5g60510 PE=2 SV=2	brp:103845467/0.0/dehydrodolichyl diphosphate synthase 8-like; K11778 ditrans,polycis-polyprenyl diphosphate synthase [EC:2.5.1.87]	YBR002c/5e-45/---	NA	Bra002476,Bra002477	-	-	-	-	-
BraA09g038830.3C	525	0.01	3.42	8.41785	0.00940296	0.0389523	Up	gi|685362239|ref|XP_009115471.1|/0/PREDICTED: metalloendoproteinase 1 [Brassica rapa]	NA	NA	NA	NA	Bra024675,Bra016296,Bra003981	-	-	-	-	-
BraA02g011920.3C	2448	0.01	3.35	8.38802	4.22094e-14	1.43353e-12	Up	gi|685271497|ref|XP_009126793.1|/4.29251e-136/PREDICTED: apolipoprotein D-like isoform X2 [Brassica rapa]	sp|Q9FPS4|UBP23_ARATH/0.0/Ubiquitin carboxyl-terminal hydrolase 23 OS=Arabidopsis thaliana OX=3702 GN=UBP23 PE=2 SV=2	eus:EUTSA_v10012558mg/0.0/hypothetical protein; K11855 ubiquitin carboxyl-terminal hydrolase 36/42 [EC:3.4.19.12]	SPBC18H10.08c/8e-20/---	biological_process:GO:0006511//ubiquitin-dependent protein catabolic process;GO:0016579//protein deubiquitination;molecular_function:GO:0036459//thiol-dependent ubiquitinyl hydrolase activity;	Bra020400,Bra006790,Bra002683	AT5G57990.1	-	GO:0005634//nucleus	GO:0004843//thiol-dependent ubiquitin-specific protease activity	GO:0006511//ubiquitin-dependent protein catabolic process;GO:0009165//nucleotide biosynthetic process;GO:0016579//protein deubiquitination
BraA06g039290.3C	534	0.01	3.33	8.37938	0.00940296	0.0389577	Up	gi|685325476|ref|XP_009101235.1|/0/PREDICTED: LOW QUALITY PROTEIN: protein kinase 2B, chloroplastic-like [Brassica rapa]	sp|Q9ZQ80|NDRP1_ARATH/2e-105/Nodulin-related protein 1 OS=Arabidopsis thaliana OX=3702 GN=NRP1 PE=1 SV=1	NA	NA	NA	Bra024775,Bra026551	AT2G03440.1	-	GO:0005829//cytosol;GO:0005634//nucleus	GO:0042393//histone binding;GO:0003677//DNA binding;GO:0003682//chromatin binding	GO:0009409//response to cold;GO:0016444//somatic cell DNA recombination;GO:0009408//response to heat;GO:0009738//abscisic acid-activated signaling pathway;GO:0009617//response to bacterium;GO:0010311//lateral root formation;GO:0030154//cell differentiation;GO:0006334//nucleosome assembly;GO:0008283//cell proliferation;GO:0046686//response to cadmium ion
BraA07g035320.3C	1146	0.01	3.22	8.33092	3.03122e-06	3.56435e-05	Up	gi|685336983|ref|XP_009105728.1|/0/PREDICTED: F-box protein At1g70590 [Brassica rapa]	sp|Q9S7N2|TAA1_ARATH/0.0/L-tryptophan--pyruvate aminotransferase 1 OS=Arabidopsis thaliana OX=3702 GN=TAA1 PE=1 SV=1	brp:103831591/0.0/L-tryptophan--pyruvate aminotransferase 1; K16903 L-tryptophan---pyruvate aminotransferase [EC:2.6.1.99]	NA	molecular_function:GO:0016846//carbon-sulfur lyase activity;GO:0003824//catalytic activity;	Bra016203,Bra007924	AT1G70560.1	ko03008//Ribosome biogenesis in eukaryotes	GO:0005737//cytoplasm;GO:0005634//nucleus	GO:0080099//L-methionine:2-oxoglutarate aminotransferase activity;GO:0004021//L-alanine:2-oxoglutarate aminotransferase activity;GO:0047312//L-phenylalanine:pyruvate aminotransferase activity;GO:0080098//L-tyrosine:pyruvate aminotransferase activity;GO:0080097//L-tryptophan:pyruvate aminotransferase activity;GO:0050048//L-leucine:2-oxoglutarate aminotransferase activity;GO:0050362//L-tryptophan:2…	GO:0016126//sterol biosynthetic process;GO:0009958//positive gravitropism;GO:0010078//maintenance of root meristem identity;GO:0042742//defense response to bacterium;GO:0048467//gynoecium development;GO:0080022//primary root development;GO:0009684//indoleacetic acid biosynthetic process;GO:0009641//shade avoidance;GO:0010087//phloem or xylem histogenesis;GO:0010588//cotyledon vascular tissue patt…
BraA08g024640.3C	633	0.01	3.12	8.2854	0.00481164	0.022612	Up	gi|685348127|ref|XP_009109824.1|/2.56385e-84/PREDICTED: uncharacterized protein LOC103835411 [Brassica rapa]	sp|Q9FN50|CPP1_ARATH/6e-36/Protein CHAPERONE-LIKE PROTEIN OF POR1, chloroplastic OS=Arabidopsis thaliana OX=3702 GN=CPP1 PE=1 SV=1	NA	NA	NA	Bra010913,Bra011883,Bra033086	AT5G23040.1	-	GO:0009706//chloroplast inner membrane;GO:0055035//plastid thylakoid membrane;GO:0009570//chloroplast stroma;GO:0016021//integral component of membrane;GO:0009534//chloroplast thylakoid;GO:0005634//nucleus;GO:0005739//mitochondrion	GO:0044183//protein binding involved in protein folding;GO:0046872//metal ion binding;GO:0003677//DNA binding;GO:0003700//transcription factor activity, sequence-specific DNA binding	GO:0061077//chaperone-mediated protein folding;GO:0009908//flower development;GO:0009793//embryo development ending in seed dormancy;GO:1904216//positive regulation of protein import into chloroplast stroma;GO:0048510//regulation of timing of transition from vegetative to reproductive phase;GO:0045892//negative regulation of transcription, DNA-templated;GO:0009658//chloroplast organization;GO:000…
BraA09g034980.3C	1026	0.01	3.1	8.27612	2.26218e-05	0.000216583	Up	gi|685361631|ref|XP_009115226.1|/3.29137e-133/PREDICTED: putative zinc finger CCCH domain-containing protein 10 [Brassica rapa]	sp|Q9XFR9|G2OX2_ARATH/0.0/Gibberellin 2-beta-dioxygenase 2 OS=Arabidopsis thaliana OX=3702 GN=GA2OX2 PE=2 SV=1	brp:103840439/0.0/BrGA2ox2; gibberellin 2-beta-dioxygenase 2; K04125 gibberellin 2-oxidase [EC:1.14.11.13]	PA4191/3e-32/---	biological_process:GO:0055114//oxidation-reduction process;molecular_function:GO:0016491//oxidoreductase activity;	Bra032354,Bra030187,Bra010802	AT1G30040.1	ko00904//Diterpenoid biosynthesis	GO:0005737//cytoplasm	GO:0052634//C-19 gibberellin 2-beta-dioxygenase activity;GO:0005506//iron ion binding	GO:0045487//gibberellin catabolic process;GO:0055114//oxidation-reduction process;GO:0009753//response to jasmonic acid;GO:0009694//jasmonic acid metabolic process;GO:0010114//response to red light;GO:0009686//gibberellin biosynthetic process
BraA09g060330.3C	2307	0.01	3.04	8.24793	4.59412e-12	1.26116e-10	Up	gi|685368499|ref|XP_009118162.1|/0/PREDICTED: aspartic proteinase A1 [Brassica rapa]	sp|C0HLA0|GH5FP_CHAOB/5e-79/Glycosyl hydrolase 5 family protein OS=Chamaecyparis obtusa OX=13415 PE=1 SV=1	NA	NA	biological_process:GO:0005975//carbohydrate metabolic process;molecular_function:GO:0004553//hydrolase activity, hydrolyzing O-glycosyl compounds;	Bra026925,Bra019811	AT1G13130.1	-	GO:0009507//chloroplast	GO:0004553//hydrolase activity, hydrolyzing O-glycosyl compounds	GO:0005975//carbohydrate metabolic process
BraA06g001700.3C	948	0.01	3	8.22882	8.63912e-05	0.000711605	Up	gi|674878207|emb|CDY53804.1|/0/BnaA06g01790D [Brassica napus]	sp|Q9C932|NAC19_ARATH/0.0/NAC domain-containing protein 19 OS=Arabidopsis thaliana OX=3702 GN=NAC019 PE=1 SV=1	fve:101312606/6e-11/NAC domain-containing protein 66-like; K13126 polyadenylate-binding protein	NA	biological_process:GO:0006355//regulation of transcription, DNA-templated;molecular_function:GO:0003677//DNA binding;	Bra018998,Bra021113,Bra001596,Bra040152	AT1G52890.1	-	GO:0005634//nucleus	GO:0046982//protein heterodimerization activity;GO:0043565//sequence-specific DNA binding;GO:0003700//transcription factor activity, sequence-specific DNA binding	GO:0031348//negative regulation of defense response;GO:0010286//heat acclimation;GO:0009611//response to wounding;GO:0009867//jasmonic acid mediated signaling pathway;GO:0042542//response to hydrogen peroxide;GO:0009862//systemic acquired resistance, salicylic acid mediated signaling pathway;GO:0009414//response to water deprivation;GO:0010363//regulation of plant-type hypersensitive response;GO:…
BraA02g024900.3C	576	0.01	2.96	8.20945	0.00940296	0.0390338	Up	gi|685274581|ref|XP_009128313.1|/2.15172e-142/PREDICTED: protein LIGHT-DEPENDENT SHORT HYPOCOTYLS 7-like [Brassica rapa]	sp|Q9ZVA0|LSH7_ARATH/1e-120/Protein LIGHT-DEPENDENT SHORT HYPOCOTYLS 7 OS=Arabidopsis thaliana OX=3702 GN=LSH7 PE=1 SV=1	NA	NA	NA	Bra008382,Bra035066,Bra003637,Bra021995	AT1G78815.1	-	GO:0005634//nucleus	GO:0003677//DNA binding	GO:0006355//regulation of transcription, DNA-templated
BraA04g029160.3C	633	0.01	2.94	8.19967	0.00481164	0.0226907	Up	gi|685302523|ref|XP_009141965.1|/0/PREDICTED: ABSCISIC ACID-INSENSITIVE 5-like protein 3 [Brassica rapa] &gt;gi|685302525|ref|XP_009141966.1| PREDICTED: ABSCISIC ACID-INSENSITIVE 5-like protein 3 [Brassica rapa] &gt;gi|685302527|ref|XP_009141967.1| PREDICTED: ABSCISIC ACID-INSENSITIVE 5-like protein 3 [Brassica rapa] &gt;gi|685302529|ref|XP_009141968.1| PREDICTED: ABSCISIC ACID-INSENSITIVE 5-like…	sp|Q9S7S3|M17_ARATH/2e-60/Late embryogenesis abundant protein M17 OS=Arabidopsis thaliana OX=3702 GN=M17 PE=2 SV=1	NA	NA	NA	Bra016944,Bra004611,Bra004612	-	-	-	-	-
BraA05g036340.3C	579	0.01	2.94	8.19967	0.00940296	0.0391046	Up	gi|922495975|ref|XP_013586483.1|/0/PREDICTED: putative F-box only protein 15 isoform X1 [Brassica oleracea var. oleracea]	sp|Q9LM63|FDL5_ARATH/2e-35/Putative F-box/FBD/LRR-repeat protein At1g22000 OS=Arabidopsis thaliana OX=3702 GN=At1g22000 PE=4 SV=1	NA	NA	NA	Bra029840,Bra029838,Bra029864,Bra029863	-	-	-	-	-
BraA10g018860.3C	867	0.01	2.88	8.16993	0.000329922	0.00230512	Up	gi|685375214|ref|XP_009120720.1|/0/PREDICTED: la-related protein 1A isoform X2 [Brassica rapa]	sp|Q8GWF1|WRK38_ARATH/2e-139/Probable WRKY transcription factor 38 OS=Arabidopsis thaliana OX=3702 GN=WRKY38 PE=1 SV=1	eus:EUTSA_v10012199mg/1e-13/hypothetical protein; K18835 WRKY transcription factor 2	NA	biological_process:GO:0006355//regulation of transcription, DNA-templated;molecular_function:GO:0003700//transcription factor activity, sequence-specific DNA binding;GO:0043565//sequence-specific DNA binding;	Bra002421,Bra020196,Bra020197	AT5G22570.1	ko04626//Plant-pathogen interaction	GO:0005634//nucleus	GO:0005515//protein binding;GO:0043565//sequence-specific DNA binding;GO:0003700//transcription factor activity, sequence-specific DNA binding	GO:0031348//negative regulation of defense response;GO:0009867//jasmonic acid mediated signaling pathway;GO:0009697//salicylic acid biosynthetic process;GO:0035304//regulation of protein dephosphorylation;GO:0009862//systemic acquired resistance, salicylic acid mediated signaling pathway;GO:0010363//regulation of plant-type hypersensitive response;GO:0010310//regulation of hydrogen peroxide metab…
BraA09g020710.3C	927	0.01	2.86	8.15987	0.000168827	0.00128903	Up	NA	sp|Q9C5X8|MOCOS_ARATH/3e-23/Molybdenum cofactor sulfurase OS=Arabidopsis thaliana OX=3702 GN=ABA3 PE=1 SV=1	smo:SELMODRAFT_173762/1e-28/hypothetical protein; K15631 molybdenum cofactor sulfurtransferase [EC:2.8.1.9]	VCA0924_1/2e-34/---	molecular_function:GO:0030151//molybdenum ion binding;GO:0030170//pyridoxal phosphate binding;GO:0003824//catalytic activity;	Bra027568,Bra027567,Bra025111	AT5G44720.1	-	GO:0005739//mitochondrion	GO:0030170//pyridoxal phosphate binding;GO:0008265//Mo-molybdopterin cofactor sulfurase activity;GO:0030151//molybdenum ion binding	GO:0008152//metabolic process
BraA04g023230.3C	648	0.01	2.85	8.15482	0.00481164	0.0225835	Up	gi|685301000|ref|XP_009141208.1|/9.75096e-143/PREDICTED: uncharacterized protein LOC103865178 [Brassica rapa] &gt;gi|923620366|ref|XP_013747177.1| PREDICTED: uncharacterized N-acetyltransferase p20-like [Brassica napus] &gt;gi|674873006|emb|CDY60956.1| BnaA04g28860D [Brassica napus]	sp|Q9SDQ4|GLR37_ARATH/4e-103/Glutamate receptor 3.7 OS=Arabidopsis thaliana OX=3702 GN=GLR3.7 PE=2 SV=2	eus:EUTSA_v10016204mg/3e-105/hypothetical protein; K05387 glutamate receptor, ionotropic, plant	NA	NA	Bra021780,Bra005591,Bra022887	AT2G32400.1	-	GO:0016021//integral component of membrane;GO:0005622//intracellular;GO:0009506//plasmodesma;GO:0005576//extracellular region;GO:0005886//plasma membrane	GO:0005234//extracellular-glutamate-gated ion channel activity;GO:0004970//ionotropic glutamate receptor activity;GO:0005262//calcium channel activity;GO:0005217//intracellular ligand-gated ion channel activity;GO:0004930//G-protein coupled receptor activity;GO:0005515//protein binding	GO:0070588//calcium ion transmembrane transport;GO:0009416//response to light stimulus;GO:0006874//cellular calcium ion homeostasis;GO:0035235//ionotropic glutamate receptor signaling pathway;GO:0071230//cellular response to amino acid stimulus;GO:0007186//G-protein coupled receptor signaling pathway;GO:0019722//calcium-mediated signaling
BraA01g002080.3C	654	0.01	2.81	8.13443	0.00481164	0.0226549	Up	gi|15529268|gb|AAK97728.1|/3.32534e-49/C7A10_610/C7A10_610 [Arabidopsis thaliana] &gt;gi|23505773|gb|AAN28746.1| At4g36690/C7A10_610 [Arabidopsis thaliana]	sp|O23208|ATB40_ARATH/6e-143/Homeobox-leucine zipper protein ATHB-40 OS=Arabidopsis thaliana OX=3702 GN=ATHB-40 PE=2 SV=3	brp:103866178/3e-157/homeobox-leucine zipper protein ATHB-40; K09338 homeobox-leucine zipper protein	ECU03g1170/2e-06/---	biological_process:GO:0006355//regulation of transcription, DNA-templated;molecular_function:GO:0003677//DNA binding;GO:0043565//sequence-specific DNA binding;	Bra017780,Bra010573	AT4G36740.1	-	GO:0005634//nucleus	GO:0043565//sequence-specific DNA binding;GO:0003700//transcription factor activity, sequence-specific DNA binding	GO:0009733//response to auxin;GO:0006355//regulation of transcription, DNA-templated
BraA05g000980.3C	1746	0.01	2.8	8.12928	2.78498e-08	4.78377e-07	Up	gi|685303755|ref|XP_009142589.1|/0/PREDICTED: uncharacterized protein C594.04c [Brassica rapa]	NA	NA	NA	molecular_function:GO:0005515//protein binding;	Bra004498	-	-	-	-	-
BraA09g065740.3C	888	0.01	2.79	8.12412	0.000329922	0.00230674	Up	NA	NA	NA	slr0941/3e-18/---	NA	Bra032599	-	-	-	-	-
BraA07g013370.3C	1182	0.01	2.78	8.11894	1.1576e-05	0.000119263	Up	gi|685330309|ref|XP_009103127.1|/0/PREDICTED: uncharacterized protein LOC103829222 isoform X5 [Brassica rapa]	NA	NA	NA	NA	Bra012433	AT1G27030.1	-	GO:0005634//nucleus	-	-
BraA09g048950.3C	880	0.01	2.77	8.11374	0.000329922	0.00230837	Up	gi|674893657|emb|CDY39187.1|/4.65895e-39/BnaC09g21570D [Brassica napus]	sp|Q940T5|RDUF2_ARATH/1e-13/E3 ubiquitin-protein ligase RDUF2 OS=Arabidopsis thaliana OX=3702 GN=DURF2 PE=1 SV=1	rcu:RCOM_1176560/1e-35/protein binding protein, putative; K19041 E3 ubiquitin-protein ligase RNF38/44 [EC:2.3.2.27]	NA	NA	Bra007414	AT3G58720.2	-	-	GO:0008270//zinc ion binding	-
BraA07g016300.3C	662	0.01	2.76	8.10852	0.00481164	0.0227015	Up	gi|685331044|ref|XP_009103394.1|/0/PREDICTED: uncharacterized protein LOC103829489 isoform X1 [Brassica rapa]	sp|Q8L8W5|CP21B_ARATH/4e-21/Peptidyl-prolyl cis-trans isomerase CYP21-2 OS=Arabidopsis thaliana OX=3702 GN=CYP21-2 PE=2 SV=1	aly:ARALYDRAFT_486034/5e-20/hypothetical protein; K01802 peptidylprolyl isomerase [EC:5.2.1.8]	NA	NA	Bra007200,Bra012178,Bra015605,Bra014093,Bra005630	-	-	-	-	-
BraA08g020930.3C	603	0.01	2.76	8.10852	0.00940296	0.0389903	Up	gi|685346716|ref|XP_009109344.1|/0/PREDICTED: BEL1-like homeodomain protein 2 [Brassica rapa] &gt;gi|685346720|ref|XP_009109345.1| PREDICTED: BEL1-like homeodomain protein 2 [Brassica rapa]	NA	NA	NA	NA	Bra010546,Bra019261	AT4G23880.1	-	GO:0005634//nucleus	-	-
BraA01g009710.3C	4452	0.05	13.78	8.10643	1.48216e-31	1.34592e-29	Up	gi|685258536|ref|XP_009131609.1|/0/PREDICTED: peroxisomal (S)-2-hydroxy-acid oxidase GLO5 [Brassica rapa]	sp|O49722|PUP6_ARATH/0.0/Probable purine permease 6 OS=Arabidopsis thaliana OX=3702 GN=PUP6 PE=3 SV=2	crb:CARUB_v10006680mg/1e-23/hypothetical protein; K01213 galacturan 1,4-alpha-galacturonidase [EC:3.2.1.67]	NA	cellular_component:GO:0016021//integral component of membrane;molecular_function:GO:0005215//transporter activity;	Bra013291,Bra013290	AT4G18190.1	-	GO:0016021//integral component of membrane	GO:0005345//purine nucleobase transmembrane transporter activity	GO:0006863//purine nucleobase transport;GO:0055085//transmembrane transport
BraA10g025310.3C	966	0.01	2.72	8.08746	0.000168827	0.00128969	Up	gi|685378088|ref|XP_009121853.1|/0/PREDICTED: exocyst complex component SEC10 [Brassica rapa]	sp|Q9CA28|TKPR2_ARATH/0.0/Tetraketide alpha-pyrone reductase 2 OS=Arabidopsis thaliana OX=3702 GN=TKPR2 PE=1 SV=1	gmx:100799994/7e-83/cinnamoyl-CoA reductase 1-like; K09753 cinnamoyl-CoA reductase [EC:1.2.1.44]	mll1975/2e-33/---	molecular_function:GO:0050662//coenzyme binding;GO:0003824//catalytic activity;	Bra004316,Bra008822	AT1G68540.1	ko01100//Metabolic pathways;ko01110//Biosynthesis of secondary metabolites;ko00940//Phenylpropanoid biosynthesis	GO:0005829//cytosol	GO:0045552//dihydrokaempferol 4-reductase activity;GO:0050662//coenzyme binding	GO:0080110//sporopollenin biosynthetic process;GO:0055114//oxidation-reduction process
BraA09g042860.3C	1146	0.01	2.71	8.08215	2.26218e-05	0.000216375	Up	gi|685363281|ref|XP_009115919.1|/0/PREDICTED: clustered mitochondria protein-like [Brassica rapa]	sp|Q9SCZ0|NLTPC_ARATH/5e-54/Non-specific lipid-transfer protein 12 OS=Arabidopsis thaliana OX=3702 GN=LTP12 PE=3 SV=1	NA	NA	biological_process:GO:0006869//lipid transport;molecular_function:GO:0008289//lipid binding;	Bra036789,Bra038907	-	-	-	-	-
BraA09g052500.3C	1164	0.01	2.7	8.07682	2.26218e-05	0.000216514	Up	gi|685314707|ref|XP_009147957.1|/4.71066e-140/PREDICTED: ER membrane protein complex subunit 7 homolog [Brassica rapa] &gt;gi|685365973|ref|XP_009117064.1| PREDICTED: ER membrane protein complex subunit 7 homolog [Brassica rapa] &gt;gi|923717003|ref|XP_013664024.1| PREDICTED: ER membrane protein complex subunit 7 homolog [Brassica napus]	sp|Q9ZQ31|STY13_ARATH/5e-76/Serine/threonine-protein kinase STY13 OS=Arabidopsis thaliana OX=3702 GN=STY13 PE=1 SV=2	rcu:RCOM_1599780/1e-60/protein kinase, putative (EC:2.7.10.2); K17535 serine/threonine-protein kinase TNNI3K [EC:2.7.11.1]	YAR019c/6e-25/---	biological_process:GO:0006468//protein phosphorylation;molecular_function:GO:0005524//ATP binding;GO:0004672//protein kinase activity;	Bra007738,Bra040440	AT3G63260.1	ko04075//Plant hormone signal transduction	GO:0009506//plasmodesma;GO:0005886//plasma membrane	GO:0004712//protein serine/threonine/tyrosine kinase activity;GO:0005524//ATP binding;GO:0004674//protein serine/threonine kinase activity	GO:0006468//protein phosphorylation
BraA10g007260.3C	1044	0.01	2.66	8.05528	8.63912e-05	0.000711998	Up	gi|923926168|ref|XP_013732055.1|/2.4335e-18/PREDICTED: uncharacterized protein LOC106435696 [Brassica napus]	sp|Q96512|PER9_ARATH/0.0/Peroxidase 9 OS=Arabidopsis thaliana OX=3702 GN=PER9 PE=1 SV=1	brp:103854363/0.0/peroxidase 9; K00430 peroxidase [EC:1.11.1.7]	NA	biological_process:GO:0055114//oxidation-reduction process;GO:0006979//response to oxidative stress;molecular_function:GO:0004601//peroxidase activity;GO:0020037//heme binding;	Bra036330	AT1G44970.1	ko01100//Metabolic pathways;ko01110//Biosynthesis of secondary metabolites;ko00940//Phenylpropanoid biosynthesis	GO:0005576//extracellular region	GO:0020037//heme binding;GO:0046872//metal ion binding;GO:0004601//peroxidase activity	GO:0042744//hydrogen peroxide catabolic process;GO:0055114//oxidation-reduction process;GO:0006979//response to oxidative stress
BraA05g039910.3C	1941	0.01	2.64	8.04439	7.29256e-09	1.36524e-07	Up	gi|685313323|ref|XP_009147245.1|/0/PREDICTED: sugar transporter ERD6-like 12 [Brassica rapa] &gt;gi|674905292|emb|CDY27771.1| BnaA05g31800D [Brassica napus]	sp|Q9MA92|FPP3_ARATH/0.0/Filament-like plant protein 3 OS=Arabidopsis thaliana OX=3702 GN=FPP3 PE=3 SV=2	sot:102585808/1e-33/filament-like plant protein 7-like; K10352 myosin heavy chain	MK0690/5e-22/---	NA	Bra039448	AT3G05270.2	ko03013//RNA transport	-	GO:0003723//RNA binding	-
BraA04g029410.3C	659	0.01	2.63	8.03892	4.42078e-05	0.000392702	Up	gi|923517681|ref|XP_013653888.1|/0/PREDICTED: uncharacterized protein LOC106358605 [Brassica napus] &gt;gi|923655014|ref|XP_013645742.1| PREDICTED: uncharacterized protein LOC106350398 [Brassica napus] &gt;gi|923655019|ref|XP_013645744.1| PREDICTED: uncharacterized protein LOC106350400 [Brassica napus]	sp|Q9M2K8|AGL18_ARATH/7e-07/Agamous-like MADS-box protein AGL18 OS=Arabidopsis thaliana OX=3702 GN=AGL18 PE=1 SV=1	NA	NA	NA	Bra016919	-	-	-	-	-
BraA06g005290.3C	825	0.01	2.56	8	0.00125995	0.00739605	Up	gi|685314925|ref|XP_009148071.1|/0/PREDICTED: protein-lysine methyltransferase METTL21D isoform X1 [Brassica rapa]	sp|F4HUC4|ATCA5_ARATH/7e-162/Alpha carbonic anhydrase 5 OS=Arabidopsis thaliana OX=3702 GN=ACA5 PE=3 SV=1	brp:103871553/0.0/alpha carbonic anhydrase 5; K01674 carbonic anhydrase [EC:4.2.1.1]	PM1905/3e-43/---	NA	Bra018660	AT1G08065.1	ko00910//Nitrogen metabolism	GO:0009570//chloroplast stroma	GO:0004089//carbonate dehydratase activity;GO:0008270//zinc ion binding	GO:0006730//one-carbon metabolic process
BraA10g023470.3C	1023	0.01	2.51	7.97154	4.42078e-05	0.000393523	Up	gi|685377379|ref|XP_009121598.1|/0/PREDICTED: zinc-finger homeodomain protein 8 [Brassica rapa] &gt;gi|923730061|ref|XP_013667736.1| PREDICTED: zinc-finger homeodomain protein 8-like [Brassica napus]	sp|Q9C942|CSE_ARATH/4e-56/Caffeoylshikimate esterase OS=Arabidopsis thaliana OX=3702 GN=CSE PE=1 SV=1	smo:SELMODRAFT_113971/1e-60/hypothetical protein; K18368 caffeoylshikimate esterase [EC:3.1.1.-]	DR1537/4e-24/---	NA	Bra008644,Bra023553	AT5G16120.2	-	GO:0016020//membrane;GO:0009506//plasmodesma;GO:0005737//cytoplasm	GO:0016298//lipase activity	GO:0006629//lipid metabolic process
BraA06g041180.3C	2417	0.01	2.5	7.96578	1.30935e-10	3.06115e-09	Up	gi|685326080|ref|XP_009101469.1|/9.13302e-76/PREDICTED: 14 kDa proline-rich protein DC2.15-like [Brassica rapa] &gt;gi|685326083|ref|XP_009101470.1| PREDICTED: 14 kDa proline-rich protein DC2.15-like [Brassica rapa] &gt;gi|685326085|ref|XP_009101471.1| PREDICTED: 14 kDa proline-rich protein DC2.15-like [Brassica rapa] &gt;gi|923826759|ref|XP_013696119.1| PREDICTED: 14 kDa proline-rich protein DC2…	NA	NA	NA	NA	Bra024950	-	-	-	-	-
BraA07g019390.3C	714	0.01	2.48	7.9542	0.00481164	0.0227051	Up	gi|685267947|ref|XP_009125063.1|/0/PREDICTED: uncharacterized protein LOC103850104 isoform X2 [Brassica rapa] &gt;gi|923661578|ref|XP_013647718.1| PREDICTED: putative glutamine amidotransferase-like protein RP404 [Brassica napus]	sp|F4JKK0|SUD1_ARATH/8e-09/Probable E3 ubiquitin ligase SUD1 OS=Arabidopsis thaliana OX=3702 GN=SUD1 PE=1 SV=1	gsl:Gasu_09570/5e-11/E3 ubiquitin-protein ligase MARCH3 (EC:6.3.2.19); K10658 E3 ubiquitin-protein ligase MARCH3 [EC:2.3.2.27]	ECU06g0830/2e-08/---	molecular_function:GO:0008270//zinc ion binding;	Bra028398	AT5G38070.1	ko04141//Protein processing in endoplasmic reticulum	GO:0005737//cytoplasm;GO:0016021//integral component of membrane	GO:0004842//ubiquitin-protein transferase activity;GO:0008270//zinc ion binding	GO:0016567//protein ubiquitination
BraA03g040060.3C	786	0.01	2.45	7.93664	0.0024622	0.013033	Up	gi|685264634|ref|XP_009110754.1|/1.20525e-69/PREDICTED: uncharacterized protein LOC103836257 [Brassica rapa] &gt;gi|685290200|ref|XP_009136056.1| PREDICTED: uncharacterized protein LOC103860214 [Brassica rapa]	sp|Q9LRL1|CRR26_ARATH/3e-89/Cysteine-rich repeat secretory protein 26 OS=Arabidopsis thaliana OX=3702 GN=CRRSP26 PE=2 SV=2	aly:ARALYDRAFT_898652/1e-22/hypothetical protein; K00128 aldehyde dehydrogenase (NAD+) [EC:1.2.1.3]	NA	NA	Bra001851,Bra001850,Bra001849	-	-	-	-	-
BraA07g026630.3C	657	0.01	2.44	7.93074	0.00940296	0.0391101	Up	gi|685334007|ref|XP_009104580.1|/0/PREDICTED: RNA-binding protein 24-like [Brassica rapa] &gt;gi|923664630|ref|XP_013648656.1| PREDICTED: RNA-binding protein 24-like [Brassica napus] &gt;gi|674965781|emb|CDX68024.1| BnaA07g20640D [Brassica napus]	sp|Q8GYM1|GSTUM_ARATH/2e-148/Glutathione S-transferase U22 OS=Arabidopsis thaliana OX=3702 GN=GSTU22 PE=1 SV=1	brp:103830525/9e-164/glutathione S-transferase U22; K00799 glutathione S-transferase [EC:2.5.1.18]	NMA0498/2e-14/---	molecular_function:GO:0005515//protein binding;	Bra003646,Bra035029,Bra003648	AT1G78340.1	ko00480//Glutathione metabolism	GO:0005737//cytoplasm;GO:0005634//nucleus	GO:0004364//glutathione transferase activity	GO:0009407//toxin catabolic process;GO:0010583;GO:0006749//glutathione metabolic process
BraA09g037270.3C	1326	0.01	2.42	7.91886	1.1576e-05	0.000119181	Up	gi|923697159|ref|XP_013658533.1|/1.43143e-119/PREDICTED: uncharacterized protein LOC106363320 [Brassica napus]	sp|Q9LRB5|LHT2_ARATH/0.0/Lysine histidine transporter 2 OS=Arabidopsis thaliana OX=3702 GN=LHT2 PE=1 SV=1	brp:103868752/0.0/lysine histidine transporter-like 1; K14209 solute carrier family 36 (proton-coupled amino acid transporter)	YNL101w/8e-12/---	NA	Bra032807,Bra030024,Bra039087	AT1G24400.1	-	GO:0005886//plasma membrane;GO:0016021//integral component of membrane	GO:0015175//neutral amino acid transmembrane transporter activity;GO:0015172//acidic amino acid transmembrane transporter activity;GO:0005275//amine transmembrane transporter activity;GO:0015293//symporter activity	GO:0015800//acidic amino acid transport;GO:0015804//neutral amino acid transport
BraA04g015660.3C	1068	0.01	2.4	7.90689	0.000168827	0.00129068	Up	gi|685298990|ref|XP_009140264.1|/1.30736e-117/PREDICTED: transcription factor VIP1-like [Brassica rapa]	sp|P43295|RD19B_ARATH/0.0/Probable cysteine protease RD19B OS=Arabidopsis thaliana OX=3702 GN=RD19B PE=2 SV=2	brp:103864272/0.0/probable cysteine proteinase A494; K01373 cathepsin F [EC:3.4.22.41]	AF1946_2/3e-21/---	biological_process:GO:0006508//proteolysis;molecular_function:GO:0008234//cysteine-type peptidase activity;	Bra030299,Bra031189	-	-	-	-	-
BraA05g034100.3C	1524	0.01	2.34	7.87036	3.03122e-06	3.56294e-05	Up	gi|685311986|ref|XP_009146556.1|/0/PREDICTED: uncharacterized protein LOC103870199 isoform X3 [Brassica rapa]	NA	mdm:103423936/4e-26/ABC transporter B family member 11-like; K05658 ATP-binding cassette, subfamily B (MDR/TAP), member 1 [EC:3.6.3.44]	NA	molecular_function:GO:0003676//nucleic acid binding;	Bra034711	AT3G13020.1	-	GO:0005634//nucleus	GO:0046983//protein dimerization activity;GO:0003677//DNA binding	-
BraA07g014040.3C	963	0.01	2.31	7.85175	0.000644736	0.00413511	Up	gi|685330416|ref|XP_009103166.1|/0/PREDICTED: probable inactive poly [ADP-ribose] polymerase SRO2 isoform X2 [Brassica rapa]	NA	NA	NA	NA	Bra012383,Bra016335,Bra010945	AT1G23560.1	-	GO:0005634//nucleus	-	-
BraA09g041710.3C	684	0.01	2.31	7.85175	0.00940296	0.0390773	Up	gi|685362939|ref|XP_009115770.1|/0/PREDICTED: uncharacterized protein LOC103841012 [Brassica rapa]	sp|Q9LXB8|PLPK1_ARATH/7e-17/Protein PELPK1 OS=Arabidopsis thaliana OX=3702 GN=PELPK1 PE=2 SV=1	smo:SELMODRAFT_430498/6e-15/hypothetical protein; K00430 peroxidase [EC:1.11.1.7]	NA	NA	Bra036091	-	-	-	-	-
BraA03g026580.3C	2046	0.01	2.29	7.8392	5.00032e-10	1.0895e-08	Up	gi|685322934|ref|XP_009151238.1|/1.08261e-29/PREDICTED: mediator-associated protein 1 [Brassica rapa]	NA	NA	NA	NA	Bra000650,Bra000648,Bra000649	AT4G08510.1	-	GO:0005634//nucleus;GO:0009507//chloroplast	-	-
BraA03g002730.3C	1044	0.01	2.28	7.83289	0.000329922	0.00230783	Up	gi|685280088|ref|XP_009130960.1|/1.16985e-144/PREDICTED: uncharacterized protein LOC103855695 [Brassica rapa]	sp|Q9M5J8|PGIP2_ARATH/1e-174/Polygalacturonase inhibitor 2 OS=Arabidopsis thaliana OX=3702 GN=PGIP2 PE=2 SV=2	zma:103648573/2e-54/uncharacterized LOC103648573; K01188 beta-glucosidase [EC:3.2.1.21]	MA2301_1/3e-09/---	NA	Bra005916,Bra005917,Bra005919,Bra009238,Bra005918	AT5G06870.1	ko04626//Plant-pathogen interaction	GO:0009505//plant-type cell wall;GO:0005576//extracellular region;GO:0005794//Golgi apparatus;GO:0005829//cytosol;GO:0009506//plasmodesma	GO:0090353//polygalacturonase inhibitor activity	GO:0006865//amino acid transport;GO:0031348//negative regulation of defense response;GO:0043086//negative regulation of catalytic activity;GO:0009867//jasmonic acid mediated signaling pathway;GO:0035304//regulation of protein dephosphorylation;GO:0009862//systemic acquired resistance, salicylic acid mediated signaling pathway;GO:0010363//regulation of plant-type hypersensitive response;GO:0010310…
BraA10g012800.3C	1686	0.01	2.16	7.75489	1.55112e-06	1.94282e-05	Up	gi|685373152|ref|XP_009120034.1|/9.26092e-53/PREDICTED: uncharacterized protein LOC103844956 [Brassica rapa] &gt;gi|685373155|ref|XP_009120035.1| PREDICTED: uncharacterized protein LOC103844956 [Brassica rapa]	sp|Q9LYU4|GH312_ARATH/0.0/4-substituted benzoates-glutamate ligase GH3.12 OS=Arabidopsis thaliana OX=3702 GN=GH3.12 PE=1 SV=1	brp:103844927/0.0/4-substituted benzoates-glutamate ligase GH3.12-like; K14487 auxin responsive GH3 gene family	NA	NA	Bra002961,Bra027891,Bra040812,Bra000087	-	-	-	-	-
BraA05g010720.3C	1962	0.01	2.13	7.73471	2.07842e-07	3.08449e-06	Up	gi|923613249|ref|XP_013744889.1|/0/PREDICTED: MATE efflux family protein 5-like [Brassica napus]	sp|O64705|PP184_ARATH/0.0/Pentatricopeptide repeat-containing protein At2g34400 OS=Arabidopsis thaliana OX=3702 GN=PCMP-E23 PE=3 SV=2	fve:101300361/1e-118/putative pentatricopeptide repeat-containing protein At3g05240; K19090 CRISPR-associated protein Cas5t	NA	molecular_function:GO:0005515//protein binding;	Bra005427,Bra021907	AT2G34400.1	-	GO:0005739//mitochondrion	-	-
BraA05g006220.3C	589	0.01	2.1	7.71425	0.00481164	0.02268	Up	gi|685305113|ref|XP_009143277.1|/0/PREDICTED: uncharacterized protein LOC103867005 [Brassica rapa]	NA	tcc:TCM_021825/1e-20/Proteasome inhibitor-related; K06700 proteasome inhibitor subunit 1 (PI31)	NA	NA	Bra005008,Bra017048,Bra007182	AT2G39855.2	-	GO:0005634//nucleus	-	-
BraA07g023600.3C	1039	0.01	2.1	7.71425	0.000644736	0.00413067	Up	gi|685333015|ref|XP_009104175.1|/0/PREDICTED: golgin subfamily A member 6-like protein 22 [Brassica rapa]	sp|P29381|AGL1_ARATH/1e-105/Agamous-like MADS-box protein AGL1 OS=Arabidopsis thaliana OX=3702 GN=AGL1 PE=1 SV=1	brp:103830183/1e-108/agamous-like MADS-box protein AGL1; K09264 MADS-box transcription factor, plant	NA	biological_process:GO:0006355//regulation of transcription, DNA-templated;cellular_component:GO:0005634//nucleus;molecular_function:GO:0003700//transcription factor activity, sequence-specific DNA binding;	Bra014552,Bra007419,Bra003356,Bra004716	AT3G58780.3	-	GO:0005634//nucleus	GO:0003677//DNA binding;GO:0046983//protein dimerization activity;GO:0003700//transcription factor activity, sequence-specific DNA binding	GO:0006355//regulation of transcription, DNA-templated;GO:0048481//plant ovule development
BraA10g018250.3C	816	0.01	2.08	7.70044	0.00481164	0.0226871	Up	gi|685374992|ref|XP_009120651.1|/0/PREDICTED: fatty acyl-CoA reductase 1 [Brassica rapa]	sp|Q8LAR7|DDPS8_ARATH/4e-155/Dehydrodolichyl diphosphate synthase 8 OS=Arabidopsis thaliana OX=3702 GN=At5g60510 PE=2 SV=2	brp:103845465/0.0/dehydrodolichyl diphosphate synthase 8-like; K11778 ditrans,polycis-polyprenyl diphosphate synthase [EC:2.5.1.87]	YBR002c/3e-46/---	NA	Bra002477,Bra002476	AT5G60510.1	ko01110//Biosynthesis of secondary metabolites;ko00900//Terpenoid backbone biosynthesis	GO:0005789//endoplasmic reticulum membrane;GO:0016021//integral component of membrane;GO:0009507//chloroplast	GO:0016765//transferase activity, transferring alkyl or aryl (other than methyl) groups	GO:0006486//protein glycosylation
BraA07g040640.3C	738	0.01	2.08	7.70044	0.00940296	0.0390664	Up	gi|685338811|ref|XP_009106397.1|/1.59303e-91/PREDICTED: LOW QUALITY PROTEIN: 1-aminocyclopropane-1-carboxylate oxidase 5 [Brassica rapa]	sp|O80654|ERF37_ARATH/6e-132/Ethylene-responsive transcription factor ERF037 OS=Arabidopsis thaliana OX=3702 GN=ERF037 PE=2 SV=1	vvi:100252531/3e-70/dehydration-responsive element-binding protein 3; K09286 EREBP-like factor	NA	biological_process:GO:0006355//regulation of transcription, DNA-templated;molecular_function:GO:0003677//DNA binding;GO:0003700//transcription factor activity, sequence-specific DNA binding;	Bra015686,Bra005314	AT1G77200.1	-	GO:0005634//nucleus	GO:0003677//DNA binding;GO:0003700//transcription factor activity, sequence-specific DNA binding	GO:0006355//regulation of transcription, DNA-templated
BraA05g008880.3C	747	0.01	2.01	7.65105	0.00940296	0.0390719	Up	gi|674958799|emb|CDX75043.1|/0/BnaA05g07890D [Brassica napus]	sp|A8JAM0|DRC7_CHLRE/2e-27/Dynein regulatory complex subunit 7 (Fragment) OS=Chlamydomonas reinhardtii OX=3055 GN=DRC7 PE=1 SV=1	cvr:CHLNCDRAFT_136977/1e-40/hypothetical protein; K14966 host cell factor	NA	molecular_function:GO:0005515//protein binding;	Bra005274,Bra005272,Bra005279,Bra005270,Bra005271,Bra040845,Bra040844	AT2G36360.3	ko01100//Metabolic pathways;ko00230//Purine metabolism;ko00240//Pyrimidine metabolism;ko03020//RNA polymerase	GO:0005737//cytoplasm	-	-
BraA03g001990.3C	1086	0.01	1.99	7.63662	0.000644736	0.00413333	Up	gi|685279880|ref|XP_009130863.1|/3.75219e-134/PREDICTED: zinc finger protein GIS-like [Brassica rapa] &gt;gi|923557341|ref|XP_013738615.1| PREDICTED: zinc finger protein GIS-like [Brassica napus]	sp|Q8L7D5|THAH_ARATH/6e-132/Cytochrome P450 708A2 OS=Arabidopsis thaliana OX=3702 GN=CYP708A2 PE=2 SV=3	eus:EUTSA_v10004108mg/9e-109/hypothetical protein; K07437 cytochrome P450, family 26, subfamily A	slr0574/3e-08/---	biological_process:GO:0055114//oxidation-reduction process;molecular_function:GO:0005506//iron ion binding;GO:0020037//heme binding;GO:0016705//oxidoreductase activity, acting on paired donors, with incorporation or reduction of molecular oxygen;	Bra005843,Bra028769	AT3G44970.1	ko01100//Metabolic pathways;ko01110//Biosynthesis of secondary metabolites;ko01200//Carbon metabolism;ko01230//Biosynthesis of amino acids;ko01210//2-Oxocarboxylic acid metabolism;ko00020//Citrate cycle (TCA cycle);ko00905//Brassinosteroid biosynthesis	GO:0009507//chloroplast;GO:0005783//endoplasmic reticulum	GO:0080014//thalianol hydroxylase activity;GO:0005506//iron ion binding;GO:0020037//heme binding;GO:0016705//oxidoreductase activity, acting on paired donors, with incorporation or reduction of molecular oxygen;GO:0019825//oxygen binding	GO:0080003//thalianol metabolic process;GO:0048364//root development;GO:0055114//oxidation-reduction process
BraA09g058010.3C	1302	0.01	1.98	7.62936	8.63912e-05	0.000710818	Up	gi|674876431|emb|CDY55981.1|/5.44767e-122/BnaA09g56790D [Brassica napus]	sp|Q39224|SRG1_ARATH/0.0/Protein SRG1 OS=Arabidopsis thaliana OX=3702 GN=SRG1 PE=2 SV=1	jcu:105639310/1e-52/flavonol synthase/flavanone 3-hydroxylase-like; K05278 flavonol synthase [EC:1.14.11.23]	SPAC25B8.13c/3e-17/---	biological_process:GO:0055114//oxidation-reduction process;molecular_function:GO:0016491//oxidoreductase activity;	Bra026695,Bra026008,Bra026693,Bra010470	AT1G17010.1	ko01100//Metabolic pathways;ko01110//Biosynthesis of secondary metabolites;ko00941//Flavonoid biosynthesis	GO:0005737//cytoplasm	GO:0016682//oxidoreductase activity, acting on diphenols and related substances as donors, oxygen as acceptor;GO:0016706//oxidoreductase activity, acting on paired donors, with incorporation or reduction of molecular oxygen, 2-oxoglutarate as one donor, and incorporation of one atom each of oxygen into both donors;GO:0005506//iron ion binding	GO:0010162//seed dormancy process;GO:0055114//oxidation-reduction process;GO:0009845//seed germination;GO:0009813//flavonoid biosynthetic process;GO:0009830//cell wall modification involved in abscission;GO:0010260//animal organ senescence;GO:0009737//response to abscisic acid;GO:0009793//embryo development ending in seed dormancy
BraA08g009700.3C	1518	0.01	1.95	7.60733	2.26218e-05	0.000216444	Up	gi|923633422|ref|XP_013751484.1|/1.87975e-95/PREDICTED: uncharacterized protein LOC106453827 [Brassica napus]	sp|Q06915|EA6_ARATH/0.0/Probable glucan endo-1,3-beta-glucosidase A6 OS=Arabidopsis thaliana OX=3702 GN=A6 PE=2 SV=1	crb:CARUB_v10012467mg/3e-81/hypothetical protein; K19619 tyrosyl-DNA phosphodiesterase 2 [EC:3.1.4.-]	NA	NA	Bra038969,Bra037057,Bra032758,Bra028343,Bra001918,Bra014979	AT4G14080.1	ko04075//Plant hormone signal transduction	GO:0005886//plasma membrane	GO:0042973//glucan endo-1,3-beta-D-glucosidase activity	GO:0005975//carbohydrate metabolic process;GO:0006952//defense response;GO:0009793//embryo development ending in seed dormancy;GO:0010584//pollen exine formation
BraA10g023900.3C	855	0.01	1.95	7.60733	0.00481164	0.0226406	Up	gi|685377597|ref|XP_009121658.1|/0/PREDICTED: uncharacterized protein LOC103846480 [Brassica rapa]	sp|P80728|MAVI_CUCPE/3e-20/Mavicyanin OS=Cucurbita pepo OX=3663 PE=1 SV=1	NA	NA	molecular_function:GO:0009055//electron carrier activity;	Bra008686,Bra033326,Bra003293,Bra007617	-	-	-	-	-
BraA01g023740.3C	777	0.01	1.94	7.59991	0.00940296	0.0391593	Up	gi|922410155|ref|XP_013624646.1|/0/PREDICTED: uncharacterized protein LOC106330773 [Brassica oleracea var. oleracea]	sp|Q8LG70|6PGL2_ARATH/2e-176/Probable 6-phosphogluconolactonase 2 OS=Arabidopsis thaliana OX=3702 GN=At3g49360 PE=2 SV=2	brp:103875228/0.0/probable 6-phosphogluconolactonase 2; K01057 6-phosphogluconolactonase [EC:3.1.1.31]	Rv1445c/3e-35/---	NA	Bra029949	AT3G49360.1	ko01100//Metabolic pathways;ko01110//Biosynthesis of secondary metabolites;ko01200//Carbon metabolism;ko00030//Pentose phosphate pathway	GO:0005774//vacuolar membrane;GO:0009507//chloroplast;GO:0005829//cytosol	GO:0016853//isomerase activity;GO:0017057//6-phosphogluconolactonase activity	GO:0005975//carbohydrate metabolic process;GO:0006098//pentose-phosphate shunt
BraA04g013720.3C	2070	0.01	1.89	7.56224	4.06166e-07	5.70644e-06	Up	gi|685298574|ref|XP_009140061.1|/1.67227e-169/PREDICTED: transcription factor TCP6 [Brassica rapa]	sp|Q9LW26|Y3684_ARATH/0.0/Acyltransferase-like protein At3g26840, chloroplastic OS=Arabidopsis thaliana OX=3702 GN=At3g26840 PE=1 SV=1	mdm:103414142/6e-25/splicing factor 3B subunit 1-like; K12828 splicing factor 3B subunit 1	Rv1920/3e-20/---	molecular_function:GO:0016747//transferase activity, transferring acyl groups other than amino-acyl groups;	Bra025519,Bra028488,Bra025232,Bra034909,Bra032959	AT5G41130.1	-	GO:0010287//plastoglobule	GO:0004144//diacylglycerol O-acyltransferase activity	GO:0033306//phytol metabolic process
BraA10g025030.3C	882	0.01	1.88	7.55459	0.00481164	0.0225692	Up	gi|674963445|emb|CDX69677.1|/0/BnaA10g20260D [Brassica napus]	sp|Q9XIW1|XTH5_ARATH/0.0/Probable xyloglucan endotransglucosylase/hydrolase protein 5 OS=Arabidopsis thaliana OX=3702 GN=XTH5 PE=2 SV=1	brp:103846533/0.0/probable xyloglucan endotransglucosylase/hydrolase protein 5; K08235 xyloglucan:xyloglucosyl transferase [EC:2.4.1.207]	CAC2807/3e-13/---	biological_process:GO:0005975//carbohydrate metabolic process;molecular_function:GO:0004553//hydrolase activity, hydrolyzing O-glycosyl compounds;	Bra008796,Bra006220	AT5G13870.1	-	GO:0005618//cell wall;GO:0048046//apoplast	GO:0016762//xyloglucan:xyloglucosyl transferase activity;GO:0004553//hydrolase activity, hydrolyzing O-glycosyl compounds	GO:0071555//cell wall organization;GO:0010411//xyloglucan metabolic process;GO:0042546//cell wall biogenesis
BraA03g011910.3C	975	0.01	1.86	7.53916	0.0024622	0.0130492	Up	gi|685282315|ref|XP_009132066.1|/0/PREDICTED: malate dehydrogenase [NADP], chloroplastic-like [Brassica rapa] &gt;gi|923541916|ref|XP_013732143.1| PREDICTED: malate dehydrogenase [NADP], chloroplastic-like [Brassica napus] &gt;gi|674944602|emb|CDX88669.1| BnaA03g09800D [Brassica napus]	sp|Q9LVL1|PER68_ARATH/1e-173/Peroxidase 68 OS=Arabidopsis thaliana OX=3702 GN=PER68 PE=2 SV=1	brp:103856695/0.0/peroxidase 68-like; K00430 peroxidase [EC:1.11.1.7]	NA	biological_process:GO:0006979//response to oxidative stress;GO:0055114//oxidation-reduction process;molecular_function:GO:0004601//peroxidase activity;GO:0020037//heme binding;	Bra006769,Bra020370	-	-	-	-	-
BraA09g018430.3C	1857	0.01	1.85	7.53138	3.03122e-06	3.56153e-05	Up	gi|685357188|ref|XP_009113388.1|/0/PREDICTED: uncharacterized protein LOC103838688 [Brassica rapa]	sp|Q42456|ASPR1_ORYSJ/7e-166/Aspartic proteinase oryzasin-1 OS=Oryza sativa subsp. japonica OX=39947 GN=Os05g0567100 PE=2 SV=2	brp:103838666/0.0/aspartic proteinase oryzasin-1-like; K08245 phytepsin [EC:3.4.23.40]	NA	biological_process:GO:0006629//lipid metabolic process;GO:0006508//proteolysis;molecular_function:GO:0004190//aspartic-type endopeptidase activity;	Bra027915	-	-	-	-	-
BraA03g061210.3C	978	0.01	1.85	7.53138	0.0024622	0.0130284	Up	gi|685295293|ref|XP_009138520.1|/0/PREDICTED: adiponectin receptor protein 1-like isoform X1 [Brassica rapa] &gt;gi|685295295|ref|XP_009138521.1| PREDICTED: adiponectin receptor protein 1-like isoform X1 [Brassica rapa]	NA	tcc:TCM_011392/2e-06/Menaquinone biosynthesis protein, putative isoform 1; K14759 isochorismate synthase / 2-succinyl-5-enolpyruvyl-6-hydroxy-3-cyclohexene-1-carboxylate synthase / 2-succinyl-6-hydroxy-2,4-cyclohexadiene-1-carboxylate synthase / O-succinylbenzoate synthase [EC:5.4.4.2 2.2.1.9 4.2.99.20 4.2.1.113]	DR1352/9e-14/---	molecular_function:GO:0003824//catalytic activity;	Bra017870	AT4G39955.1	-	GO:0005886//plasma membrane	GO:0016787//hydrolase activity	GO:0008152//metabolic process
BraA05g000060.3C	984	0.01	1.83	7.5157	0.00481164	0.0226441	Up	gi|685303548|ref|XP_009142481.1|/6.79841e-124/PREDICTED: uncharacterized protein YGR237C [Brassica rapa] &gt;gi|923634733|ref|XP_013751980.1| PREDICTED: uncharacterized protein LOC106454404 [Brassica napus] &gt;gi|674953719|emb|CDX80150.1| BnaA05g00060D [Brassica napus]	sp|A3KPE8|SDN1_ARATH/3e-16/Small RNA degrading nuclease 1 OS=Arabidopsis thaliana OX=3702 GN=SDN1 PE=2 SV=1	jcu:105650033/8e-137/RNA exonuclease 4; K18327 RNA exonuclease 4 [EC:3.1.-.-]	YOL080c/3e-26/---	molecular_function:GO:0003676//nucleic acid binding;	Bra004414	AT2G48100.3	ko03008//Ribosome biogenesis in eukaryotes	GO:0005634//nucleus	GO:0004527//exonuclease activity;GO:0046872//metal ion binding;GO:0003676//nucleic acid binding	GO:0007346//regulation of mitotic cell cycle
BraA05g027730.3C	903	0.01	1.82	7.50779	0.00481164	0.0226692	Up	gi|685310330|ref|XP_009145769.1|/0/PREDICTED: RNA polymerase II C-terminal domain phosphatase-like 4 [Brassica rapa]	sp|Q00IB6|CPL4_ARATH/4e-57/RNA polymerase II C-terminal domain phosphatase-like 4 OS=Arabidopsis thaliana OX=3702 GN=CPL4 PE=1 SV=1	brp:103869439/0.0/RNA polymerase II C-terminal domain phosphatase-like 4; K18999 RNA polymerase II C-terminal domain phosphatase-like 3/4 [EC:3.1.3.16]	ECU07g0890/1e-22/---	NA	Bra022437,Bra001753,Bra001754	-	-	-	-	-
BraA10g002610.3C	816	0.01	1.82	7.50779	0.00940296	0.0390392	Up	gi|685371271|ref|XP_009119327.1|/0/PREDICTED: probable indole-3-pyruvate monooxygenase YUCCA9 [Brassica rapa]	sp|Q38828|IAA10_ARATH/2e-99/Auxin-responsive protein IAA10 OS=Arabidopsis thaliana OX=3702 GN=IAA10 PE=1 SV=1	brp:103844287/0.0/auxin-responsive protein IAA10; K14484 auxin-responsive protein IAA	NA	biological_process:GO:0006355//regulation of transcription, DNA-templated;cellular_component:GO:0005634//nucleus;molecular_function:GO:0005515//protein binding;	Bra015289	AT1G04100.1	ko01100//Metabolic pathways;ko04075//Plant hormone signal transduction;ko00510//N-Glycan biosynthesis	GO:0005634//nucleus	GO:0046983//protein dimerization activity;GO:0003700//transcription factor activity, sequence-specific DNA binding	GO:0035556//intracellular signal transduction;GO:0009734//auxin-activated signaling pathway;GO:0002679//respiratory burst involved in defense response;GO:0006355//regulation of transcription, DNA-templated;GO:0010200//response to chitin
BraA10g032920.3C	1080	0.01	1.82	7.50779	0.00125995	0.00738441	Up	gi|685380350|ref|XP_009122854.1|/3.25857e-120/PREDICTED: uncharacterized protein At5g01610-like [Brassica rapa] &gt;gi|923924858|ref|XP_013731471.1| PREDICTED: uncharacterized protein At5g01610-like [Brassica napus]	sp|O23393|BIA1_ARATH/2e-07/BAHD acyltransferase BIA1 OS=Arabidopsis thaliana OX=3702 GN=BIA1 PE=2 SV=1	smo:SELMODRAFT_450721/1e-09/BAHDb5a-1; BAHD family acyltransferase (EC:2.3.1.-); K13065 shikimate O-hydroxycinnamoyltransferase [EC:2.3.1.133]	NA	molecular_function:GO:0016747//transferase activity, transferring acyl groups other than amino-acyl groups;	Bra009559,Bra028858,Bra028859,Bra005747	AT5G02890.1	-	-	GO:0016747//transferase activity, transferring acyl groups other than amino-acyl groups	GO:0008152//metabolic process
BraA06g029650.3C	1356	0.01	1.8	7.49185	0.000168827	0.00129035	Up	gi|922432472|ref|XP_013622342.1|/1.68815e-128/PREDICTED: 60S ribosomal protein L8-1 [Brassica oleracea var. oleracea] &gt;gi|922516750|ref|XP_013593332.1| PREDICTED: 60S ribosomal protein L8-1 [Brassica oleracea var. oleracea] &gt;gi|923515988|ref|XP_013647217.1| PREDICTED: 60S ribosomal protein L8-1 [Brassica napus] &gt;gi|923794043|ref|XP_013685198.1| PREDICTED: 60S ribosomal protein L8-1 [Bras…	sp|O64470|SHT_ARATH/0.0/Spermidine hydroxycinnamoyl transferase OS=Arabidopsis thaliana OX=3702 GN=SHT PE=1 SV=1	rcu:RCOM_0535000/0.0/Anthranilate N-benzoyltransferase protein, putative (EC:2.3.1.144); K13065 shikimate O-hydroxycinnamoyltransferase [EC:2.3.1.133]	NA	molecular_function:GO:0016747//transferase activity, transferring acyl groups other than amino-acyl groups;	Bra024450,Bra038561	AT2G19070.1	ko01100//Metabolic pathways;ko01110//Biosynthesis of secondary metabolites;ko00940//Phenylpropanoid biosynthesis;ko00945//Stilbenoid, diarylheptanoid and gingerol biosynthesis;ko00941//Flavonoid biosynthesis	GO:0005737//cytoplasm	GO:0080072//spermidine:sinapoyl CoA N-acyltransferase activity;GO:0080074//spermidine:caffeoyl CoA N-acyltransferase activity;GO:0080073//spermidine:coumaroyl CoA N-acyltransferase activity;GO:0080075//spermidine:feruloyl CoA N-acyltransferase activity;GO:0050734//hydroxycinnamoyltransferase activity	GO:0080088//spermidine hydroxycinnamate conjugate biosynthetic process;GO:0010584//pollen exine formation
BraA09g020970.3C	840	0.01	1.75	7.45121	0.00940296	0.0390011	Up	gi|685358376|ref|XP_009113864.1|/0/PREDICTED: WAT1-related protein At5g45370 [Brassica rapa]	sp|Q9FHE4|BRG1_ARATH/3e-112/BOI-related E3 ubiquitin-protein ligase 1 OS=Arabidopsis thaliana OX=3702 GN=BRG1 PE=1 SV=1	brp:103839139/0.0/BOI-related E3 ubiquitin-protein ligase 1-like; K19042 E3 ubiquitin-protein ligase BOI and related proteins [EC:2.3.2.27]	NA	NA	Bra027588,Bra028364,Bra039533	-	-	-	-	-
BraA10g030200.3C	936	0.01	1.74	7.44294	0.00481164	0.0226048	Up	gi|674958275|emb|CDX75667.1|/1.1779e-24/BnaA01g00350D [Brassica napus] &gt;gi|674958277|emb|CDX75669.1| BnaA01g00330D [Brassica napus]	sp|Q8L5A7|SOT15_ARATH/0.0/Cytosolic sulfotransferase 15 OS=Arabidopsis thaliana OX=3702 GN=SOT15 PE=1 SV=1	egr:104420943/2e-153/cytosolic sulfotransferase 15-like; K01025	NA	molecular_function:GO:0008146//sulfotransferase activity;	Bra009300,Bra028711,Bra005921	AT5G07010.1	ko01110//Biosynthesis of secondary metabolites;ko01210//2-Oxocarboxylic acid metabolism;ko00380//Tryptophan metabolism;ko00966//Glucosinolate biosynthesis	GO:0009507//chloroplast	GO:0080131//hydroxyjasmonate sulfotransferase activity	GO:0009694//jasmonic acid metabolic process;GO:0009753//response to jasmonic acid
BraA10g033380.3C	843	0.01	1.74	7.44294	0.00940296	0.0389469	Up	NA	NA	brp:103847468/0.0/uncharacterized protein C24B11.05; K07025 putative hydrolase of the HAD superfamily	BMEII0272/3e-28/---	biological_process:GO:0008152//metabolic process;molecular_function:GO:0016787//hydrolase activity;	Bra009605,Bra028879	AT5G02230.2	-	-	GO:0016787//hydrolase activity	GO:0008152//metabolic process
BraA01g000610.3C	1091	0.01	1.72	7.42626	0.00940296	0.0391155	Up	NA	NA	brp:103851449/6e-77/uncharacterized LOC103851449; K17785 mitofilin	NA	NA	Bra011841,Bra010667	AT4G39690.1	-	GO:0005743//mitochondrial inner membrane;GO:0016021//integral component of membrane	-	GO:0006486//protein glycosylation
BraA07g030200.3C	1254	0.01	1.72	7.42626	0.00481164	0.0226764	Up	gi|685335104|ref|XP_009104991.1|/0/PREDICTED: uncharacterized protein LOC103830921 [Brassica rapa]	sp|Q8RX77|PTR21_ARATH/2e-180/Protein NRT1/ PTR FAMILY 2.13 OS=Arabidopsis thaliana OX=3702 GN=NPF2.13 PE=1 SV=1	mdm:103402943/4e-119/protein NRT1/ PTR FAMILY 2.13-like; K14206 solute carrier family 15 (oligopeptide transporter), member 1	ECU11g1050/5e-13/---	NA	Bra003979,Bra016259,Bra007886	AT1G69870.1	-	GO:0005886//plasma membrane;GO:0016021//integral component of membrane	GO:0015293//symporter activity;GO:0080054//low-affinity nitrate transmembrane transporter activity	GO:0098656//anion transmembrane transport;GO:0080055//low-affinity nitrate transport;GO:0006857//oligopeptide transport;GO:0019761//glucosinolate biosynthetic process
BraA07g015960.3C	1534	0.01	1.71	7.41785	7.93734e-07	1.04886e-05	Up	gi|685330936|ref|XP_009103361.1|/4.8642e-140/PREDICTED: uncharacterized protein LOC103829454 [Brassica rapa] &gt;gi|923674295|ref|XP_013651657.1| PREDICTED: uncharacterized protein LOC106356446 [Brassica napus] &gt;gi|674875324|emb|CDY57596.1| BnaAnng14710D [Brassica napus]	sp|P40603|APG_BRANA/0.0/Anther-specific proline-rich protein APG (Fragment) OS=Brassica napus OX=3708 GN=APG PE=2 SV=1	aly:ARALYDRAFT_316517/6e-82/T4O12.15; K01188 beta-glucosidase [EC:3.2.1.21]	XF0818/4e-32/---	molecular_function:GO:0016788//hydrolase activity, acting on ester bonds;	Bra012212,Bra025794	AT1G20135.1	ko01100//Metabolic pathways;ko01110//Biosynthesis of secondary metabolites;ko00906//Carotenoid biosynthesis;ko00511//Other glycan degradation	GO:0005576//extracellular region	GO:0052689//carboxylic ester hydrolase activity;GO:0016298//lipase activity	GO:0006629//lipid metabolic process
BraA07g004440.3C	954	0.01	1.7	7.40939	0.00481164	0.0227123	Up	gi|685376561|ref|XP_009121209.1|/0/PREDICTED: protodermal factor 1 [Brassica rapa]	sp|Q43872|PER64_ARATH/0.0/Peroxidase 64 OS=Arabidopsis thaliana OX=3702 GN=PER64 PE=1 SV=1	brp:103846031/0.0/peroxidase 64; K00430 peroxidase [EC:1.11.1.7]	NA	biological_process:GO:0055114//oxidation-reduction process;GO:0006979//response to oxidative stress;molecular_function:GO:0020037//heme binding;GO:0004601//peroxidase activity;	Bra001986,Bra039247,Bra039245	AT5G42180.1	ko01100//Metabolic pathways;ko01110//Biosynthesis of secondary metabolites;ko00940//Phenylpropanoid biosynthesis	GO:0009506//plasmodesma;GO:0009505//plant-type cell wall;GO:0005576//extracellular region	GO:0046872//metal ion binding;GO:0004601//peroxidase activity;GO:0020037//heme binding	GO:0010413//glucuronoxylan metabolic process;GO:0006979//response to oxidative stress;GO:0042744//hydrogen peroxide catabolic process;GO:0055114//oxidation-reduction process;GO:0045492//xylan biosynthetic process;GO:0009664//plant-type cell wall organization
BraA05g015430.3C	2385	0.01	1.69	7.40088	2.07842e-07	3.08757e-06	Up	gi|922570756|ref|XP_013613739.1|/2.99278e-08/PREDICTED: uncharacterized protein LOC106319883 [Brassica oleracea var. oleracea]	NA	NA	NA	molecular_function:GO:0005488//binding;	Bra037062	AT4G14280.1	-	GO:0005634//nucleus;GO:0016021//integral component of membrane	-	-
BraA08g025880.3C	1062	0.01	1.67	7.3837	0.0024622	0.0130237	Up	gi|567148303|ref|XP_006416041.1|/1.5286e-32/hypothetical protein EUTSA_v10009797mg [Eutrema salsugineum] &gt;gi|557093812|gb|ESQ34394.1| hypothetical protein EUTSA_v10009797mg [Eutrema salsugineum]	sp|Q9LQX5|MY117_ARATH/0.0/Transcription factor MYB117 OS=Arabidopsis thaliana OX=3702 GN=MYB117 PE=2 SV=1	brp:103835609/0.0/transcription factor MYB24-like; K09422 myb proto-oncogene protein, plant	ECU11g1690/5e-29/---	molecular_function:GO:0003677//DNA binding;	Bra016285,Bra024685,Bra008096	AT1G26780.2	ko04626//Plant-pathogen interaction	GO:0005634//nucleus	GO:0003677//DNA binding;GO:0003700//transcription factor activity, sequence-specific DNA binding;GO:0003682//chromatin binding	GO:0006355//regulation of transcription, DNA-templated;GO:0010199//organ boundary specification between lateral organs and the meristem
BraA05g026790.3C	971	0.01	1.66	7.37504	0.00481164	0.0226836	Up	gi|685310049|ref|XP_009145626.1|/0/PREDICTED: putative sugar transporter ERD6-like 13 isoform X2 [Brassica rapa]	NA	brp:103869321/9e-63/uncharacterized LOC103869321; K14009 B-cell receptor-associated protein 31	NA	biological_process:GO:0006886//intracellular protein transport;cellular_component:GO:0005783//endoplasmic reticulum;GO:0016021//integral component of membrane;	Bra035781	-	-	-	-	-
BraA03g025620.3C	1179	0.01	1.64	7.35755	0.00125995	0.00739313	Up	gi|685286066|ref|XP_009133952.1|/0/PREDICTED: protein TIC 55, chloroplastic [Brassica rapa] &gt;gi|674894293|emb|CDY38515.1| BnaC03g26820D [Brassica napus]	sp|O81305|PKSC_ARATH/0.0/Type III polyketide synthase C OS=Arabidopsis thaliana OX=3702 GN=At4g00040 PE=2 SV=1	bdi:100830237/5e-151/probable inorganic phosphate transporter 1-3; K08176 MFS transporter, PHS family, inorganic phosphate transporter	DRA0326/1e-33/---	biological_process:GO:0009058//biosynthetic process;GO:0008152//metabolic process;molecular_function:GO:0003824//catalytic activity;GO:0016747//transferase activity, transferring acyl groups other than amino-acyl groups;	Bra000559	AT4G00040.1	ko01100//Metabolic pathways;ko01110//Biosynthesis of secondary metabolites;ko00945//Stilbenoid, diarylheptanoid and gingerol biosynthesis;ko04712//Circadian rhythm - plant;ko00941//Flavonoid biosynthesis	GO:0005783//endoplasmic reticulum	GO:0016747//transferase activity, transferring acyl groups other than amino-acyl groups	GO:0009813//flavonoid biosynthetic process;GO:0009699//phenylpropanoid biosynthetic process;GO:0007275//multicellular organism development
BraA02g005780.3C	987	0.01	1.63	7.34873	0.00481164	0.0227231	Up	gi|674942267|emb|CDX91017.1|/0/BnaC02g05800D [Brassica napus]	sp|Q9C942|CSE_ARATH/3e-54/Caffeoylshikimate esterase OS=Arabidopsis thaliana OX=3702 GN=CSE PE=1 SV=1	atr:18433044/6e-64/caffeoylshikimate esterase; K18368 caffeoylshikimate esterase [EC:3.1.1.-]	YKL094w/8e-15/---	NA	Bra023499,Bra020032	AT5G14980.1	-	GO:0016020//membrane;GO:0005737//cytoplasm	GO:0016298//lipase activity	GO:0006629//lipid metabolic process
BraA08g017980.3C	1400	0.01	1.62	7.33985	0.00125995	0.00738586	Up	gi|685345825|ref|XP_009109012.1|/1.76477e-61/PREDICTED: uncharacterized protein LOC103834694 [Brassica rapa] &gt;gi|922441116|ref|XP_013625493.1| PREDICTED: uncharacterized protein LOC106331645 [Brassica oleracea var. oleracea] &gt;gi|923690172|ref|XP_013656307.1| PREDICTED: uncharacterized protein LOC106361146 [Brassica napus] &gt;gi|923690205|ref|XP_013656316.1| PREDICTED: uncharacterized prote…	sp|Q9SU75|HTT4_ARATH/3e-87/Protein HEAT-INDUCED TAS1 TARGET 4 OS=Arabidopsis thaliana OX=3702 GN=HTT4 PE=2 SV=1	NA	NA	NA	Bra010278,Bra039897,Bra010277	-	-	-	-	-
BraA09g048300.3C	1017	0.01	1.57	7.29462	0.00481164	0.0226263	Up	gi|685364742|ref|XP_009116546.1|/0/PREDICTED: 2-aminoethanethiol dioxygenase-like [Brassica rapa] &gt;gi|685364744|ref|XP_009116547.1| PREDICTED: 2-aminoethanethiol dioxygenase-like [Brassica rapa]	sp|Q8LGB6|ZED1_ARATH/3e-95/Non-functional pseudokinase ZED1 OS=Arabidopsis thaliana OX=3702 GN=ZED1 PE=1 SV=1	eus:EUTSA_v10006481mg/4e-85/hypothetical protein; K04733 interleukin-1 receptor-associated kinase 4 [EC:2.7.11.1]	SA1063_1/6e-12/---	biological_process:GO:0006468//protein phosphorylation;molecular_function:GO:0004672//protein kinase activity;GO:0005524//ATP binding;	Bra007350	AT3G57770.1	-	GO:0005886//plasma membrane;GO:0005634//nucleus	GO:0004672//protein kinase activity;GO:0005524//ATP binding	GO:0031348//negative regulation of defense response;GO:0009697//salicylic acid biosynthetic process;GO:0009862//systemic acquired resistance, salicylic acid mediated signaling pathway;GO:0009693//ethylene biosynthetic process;GO:0010310//regulation of hydrogen peroxide metabolic process;GO:0050832//defense response to fungus;GO:0042742//defense response to bacterium;GO:0045088//regulation of inna…
BraA07g020450.3C	2049	0.01	1.56	7.2854	5.92362e-06	6.52014e-05	Up	gi|685268201|ref|XP_009125180.1|/0/PREDICTED: xyloglucan galactosyltransferase KATAMARI1 homolog [Brassica rapa]	sp|Q9LW26|Y3684_ARATH/0.0/Acyltransferase-like protein At3g26840, chloroplastic OS=Arabidopsis thaliana OX=3702 GN=At3g26840 PE=1 SV=1	mdm:103414142/2e-24/splicing factor 3B subunit 1-like; K12828 splicing factor 3B subunit 1	Rv1920/1e-20/---	molecular_function:GO:0016747//transferase activity, transferring acyl groups other than amino-acyl groups;	Bra028488,Bra025519,Bra034909	AT5G41130.1	-	GO:0010287//plastoglobule	GO:0004144//diacylglycerol O-acyltransferase activity	GO:0033306//phytol metabolic process
BraA02g009680.3C	1032	0.01	1.54	7.26679	0.00481164	0.0225764	Up	gi|674897179|emb|CDY35667.1|/6.10115e-160/BnaC02g09330D [Brassica napus]	sp|Q94F58|NAC89_ARATH/0.0/NAC domain-containing protein 89 OS=Arabidopsis thaliana OX=3702 GN=NAC089 PE=1 SV=1	fve:101312606/3e-14/NAC domain-containing protein 66-like; K13126 polyadenylate-binding protein	NA	biological_process:GO:0006355//regulation of transcription, DNA-templated;molecular_function:GO:0003677//DNA binding;	Bra020182,Bra006619,Bra002403,Bra021471	-	-	-	-	-
BraA10g004970.3C	1035	0.01	1.53	7.25739	0.00481164	0.0227267	Up	gi|674923067|emb|CDY10196.1|/3.72499e-124/BnaC05g04390D [Brassica napus]	sp|Q9LT78|RD21C_ARATH/8e-109/Probable cysteine protease RD21C OS=Arabidopsis thaliana OX=3702 GN=RD21C PE=1 SV=1	brp:103844054/0.0/ervatamin-B; K01365 cathepsin L [EC:3.4.22.15]	AF1946_2/3e-17/---	biological_process:GO:0006508//proteolysis;molecular_function:GO:0008234//cysteine-type peptidase activity;	Bra015487	AT1G06260.1	ko04145//Phagosome	GO:0048046//apoplast	GO:0008234//cysteine-type peptidase activity	GO:0006508//proteolysis
BraA05g026080.3C	1248	0.01	1.53	7.25739	0.00125995	0.00738731	Up	gi|685309839|ref|XP_009145524.1|/0/PREDICTED: ABC transporter G family member 15 [Brassica rapa] &gt;gi|923626950|ref|XP_013749318.1| PREDICTED: ABC transporter G family member 15 [Brassica napus] &gt;gi|923681500|ref|XP_013653673.1| PREDICTED: ABC transporter G family member 15 [Brassica napus]	sp|P10978|POLX_TOBAC/2e-13/Retrovirus-related Pol polyprotein from transposon TNT 1-94 OS=Nicotiana tabacum OX=4097 PE=2 SV=1	bvg:104905624/2e-15/uncharacterized LOC104905624; K05658 ATP-binding cassette, subfamily B (MDR/TAP), member 1 [EC:3.6.3.44]	NA	molecular_function:GO:0003676//nucleic acid binding;GO:0008270//zinc ion binding;	Bra031246	-	-	-	-	-
BraA06g041720.3C	1057	0.01	1.52	7.24793	0.00481164	0.0226013	Up	gi|685326263|ref|XP_009101541.1|/2.74686e-120/PREDICTED: 50S ribosomal protein HLP, mitochondrial isoform X1 [Brassica rapa] &gt;gi|923817451|ref|XP_013692970.1| PREDICTED: 50S ribosomal protein HLP, mitochondrial-like isoform X1 [Brassica napus]	sp|P10496|GRP2_PHAVU/6e-140/Glycine-rich cell wall structural protein 1.8 OS=Phaseolus vulgaris OX=3885 PE=2 SV=1	rcu:RCOM_1471040/1e-98/hypothetical protein; K02184 formin 2	XF0818/2e-45/---	NA	Bra025001,Bra017529	AT5G46730.1	-	-	-	-
BraA02g018390.3C	1047	0.01	1.51	7.2384	0.00481164	0.0225942	Up	gi|685273180|ref|XP_009127630.1|/0/PREDICTED: uncharacterized protein LOC103852479 [Brassica rapa]	sp|Q94ID3|IPT1_ARATH/0.0/Adenylate isopentenyltransferase 1, chloroplastic OS=Arabidopsis thaliana OX=3702 GN=IPT1 PE=1 SV=2	brp:103852484/0.0/adenylate isopentenyltransferase 1, chloroplastic; K10760 adenylate isopentenyltransferase (cytokinin synthase)	BS_miaA/4e-26/---	NA	Bra033933,Bra004037	AT1G68460.1	ko01100//Metabolic pathways;ko01110//Biosynthesis of secondary metabolites;ko00908//Zeatin biosynthesis	GO:0005739//mitochondrion;GO:0009507//chloroplast	GO:0052623//ADP dimethylallyltransferase activity;GO:0009824//AMP dimethylallyltransferase activity;GO:0052381//tRNA dimethylallyltransferase activity;GO:0052622//ATP dimethylallyltransferase activity	GO:0080117//secondary growth;GO:0007131//reciprocal meiotic recombination;GO:0009691//cytokinin biosynthetic process;GO:0006400//tRNA modification
BraA01g042480.3C	1848	0.01	1.46	7.18982	4.42078e-05	0.000393171	Up	gi|685267709|ref|XP_009124958.1|/0/PREDICTED: agamous-like MADS-box protein AGL90 [Brassica rapa]	sp|Q8GX86|PME21_ARATH/0.0/Probable pectinesterase/pectinesterase inhibitor 21 OS=Arabidopsis thaliana OX=3702 GN=PME21 PE=2 SV=2	brp:103849910/0.0/probable pectinesterase/pectinesterase inhibitor 21; K01051 pectinesterase [EC:3.1.1.11]	CAC3373/1e-39/---	molecular_function:GO:0004857//enzyme inhibitor activity;	Bra039421,Bra040532,Bra001157	AT5G27870.1	ko01100//Metabolic pathways;ko00500//Starch and sucrose metabolism;ko00040//Pentose and glucuronate interconversions	GO:0009505//plant-type cell wall;GO:0016021//integral component of membrane;GO:0005634//nucleus	GO:0046910//pectinesterase inhibitor activity;GO:0030599//pectinesterase activity;GO:0045330//aspartyl esterase activity	GO:0009827//plant-type cell wall modification;GO:0043086//negative regulation of catalytic activity;GO:0045490//pectin catabolic process
BraA04g029210.3C	969	0.01	1.46	7.18982	0.00940296	0.039061	Up	gi|685302538|ref|XP_009141972.1|/0/PREDICTED: vacuolar amino acid transporter 1-like [Brassica rapa]	sp|Q9ZVC2|NPR5_ARATH/0.0/Regulatory protein NPR5 OS=Arabidopsis thaliana OX=3702 GN=NPR5 PE=1 SV=1	brp:103865880/0.0/regulatory protein NPR5-like; K14508 regulatory protein NPR1	NA	molecular_function:GO:0005515//protein binding;	Bra016938,Bra004617,Bra007306,Bra014645	AT2G41370.1	ko04075//Plant hormone signal transduction	GO:0005737//cytoplasm;GO:0005634//nucleus	GO:0005515//protein binding	GO:0009864//induced systemic resistance, jasmonic acid mediated signaling pathway;GO:0009944//polarity specification of adaxial/abaxial axis;GO:0009954//proximal/distal pattern formation;GO:0010582//floral meristem determinacy;GO:0010434//bract formation;GO:0010227//floral organ abscission;GO:0016567//protein ubiquitination;GO:0048439//flower morphogenesis;GO:0010254//nectary development
BraA07g034360.3C	1560	0.01	1.42	7.14975	0.000329922	0.00230728	Up	gi|674891863|emb|CDY40935.1|/3.90429e-176/BnaC06g30730D [Brassica napus]	sp|Q9C788|C70B1_ARATH/0.0/Cytochrome P450 704B1 OS=Arabidopsis thaliana OX=3702 GN=CYP704B1 PE=1 SV=1	ppp:PHYPADRAFT_151187/8e-126/hypothetical protein; K15402 fatty acid omega-hydroxylase [EC:1.14.-.-]	BH0579/1e-32/---	biological_process:GO:0055114//oxidation-reduction process;molecular_function:GO:0016705//oxidoreductase activity, acting on paired donors, with incorporation or reduction of molecular oxygen;GO:0020037//heme binding;GO:0005506//iron ion binding;	Bra004386	AT1G69500.1	ko01100//Metabolic pathways;ko00073//Cutin, suberine and wax biosynthesis	GO:0016021//integral component of membrane	GO:0005506//iron ion binding;GO:0020037//heme binding;GO:0019825//oxygen binding;GO:0018685//alkane 1-monooxygenase activity	GO:0080110//sporopollenin biosynthetic process;GO:0055114//oxidation-reduction process
BraA07g030770.3C	1002	0.01	1.4	7.12928	0.00940296	0.0391429	Up	gi|685335264|ref|XP_009105052.1|/1.15194e-91/PREDICTED: MIP18 family protein At1g68310-like [Brassica rapa]	sp|Q94ID3|IPT1_ARATH/1e-163/Adenylate isopentenyltransferase 1, chloroplastic OS=Arabidopsis thaliana OX=3702 GN=IPT1 PE=1 SV=2	brp:103830971/0.0/adenylate isopentenyltransferase 1, chloroplastic-like; K10760 adenylate isopentenyltransferase (cytokinin synthase)	BS_miaA/9e-28/---	NA	Bra004037,Bra033933	AT1G68460.1	ko01100//Metabolic pathways;ko01110//Biosynthesis of secondary metabolites;ko00908//Zeatin biosynthesis	GO:0005739//mitochondrion;GO:0009507//chloroplast	GO:0052623//ADP dimethylallyltransferase activity;GO:0009824//AMP dimethylallyltransferase activity;GO:0052381//tRNA dimethylallyltransferase activity;GO:0052622//ATP dimethylallyltransferase activity	GO:0080117//secondary growth;GO:0007131//reciprocal meiotic recombination;GO:0009691//cytokinin biosynthetic process;GO:0006400//tRNA modification
BraA06g015680.3C	1722	0.01	1.37	7.09803	0.000168827	0.0012887	Up	gi|685318143|ref|XP_009149517.1|/0/PREDICTED: 24-methylenesterol C-methyltransferase 2 [Brassica rapa]	sp|P40603|APG_BRANA/0.0/Anther-specific proline-rich protein APG (Fragment) OS=Brassica napus OX=3708 GN=APG PE=2 SV=1	cic:CICLE_v10027727mg/1e-62/hypothetical protein; K00679 phospholipid:diacylglycerol acyltransferase [EC:2.3.1.158]	XF0818/1e-32/---	molecular_function:GO:0016788//hydrolase activity, acting on ester bonds;	Bra025794,Bra012212	AT1G20130.2	ko01100//Metabolic pathways;ko01110//Biosynthesis of secondary metabolites;ko00906//Carotenoid biosynthesis;ko00511//Other glycan degradation	GO:0005576//extracellular region	GO:0016298//lipase activity;GO:0005199//structural constituent of cell wall	GO:0006629//lipid metabolic process
BraA10g013270.3C	1023	0.01	1.36	7.08746	0.00940296	0.0391265	Up	gi|686029017|gb|AIP91373.1|/2.72981e-12/nucleoporin NUP133 [Arabidopsis thaliana]	sp|Q3E6Y3|Y1869_ARATH/0.0/Uncharacterized protein At1g28695 OS=Arabidopsis thaliana OX=3702 GN=At1g28695 PE=2 SV=1	NA	NA	NA	Bra002916,Bra014090	AT1G28700.1	-	GO:0016021//integral component of membrane;GO:0009507//chloroplast	GO:0016740//transferase activity	-
BraA04g022510.3C	1263	0.01	1.36	7.08746	0.0024622	0.0130562	Up	gi|685301488|ref|XP_009141435.1|/7.91005e-136/PREDICTED: E3 ubiquitin-protein ligase MBR2-like [Brassica rapa]	sp|Q8GX46|BH091_ARATH/0.0/Transcription factor bHLH91 OS=Arabidopsis thaliana OX=3702 GN=BHLH91 PE=2 SV=1	pop:POPTR_0002s17750g/4e-13/POPTRDRAFT_552325; basic helix-loop-helix family protein; K13422 transcription factor MYC2	NA	molecular_function:GO:0046983//protein dimerization activity;	Bra021710,Bra018269	AT2G31210.1	ko04075//Plant hormone signal transduction	GO:0005634//nucleus	GO:0003700//transcription factor activity, sequence-specific DNA binding;GO:0003677//DNA binding;GO:0046983//protein dimerization activity	GO:0006355//regulation of transcription, DNA-templated
BraA01g026710.3C	1659	0.01	1.32	7.04439	0.000329922	0.0023062	Up	gi|685319610|ref|XP_009150025.1|/2.10516e-106/PREDICTED: uncharacterized protein LOC103873364 [Brassica rapa]	sp|Q3HRQ2|GLOX_VITPS/4e-156/Aldehyde oxidase GLOX OS=Vitis pseudoreticulata OX=231512 GN=GLOX PE=2 SV=1	NA	NA	NA	Bra021337,Bra026220	AT3G57620.1	-	GO:0005576//extracellular region	-	-
BraA01g028110.3C	2034	0.01	1.31	7.03342	4.42078e-05	0.000392819	Up	gi|923855132|ref|XP_013704813.1|/2.64043e-66/PREDICTED: uncharacterized protein LOC106408622 [Brassica napus]	sp|O80742|PUB19_ARATH/0.0/U-box domain-containing protein 19 OS=Arabidopsis thaliana OX=3702 GN=PUB19 PE=2 SV=1	smo:SELMODRAFT_61948/5e-43/hypothetical protein; K08332 vacuolar protein 8	NA	biological_process:GO:0016567//protein ubiquitination;molecular_function:GO:0004842//ubiquitin-protein transferase activity;GO:0005488//binding;GO:0005515//protein binding;	Bra031521	-	-	-	-	-
BraA04g013190.3C	1447	0.01	1.31	7.03342	0.000644736	0.00413155	Up	gi|674860376|emb|CDY69516.1|/7.49415e-82/BnaAnng30690D [Brassica napus]	sp|Q9LZP6|FBL70_ARATH/2e-144/F-box/LRR-repeat protein At3g62440 OS=Arabidopsis thaliana OX=3702 GN=At3g62440 PE=2 SV=1	NA	NA	molecular_function:GO:0005515//protein binding;	Bra025562	-	-	-	-	-
BraA06g025960.3C	1286	0.01	1.28	7	0.00481164	0.0226155	Up	gi|674948921|emb|CDX84340.1|/8.72707e-59/BnaC03g51600D [Brassica napus]	sp|Q8W1E3|CDF1_ARATH/1e-144/Cyclic dof factor 1 OS=Arabidopsis thaliana OX=3702 GN=CDF1 PE=1 SV=2	aly:ARALYDRAFT_919507/1e-149/hypothetical protein; K16222 Dof zinc finger protein DOF5.5	NA	biological_process:GO:0006355//regulation of transcription, DNA-templated;molecular_function:GO:0003677//DNA binding;	Bra010082,Bra029261	AT5G62430.1	-	GO:0009706//chloroplast inner membrane;GO:0055035//plastid thylakoid membrane;GO:0005794//Golgi apparatus;GO:0009570//chloroplast stroma;GO:0009534//chloroplast thylakoid;GO:0005634//nucleus;GO:0005739//mitochondrion	GO:0044183//protein binding involved in protein folding;GO:0046872//metal ion binding;GO:0003677//DNA binding;GO:0003700//transcription factor activity, sequence-specific DNA binding	GO:0061077//chaperone-mediated protein folding;GO:0009908//flower development;GO:0009793//embryo development ending in seed dormancy;GO:1904216//positive regulation of protein import into chloroplast stroma;GO:0048510//regulation of timing of transition from vegetative to reproductive phase;GO:0045892//negative regulation of transcription, DNA-templated;GO:0009658//chloroplast organization;GO:000…
BraA08g000320.3C	2195	0.01	1.27	6.98868	4.42078e-05	0.000393406	Up	gi|685340455|ref|XP_009107029.1|/0/PREDICTED: cellulose synthase-like protein E1 [Brassica rapa]	sp|Q8VYB2|UKL3_ARATH/0.0/Uridine kinase-like protein 3 OS=Arabidopsis thaliana OX=3702 GN=UKL3 PE=2 SV=1	brp:103832556/0.0/uridine kinase-like protein 3; K00876 uridine kinase [EC:2.7.1.48]	SPAC1B3.01c/3e-58/---	biological_process:GO:0009116//nucleoside metabolic process;	Bra030832,Bra026427	AT1G55810.3	ko01100//Metabolic pathways;ko00240//Pyrimidine metabolism	GO:0005829//cytosol	GO:0004849//uridine kinase activity;GO:0005524//ATP binding;GO:0016757//transferase activity, transferring glycosyl groups	GO:0044211//CTP salvage;GO:0006206//pyrimidine nucleobase metabolic process;GO:0044206//UMP salvage;GO:0016310//phosphorylation
BraA10g006490.3C	958	0.01	1.26	6.97728	0.00940296	0.0390446	Up	gi|674857741|emb|CDY70222.1|/2.08323e-23/BnaCnng67270D [Brassica napus]	sp|Q9SE45|ANXD3_ARATH/1e-12/Annexin D3 OS=Arabidopsis thaliana OX=3702 GN=ANN3 PE=2 SV=2	cmo:103489494/6e-06/annexin D3; K17099 annexin A13	NA	NA	Bra021056,Bra017102	-	-	-	-	-
BraA07g023940.3C	1227	0.01	1.25	6.96578	0.00481164	0.0225799	Up	gi|685333112|ref|XP_009104216.1|/0/PREDICTED: uncharacterized protein LOC103830224 [Brassica rapa] &gt;gi|685333115|ref|XP_009104217.1| PREDICTED: uncharacterized protein LOC103830224 [Brassica rapa] &gt;gi|685333118|ref|XP_009104218.1| PREDICTED: uncharacterized protein LOC103830224 [Brassica rapa] &gt;gi|674965563|emb|CDX67806.1| BnaA07g18460D [Brassica napus]	sp|Q9FII5|TDR_ARATH/6e-40/Leucine-rich repeat receptor-like protein kinase TDR OS=Arabidopsis thaliana OX=3702 GN=TDR PE=1 SV=1	sbi:SORBI_06g028760/6e-40/SORBIDRAFT_06g028760, Sb06g028760; hypothetical protein; K13420 LRR receptor-like serine/threonine-protein kinase FLS2 [EC:2.7.11.1]	alr0124_1/1e-13/---	molecular_function:GO:0005515//protein binding;	Bra003380,Bra014537	AT3G59510.1	ko04626//Plant-pathogen interaction	GO:0005886//plasma membrane	-	GO:0007165//signal transduction
BraA08g017020.3C	1233	0.01	1.24	6.9542	0.00481164	0.0227303	Up	gi|685345544|ref|XP_009108903.1|/0/PREDICTED: lariat debranching enzyme [Brassica rapa] &gt;gi|685345546|ref|XP_009108904.1| PREDICTED: lariat debranching enzyme [Brassica rapa] &gt;gi|685345548|ref|XP_009108906.1| PREDICTED: lariat debranching enzyme [Brassica rapa] &gt;gi|685345552|ref|XP_009108907.1| PREDICTED: lariat debranching enzyme [Brassica rapa] &gt;gi|685345554|ref|XP_009108908.1| PRED…	sp|Q9SZY8|YUC1_ARATH/0.0/Probable indole-3-pyruvate monooxygenase YUCCA1 OS=Arabidopsis thaliana OX=3702 GN=YUC1 PE=1 SV=1	brp:103834554/0.0/probable indole-3-pyruvate monooxygenase YUCCA1; K11816 indole-3-pyruvate monooxygenase [EC:1.14.13.168]	mll7934/4e-75/---	biological_process:GO:0055114//oxidation-reduction process;molecular_function:GO:0016491//oxidoreductase activity;GO:0004499//N,N-dimethylaniline monooxygenase activity;GO:0050661//NADP binding;GO:0050660//flavin adenine dinucleotide binding;	Bra040081,Bra011354	AT4G32540.1	ko01100//Metabolic pathways;ko00380//Tryptophan metabolism	GO:0005737//cytoplasm	GO:0050660//flavin adenine dinucleotide binding;GO:0050661//NADP binding;GO:0004499//N,N-dimethylaniline monooxygenase activity	GO:0055114//oxidation-reduction process;GO:0009851//auxin biosynthetic process;GO:0009911//positive regulation of flower development;GO:2000024//regulation of leaf development;GO:0010229//inflorescence development;GO:0022603//regulation of anatomical structure morphogenesis;GO:0048825//cotyledon development
BraA10g028650.3C	1362	0.01	1.24	6.9542	0.0024622	0.0130655	Up	gi|685379092|ref|XP_009122283.1|/0/PREDICTED: peroxidase A2 [Brassica rapa] &gt;gi|923888383|ref|XP_013715437.1| PREDICTED: peroxidase A2-like [Brassica napus] &gt;gi|674963843|emb|CDX70075.1| BnaA10g24240D [Brassica napus]	sp|Q9FI98|U76C4_ARATH/0.0/UDP-glycosyltransferase 76C4 OS=Arabidopsis thaliana OX=3702 GN=UGT76C4 PE=2 SV=1	eus:EUTSA_v10013513mg/0.0/hypothetical protein; K13493 cytokinin-N-glucosyltransferase [EC:2.4.1.-]	BS_yojK/2e-06/---	NA	Bra009145,Bra009146,Bra009147,Bra009144,Bra005869,Bra009143	AT5G05880.1	ko01110//Biosynthesis of secondary metabolites;ko00908//Zeatin biosynthesis;ko00402//Benzoxazinoid biosynthesis	GO:0005634//nucleus	GO:0008194//UDP-glycosyltransferase activity;GO:0016758//transferase activity, transferring hexosyl groups	GO:0006310//DNA recombination;GO:0006281//DNA repair
BraA02g021500.3C	1242	0.01	1.23	6.94251	0.00481164	0.0226728	Up	gi|674951327|emb|CDX82109.1|/4.03455e-29/BnaC02g21810D [Brassica napus]	sp|Q1PFD9|TBL31_ARATH/0.0/Protein trichome birefringence-like 31 OS=Arabidopsis thaliana OX=3702 GN=TBL31 PE=2 SV=1	NA	NA	NA	Bra008073	AT1G73140.1	-	GO:0016021//integral component of membrane;GO:0005794//Golgi apparatus	GO:0016413//O-acetyltransferase activity	GO:0071554//cell wall organization or biogenesis
BraA01g038270.3C	2046	0.01	1.22	6.93074	8.63912e-05	0.000711801	Up	gi|685385598|ref|XP_009124747.1|/0/PREDICTED: serine/arginine-rich SC35-like splicing factor SCL30A [Brassica rapa]	sp|Q9LK50|AB26G_ARATH/0.0/ABC transporter G family member 26 OS=Arabidopsis thaliana OX=3702 GN=ABCG26 PE=3 SV=2	cme:CYME_CMS467C/3e-93/ATP-binding cassette, sub-family G, member 2; K05681 ATP-binding cassette, subfamily G (WHITE), member 2	YCR011c_2/7e-52/---	molecular_function:GO:0016887//ATPase activity;GO:0005524//ATP binding;	Bra039378	AT3G13220.1	ko03040//Spliceosome;ko02010//ABC transporters	GO:0016021//integral component of membrane;GO:0005634//nucleus;GO:0005886//plasma membrane	GO:0015412//ATPase-coupled molybdate transmembrane transporter activity;GO:0005524//ATP binding	GO:0055085//transmembrane transport;GO:0010584//pollen exine formation;GO:0015689//molybdate ion transport;GO:0010152//pollen maturation;GO:0008152//metabolic process
BraA02g039500.3C	1817	0.01	1.19	6.89482	0.000329922	0.00231108	Up	gi|923825433|ref|XP_013695704.1|/0/PREDICTED: polygalacturonase-like [Brassica napus]	sp|Q8S4Y1|THIC1_ARATH/0.0/Acetyl-CoA acetyltransferase, cytosolic 1 OS=Arabidopsis thaliana OX=3702 GN=AAT1 PE=1 SV=1	brp:103854526/0.0/acetyl-CoA acetyltransferase, cytosolic 1-like; K00626 acetyl-CoA C-acetyltransferase [EC:2.3.1.9]	SPBC215.09c/7e-152/---	biological_process:GO:0008152//metabolic process;molecular_function:GO:0003824//catalytic activity;GO:0016747//transferase activity, transferring acyl groups other than amino-acyl groups;	Bra020710,Bra037501,Bra036182	AT5G48230.2	ko01100//Metabolic pathways;ko01110//Biosynthesis of secondary metabolites;ko01200//Carbon metabolism;ko00900//Terpenoid backbone biosynthesis;ko00620//Pyruvate metabolism;ko00380//Tryptophan metabolism;ko01212//Fatty acid metabolism;ko00630//Glyoxylate and dicarboxylate metabolism;ko00071//Fatty acid degradation;ko00280//Valine, leucine and isoleucine degradation;ko00640//Propanoate metabolism;k…	GO:0005829//cytosol;GO:0005777//peroxisome;GO:0005886//plasma membrane	GO:0003985//acetyl-CoA C-acetyltransferase activity;GO:0046872//metal ion binding	GO:0016132//brassinosteroid biosynthetic process;GO:0006085//acetyl-CoA biosynthetic process;GO:0009860//pollen tube growth;GO:0009846//pollen germination;GO:0019745//pentacyclic triterpenoid biosynthetic process;GO:0009793//embryo development ending in seed dormancy;GO:0016126//sterol biosynthetic process
BraA03g000310.3C	1905	0.01	1.19	6.89482	0.000329922	0.00231	Up	gi|685279399|ref|XP_009130621.1|/0/PREDICTED: serine/threonine-protein kinase STN8, chloroplastic [Brassica rapa]	sp|Q9LZV3|MAN6_ARATH/0.0/Mannan endo-1,4-beta-mannosidase 6 OS=Arabidopsis thaliana OX=3702 GN=MAN6 PE=2 SV=1	brp:103855394/0.0/mannan endo-1,4-beta-mannosidase 6; K19355 mannan endo-1,4-beta-mannosidase [EC:3.2.1.78]	TM1227/1e-52/---	biological_process:GO:0005975//carbohydrate metabolic process;molecular_function:GO:0004553//hydrolase activity, hydrolyzing O-glycosyl compounds;	Bra005662	AT5G01930.1	-	GO:0005576//extracellular region	GO:0016985//mannan endo-1,4-beta-mannosidase activity	GO:0046355//mannan catabolic process;GO:0009845//seed germination
BraA06g041900.3C	1359	0.01	1.18	6.88264	0.00481164	0.0225977	Up	gi|674945744|emb|CDX87763.1|/0/BnaC02g31860D [Brassica napus]	sp|Q5S7T7|TIM50_PHYIN/5e-13/Mitochondrial import inner membrane translocase subunit TIM50 OS=Phytophthora infestans OX=4787 GN=TIM50 PE=2 SV=1	jcu:105649749/4e-138/CTD small phosphatase-like protein 2; K17616 CTD small phosphatase-like protein 2 [EC:3.1.3.-]	YLL010c/3e-36/---	molecular_function:GO:0016791//phosphatase activity;	Bra025018	AT5G46410.1	-	GO:0005737//cytoplasm;GO:0005634//nucleus	GO:0008420//CTD phosphatase activity	GO:0043090//amino acid import;GO:0009610//response to symbiotic fungus;GO:0006470//protein dephosphorylation;GO:0006888//ER to Golgi vesicle-mediated transport
BraA02g031450.3C	4326	0.01	1.17	6.87036	1.90959e-09	3.88239e-08	Up	gi|685382245|ref|XP_009123603.1|/1.88391e-135/PREDICTED: CASP-like protein At5g44550 [Brassica rapa]	sp|Q9FIZ3|GSO2_ARATH/0.0/LRR receptor-like serine/threonine-protein kinase GSO2 OS=Arabidopsis thaliana OX=3702 GN=GSO2 PE=1 SV=2	fve:101309130/0.0/LRR receptor-like serine/threonine-protein kinase FLS2; K13420 LRR receptor-like serine/threonine-protein kinase FLS2 [EC:2.7.11.1]	alr0124_1/4e-46/---	biological_process:GO:0006468//protein phosphorylation;molecular_function:GO:0003723//RNA binding;GO:0004672//protein kinase activity;GO:0005515//protein binding;GO:0005524//ATP binding;	Bra039525,Bra025113,Bra013446,Bra014253,Bra018951,Bra020169,Bra038524,Bra033685,Bra004105,Bra006608	AT5G44700.1	ko04626//Plant-pathogen interaction	GO:0016021//integral component of membrane	GO:0004674//protein serine/threonine kinase activity;GO:0005524//ATP binding	GO:0006468//protein phosphorylation;GO:0009553//embryo sac development;GO:0008544//epidermis development;GO:0007169//transmembrane receptor protein tyrosine kinase signaling pathway;GO:0090558//plant epidermis development;GO:0009793//embryo development ending in seed dormancy
BraA08g035650.3C	3831	0.01	1.15	6.84549	2.78498e-08	4.78102e-07	Up	NA	sp|Q9FWX7|AB11B_ARATH/0.0/ABC transporter B family member 11 OS=Arabidopsis thaliana OX=3702 GN=ABCB11 PE=2 SV=1	brp:103836650/0.0/ABC transporter B family member 11; K05658 ATP-binding cassette, subfamily B (MDR/TAP), member 1 [EC:3.6.3.44]	SPCC663.03/0.0/---	biological_process:GO:0006810//transport;GO:0055085//transmembrane transport;cellular_component:GO:0016021//integral component of membrane;molecular_function:GO:0005524//ATP binding;GO:0016887//ATPase activity;GO:0042626//ATPase activity, coupled to transmembrane movement of substances;	Bra030503,Bra033331,Bra025641	AT1G02520.1	ko02010//ABC transporters	GO:0009506//plasmodesma;GO:0005886//plasma membrane;GO:0016021//integral component of membrane;GO:0005634//nucleus	GO:0042626//ATPase activity, coupled to transmembrane movement of substances;GO:0005524//ATP binding	GO:0055085//transmembrane transport;GO:0008152//metabolic process
BraA05g014180.3C	1173	0.01	1.15	6.84549	0.00940296	0.0390283	Up	gi|674922439|emb|CDY10705.1|/0/BnaA05g12310D [Brassica napus]	sp|Q42381|HLS1_ARATH/4e-94/Probable N-acetyltransferase HLS1 OS=Arabidopsis thaliana OX=3702 GN=HLS1 PE=1 SV=1	NA	NA	molecular_function:GO:0008080//N-acetyltransferase activity;	Bra018340,Bra021604	AT2G30090.1	-	GO:0005634//nucleus	GO:0008080//N-acetyltransferase activity	GO:0008152//metabolic process
BraA03g020970.3C	1182	0.01	1.14	6.83289	0.00940296	0.0390828	Up	NA	sp|O48814|BIK1_ARATH/0.0/Serine/threonine-protein kinase BIK1 OS=Arabidopsis thaliana OX=3702 GN=BIK1 PE=1 SV=1	eus:EUTSA_v10010443mg/0.0/hypothetical protein; K00924	Cgl2127_1/3e-22/---	biological_process:GO:0006468//protein phosphorylation;molecular_function:GO:0005524//ATP binding;GO:0004672//protein kinase activity;	Bra000141,Bra005027,Bra017061,Bra035394	AT2G39660.1	-	GO:0009507//chloroplast;GO:0005730//nucleolus;GO:0005886//plasma membrane	GO:0004674//protein serine/threonine kinase activity;GO:0005524//ATP binding	GO:0006865//amino acid transport;GO:0010363//regulation of plant-type hypersensitive response;GO:0002679//respiratory burst involved in defense response;GO:0010200//response to chitin;GO:0006612//protein targeting to membrane;GO:0050832//defense response to fungus;GO:0043069//negative regulation of programmed cell death;GO:0046777//protein autophosphorylation;GO:0052033//pathogen-associated molec…
BraA09g065870.3C	1195	0.01	1.13	6.82018	0.00940296	0.0389415	Up	NA	sp|Q9FE22|HFR1_ARATH/3e-126/Transcription factor HFR1 OS=Arabidopsis thaliana OX=3702 GN=HFR1 PE=1 SV=1	jcu:105647368/7e-17/transcription factor PIF3; K12126 phytochrome-interacting factor 3	NA	molecular_function:GO:0045735//nutrient reservoir activity;GO:0046983//protein dimerization activity;	Bra032610,Bra033315,Bra033314	-	-	-	-	-
BraA07g038890.3C	1617	0.01	1.13	6.82018	0.00125995	0.0073815	Up	gi|685338299|ref|XP_009106199.1|/3.44256e-122/PREDICTED: probable ubiquitin-conjugating enzyme E2 16 [Brassica rapa]	sp|F4IQK5|VCL21_ARATH/5e-17/Vicilin-like seed storage protein At2g18540 OS=Arabidopsis thaliana OX=3702 GN=At2g18540 PE=3 SV=1	pda:103715019/6e-37/laccase-11-like; K05909 laccase [EC:1.10.3.2]	aq_2032/8e-12/---	NA	Bra015855	AT1G75260.1	-	GO:0009507//chloroplast	GO:0016651//oxidoreductase activity, acting on NAD(P)H	-
BraA03g055320.3C	1362	0.01	1.1	6.78136	0.00481164	0.0226227	Up	gi|685293928|ref|XP_009137856.1|/2.75141e-176/PREDICTED: thioredoxin-like 2-2, chloroplastic [Brassica rapa] &gt;gi|923525558|ref|XP_013681637.1| PREDICTED: thioredoxin-like 2-2, chloroplastic [Brassica napus] &gt;gi|674902804|emb|CDY30208.1| BnaA03g49620D [Brassica napus]	sp|Q9SZR0|CHMO_ARATH/0.0/Choline monooxygenase, chloroplastic OS=Arabidopsis thaliana OX=3702 GN=At4g29890 PE=2 SV=2	brp:103861915/0.0/choline monooxygenase, chloroplastic; K00499 choline monooxygenase [EC:1.14.15.7]	mlr1312/1e-30/---	biological_process:GO:0019439//aromatic compound catabolic process;GO:0055114//oxidation-reduction process;GO:0006725//cellular aromatic compound metabolic process;molecular_function:GO:0016491//oxidoreductase activity;GO:0016708//oxidoreductase activity, acting on paired donors, with incorporation or reduction of molecular oxygen, NAD(P)H as one donor, and incorporation of two atoms of oxygen in…	Bra024118	AT4G29890.1	-	GO:0009570//chloroplast stroma	GO:0051537//2 iron, 2 sulfur cluster binding;GO:0016708//oxidoreductase activity, acting on paired donors, with incorporation or reduction of molecular oxygen, NAD(P)H as one donor, and incorporation of two atoms of oxygen into one donor;GO:0009055//electron carrier activity;GO:0019133//choline monooxygenase activity;GO:0005506//iron ion binding	GO:0055114//oxidation-reduction process;GO:0019439//aromatic compound catabolic process;GO:0019285//glycine betaine biosynthetic process from choline
BraA05g013440.3C	1233	0.01	1.09	6.76818	0.00940296	0.0389849	Up	gi|685307028|ref|XP_009144238.1|/0/PREDICTED: transcription factor bHLH10-like isoform X1 [Brassica rapa]	sp|Q8GX46|BH091_ARATH/0.0/Transcription factor bHLH91 OS=Arabidopsis thaliana OX=3702 GN=BHLH91 PE=2 SV=1	pop:POPTR_0003s14710g/4e-12/POPTRDRAFT_554564; hypothetical protein; K13422 transcription factor MYC2	NA	molecular_function:GO:0046983//protein dimerization activity;	Bra018269,Bra021710	AT2G31210.1	ko04075//Plant hormone signal transduction	GO:0005634//nucleus	GO:0003700//transcription factor activity, sequence-specific DNA binding;GO:0003677//DNA binding;GO:0046983//protein dimerization activity	GO:0006355//regulation of transcription, DNA-templated
BraA01g018010.3C	2028	0.01	1.07	6.74147	0.000329922	0.00230566	Up	gi|685261017|ref|XP_009143278.1|/0/PREDICTED: G-type lectin S-receptor-like serine/threonine-protein kinase SD1-1 [Brassica rapa]	sp|O81829|GH35_ARATH/0.0/Indole-3-acetic acid-amido synthetase GH3.5 OS=Arabidopsis thaliana OX=3702 GN=GH3.5 PE=1 SV=1	brp:103866974/0.0/indole-3-acetic acid-amido synthetase GH3.5; K14487 auxin responsive GH3 gene family	NA	NA	Bra026365,Bra019060,Bra022725,Bra029023	AT4G27260.1	ko04075//Plant hormone signal transduction	GO:0005737//cytoplasm	GO:0010279//indole-3-acetic acid amido synthetase activity	GO:0009733//response to auxin;GO:0010252//auxin homeostasis;GO:0010583;GO:1901183//positive regulation of camalexin biosynthetic process
BraA05g000620.3C	1444	0.01	1.01	6.65821	0.00481164	0.0226979	Up	gi|685306716|ref|XP_009144070.1|/0/PREDICTED: uncharacterized protein LOC103867725 [Brassica rapa]	sp|Q0WNB1|DUF5_ARATH/1e-45/DUF724 domain-containing protein 5 OS=Arabidopsis thaliana OX=3702 GN=DUF5 PE=1 SV=1	NA	NA	NA	Bra004468	-	-	-	-	-
BraA04g016660.3C	2331	0.01	1.01	6.65821	8.63912e-05	0.000712195	Up	gi|685332078|ref|XP_009103799.1|/0/PREDICTED: uncharacterized protein LOC103829866 [Brassica rapa]	sp|Q8VZ17|SUVH6_ARATH/0.0/Histone-lysine N-methyltransferase, H3 lysine-9 specific SUVH6 OS=Arabidopsis thaliana OX=3702 GN=SUVH6 PE=1 SV=2	brp:103864378/0.0/histone-lysine N-methyltransferase, H3 lysine-9 specific SUVH6; K11420 euchromatic histone-lysine N-methyltransferase [EC:2.1.1.43]	SPBC428.08c/2e-35/---	molecular_function:GO:0005515//protein binding;GO:0042393//histone binding;	Bra030212	-	-	-	-	-
BraA02g020280.3C	1350	0.01	0.98	6.61471	0.00940296	0.0391374	Up	gi|685273618|ref|XP_009127845.1|/0/PREDICTED: probable ribose-5-phosphate isomerase 1 [Brassica rapa] &gt;gi|923540827|ref|XP_013729264.1| PREDICTED: probable ribose-5-phosphate isomerase 1 [Brassica napus]	sp|Q9C992|KCS7_ARATH/0.0/3-ketoacyl-CoA synthase 7 OS=Arabidopsis thaliana OX=3702 GN=KCS7 PE=2 SV=1	brp:103852706/0.0/3-ketoacyl-CoA synthase 7; K15397 3-ketoacyl-CoA synthase [EC:2.3.1.199]	BS_bcsA/3e-14/---	biological_process:GO:0008152//metabolic process;molecular_function:GO:0003824//catalytic activity;	Bra007966,Bra003934	AT1G71160.1	ko01110//Biosynthesis of secondary metabolites;ko04626//Plant-pathogen interaction;ko00062//Fatty acid elongation	GO:0016021//integral component of membrane;GO:0009507//chloroplast	GO:0016747//transferase activity, transferring acyl groups other than amino-acyl groups	GO:0006633//fatty acid biosynthetic process;GO:0000038//very long-chain fatty acid metabolic process;GO:0042335//cuticle development
BraA09g049180.3C	1515	0.01	0.98	6.61471	0.00481164	0.0226513	Up	gi|922551386|ref|XP_013603685.1|/1.57934e-114/PREDICTED: F-box/LRR-repeat protein At3g60040-like [Brassica oleracea var. oleracea]	sp|Q9LQC1|FB65_ARATH/6e-157/Putative F-box protein At1g58310 OS=Arabidopsis thaliana OX=3702 GN=At1g58310 PE=4 SV=2	NA	NA	molecular_function:GO:0005515//protein binding;	Bra007435,Bra003366	-	-	-	-	-
BraA09g044100.3C	1509	0.01	0.98	6.61471	0.00481164	0.0225657	Up	gi|685363622|ref|XP_009116055.1|/0/PREDICTED: diaminopimelate epimerase, chloroplastic isoform X2 [Brassica rapa]	sp|Q9SCP6|U73D1_ARATH/0.0/UDP-glycosyltransferase 73D1 OS=Arabidopsis thaliana OX=3702 GN=UGT73D1 PE=3 SV=1	cam:101510891/1e-169/UGT73C15; UDP-glycosyltransferase 73C1; K13496 UDP-glucosyl transferase 73C [EC:2.4.1.-]	NA	NA	Bra006971,Bra006972,Bra040690	AT3G53150.1	ko01110//Biosynthesis of secondary metabolites;ko00908//Zeatin biosynthesis;ko00944//Flavone and flavonol biosynthesis	-	GO:0008194//UDP-glycosyltransferase activity;GO:0016758//transferase activity, transferring hexosyl groups	GO:0006865//amino acid transport;GO:0008152//metabolic process
BraA09g035640.3C	1851	0.01	0.97	6.59991	0.00125995	0.00739459	Up	gi|685357791|ref|XP_009113634.1|/0/PREDICTED: uncharacterized protein LOC103838934 [Brassica rapa]	sp|F4HZX7|OFUT8_ARATH/0.0/O-fucosyltransferase 8 OS=Arabidopsis thaliana OX=3702 GN=OFUT8 PE=2 SV=1	mtr:MTR_1g102030/4e-56/Phosphoglucomutase; K01835 phosphoglucomutase [EC:5.4.2.2]	NA	NA	Bra032298,Bra030130	AT1G29200.2	-	GO:0016021//integral component of membrane;GO:0005794//Golgi apparatus	GO:0016757//transferase activity, transferring glycosyl groups	-
BraA02g033120.3C	1078	0.01	0.97	6.59991	0.00940296	0.0391319	Up	gi|674873950|emb|CDY59582.1|/3.00315e-50/BnaA02g36770D [Brassica napus]	NA	NA	NA	NA	Bra022055,Bra022058,Bra017531,Bra025003	-	-	-	-	-
BraA03g027790.3C	1980	0.01	0.97	6.59991	0.000644736	0.00413422	Up	gi|674942587|emb|CDX90805.1|/0/BnaA03g24850D [Brassica napus]	sp|Q9SZ77|SEC1B_ARATH/0.0/Protein transport Sec1b OS=Arabidopsis thaliana OX=3702 GN=SEC1B PE=2 SV=3	brp:103858620/0.0/protein transport Sec1b; K15292 syntaxin-binding protein 1	SPCC584.05/2e-47/---	biological_process:GO:0016192//vesicle-mediated transport;GO:0006904//vesicle docking involved in exocytosis;	Bra000761,Bra029438,Bra038812	AT4G12120.1	-	GO:0005886//plasma membrane;GO:0005634//nucleus	GO:0008565//protein transporter activity	GO:0052542//defense response by callose deposition;GO:0006904//vesicle docking involved in exocytosis;GO:0009306//protein secretion
BraA09g059700.3C	1542	0.01	0.96	6.58496	0.00481164	0.0226477	Up	gi|685368220|ref|XP_009118046.1|/0/PREDICTED: WD repeat-containing protein LWD1 [Brassica rapa] &gt;gi|922546540|ref|XP_013601063.1| PREDICTED: WD repeat-containing protein LWD1 [Brassica oleracea var. oleracea] &gt;gi|923832083|ref|XP_013697919.1| PREDICTED: WD repeat-containing protein LWD1 [Brassica napus] &gt;gi|923868812|ref|XP_013708913.1| PREDICTED: WD repeat-containing protein LWD1 [Brass…	sp|Q9XI78|FUT8_ARATH/0.0/Probable fucosyltransferase 8 OS=Arabidopsis thaliana OX=3702 GN=FUT8 PE=2 SV=2	brp:103843190/0.0/probable fucosyltransferase 8; K13681 xyloglucan fucosyltransferase [EC:2.4.1.-]	NA	biological_process:GO:0042546//cell wall biogenesis;cellular_component:GO:0016020//membrane;molecular_function:GO:0008107//galactoside 2-alpha-L-fucosyltransferase activity;	Bra026859,Bra019680,Bra019681,Bra026861,Bra016711,Bra015217,Bra019683	AT1G14100.1	-	GO:0005794//Golgi apparatus;GO:0016021//integral component of membrane	GO:0008107//galactoside 2-alpha-L-fucosyltransferase activity	GO:0036065//fucosylation;GO:0009969//xyloglucan biosynthetic process;GO:0009832//plant-type cell wall biogenesis
BraA03g028300.3C	1365	0.01	0.96	6.58496	0.00940296	0.0390174	Up	gi|685286751|ref|XP_009134305.1|/0/PREDICTED: putative cysteine-rich receptor-like protein kinase 39 isoform X2 [Brassica rapa]	sp|Q9M0Z9|EDL15_ARATH/0.0/Sugar transporter ERD6-like 15 OS=Arabidopsis thaliana OX=3702 GN=At4g04760 PE=3 SV=2	vvi:100263109/2e-118/sugar transporter ERD6-like 7; K08145 MFS transporter, SP family, solute carrier family 2 (facilitated glucose transporter), member 8	BS_araE/2e-50/---	biological_process:GO:0055085//transmembrane transport;cellular_component:GO:0016021//integral component of membrane;GO:0016020//membrane;molecular_function:GO:0005215//transporter activity;GO:0022891//substrate-specific transmembrane transporter activity;GO:0022857//transmembrane transporter activity;	Bra000805,Bra029515	AT4G04750.1	-	GO:0005886//plasma membrane;GO:0016021//integral component of membrane	GO:0005351//sugar:proton symporter activity	GO:0098655//cation transmembrane transport
BraA01g043330.3C	1329	0.01	0.95	6.56986	0.00940296	0.0391538	Up	gi|685267809|ref|XP_009125002.1|/0/PREDICTED: uncharacterized protein LOC103850052 [Brassica rapa]	sp|F4I8W1|DUF2_ARATH/2e-83/DUF724 domain-containing protein 2 OS=Arabidopsis thaliana OX=3702 GN=DUF2 PE=2 SV=1	NA	NA	NA	Bra036420	-	-	-	-	-
BraA06g019700.3C	1716	0.01	0.95	6.56986	0.0024622	0.0130423	Up	gi|685319394|ref|XP_009149948.1|/0/PREDICTED: helicase SKI2W isoform X1 [Brassica rapa]	sp|P49091|ASNS_BRAOL/0.0/Asparagine synthetase [glutamine-hydrolyzing] OS=Brassica oleracea OX=3712 PE=2 SV=2	brp:103873256/0.0/asparagine synthetase [glutamine-hydrolyzing]; K01953 asparagine synthase (glutamine-hydrolysing) [EC:6.3.5.4]	STM0680/0.0/---	biological_process:GO:0006529//asparagine biosynthetic process;molecular_function:GO:0004066//asparagine synthase (glutamine-hydrolyzing) activity;	Bra018160,Bra019500	AT3G47340.1	ko01100//Metabolic pathways;ko01110//Biosynthesis of secondary metabolites;ko00250//Alanine, aspartate and glutamate metabolism	GO:0005829//cytosol	GO:0005524//ATP binding;GO:0004066//asparagine synthase (glutamine-hydrolyzing) activity;GO:0042803//protein homodimerization activity	GO:0009646//response to absence of light;GO:0006541//glutamine metabolic process;GO:0070981//L-asparagine biosynthetic process;GO:0009750//response to fructose;GO:0043617//cellular response to sucrose starvation;GO:0009749//response to glucose;GO:0009744//response to sucrose;GO:0009063//cellular amino acid catabolic process
BraA04g023660.3C	1761	0.01	0.93	6.53916	0.00125995	0.00738295	Up	gi|685301127|ref|XP_009141267.1|/4.88574e-176/PREDICTED: cyclin-dependent kinase inhibitor 4-like isoform X1 [Brassica rapa]	sp|O48772|C3H26_ARATH/0.0/Zinc finger CCCH domain-containing protein 26 OS=Arabidopsis thaliana OX=3702 GN=ZFN2 PE=1 SV=1	dosa:Os06t0520600-01/3e-27/Os06g0520600, ZINC_FINGER_CCCH_DOMAIN-CONTAINING_PROTEIN_43, C3H43; Similar to Zinc finger CCCH type domain containing protein ZFN-like 1.; K03260 translation initiation factor 4G	NA	molecular_function:GO:0046872//metal ion binding;	Bra021817,Bra022919,Bra005543	AT2G32930.2	ko04141//Protein processing in endoplasmic reticulum	GO:0016021//integral component of membrane;GO:0005634//nucleus	GO:0046872//metal ion binding;GO:0004518//nuclease activity;GO:0003677//DNA binding	-
BraA06g038200.3C	1413	0.01	0.93	6.53916	0.00940296	0.0389361	Up	gi|685325079|ref|XP_009152089.1|/0/PREDICTED: serine/threonine protein phosphatase 2A 55 kDa regulatory subunit B&apos; delta isoform [Brassica rapa]	sp|Q949Z1|PGLR4_ARATH/2e-112/Polygalacturonase At1g48100 OS=Arabidopsis thaliana OX=3702 GN=At1g48100 PE=2 SV=1	csv:101212122/0.0/polygalacturonase At1g48100; K01213 galacturan 1,4-alpha-galacturonidase [EC:3.2.1.67]	CAC0355/8e-22/---	biological_process:GO:0005975//carbohydrate metabolic process;molecular_function:GO:0004650//polygalacturonase activity;	Bra025216	AT3G26610.1	ko01100//Metabolic pathways;ko00500//Starch and sucrose metabolism;ko00040//Pentose and glucuronate interconversions	GO:0048046//apoplast	GO:0004650//polygalacturonase activity	GO:0009826//unidimensional cell growth;GO:0060773//flower phyllotactic patterning;GO:0052546//cell wall pectin metabolic process;GO:0045490//pectin catabolic process
BraA03g032550.3C	1419	0.01	0.92	6.52356	0.00940296	0.0389686	Up	gi|923655595|ref|XP_013645955.1|/1.24616e-23/PREDICTED: uncharacterized protein LOC106350642 [Brassica napus]	sp|Q9M8K5|HIP32_ARATH/0.0/Heavy metal-associated isoprenylated plant protein 32 OS=Arabidopsis thaliana OX=3702 GN=HIPP32 PE=2 SV=1	brp:103850667/9e-15/formin-like protein 20; K02184 formin 2	XF0818/2e-09/---	biological_process:GO:0030001//metal ion transport;molecular_function:GO:0046872//metal ion binding;	Bra001184,Bra020774	AT3G06130.1	-	GO:0005737//cytoplasm;GO:0005618//cell wall	GO:0046914//transition metal ion binding	GO:0046916//cellular transition metal ion homeostasis;GO:0030001//metal ion transport
BraA03g035980.3C	1695	0.01	0.86	6.42626	0.00481164	0.0227195	Up	gi|685288695|ref|XP_009135300.1|/0/PREDICTED: WPP domain-interacting protein 3 [Brassica rapa]	sp|Q9LHN9|IQM2_ARATH/0.0/IQ domain-containing protein IQM2 OS=Arabidopsis thaliana OX=3702 GN=IQM2 PE=2 SV=1	NA	NA	NA	Bra001512,Bra027414,Bra021491,Bra027413	AT3G13600.1	-	GO:0005634//nucleus;GO:0005737//cytoplasm	GO:0005516//calmodulin binding	-
BraA01g042360.3C	2961	0.01	0.82	6.35755	8.63912e-05	0.000712393	Up	gi|685267676|ref|XP_009124940.1|/1.13799e-108/PREDICTED: uncharacterized protein LOC103849992 isoform X1 [Brassica rapa] &gt;gi|674914382|emb|CDY18842.1| BnaAnng03070D [Brassica napus]	sp|Q9M9L7|LONM4_ARATH/0.0/Lon protease homolog 4, chloroplastic/mitochondrial OS=Arabidopsis thaliana OX=3702 GN=LON4 PE=3 SV=1	brp:103850014/0.0/lon protease homolog 4, chloroplastic/mitochondrial-like; K08675 Lon-like ATP-dependent protease [EC:3.4.21.-]	CT344/0.0/---	biological_process:GO:0030163//protein catabolic process;GO:0006515//misfolded or incompletely synthesized protein catabolic process;GO:0006508//proteolysis;molecular_function:GO:0004176//ATP-dependent peptidase activity;GO:0005524//ATP binding;GO:0004252//serine-type endopeptidase activity;	Bra040254,Bra020562,Bra009924,Bra040521,Bra018889	AT3G05790.1	-	GO:0042645//mitochondrial nucleoid;GO:0009507//chloroplast	GO:0003727//single-stranded RNA binding;GO:0004176//ATP-dependent peptidase activity;GO:0005524//ATP binding;GO:0003697//single-stranded DNA binding;GO:0004252//serine-type endopeptidase activity;GO:0070361//mitochondrial light strand promoter anti-sense binding	GO:0001666//response to hypoxia;GO:0051260//protein homooligomerization;GO:0034599//cellular response to oxidative stress;GO:0007005//mitochondrion organization;GO:0070407//oxidation-dependent protein catabolic process;GO:0051131//chaperone-mediated protein complex assembly;GO:0006515//misfolded or incompletely synthesized protein catabolic process
BraA04g031100.3C	2034	0.01	0.79	6.30378	0.0024622	0.0130399	Up	gi|685303142|ref|XP_009142280.1|/0/PREDICTED: ELMO domain-containing protein A isoform X1 [Brassica rapa]	sp|Q9FLU8|BGL32_ARATH/0.0/Beta-glucosidase 32 OS=Arabidopsis thaliana OX=3702 GN=BGLU32 PE=2 SV=2	brp:103866140/0.0/beta-glucosidase 32-like; K01188 beta-glucosidase [EC:3.2.1.21]	CAC0385/2e-69/---	biological_process:GO:0005975//carbohydrate metabolic process;molecular_function:GO:0004553//hydrolase activity, hydrolyzing O-glycosyl compounds;	Bra037648,Bra004838	AT5G24540.1	ko01100//Metabolic pathways;ko01110//Biosynthesis of secondary metabolites;ko00500//Starch and sucrose metabolism;ko00940//Phenylpropanoid biosynthesis;ko00380//Tryptophan metabolism;ko00460//Cyanoamino acid metabolism	GO:0016021//integral component of membrane;GO:0005576//extracellular region	GO:0008422//beta-glucosidase activity	GO:0051707//response to other organism;GO:0005975//carbohydrate metabolic process
BraA08g030150.3C	2460	0.01	0.71	6.14975	0.00125995	0.00739168	Up	gi|685350110|ref|XP_009110595.1|/0/PREDICTED: putative F-box/kelch-repeat protein At1g13200 [Brassica rapa]	sp|F4K2G3|MORC5_ARATH/0.0/Protein MICRORCHIDIA 5 OS=Arabidopsis thaliana OX=3702 GN=MORC5 PE=3 SV=1	cam:101505698/2e-12/myosin-10; K10352 myosin heavy chain	PH1798/5e-09/---	NA	Bra016690,Bra008854	-	-	-	-	-
BraA06g034130.3C	1890	0.01	0.71	6.14975	0.00940296	0.039121	Up	gi|922485793|ref|XP_013583419.1|/0/PREDICTED: uncharacterized protein LOC106292371 [Brassica oleracea var. oleracea]	sp|Q9FH28|DNJ49_ARATH/8e-14/Chaperone protein dnaJ 49 OS=Arabidopsis thaliana OX=3702 GN=ATJ49 PE=2 SV=2	eus:EUTSA_v10027481mg/1e-31/hypothetical protein; K09518 DnaJ homolog subfamily B member 12	MA1479/6e-10/---	NA	Bra009972	AT5G27240.1	ko04141//Protein processing in endoplasmic reticulum	GO:0005737//cytoplasm	-	GO:0006457//protein folding
BraA01g044720.3C	2358	0.02	1.4	6.12928	5.92362e-06	6.51533e-05	Up	gi|685266027|ref|XP_009117803.1|/2.30084e-80/PREDICTED: protein SPIRAL1-like 3 [Brassica rapa] &gt;gi|685266029|ref|XP_009117811.1| PREDICTED: protein SPIRAL1-like 3 [Brassica rapa]	sp|Q9LD18|POT4_ARATH/0.0/Potassium transporter 4 OS=Arabidopsis thaliana OX=3702 GN=POT4 PE=1 SV=2	brp:103849860/0.0/potassium transporter 4; K03549 KUP system potassium uptake protein	AGpA688/1e-89/---	biological_process:GO:0071805//potassium ion transmembrane transport;cellular_component:GO:0016020//membrane;molecular_function:GO:0015079//potassium ion transmembrane transporter activity;	Bra040706	AT3G02050.1	-	GO:0016021//integral component of membrane;GO:0005774//vacuolar membrane;GO:0009507//chloroplast	GO:0015079//potassium ion transmembrane transporter activity	GO:0009932//cell tip growth;GO:0019375//galactolipid biosynthetic process;GO:0071805//potassium ion transmembrane transport;GO:0019761//glucosinolate biosynthetic process;GO:0016036//cellular response to phosphate starvation
BraA06g015160.3C	1575	0.01	0.69	6.10852	0.00940296	0.0389957	Up	gi|685318451|ref|XP_009149618.1|/6.94419e-120/PREDICTED: transcription initiation factor IIF subunit beta-like [Brassica rapa]	sp|Q9FWR5|GCA1_ARATH/5e-52/Gamma carbonic anhydrase 1, mitochondrial OS=Arabidopsis thaliana OX=3702 GN=GAMMACA1 PE=1 SV=1	NA	aq_1660/3e-10/---	NA	Bra025750,Bra016502	AT1G19580.2	-	GO:0005747//mitochondrial respiratory chain complex I	GO:0004089//carbonate dehydratase activity;GO:0046872//metal ion binding	GO:0070207//protein homotrimerization;GO:0019252//starch biosynthetic process;GO:0009853//photorespiration
BraA03g048770.3C	2313	0.01	0.68	6.08746	0.0024622	0.0130539	Up	gi|685292086|ref|XP_009136982.1|/6.24075e-73/PREDICTED: uncharacterized protein LOC103861028 [Brassica rapa] &gt;gi|923601772|ref|XP_013741351.1| PREDICTED: uncharacterized protein LOC106444425 [Brassica napus] &gt;gi|674934615|emb|CDX98601.1| BnaA03g43860D [Brassica napus]	sp|O65709|FAO4A_ARATH/0.0/Long-chain-alcohol oxidase FAO4A OS=Arabidopsis thaliana OX=3702 GN=FAO4A PE=3 SV=2	brp:103861046/0.0/long-chain-alcohol oxidase FAO4A-like; K17756 long-chain-alcohol oxidase [EC:1.1.3.20]	DRA0127/3e-71/---	biological_process:GO:0055114//oxidation-reduction process;molecular_function:GO:0016491//oxidoreductase activity;	Bra012548,Bra013391	AT4G19380.1	-	GO:0016020//membrane;GO:0005622//intracellular	GO:0050660//flavin adenine dinucleotide binding;GO:0046577//long-chain-alcohol oxidase activity;GO:0009055//electron carrier activity	GO:0055114//oxidation-reduction process
BraA03g009170.3C	1911	0.01	0.66	6.04439	0.00940296	0.0390501	Up	gi|685281678|ref|XP_009131746.1|/0/PREDICTED: membrane-bound transcription factor site-1 protease isoform X1 [Brassica rapa]	sp|Q94LW6|SUT35_ARATH/0.0/Probable sulfate transporter 3.5 OS=Arabidopsis thaliana OX=3702 GN=SULTR3;5 PE=2 SV=1	brp:103856387/0.0/probable sulfate transporter 3.5; K17471 sulfate transporter 3	MT1781/3e-71/---	biological_process:GO:0008272//sulfate transport;GO:0055085//transmembrane transport;GO:1902358//sulfate transmembrane transport;cellular_component:GO:0016021//integral component of membrane;GO:0016020//membrane;molecular_function:GO:0015116//sulfate transmembrane transporter activity;GO:0008271//secondary active sulfate transmembrane transporter activity;	Bra006511,Bra020052	AT5G19600.1	-	GO:0005887//integral component of plasma membrane;GO:0009507//chloroplast	GO:0008271//secondary active sulfate transmembrane transporter activity	GO:1902358//sulfate transmembrane transport
BraA10g001640.3C	2110	0.01	0.66	6.04439	0.00940296	0.039012	Up	gi|923825707|ref|XP_013695788.1|/0/PREDICTED: BEACH domain-containing protein lvsA-like isoform X3 [Brassica napus]	sp|Q9SA69|Y1301_ARATH/0.0/BTB/POZ domain-containing protein At1g03010 OS=Arabidopsis thaliana OX=3702 GN=At1g03010 PE=2 SV=1	sita:101754459/3e-111/BTB/POZ domain-containing protein At1g30440; K03294 basic amino acid/polyamine antiporter, APA family	NA	molecular_function:GO:0005515//protein binding;	Bra033365,Bra032564	AT1G03010.1	-	GO:0005886//plasma membrane	GO:0004871//signal transducer activity	GO:0016567//protein ubiquitination;GO:0009860//pollen tube growth;GO:0009416//response to light stimulus
BraA02g005790.3C	2421	0.01	0.65	6.02237	0.0024622	0.0130515	Up	gi|923710732|ref|XP_013662373.1|/6.79386e-138/PREDICTED: uncharacterized protein LOC106367198 [Brassica napus]	sp|O64584|WAP_ARATH/4e-15/WPP domain-associated protein OS=Arabidopsis thaliana OX=3702 GN=WAP PE=1 SV=2	NA	NA	NA	Bra023499	AT5G14990.2	-	GO:0005634//nucleus	-	-
BraA09g023900.3C	2421	0.01	0.61	5.93074	0.00481164	0.0227159	Up	gi|567154093|ref|XP_006417682.1|/1.07675e-19/hypothetical protein EUTSA_v10007548mg [Eutrema salsugineum] &gt;gi|557095453|gb|ESQ36035.1| hypothetical protein EUTSA_v10007548mg [Eutrema salsugineum]	sp|Q6R8G5|PHO15_ARATH/0.0/Phosphate transporter PHO1 homolog 5 OS=Arabidopsis thaliana OX=3702 GN=PHO1-H5 PE=2 SV=2	smo:SELMODRAFT_419761/9e-07/hypothetical protein; K14514 ethylene-insensitive protein 3	SPCP1E11.01c_2/2e-30/---	cellular_component:GO:0016021//integral component of membrane;	Bra017394,Bra017395,Bra026565,Bra024784,Bra019690,Bra024782,Bra019688,Bra017393,Bra033080,Bra036222	AT2G03240.1	-	GO:0005768//endosome;GO:0005886//plasma membrane;GO:0016021//integral component of membrane;GO:0005802//trans-Golgi network	-	GO:0006817//phosphate ion transport
BraA09g057250.3C	2639	0.01	0.61	5.93074	0.0024622	0.0130214	Up	gi|685367470|ref|XP_009117720.1|/0/PREDICTED: coiled-coil domain-containing protein 94-like [Brassica rapa] &gt;gi|685367472|ref|XP_009117721.1| PREDICTED: coiled-coil domain-containing protein 94-like [Brassica rapa] &gt;gi|685367475|ref|XP_009117722.1| PREDICTED: coiled-coil domain-containing protein 94-like [Brassica rapa] &gt;gi|923924305|ref|XP_013731229.1| PREDICTED: coiled-coil domain-cont…	sp|Q84M92|ARP4_ARATH/2e-19/Actin-related protein 4 OS=Arabidopsis thaliana OX=3702 GN=ARP4 PE=1 SV=1	cvr:CHLNCDRAFT_53131/1e-86/hypothetical protein; K01052 lysosomal acid lipase/cholesteryl ester hydrolase [EC:3.1.1.13]	YKL140w/1e-15/---	biological_process:GO:0006629//lipid metabolic process;	Bra031029,Bra015954,Bra003822,Bra039717	AT1G18460.1	-	GO:0005576//extracellular region;GO:0016021//integral component of membrane	GO:0016787//hydrolase activity	GO:0006629//lipid metabolic process
BraA09g042790.3C	2235	0.01	0.6	5.90689	0.00481164	0.0225906	Up	gi|923531694|ref|XP_013698893.1|/0/PREDICTED: peptidyl-prolyl cis-trans isomerase FKBP42 [Brassica napus]	sp|Q9SD00|MSSP3_ARATH/0.0/Monosaccharide-sensing protein 3 OS=Arabidopsis thaliana OX=3702 GN=MSSP3 PE=2 SV=1	pper:PRUPE_ppa023920mg/1e-43/hypothetical protein; K08150 MFS transporter, SP family, solute carrier family 2 (myo-inositol transporter), member 13	CAC1339/9e-39/---	biological_process:GO:0055085//transmembrane transport;cellular_component:GO:0016021//integral component of membrane;GO:0016020//membrane;molecular_function:GO:0022891//substrate-specific transmembrane transporter activity;GO:0005215//transporter activity;GO:0022857//transmembrane transporter activity;	Bra036794,Bra038902	AT3G51490.2	-	GO:0009705//plant-type vacuole membrane;GO:0005887//integral component of plasma membrane	GO:0005337//nucleoside transmembrane transporter activity;GO:0005355//glucose transmembrane transporter activity;GO:0005351//sugar:proton symporter activity	GO:0035428//hexose transmembrane transport;GO:0098655//cation transmembrane transport;GO:0046323//glucose import;GO:1901642//nucleoside transmembrane transport
BraA03g043880.3C	726	0.3	16.99	5.82358	1.49823e-15	5.80297e-14	Up	gi|685342925|ref|XP_009107950.1|/5.7909e-101/PREDICTED: uncharacterized protein LOC103833626 [Brassica rapa]	sp|Q41274|AGL8_SINAL/8e-163/Agamous-like MADS-box protein AGL8 homolog OS=Sinapis alba OX=3728 GN=AGL8 PE=2 SV=1	brp:103860551/1e-169/agamous-like MADS-box protein AGL8 homolog; K09264 MADS-box transcription factor, plant	YPL089c/4e-12/---	biological_process:GO:0006355//regulation of transcription, DNA-templated;cellular_component:GO:0005634//nucleus;molecular_function:GO:0003700//transcription factor activity, sequence-specific DNA binding;	Bra012997,Bra029347,Bra035952	AT5G60910.1	-	GO:0005634//nucleus	GO:0003677//DNA binding;GO:0046983//protein dimerization activity;GO:0003700//transcription factor activity, sequence-specific DNA binding	GO:0010154//fruit development;GO:0010077//maintenance of inflorescence meristem identity;GO:0009911//positive regulation of flower development;GO:0006355//regulation of transcription, DNA-templated;GO:0048481//plant ovule development;GO:0031540//regulation of anthocyanin biosynthetic process;GO:0030154//cell differentiation
BraAnng005430.3C	2214	0.01	0.56	5.80735	0.00940296	0.0390937	Up	gi|923771552|ref|XP_013679724.1|/0/PREDICTED: uncharacterized protein At3g43530-like [Brassica napus]	sp|Q9FVE0|AGP11_ARATH/4e-68/Classical arabinogalactan protein 11 OS=Arabidopsis thaliana OX=3702 GN=AGP11 PE=2 SV=2	bvg:104883960/5e-16/endochitinase-like; K01183 chitinase [EC:3.2.1.14]	slr0599/8e-08/---	NA	Bra040548	-	-	-	-	-
BraA09g005630.3C	666	0.34	18.82	5.79059	2.87828e-15	1.08518e-13	Up	gi|685352782|ref|XP_009111695.1|/0/PREDICTED: uncharacterized protein LOC103837119 [Brassica rapa] &gt;gi|674913374|emb|CDY19776.1| BnaA09g04290D [Brassica napus]	sp|Q8GY54|GCT21_ARATH/5e-146/Gamma-glutamylcyclotransferase 2-1 OS=Arabidopsis thaliana OX=3702 GN=GGCT2;1 PE=1 SV=1	osa:4335982/6e-63/Os04g0448600; K07232 cation transport protein ChaC	SPBC31F10.03/6e-20/---	NA	Bra036570	AT5G26220.1	-	GO:0005737//cytoplasm	-	GO:0010288//response to lead ion;GO:0046686//response to cadmium ion
BraA08g034810.3C	2613	0.01	0.53	5.72792	0.00481164	0.022662	Up	gi|685351432|ref|XP_009111150.1|/1.48439e-117/PREDICTED: photosystem II repair protein PSB27-H1, chloroplastic-like [Brassica rapa]	sp|F4I5Q6|MYO7_ARATH/0.0/Myosin-7 OS=Arabidopsis thaliana OX=3702 GN=XI-A PE=3 SV=1	brp:103836566/0.0/myosin-7; K10357 myosin V	aq_629/2e-11/---	molecular_function:GO:0005515//protein binding;	Bra030576	AT1G04600.1	ko03013//RNA transport;ko03440//Homologous recombination	GO:0016459//myosin complex;GO:0005794//Golgi apparatus	GO:0005516//calmodulin binding;GO:0005524//ATP binding;GO:0003774//motor activity;GO:0003779//actin binding	GO:0060151//peroxisome localization;GO:0030036//actin cytoskeleton organization;GO:0051646//mitochondrion localization;GO:0051645//Golgi localization;GO:0008152//metabolic process;GO:0030048//actin filament-based movement
BraA07g028590.3C	5736	0.01	0.51	5.67243	0.00481164	0.0226943	Up	gi|674965979|emb|CDX68222.1|/0/BnaA07g22620D [Brassica napus]	sp|Q9C9U1|DTX17_ARATH/0.0/Protein DETOXIFICATION 17 OS=Arabidopsis thaliana OX=3702 GN=DTX17 PE=2 SV=1	brp:103830734/0.0/MATE efflux family protein 5-like; K03327 multidrug resistance protein, MATE family	SPCC4B3.13/1e-87/---	NA	Bra003832,Bra015973,Bra017640,Bra005432,Bra022974	AT1G73700.1	-	GO:0016021//integral component of membrane;GO:0005886//plasma membrane	GO:0015297//antiporter activity;GO:0015238//drug transmembrane transporter activity	GO:0006855//drug transmembrane transport
BraA05g007090.3C	448	5.39	265.67	5.62321	1.04488e-124	4.32248e-122	Up	gi|674936165|emb|CDX97355.1|/3.23531e-38/BnaA02g21460D [Brassica napus]	sp|Q42641|NLTPA_BRAOT/3e-70/Non-specific lipid-transfer protein A OS=Brassica oleracea var. italica OX=36774 GN=WAX9A PE=3 SV=1	NA	NA	biological_process:GO:0006869//lipid transport;molecular_function:GO:0008289//lipid binding;	Bra005098,Bra017112,Bra017113,Bra005099	AT2G38540.1	-	GO:0009505//plant-type cell wall;GO:0005886//plasma membrane;GO:0009534//chloroplast thylakoid;GO:0048046//apoplast	GO:0008289//lipid binding;GO:0005516//calmodulin binding	GO:0071555//cell wall organization;GO:0006869//lipid transport
BraA01g028550.3C	2826	0.01	0.49	5.61471	0.00481164	0.022637	Up	gi|674908600|emb|CDY24553.1|/1.40874e-104/BnaA01g22570D [Brassica napus]	NA	NA	BB0200/3e-26/---	molecular_function:GO:0005524//ATP binding;GO:0003824//catalytic activity;GO:0046872//metal ion binding;	Bra031478,Bra001344	AT3G08840.2	-	GO:0009507//chloroplast	GO:0008716//D-alanine-D-alanine ligase activity;GO:0046872//metal ion binding;GO:0005524//ATP binding	GO:0008152//metabolic process
BraA04g027270.3C	580	7.85	377.47	5.58753	6.49604e-230	5.37457e-227	Up	gi|685302062|ref|XP_009141735.1|/0/PREDICTED: WEB family protein At2g38370-like [Brassica rapa]	sp|Q42641|NLTPA_BRAOT/2e-80/Non-specific lipid-transfer protein A OS=Brassica oleracea var. italica OX=36774 GN=WAX9A PE=3 SV=1	NA	NA	biological_process:GO:0006869//lipid transport;molecular_function:GO:0008289//lipid binding;	Bra017112,Bra005098,Bra017113	AT2G38540.1	-	GO:0009505//plant-type cell wall;GO:0005886//plasma membrane;GO:0009534//chloroplast thylakoid;GO:0048046//apoplast	GO:0008289//lipid binding;GO:0005516//calmodulin binding	GO:0071555//cell wall organization;GO:0006869//lipid transport
BraA02g041130.3C	1872	2.04	93.79	5.52279	7.48768e-249	6.7582e-246	Up	gi|685277902|ref|XP_009129896.1|/0/PREDICTED: uncharacterized protein LOC103854686 isoform X1 [Brassica rapa] &gt;gi|674927880|emb|CDY05548.1| BnaA02g31430D [Brassica napus]	sp|Q7XJK6|AGL36_ARATH/1e-46/Agamous-like MADS-box protein AGL36 OS=Arabidopsis thaliana OX=3702 GN=AGL36 PE=1 SV=1	pxb:103942043/3e-07/uncharacterized LOC103942043; K01113 alkaline phosphatase D [EC:3.1.3.1]	NA	NA	Bra020550,Bra020552,Bra020524,Bra020525	-	-	-	-	-
BraA03g007820.3C	684	0.42	18.86	5.4888	1.71609e-15	6.60386e-14	Up	gi|685281337|ref|XP_009131575.1|/4.06891e-116/PREDICTED: uncharacterized protein LOC103856229 [Brassica rapa]	NA	NA	NA	NA	Bra006386,Bra006389,Bra006388,Bra006387,Bra006384,Bra006385,Bra003974	-	-	-	-	-
BraA06g042900.3C	3723	0.01	0.41	5.35755	0.0024622	0.0130678	Up	gi|685326713|ref|XP_009101731.1|/0/PREDICTED: transcription activator GLK2-like [Brassica rapa]	sp|Q9FIZ3|GSO2_ARATH/0.0/LRR receptor-like serine/threonine-protein kinase GSO2 OS=Arabidopsis thaliana OX=3702 GN=GSO2 PE=1 SV=2	fve:101309130/0.0/LRR receptor-like serine/threonine-protein kinase FLS2; K13420 LRR receptor-like serine/threonine-protein kinase FLS2 [EC:2.7.11.1]	alr0124_1/4e-37/---	biological_process:GO:0006468//protein phosphorylation;molecular_function:GO:0004672//protein kinase activity;GO:0005515//protein binding;GO:0005524//ATP binding;	Bra025113,Bra039525,Bra013446	AT5G44700.1	ko04626//Plant-pathogen interaction	GO:0016021//integral component of membrane	GO:0004674//protein serine/threonine kinase activity;GO:0005524//ATP binding	GO:0006468//protein phosphorylation;GO:0009553//embryo sac development;GO:0008544//epidermis development;GO:0007169//transmembrane receptor protein tyrosine kinase signaling pathway;GO:0090558//plant epidermis development;GO:0009793//embryo development ending in seed dormancy
BraA02g022420.3C	1020	0.99	36.53	5.20551	2.39866e-47	3.5722e-45	Up	gi|923759426|ref|XP_013676736.1|/0/PREDICTED: F-box/kelch-repeat protein At1g74510-like [Brassica napus]	sp|Q24JK1|MYB96_ARATH/3e-107/Transcription factor MYB96 OS=Arabidopsis thaliana OX=3702 GN=MYB96 PE=2 SV=1	brp:103852915/0.0/myb-related protein 306-like; K09422 myb proto-oncogene protein, plant	ECU11g1690/3e-25/---	molecular_function:GO:0003677//DNA binding;	Bra008160,Bra015899,Bra003793,Bra030743,Bra018598	AT1G74650.1	ko04626//Plant-pathogen interaction	GO:0005634//nucleus	GO:0003677//DNA binding;GO:0003700//transcription factor activity, sequence-specific DNA binding;GO:0003682//chromatin binding	GO:0009751//response to salicylic acid;GO:0009739//response to gibberellin;GO:0006355//regulation of transcription, DNA-templated;GO:0010200//response to chitin
BraA08g006930.3C	2148	0.09	3.22	5.16099	3.08146e-08	5.25065e-07	Up	gi|685342111|ref|XP_009107655.1|/0/PREDICTED: serine decarboxylase-like [Brassica rapa]	sp|Q9LW26|Y3684_ARATH/0.0/Acyltransferase-like protein At3g26840, chloroplastic OS=Arabidopsis thaliana OX=3702 GN=At3g26840 PE=1 SV=1	mdm:103414142/9e-25/splicing factor 3B subunit 1-like; K12828 splicing factor 3B subunit 1	Rv1920/3e-17/---	molecular_function:GO:0016747//transferase activity, transferring acyl groups other than amino-acyl groups;	Bra025519,Bra028488,Bra034909	AT5G41130.1	-	GO:0010287//plastoglobule	GO:0004144//diacylglycerol O-acyltransferase activity	GO:0033306//phytol metabolic process
BraA09g044190.3C	3886	0.01	0.35	5.12928	0.00940296	0.0389307	Up	gi|674955469|emb|CDX78197.1|/0/BnaA09g33920D [Brassica napus]	sp|Q9SCN8|CD48D_ARATH/0.0/Cell division control protein 48 homolog D OS=Arabidopsis thaliana OX=3702 GN=CDC48D PE=1 SV=1	brp:103841245/0.0/cell division control protein 48 homolog D; K13525 transitional endoplasmic reticulum ATPase	YDL126c/0.0/---	molecular_function:GO:0005524//ATP binding;	Bra006978,Bra003123,Bra034089,Bra029795	AT3G53230.1	ko04141//Protein processing in endoplasmic reticulum	GO:0005829//cytosol;GO:0005856//cytoskeleton;GO:0005730//nucleolus;GO:0005654//nucleoplasm;GO:0009524//phragmoplast;GO:0005794//Golgi apparatus;GO:0005886//plasma membrane	GO:0005524//ATP binding;GO:0008568//microtubule-severing ATPase activity;GO:0005515//protein binding	GO:0007049//cell cycle;GO:0051301//cell division;GO:0045732//positive regulation of protein catabolic process;GO:0046686//response to cadmium ion;GO:0015031//protein transport
BraA02g009260.3C	696	0.19	6.64	5.12711	1.55112e-06	1.94118e-05	Up	gi|685270904|ref|XP_009126486.1|/0/PREDICTED: glucan endo-1,3-beta-glucosidase 5-like [Brassica rapa]	sp|D5K211|RTM2A_ARATH/4e-20/Inactive protein RESTRICTED TEV MOVEMENT 2 OS=Arabidopsis thaliana OX=3702 GN=RTM2 PE=3 SV=1	eus:EUTSA_v10014544mg/3e-123/hypothetical protein; K13993 HSP20 family protein	PAE3172/5e-09/---	NA	Bra020141,Bra006588,Bra002348	AT5G20970.1	ko04141//Protein processing in endoplasmic reticulum	GO:0016021//integral component of membrane;GO:0005737//cytoplasm	-	GO:0009408//response to heat
BraA07g042000.3C	2475	0.01	0.33	5.04439	0.00481164	0.0226656	Up	gi|685339431|ref|XP_009106634.1|/0/PREDICTED: nucleolar complex protein 3 homolog isoform X1 [Brassica rapa] &gt;gi|674945909|emb|CDX87404.1| BnaA07g34690D [Brassica napus]	sp|P0C8Y0|LUP3_ARATH/0.0/Camelliol C synthase OS=Arabidopsis thaliana OX=3702 GN=CAMS1 PE=1 SV=1	brp:103832372/0.0/camelliol C synthase; K15822 camelliol C synthase [EC:5.4.99.38]	YHR072w/4e-127/---	biological_process:GO:0006950//response to stress;	Bra035078,Bra008387,Bra016631,Bra026027,Bra026707	AT1G78955.1	ko01110//Biosynthesis of secondary metabolites;ko00909//Sesquiterpenoid and triterpenoid biosynthesis	GO:0005634//nucleus	GO:0090438//camelliol C synthase activity;GO:0042300//beta-amyrin synthase activity	GO:0019745//pentacyclic triterpenoid biosynthetic process;GO:0016126//sterol biosynthetic process
BraA07g024970.3C	1246	0.22	7.16	5.02438	1.43738e-13	4.63339e-12	Up	gi|685333516|ref|XP_009104370.1|/0/PREDICTED: putative proline--tRNA ligase C19C7.06 [Brassica rapa]	sp|Q8L5W7|PIF6_ARATH/1e-134/Transcription factor PIF6 OS=Arabidopsis thaliana OX=3702 GN=PIF6 PE=1 SV=1	jcu:105642714/9e-24/transcription factor PIL1-like; K12126 phytochrome-interacting factor 3	NA	molecular_function:GO:0046983//protein dimerization activity;	Bra003483,Bra007660,Bra000436	AT3G62090.2	ko04075//Plant hormone signal transduction;ko04712//Circadian rhythm - plant	GO:0005737//cytoplasm;GO:0005634//nucleus	GO:0001077//transcriptional activator activity, RNA polymerase II core promoter proximal region sequence-specific binding;GO:0046983//protein dimerization activity;GO:0000978//RNA polymerase II core promoter proximal region sequence-specific DNA binding	GO:0045944//positive regulation of transcription from RNA polymerase II promoter;GO:0010017//red or far-red light signaling pathway
BraA06g030570.3C	1611	0.09	2.68	4.89616	2.07842e-07	3.08296e-06	Up	gi|923824771|ref|XP_013695518.1|/7.34725e-73/PREDICTED: probable methyltransferase PMT23 [Brassica napus] &gt;gi|923824773|ref|XP_013695519.1| PREDICTED: probable methyltransferase PMT23 [Brassica napus]	NA	NA	NA	NA	NA	-	-	-	-	-
BraA08g020830.3C	1164	0.17	4.99	4.87543	3.08146e-08	5.24764e-07	Up	gi|685346682|ref|XP_009109331.1|/0/PREDICTED: probable polyol transporter 6 [Brassica rapa]	sp|Q500U8|TKPR1_ARATH/0.0/Tetraketide alpha-pyrone reductase 1 OS=Arabidopsis thaliana OX=3702 GN=TKPR1 PE=1 SV=1	atr:18422618/6e-87/bifunctional dihydroflavonol 4-reductase/flavanone 4-reductase; K13082 bifunctional dihydroflavonol 4-reductase/flavanone 4-reductase [EC:1.1.1.219 1.1.1.234]	SA0317/6e-31/---	biological_process:GO:0009555//pollen development;GO:0080110//sporopollenin biosynthetic process;molecular_function:GO:0003824//catalytic activity;GO:0050662//coenzyme binding;	Bra010535	AT4G35420.1	ko01100//Metabolic pathways;ko01110//Biosynthesis of secondary metabolites;ko00941//Flavonoid biosynthesis	GO:0033588//Elongator holoenzyme complex;GO:0005783//endoplasmic reticulum;GO:0005634//nucleus	GO:0050662//coenzyme binding;GO:0003824//catalytic activity;GO:0005516//calmodulin binding;GO:0005524//ATP binding	GO:0006357//regulation of transcription from RNA polymerase II promoter;GO:0080110//sporopollenin biosynthetic process;GO:0080178//5-carbamoylmethyl uridine residue modification;GO:0009933//meristem structural organization;GO:0048366//leaf development;GO:0002098//tRNA wobble uridine modification;GO:0055114//oxidation-reduction process;GO:0048316//seed development
BraA03g003000.3C	797	7.96	231.06	4.85936	2.17218e-209	1.65893e-206	Up	gi|685280160|ref|XP_009130989.1|/0/PREDICTED: probable pectinesterase 50 [Brassica rapa]	sp|Q9SEC2|MSRA_LACSA/2e-101/Peptide methionine sulfoxide reductase OS=Lactuca sativa OX=4236 PE=2 SV=1	brp:103855730/7e-136/peptide methionine sulfoxide reductase A3-like; K07304 peptide-methionine (S)-S-oxide reductase [EC:1.8.4.11]	MTH535/2e-55/---	NA	Bra005938,Bra005939,Bra005937,Bra005940,Bra009260,Bra009261	-	-	-	-	-
BraA10g031400.3C	1923	0.1	2.89	4.853	1.62455e-08	2.89397e-07	Up	gi|674964028|emb|CDX70260.1|/2.87431e-29/BnaA10g26090D [Brassica napus]	sp|Q9FF77|PME47_ARATH/0.0/Probable pectinesterase/pectinesterase inhibitor 47 OS=Arabidopsis thaliana OX=3702 GN=PME47 PE=2 SV=1	brp:103847237/0.0/probable pectinesterase/pectinesterase inhibitor 47; K01051 pectinesterase [EC:3.1.1.11]	CAC3373/2e-37/---	molecular_function:GO:0004857//enzyme inhibitor activity;	Bra009406,Bra005833,Bra034140	AT5G04970.1	ko01100//Metabolic pathways;ko00500//Starch and sucrose metabolism;ko00040//Pentose and glucuronate interconversions	GO:0005618//cell wall	GO:0046910//pectinesterase inhibitor activity;GO:0030599//pectinesterase activity;GO:0045330//aspartyl esterase activity	GO:0042545//cell wall modification;GO:0043086//negative regulation of catalytic activity;GO:0045490//pectin catabolic process
BraA08g009550.3C	1101	1.82	51.05	4.8099	3.3135e-69	7.47671e-67	Up	gi|685343325|ref|XP_009108090.1|/0/PREDICTED: probable glucan endo-1,3-beta-glucosidase A6 [Brassica rapa]	sp|Q8LB81|GDL79_ARATH/0.0/GDSL esterase/lipase At5g33370 OS=Arabidopsis thaliana OX=3702 GN=At5g33370 PE=2 SV=1	cic:CICLE_v10027727mg/3e-55/hypothetical protein; K00679 phospholipid:diacylglycerol acyltransferase [EC:2.3.1.158]	all3634/1e-11/---	molecular_function:GO:0016788//hydrolase activity, acting on ester bonds;	Bra038955	AT5G33370.1	ko01100//Metabolic pathways;ko01110//Biosynthesis of secondary metabolites;ko00906//Carotenoid biosynthesis;ko00511//Other glycan degradation	GO:0005576//extracellular region	GO:0052689//carboxylic ester hydrolase activity	GO:0042538//hyperosmotic salinity response;GO:0009751//response to salicylic acid;GO:0010226//response to lithium ion;GO:0016042//lipid catabolic process;GO:0010103//stomatal complex morphogenesis
BraA03g023030.3C	1775	0.03	0.81	4.75489	0.00940296	0.0390991	Up	gi|685285434|ref|XP_009133624.1|/0/PREDICTED: protein IQ-DOMAIN 14-like isoform X1 [Brassica rapa] &gt;gi|685285436|ref|XP_009133625.1| PREDICTED: protein IQ-DOMAIN 14-like isoform X1 [Brassica rapa]	sp|Q6H9K0|PGLR2_PLAAC/3e-110/Exopolygalacturonase (Fragment) OS=Platanus acerifolia OX=140101 GN=plaa2 PE=1 SV=1	eus:EUTSA_v10027416mg/0.0/hypothetical protein; K01213 galacturan 1,4-alpha-galacturonidase [EC:3.2.1.67]	CAC0355/8e-19/---	biological_process:GO:0006468//protein phosphorylation;GO:0005975//carbohydrate metabolic process;molecular_function:GO:0004650//polygalacturonase activity;GO:0004672//protein kinase activity;GO:0005524//ATP binding;	Bra000327,Bra000645,Bra014753,Bra000183,Bra004111,Bra017014,Bra000326,Bra004784	AT1G43080.1	ko01100//Metabolic pathways;ko00500//Starch and sucrose metabolism;ko00040//Pentose and glucuronate interconversions	GO:0016021//integral component of membrane;GO:0005576//extracellular region	GO:0004650//polygalacturonase activity;GO:0016829//lyase activity	GO:0005975//carbohydrate metabolic process;GO:0071555//cell wall organization
BraA03g039200.3C	1476	0.91	23.65	4.69983	2.7643e-45	3.81179e-43	Up	gi|922442098|ref|XP_013625807.1|/4.47527e-29/PREDICTED: sugar transport protein 4-like [Brassica oleracea var. oleracea]	sp|Q9LJY5|C05AK_ARATH/0.0/Cytochrome P450 705A22 OS=Arabidopsis thaliana OX=3702 GN=CYP705A22 PE=2 SV=1	crb:CARUB_v10013479mg/0.0/hypothetical protein; K00517	alr1450/1e-25/---	biological_process:GO:0055114//oxidation-reduction process;molecular_function:GO:0016705//oxidoreductase activity, acting on paired donors, with incorporation or reduction of molecular oxygen;GO:0020037//heme binding;GO:0005506//iron ion binding;	Bra001774,Bra035814,Bra014143,Bra001329,Bra027515,Bra030126,Bra026508	AT4G15380.1	ko01100//Metabolic pathways;ko01110//Biosynthesis of secondary metabolites;ko00945//Stilbenoid, diarylheptanoid and gingerol biosynthesis;ko00903//Limonene and pinene degradation;ko00909//Sesquiterpenoid and triterpenoid biosynthesis;ko00943//Isoflavonoid biosynthesis	GO:0016021//integral component of membrane;GO:0005576//extracellular region;GO:0005739//mitochondrion	GO:0004497//monooxygenase activity;GO:0005506//iron ion binding;GO:0020037//heme binding;GO:0016705//oxidoreductase activity, acting on paired donors, with incorporation or reduction of molecular oxygen;GO:0019825//oxygen binding	GO:0055114//oxidation-reduction process
BraA03g045900.3C	1374	0.7	17.5	4.64386	5.62926e-31	4.9753e-29	Up	gi|685291384|ref|XP_009136641.1|/0/PREDICTED: sulfate transporter 3.1-like [Brassica rapa]	sp|Q9SUY9|KCS15_ARATH/0.0/3-ketoacyl-CoA synthase 15 OS=Arabidopsis thaliana OX=3702 GN=KCS15 PE=2 SV=1	brp:103860746/0.0/3-ketoacyl-CoA synthase 15; K15397 3-ketoacyl-CoA synthase [EC:2.3.1.199]	BS_bcsA/1e-12/---	biological_process:GO:0008152//metabolic process;molecular_function:GO:0003824//catalytic activity;	Bra012817	AT3G52160.1	ko01110//Biosynthesis of secondary metabolites;ko04626//Plant-pathogen interaction;ko00062//Fatty acid elongation	GO:0016021//integral component of membrane;GO:0005634//nucleus	GO:0016747//transferase activity, transferring acyl groups other than amino-acyl groups	GO:0006633//fatty acid biosynthetic process;GO:0010584//pollen exine formation
BraA09g018290.3C	1491	9.6	231.2	4.58996	0	0	Up	gi|685357128|ref|XP_009113364.1|/7.96101e-59/PREDICTED: GDSL esterase/lipase LIP-4 [Brassica rapa]	sp|Q9FVS9|C96AF_ARATH/0.0/Alkane hydroxylase MAH1 OS=Arabidopsis thaliana OX=3702 GN=CYP96A15 PE=2 SV=1	brp:103838647/0.0/cytochrome P450 86B1-like; K15405 midchain alkane hydroxylase	VNG0422G/9e-33/---	biological_process:GO:0055114//oxidation-reduction process;molecular_function:GO:0020037//heme binding;GO:0005506//iron ion binding;GO:0016705//oxidoreductase activity, acting on paired donors, with incorporation or reduction of molecular oxygen;	Bra027898,Bra027897,Bra027899,Bra027906,Bra027904,Bra027907,Bra027902,Bra010675	AT1G57750.1	ko01100//Metabolic pathways;ko01110//Biosynthesis of secondary metabolites;ko00945//Stilbenoid, diarylheptanoid and gingerol biosynthesis;ko00903//Limonene and pinene degradation;ko00073//Cutin, suberine and wax biosynthesis	GO:0005789//endoplasmic reticulum membrane;GO:0016021//integral component of membrane;GO:0005576//extracellular region	GO:0005506//iron ion binding;GO:0080133//midchain alkane hydroxylase activity;GO:0020037//heme binding;GO:0019825//oxygen binding	GO:0010025//wax biosynthetic process;GO:0055114//oxidation-reduction process
BraA04g003820.3C	1632	0.2	4.7	4.55459	1.23626e-11	3.27598e-10	Up	gi|674957262|emb|CDX76015.1|/1.80953e-61/BnaA04g02790D [Brassica napus]	sp|B9TSP7|FACR6_ARATH/0.0/Fatty acyl-CoA reductase 6, chloroplastic OS=Arabidopsis thaliana OX=3702 GN=FAR6 PE=1 SV=1	brp:103863090/0.0/fatty acyl-CoA reductase 6, chloroplastic-like; K13356 alcohol-forming fatty acyl-CoA reductase [EC:1.2.1.84]	alr5357_2/5e-12/---	NA	Bra014676,Bra014677,Bra007263,Bra003248,Bra003255,Bra003249,Bra007264	AT3G56700.1	ko04146//Peroxisome;ko00073//Cutin, suberine and wax biosynthesis	GO:0009507//chloroplast	GO:0080019//fatty-acyl-CoA reductase (alcohol-forming) activity	GO:0035336//long-chain fatty-acyl-CoA metabolic process;GO:0009611//response to wounding;GO:0010345//suberin biosynthetic process;GO:0055114//oxidation-reduction process
BraA10g020170.3C	3855	0.05	1.1	4.45943	7.4536e-07	9.8977e-06	Up	gi|685375691|ref|XP_009120882.1|/1.02218e-144/PREDICTED: probable mediator of RNA polymerase II transcription subunit 19b [Brassica rapa]	sp|F4K493|CLSY2_ARATH/0.0/SNF2 domain-containing protein CLASSY 2 OS=Arabidopsis thaliana OX=3702 GN=CLSY2 PE=1 SV=1	brp:103845677/0.0/SNF2 domain-containing protein CLASSY 2; K10875 DNA repair and recombination protein RAD54 and RAD54-like protein [EC:3.6.4.-]	SPAC15A10.03c/1e-34/---	molecular_function:GO:0005524//ATP binding;	Bra002302,Bra021058	AT5G20420.1	ko03440//Homologous recombination	GO:0005654//nucleoplasm;GO:0005730//nucleolus	GO:0004386//helicase activity;GO:0003677//DNA binding;GO:0005524//ATP binding	GO:0031047//gene silencing by RNA;GO:0045893//positive regulation of transcription, DNA-templated;GO:0007131//reciprocal meiotic recombination;GO:0045132//meiotic chromosome segregation;GO:0033044//regulation of chromosome organization;GO:0042138//meiotic DNA double-strand break formation;GO:0043687//post-translational protein modification;GO:0007062//sister chromatid cohesion
BraA07g010350.3C	1605	0.12	2.63	4.45396	2.6435e-06	3.15325e-05	Up	gi|674872440|emb|CDY61738.1|/1.37809e-73/BnaCnng38400D [Brassica napus]	sp|Q93ZA3|BBE13_ARATH/0.0/Berberine bridge enzyme-like 13 OS=Arabidopsis thaliana OX=3702 GN=At1g30760 PE=1 SV=1	brp:103857986/1e-05/cytokinin dehydrogenase 1-like; K00279 cytokinin dehydrogenase [EC:1.5.99.12]	BS_yvdP/6e-41/---	biological_process:GO:0055114//oxidation-reduction process;molecular_function:GO:0016491//oxidoreductase activity;GO:0016614//oxidoreductase activity, acting on CH-OH group of donors;GO:0003824//catalytic activity;GO:0050660//flavin adenine dinucleotide binding;	Bra014890,Bra023131,Bra005392	AT1G30760.1	-	GO:0005737//cytoplasm	GO:0050660//flavin adenine dinucleotide binding;GO:0045551//cinnamyl-alcohol dehydrogenase activity;GO:0009055//electron carrier activity	GO:0055114//oxidation-reduction process
BraA09g040320.3C	1115	0.36	7.71	4.42066	4.34804e-11	1.07119e-09	Up	gi|685309887|ref|XP_009145546.1|/0/PREDICTED: zinc finger BED domain-containing protein RICESLEEPER 2-like [Brassica rapa]	sp|Q9FR62|P23A_BRANA/2e-99/Co-chaperone protein p23-1 OS=Brassica napus OX=3708 GN=P23-1 PE=1 SV=1	brp:103840830/9e-106/uncharacterized protein OsI_027940-like; K15730 cytosolic prostaglandin-E synthase [EC:5.3.99.3]	NA	NA	Bra024533	-	-	-	-	-
BraA10g028190.3C	1578	0.12	2.56	4.41504	4.96764e-06	5.57502e-05	Up	gi|923888783|ref|XP_013715622.1|/0/PREDICTED: uncharacterized protein LOC106419392 [Brassica napus]	sp|Q9FLC8|C79A2_ARATH/0.0/Phenylalanine N-monooxygenase OS=Arabidopsis thaliana OX=3702 GN=CYP79A2 PE=1 SV=1	brp:103846879/0.0/phenylalanine N-monooxygenase; K12153 phenylalanine N-monooxygenase [EC:1.14.13.124]	all1361/6e-25/---	biological_process:GO:0055114//oxidation-reduction process;molecular_function:GO:0016705//oxidoreductase activity, acting on paired donors, with incorporation or reduction of molecular oxygen;GO:0005506//iron ion binding;GO:0020037//heme binding;	Bra009100,Bra028764,Bra040154	AT5G05260.1	ko01110//Biosynthesis of secondary metabolites;ko01210//2-Oxocarboxylic acid metabolism;ko00460//Cyanoamino acid metabolism;ko00966//Glucosinolate biosynthesis	GO:0016020//membrane	GO:0019825//oxygen binding;GO:0020037//heme binding;GO:0016709//oxidoreductase activity, acting on paired donors, with incorporation or reduction of molecular oxygen, NAD(P)H as one donor, and incorporation of one atom of oxygen;GO:0005506//iron ion binding	GO:0009684//indoleacetic acid biosynthetic process;GO:0055114//oxidation-reduction process;GO:0098542//defense response to other organism;GO:0019761//glucosinolate biosynthetic process
BraA07g012340.3C	2373	0.08	1.7	4.40939	2.6435e-06	3.15451e-05	Up	gi|923680062|ref|XP_013653272.1|/1.30316e-107/PREDICTED: uncharacterized membrane protein YuiD-like isoform X1 [Brassica napus]	sp|Q84M89|GCS2_ARATH/0.0/Alpha-glucosidase 2 OS=Arabidopsis thaliana OX=3702 GN=GCS2 PE=2 SV=1	brp:103829083/0.0/alpha-glucosidase 2; K01228 mannosyl-oligosaccharide glucosidase [EC:3.2.1.106]	NA	molecular_function:GO:0003824//catalytic activity;	Bra030029,Bra004085,Bra015591	AT1G24320.1	ko01100//Metabolic pathways;ko04141//Protein processing in endoplasmic reticulum;ko00510//N-Glycan biosynthesis	GO:0005789//endoplasmic reticulum membrane;GO:0016021//integral component of membrane;GO:0005634//nucleus	GO:0004573//mannosyl-oligosaccharide glucosidase activity	GO:0009311//oligosaccharide metabolic process;GO:0006487//protein N-linked glycosylation
BraA07g039400.3C	1089	4.05	85.27	4.39604	3.96146e-107	1.40467e-104	Up	gi|923894024|ref|XP_013717903.1|/0/PREDICTED: jacalin-related lectin 38-like [Brassica napus]	sp|Q94CH6|EXL3_ARATH/0.0/GDSL esterase/lipase EXL3 OS=Arabidopsis thaliana OX=3702 GN=EXL3 PE=2 SV=1	cic:CICLE_v10027727mg/1e-80/hypothetical protein; K00679 phospholipid:diacylglycerol acyltransferase [EC:2.3.1.158]	all3634/7e-14/---	molecular_function:GO:0016788//hydrolase activity, acting on ester bonds;	Bra015802,Bra003736	AT1G75900.1	ko01100//Metabolic pathways;ko01110//Biosynthesis of secondary metabolites;ko00906//Carotenoid biosynthesis;ko00511//Other glycan degradation	GO:0005576//extracellular region	GO:0016298//lipase activity;GO:0016746//transferase activity, transferring acyl groups;GO:0052689//carboxylic ester hydrolase activity	GO:0019761//glucosinolate biosynthetic process;GO:0016042//lipid catabolic process;GO:0019953//sexual reproduction
BraA03g005910.3C	795	0.27	5.64	4.38466	9.32022e-06	9.81622e-05	Up	gi|685280915|ref|XP_009131363.1|/0/PREDICTED: telomere repeat-binding protein 4-like [Brassica rapa]	sp|Q9FLE8|Y5986_ARATH/4e-44/Uncharacterized protein At5g39865 OS=Arabidopsis thaliana OX=3702 GN=At5g39865 PE=2 SV=1	brp:103856033/0.0/uncharacterized protein At5g39865-like; K17479 glutaredoxin domain-containing cysteine-rich protein 1	NA	biological_process:GO:0045454//cell redox homeostasis;molecular_function:GO:0009055//electron carrier activity;GO:0015035//protein disulfide oxidoreductase activity;	Bra006216,Bra008801	AT5G13810.1	-	GO:0005634//nucleus	GO:0009055//electron carrier activity;GO:0015035//protein disulfide oxidoreductase activity	GO:0045454//cell redox homeostasis;GO:0055114//oxidation-reduction process
BraA02g023780.3C	1554	0.12	2.49	4.37504	9.32022e-06	9.81969e-05	Up	gi|923653401|ref|XP_013645175.1|/4.18225e-16/PREDICTED: glutathione S-transferase T3-like [Brassica napus]	sp|Q39117|TGT2_ARATH/0.0/Trihelix transcription factor GT-2 OS=Arabidopsis thaliana OX=3702 GN=GT-2 PE=2 SV=1	NA	NA	NA	Bra008286,Bra015715,Bra003702	AT1G76890.2	-	GO:0005634//nucleus	GO:0003700//transcription factor activity, sequence-specific DNA binding;GO:0003677//DNA binding;GO:0003682//chromatin binding	GO:0006355//regulation of transcription, DNA-templated
BraA08g011260.3C	582	1.64	33.31	4.34419	6.54554e-19	3.24932e-17	Up	gi|674884263|emb|CDY48229.1|/8.46562e-33/BnaAnng09590D [Brassica napus]	sp|Q8L8Z1|CSPLO_ARATH/5e-109/CASP-like protein 1E1 OS=Arabidopsis thaliana OX=3702 GN=At4g15630 PE=1 SV=2	NA	NA	NA	Bra038078,Bra012775	AT4G15620.1	-	GO:0016021//integral component of membrane;GO:0009506//plasmodesma;GO:0005739//mitochondrion;GO:0005886//plasma membrane	GO:0043424//protein histidine kinase binding	-
BraA05g001160.3C	765	0.28	5.65	4.33475	1.74563e-05	0.000172736	Up	gi|923621541|ref|XP_013747604.1|/0/PREDICTED: cytochrome P450 78A6-like isoform X1 [Brassica napus] &gt;gi|923621547|ref|XP_013747607.1| PREDICTED: cytochrome P450 78A6-like isoform X3 [Brassica napus]	sp|P46897|ATHB7_ARATH/5e-137/Homeobox-leucine zipper protein ATHB-7 OS=Arabidopsis thaliana OX=3702 GN=ATHB-7 PE=1 SV=2	brp:103866443/0.0/homeobox-leucine zipper protein ATHB-7; K09338 homeobox-leucine zipper protein	ECU03g1170/3e-06/---	biological_process:GO:0006355//regulation of transcription, DNA-templated;molecular_function:GO:0043565//sequence-specific DNA binding;GO:0003677//DNA binding;	Bra004516,Bra039265	AT2G46680.1	-	GO:0005634//nucleus	GO:0043565//sequence-specific DNA binding;GO:0008289//lipid binding;GO:0003700//transcription factor activity, sequence-specific DNA binding	GO:0048497//maintenance of floral organ identity;GO:0045893//positive regulation of transcription, DNA-templated;GO:0009414//response to water deprivation;GO:0009738//abscisic acid-activated signaling pathway
BraA05g014990.3C	1458	4.99	99.92	4.32366	1.1004e-174	6.97347e-172	Up	gi|685307906|ref|XP_009144670.1|/0/PREDICTED: protein REVEILLE 2 [Brassica rapa] &gt;gi|923625718|ref|XP_013748950.1| PREDICTED: protein REVEILLE 2-like [Brassica napus] &gt;gi|674894273|emb|CDY38566.1| BnaA05g12950D [Brassica napus]	sp|Q93ZR6|WSD1_ARATH/0.0/O-acyltransferase WSD1 OS=Arabidopsis thaliana OX=3702 GN=WSD1 PE=2 SV=1	brp:103868062/0.0/O-acyltransferase WSD1; K15406 wax-ester synthase / diacylglycerol O-acyltransferase [EC:2.3.1.75 2.3.1.20]	NA	NA	Bra018412,Bra023022	AT5G37300.1	ko00073//Cutin, suberine and wax biosynthesis	GO:0016021//integral component of membrane;GO:0005783//endoplasmic reticulum;GO:0005634//nucleus;GO:0005886//plasma membrane	GO:0004144//diacylglycerol O-acyltransferase activity;GO:0047196//long-chain-alcohol O-fatty-acyltransferase activity	GO:0010025//wax biosynthetic process;GO:0048481//plant ovule development;GO:0019432//triglyceride biosynthetic process
BraA01g015290.3C	1254	2.65	52.5	4.30825	1.43724e-77	3.65881e-75	Up	NA	sp|Q39048|CER2_ARATH/0.0/Protein ECERIFERUM 2 OS=Arabidopsis thaliana OX=3702 GN=CER2 PE=1 SV=1	sita:101779453/9e-13/protein ECERIFERUM 26-like; K09419 heat shock transcription factor, other eukaryote	NA	molecular_function:GO:0016747//transferase activity, transferring acyl groups other than amino-acyl groups;	Bra013809	AT4G24510.1	ko01100//Metabolic pathways;ko01110//Biosynthesis of secondary metabolites;ko00940//Phenylpropanoid biosynthesis;ko00945//Stilbenoid, diarylheptanoid and gingerol biosynthesis;ko00941//Flavonoid biosynthesis;ko00073//Cutin, suberine and wax biosynthesis	GO:0005783//endoplasmic reticulum;GO:0005634//nucleus	GO:0016747//transferase activity, transferring acyl groups other than amino-acyl groups	GO:0010025//wax biosynthetic process;GO:0042335//cuticle development;GO:0009555//pollen development;GO:0042761//very long-chain fatty acid biosynthetic process;GO:0042546//cell wall biogenesis;GO:0019344//cysteine biosynthetic process
BraA08g017990.3C	458	0.57	11.2	4.29639	3.2633e-05	0.000300735	Up	gi|685345828|ref|XP_009109013.1|/0/PREDICTED: uncharacterized protein LOC103834695 [Brassica rapa]	NA	NA	NA	NA	NA	-	-	-	-	-
BraA02g036210.3C	579	0.41	7.97	4.28088	3.2633e-05	0.000300641	Up	gi|685276255|ref|XP_009129093.1|/4.47626e-121/PREDICTED: filaggrin-2-like [Brassica rapa]	sp|Q9SIN5|CR15B_ARATH/2e-25/Protein COLD-REGULATED 15B, chloroplastic OS=Arabidopsis thaliana OX=3702 GN=COR15B PE=1 SV=1	ath:AT1G15820/4e-09/LHCB6; light harvesting complex photosystem II subunit 6; K08917 light-harvesting complex II chlorophyll a/b binding protein 6	NA	NA	Bra026541	-	-	-	-	-
BraA05g010740.3C	1484	0.14	2.59	4.20945	9.32022e-06	9.82317e-05	Up	gi|685306107|ref|XP_009143783.1|/0/PREDICTED: uncharacterized protein LOC103867464 [Brassica rapa]	sp|F4IHU9|DTX15_ARATH/0.0/Protein DETOXIFICATION 15 OS=Arabidopsis thaliana OX=3702 GN=DTX15 PE=3 SV=1	brp:103867462/0.0/MATE efflux family protein 5; K03327 multidrug resistance protein, MATE family	SPCC4B3.13/6e-90/---	NA	Bra005432,Bra022974,Bra028309,Bra028310,Bra022594,Bra015973,Bra003832	AT2G34360.1	-	GO:0005774//vacuolar membrane;GO:0016021//integral component of membrane	GO:0015238//drug transmembrane transporter activity;GO:0015297//antiporter activity	GO:0006855//drug transmembrane transport
BraA02g008310.3C	1905	0.1	1.82	4.18587	1.74563e-05	0.000172678	Up	gi|685270690|ref|XP_009126371.1|/0/PREDICTED: mechanosensitive ion channel protein 9-like [Brassica rapa]	sp|Q94LW6|SUT35_ARATH/0.0/Probable sulfate transporter 3.5 OS=Arabidopsis thaliana OX=3702 GN=SULTR3;5 PE=2 SV=1	brp:103851288/0.0/probable sulfate transporter 3.5; K17471 sulfate transporter 3	MT1781/1e-73/---	biological_process:GO:0055085//transmembrane transport;GO:0008272//sulfate transport;GO:1902358//sulfate transmembrane transport;cellular_component:GO:0016021//integral component of membrane;GO:0016020//membrane;molecular_function:GO:0015116//sulfate transmembrane transporter activity;GO:0008271//secondary active sulfate transmembrane transporter activity;	Bra006511,Bra020052	AT5G19600.1	-	GO:0005887//integral component of plasma membrane;GO:0009507//chloroplast	GO:0008271//secondary active sulfate transmembrane transporter activity	GO:1902358//sulfate transmembrane transport
BraA01g014070.3C	820	0.31	5.58	4.16993	6.08794e-05	0.000520911	Up	gi|922484298|ref|XP_013639443.1|/1.5274e-51/PREDICTED: uncharacterized protein LOC106344659 [Brassica oleracea var. oleracea]	NA	NA	NA	NA	Bra013695	-	-	-	-	-
BraA04g003590.3C	1131	0.7	12.57	4.16649	5.04352e-17	2.19622e-15	Up	gi|685296412|ref|XP_009139047.1|/0/PREDICTED: condensin complex subunit 1-like [Brassica rapa]	sp|Q9M1J7|SSL8_ARATH/0.0/Protein STRICTOSIDINE SYNTHASE-LIKE 8 OS=Arabidopsis thaliana OX=3702 GN=SSL8 PE=2 SV=1	brp:103852877/7e-48/strictosidine synthase 1; K01757 strictosidine synthase [EC:4.3.3.2]	PA1293/3e-32/---	biological_process:GO:0009058//biosynthetic process;molecular_function:GO:0016844//strictosidine synthase activity;	Bra014655	AT3G57010.1	ko01100//Metabolic pathways;ko01110//Biosynthesis of secondary metabolites;ko00901//Indole alkaloid biosynthesis	GO:0016021//integral component of membrane;GO:0005774//vacuolar membrane;GO:0009507//chloroplast;GO:0005783//endoplasmic reticulum	GO:0016788//hydrolase activity, acting on ester bonds;GO:0016844//strictosidine synthase activity	GO:0016132//brassinosteroid biosynthetic process;GO:0009821//alkaloid biosynthetic process
BraA06g035490.3C	1742	1.42	24.85	4.12928	5.07528e-52	8.1712e-50	Up	gi|685323931|ref|XP_009151618.1|/0/PREDICTED: nitrile-specifier protein 5 isoform X1 [Brassica rapa] &gt;gi|685323933|ref|XP_009151620.1| PREDICTED: nitrile-specifier protein 5 isoform X2 [Brassica rapa]	sp|Q9FJL3|FKB65_ARATH/0.0/Peptidyl-prolyl cis-trans isomerase FKBP65 OS=Arabidopsis thaliana OX=3702 GN=FKBP65 PE=1 SV=1	aly:ARALYDRAFT_494919/0.0/hypothetical protein; K01802 peptidylprolyl isomerase [EC:5.2.1.8]	alr0577/1e-32/---	molecular_function:GO:0005515//protein binding;	Bra037477	AT5G48570.1	-	GO:0005773//vacuole;GO:0016020//membrane;GO:0005634//nucleus	GO:0005516//calmodulin binding;GO:0003755//peptidyl-prolyl cis-trans isomerase activity;GO:0005528//FK506 binding	GO:0034976//response to endoplasmic reticulum stress;GO:0000413//protein peptidyl-prolyl isomerization;GO:0006457//protein folding;GO:0006499//N-terminal protein myristoylation;GO:0070370//cellular heat acclimation;GO:0009644//response to high light intensity;GO:0042542//response to hydrogen peroxide
BraA02g041960.3C	807	9.83	164.84	4.06773	1.61654e-133	7.64263e-131	Up	gi|685278082|ref|XP_009129980.1|/1.0876e-86/PREDICTED: ethylene-responsive transcription factor ERF003-like [Brassica rapa]	sp|O82122|VSP2_ARATH/4e-129/Vegetative storage protein 2 OS=Arabidopsis thaliana OX=3702 GN=VSP2 PE=2 SV=1	osa:4332737/2e-24/Os03g0332500; K02866 large subunit ribosomal protein L10e	SA0295/5e-06/---	molecular_function:GO:0003993//acid phosphatase activity;	Bra020470	AT5G24770.1	ko03010//Ribosome	GO:0022626//cytosolic ribosome;GO:0005773//vacuole;GO:0009507//chloroplast	GO:0045735//nutrient reservoir activity;GO:0003993//acid phosphatase activity;GO:0008134//transcription factor binding	GO:0042538//hyperosmotic salinity response;GO:0002213//defense response to insect;GO:0009611//response to wounding;GO:0046688//response to copper ion;GO:0006979//response to oxidative stress;GO:0016311//dephosphorylation;GO:0009753//response to jasmonic acid
BraA02g023070.3C	1638	0.12	2.01	4.06609	6.08794e-05	0.000520612	Up	gi|923536988|ref|XP_013718655.1|/1.4625e-109/PREDICTED: WEB family protein At1g75720-like [Brassica napus]	sp|Q8VXX5|SKS1_ARATH/3e-177/Monocopper oxidase-like protein SKS1 OS=Arabidopsis thaliana OX=3702 GN=SKS1 PE=2 SV=1	rcu:RCOM_0341890/4e-179/multicopper oxidase, putative (EC:1.10.3.3); K00423 L-ascorbate oxidase [EC:1.10.3.3]	SPAC1F7.08/1e-27/---	biological_process:GO:0055114//oxidation-reduction process;molecular_function:GO:0016491//oxidoreductase activity;GO:0005507//copper ion binding;	Bra008223	AT1G75790.1	ko01100//Metabolic pathways;ko00053//Ascorbate and aldarate metabolism	GO:0005576//extracellular region	GO:0016491//oxidoreductase activity;GO:0005507//copper ion binding;GO:0030599//pectinesterase activity	GO:0010584//pollen exine formation;GO:0055114//oxidation-reduction process
BraA01g018760.3C	543	1.36	22.22	4.03018	3.02996e-11	7.62869e-10	Up	gi|685261184|ref|XP_009144093.1|/3.87313e-103/PREDICTED: SUMO-conjugating enzyme UBC9-like [Brassica rapa] &gt;gi|922405549|ref|XP_013639325.1| PREDICTED: SUMO-conjugating enzyme UBC9 [Brassica oleracea var. oleracea] &gt;gi|923512590|ref|XP_013750324.1| PREDICTED: SUMO-conjugating enzyme UBC9-like [Brassica napus] &gt;gi|923742353|ref|XP_013671658.1| PREDICTED: SUMO-conjugating enzyme UBC9-like …	sp|Q8GV05|TRY_ARATH/1e-22/Transcription factor TRY OS=Arabidopsis thaliana OX=3702 GN=TRY PE=1 SV=1	brp:103867711/2e-34/transcription factor TRY-like; K09422 myb proto-oncogene protein, plant	NA	molecular_function:GO:0003677//DNA binding;	Bra026297	-	-	-	-	-
BraA10g003590.3C	648	0.35	5.69	4.023	0.000210402	0.00156202	Up	gi|674885704|emb|CDY46830.1|/4.29685e-108/BnaA10g03140D [Brassica napus]	sp|Q9ZVN4|DSP1_ARATH/7e-126/Tyrosine-protein phosphatase DSP1 OS=Arabidopsis thaliana OX=3702 GN=DSP1 PE=1 SV=1	brp:103844186/2e-158/probable tyrosine-protein phosphatase At1g05000; K18045 tyrosine-protein phosphatase SIW14 [EC:3.1.3.48]	YNL032w/2e-58/---	biological_process:GO:0016311//dephosphorylation;molecular_function:GO:0004725//protein tyrosine phosphatase activity;	Bra015379	AT1G05000.1	-	GO:0005737//cytoplasm	GO:0004725//protein tyrosine phosphatase activity	GO:0035335//peptidyl-tyrosine dephosphorylation;GO:0043407//negative regulation of MAP kinase activity
BraA08g032720.3C	547	29.64	478.25	4.01215	7.58708e-218	5.94687e-215	Up	gi|685350817|ref|XP_009110895.1|/0/PREDICTED: aluminum-activated malate transporter 1-like [Brassica rapa]	NA	NA	NA	NA	Bra030768,Bra030771,Bra018568	AT1G09310.1	-	GO:0005634//nucleus;GO:0048046//apoplast	-	GO:0019344//cysteine biosynthetic process
BraA01g036000.3C	4242	0.04	0.64	4	0.000210402	0.00156319	Up	gi|685265410|ref|XP_009114660.1|/0/PREDICTED: kinesin-13A [Brassica rapa] &gt;gi|685265412|ref|XP_009114666.1| PREDICTED: kinesin-13A [Brassica rapa]	sp|Q94A18|AB29G_ARATH/0.0/ABC transporter G family member 29 OS=Arabidopsis thaliana OX=3702 GN=ABCG29 PE=2 SV=2	cme:CYME_CMS467C/2e-63/ATP-binding cassette, sub-family G, member 2; K05681 ATP-binding cassette, subfamily G (WHITE), member 2	YDR406w_3/1e-66/---	molecular_function:GO:0016887//ATPase activity;GO:0005524//ATP binding;	Bra021173,Bra027171	AT3G16340.1	ko03040//Spliceosome;ko02010//ABC transporters	GO:0009507//chloroplast;GO:0016021//integral component of membrane;GO:0005886//plasma membrane	GO:0042626//ATPase activity, coupled to transmembrane movement of substances;GO:0005524//ATP binding	GO:0009750//response to fructose;GO:0009611//response to wounding;GO:0009749//response to glucose;GO:0009805//coumarin biosynthetic process;GO:1901141//regulation of lignin biosynthetic process;GO:0010363//regulation of plant-type hypersensitive response;GO:0052546//cell wall pectin metabolic process;GO:0006612//protein targeting to membrane;GO:0006855//drug transmembrane transport;GO:0009744//re…
BraA08g031930.3C	1395	0.28	4.43	3.98381	4.08022e-08	6.79314e-07	Up	gi|923694782|ref|XP_013657726.1|/2.02805e-94/PREDICTED: uncharacterized protein LOC106362386 [Brassica napus] &gt;gi|674901852|emb|CDY31062.1| BnaA08g26120D [Brassica napus]	NA	zma:103645645/3e-40/glutathione S-transferase omega-like 2; K07393 putative glutathione S-transferase	SA2463_2/2e-27/---	NA	Bra018424,Bra031751	AT1G10740.4	-	GO:0005576//extracellular region;GO:0016021//integral component of membrane	GO:0016787//hydrolase activity	-
BraA03g049730.3C	1563	0.12	1.89	3.97728	0.000210402	0.00156514	Up	gi|685292486|ref|XP_009137191.1|/0/PREDICTED: transcription factor MYB39-like [Brassica rapa]	sp|Q9SVS1|BGL47_ARATH/0.0/Beta-glucosidase 47 OS=Arabidopsis thaliana OX=3702 GN=BGLU47 PE=3 SV=2	brp:103861250/0.0/beta-glucosidase 47-like; K05350 beta-glucosidase [EC:3.2.1.21]	BH1923/3e-104/---	biological_process:GO:0005975//carbohydrate metabolic process;molecular_function:GO:0004553//hydrolase activity, hydrolyzing O-glycosyl compounds;	Bra038756,Bra038755,Bra013557	AT4G21760.1	ko01100//Metabolic pathways;ko01110//Biosynthesis of secondary metabolites;ko00500//Starch and sucrose metabolism;ko00940//Phenylpropanoid biosynthesis;ko00460//Cyanoamino acid metabolism	-	GO:0008422//beta-glucosidase activity	GO:0005975//carbohydrate metabolic process
BraA09g004340.3C	921	5.63	88.57	3.97561	2.31884e-84	6.7055e-82	Up	gi|685353205|ref|XP_009111850.1|/3.79605e-166/PREDICTED: RPM1-interacting protein 4-like [Brassica rapa]	sp|Q8GXU5|SDI1_ARATH/0.0/Protein SULFUR DEFICIENCY-INDUCED 1 OS=Arabidopsis thaliana OX=3702 GN=SDI1 PE=2 SV=1	NA	NA	molecular_function:GO:0005515//protein binding;	Bra036158,Bra037456,Bra020675	AT5G48850.1	-	GO:0005634//nucleus	-	GO:0006792//regulation of sulfur utilization;GO:0010438//cellular response to sulfur starvation
BraA03g010360.3C	1029	0.2	3.09	3.94953	0.000210402	0.00156397	Up	gi|685270449|ref|XP_009126245.1|/2.64396e-150/PREDICTED: uncharacterized protein LOC103851165 [Brassica rapa]	NA	NA	BB0646/5e-06/---	NA	Bra006627,Bra002413,Bra020194	AT5G22460.2	-	GO:0009506//plasmodesma;GO:0005773//vacuole;GO:0009505//plant-type cell wall	GO:0016787//hydrolase activity	GO:0008152//metabolic process
BraA03g001030.3C	1074	0.19	2.93	3.94683	0.000210402	0.00156475	Up	gi|685279643|ref|XP_009130743.1|/0/PREDICTED: putative F-box/LRR-repeat protein At5g02700 [Brassica rapa]	sp|Q501F9|P2C67_ARATH/0.0/Probable protein phosphatase 2C 67 OS=Arabidopsis thaliana OX=3702 GN=At5g02760 PE=2 SV=1	brp:103850456/0.0/probable protein phosphatase 2C 67; K01102 pyruvate dehydrogenase phosphatase [EC:3.1.3.43]	SPCC4F11.02/1e-18/---	NA	Bra005755,Bra028865,Bra009569,Bra002689,Bra002688	AT5G02760.1	ko04075//Plant hormone signal transduction;ko04931//Insulin resistance	GO:0016021//integral component of membrane;GO:0005634//nucleus	GO:0046872//metal ion binding;GO:0004722//protein serine/threonine phosphatase activity	GO:0006470//protein dephosphorylation
BraA01g037930.3C	2037	0.22	3.27	3.89372	2.3686e-09	4.77003e-08	Up	gi|685265960|ref|XP_009117441.1|/0/PREDICTED: zinc finger protein NUTCRACKER-like isoform X2 [Brassica rapa]	sp|Q9LID6|AB1E_ARATH/0.0/ABC transporter E family member 1 OS=Arabidopsis thaliana OX=3702 GN=ABCE1 PE=2 SV=1	brp:103842711/0.0/ABC transporter E family member 1; K06174 ATP-binding cassette, sub-family E, member 1	YDR091c/0.0/---	molecular_function:GO:0016887//ATPase activity;GO:0005524//ATP binding;	Bra021494,Bra001515,Bra012553,Bra013385	AT3G13640.1	-	GO:0016020//membrane	GO:0046872//metal ion binding;GO:0016887//ATPase activity;GO:0005524//ATP binding;GO:0051539//4 iron, 4 sulfur cluster binding;GO:0005215//transporter activity	GO:0006810//transport;GO:0008152//metabolic process
BraA08g014470.3C	1840	0.1	1.47	3.87774	0.000389584	0.00266141	Up	gi|685343769|ref|XP_009108242.1|/4.7629e-68/PREDICTED: uncharacterized protein LOC103833949 [Brassica rapa]	NA	NA	NA	NA	NA	AT4G21215.1	-	GO:0005634//nucleus;GO:0016021//integral component of membrane	-	-
BraA06g038770.3C	1266	0.31	4.51	3.86279	2.56636e-07	3.73237e-06	Up	gi|685325362|ref|XP_009152191.1|/2.22479e-110/PREDICTED: uncharacterized protein LOC103875426 [Brassica rapa]	sp|Q9LS02|AOC2_ARATH/7e-149/Allene oxide cyclase 2, chloroplastic OS=Arabidopsis thaliana OX=3702 GN=AOC2 PE=1 SV=1	brp:103875352/6e-174/allene oxide cyclase 2, chloroplastic-like; K10525 allene oxide cyclase [EC:5.3.99.6]	NA	cellular_component:GO:0009507//chloroplast;molecular_function:GO:0016853//isomerase activity;	Bra025160,Bra017351,Bra017350	AT3G25770.1	ko01100//Metabolic pathways;ko01110//Biosynthesis of secondary metabolites;ko00592//alpha-Linolenic acid metabolism	GO:0009941//chloroplast envelope;GO:0009535//chloroplast thylakoid membrane;GO:0009570//chloroplast stroma;GO:0010319//stromule	GO:0046423//allene-oxide cyclase activity	GO:0009269//response to desiccation;GO:0009409//response to cold;GO:0009695//jasmonic acid biosynthetic process
BraA07g023080.3C	2325	3.86	56.1	3.86133	5.54664e-153	3.05938e-150	Up	NA	sp|Q9FL59|FTIP1_ARATH/0.0/FT-interacting protein 1 OS=Arabidopsis thaliana OX=3702 GN=FTIP1 PE=1 SV=1	fve:101299247/4e-08/RNA polymerase II C-terminal domain phosphatase-like 4; K18999 RNA polymerase II C-terminal domain phosphatase-like 3/4 [EC:3.1.3.16]	NA	NA	Bra003302,Bra014601,Bra020640,Bra005915	AT3G57880.1	-	GO:0016021//integral component of membrane;GO:0009506//plasmodesma;GO:0005783//endoplasmic reticulum;GO:0005618//cell wall;GO:0005739//mitochondrion	-	-
BraA09g001870.3C	1557	0.37	5.32	3.84583	1.89284e-10	4.35016e-09	Up	gi|685351804|ref|XP_009111303.1|/0/PREDICTED: sucrose synthase 3 [Brassica rapa]	sp|O81416|GUN17_ARATH/0.0/Endoglucanase 17 OS=Arabidopsis thaliana OX=3702 GN=At4g02290 PE=2 SV=1	tcc:TCM_006787/0.0/Glycosyl hydrolase 9B18; K01179 endoglucanase [EC:3.2.1.4]	NA	molecular_function:GO:0003824//catalytic activity;	Bra036281,Bra018559,Bra032584	AT4G02290.1	ko01100//Metabolic pathways;ko00500//Starch and sucrose metabolism	GO:0005576//extracellular region	GO:0008810//cellulase activity	GO:0071555//cell wall organization;GO:0030245//cellulose catabolic process;GO:0044036//cell wall macromolecule metabolic process;GO:0010089//xylem development
BraA10g002770.3C	1590	3.09	44.25	3.84	3.02468e-79	8.11622e-77	Up	gi|685371234|ref|XP_009119311.1|/0/PREDICTED: RING-H2 finger protein ATL1 [Brassica rapa]	sp|Q5XEP9|KCS2_ARATH/0.0/3-ketoacyl-CoA synthase 2 OS=Arabidopsis thaliana OX=3702 GN=KCS2 PE=2 SV=2	brp:103844277/0.0/3-ketoacyl-CoA synthase 17; K15397 3-ketoacyl-CoA synthase [EC:2.3.1.199]	DRA0326/6e-17/---	biological_process:GO:0008152//metabolic process;molecular_function:GO:0003824//catalytic activity;	Bra015296,Bra033694,Bra035992,Bra030559,Bra034298	AT1G04220.1	ko01110//Biosynthesis of secondary metabolites;ko04626//Plant-pathogen interaction;ko00062//Fatty acid elongation	GO:0016021//integral component of membrane;GO:0005634//nucleus	GO:0009922//fatty acid elongase activity	GO:0009411//response to UV;GO:0000038//very long-chain fatty acid metabolic process;GO:0006633//fatty acid biosynthetic process;GO:0042335//cuticle development;GO:0009813//flavonoid biosynthetic process;GO:0010345//suberin biosynthetic process;GO:0009409//response to cold;GO:0009611//response to wounding;GO:0006970//response to osmotic stress
BraA02g038420.3C	2400	0.08	1.13	3.82018	0.000210402	0.00156553	Up	gi|674885308|emb|CDY47253.1|/1.37131e-110/BnaA02g29390D [Brassica napus]	sp|Q7EZ44|XB35_ORYSJ/1e-08/Probable E3 ubiquitin-protein ligase XBOS35 OS=Oryza sativa subsp. japonica OX=39947 GN=XBOS35 PE=2 SV=1	csl:COCSUDRAFT_83670/3e-12/hypothetical protein; K06694 26S proteasome non-ATPase regulatory subunit 10	all2748/3e-11/---	molecular_function:GO:0005515//protein binding;	Bra033065	AT3G28880.1	-	-	-	-
BraA03g003010.3C	601	17.69	248.42	3.81178	4.247e-154	2.38673e-151	Up	gi|923844374|ref|XP_013701874.1|/0/PREDICTED: glutamate dehydrogenase 2-like isoform X1 [Brassica napus] &gt;gi|923844378|ref|XP_013701875.1| PREDICTED: glutamate dehydrogenase 2-like isoform X2 [Brassica napus]	sp|Q9LY14|MSRA3_ARATH/2e-101/Peptide methionine sulfoxide reductase A3 OS=Arabidopsis thaliana OX=3702 GN=MSRA3 PE=1 SV=1	brp:103855728/2e-139/peptide methionine sulfoxide reductase A3-like; K07304 peptide-methionine (S)-S-oxide reductase [EC:1.8.4.11]	MTH535/1e-55/---	NA	Bra005939,Bra005938,Bra005940,Bra005937,Bra009260,Bra009261	-	-	-	-	-
BraA10g021100.3C	1152	0.17	2.36	3.79518	0.000719144	0.00454578	Up	gi|685375998|ref|XP_009120984.1|/0/PREDICTED: putative U-box domain-containing protein 46 [Brassica rapa]	sp|Q8RVH5|7SBG2_SOYBN/8e-47/Basic 7S globulin 2 OS=Glycine max OX=3847 PE=1 SV=1	tcc:TCM_041550/8e-12/Eukaryotic aspartyl protease family protein isoform 1; K00924	NA	biological_process:GO:0006508//proteolysis;molecular_function:GO:0004190//aspartic-type endopeptidase activity;	Bra002214	-	-	-	-	-
BraA09g038920.3C	690	0.33	4.56	3.7885	0.000719144	0.00454481	Up	gi|685362661|ref|XP_009115647.1|/0/PREDICTED: uncharacterized protein LOC103840881 [Brassica rapa]	sp|P0CJ65|ATB54_ARATH/3e-130/Homeobox-leucine zipper protein ATHB-54 OS=Arabidopsis thaliana OX=3702 GN=ATHB-54 PE=2 SV=1	sly:101255883/2e-36/homeobox-leucine zipper protein HAT5; K09338 homeobox-leucine zipper protein	ECU03g1170/2e-08/---	biological_process:GO:0006355//regulation of transcription, DNA-templated;molecular_function:GO:0043565//sequence-specific DNA binding;GO:0003677//DNA binding;	Bra024665	AT1G27045.1	-	GO:0005634//nucleus	GO:0043565//sequence-specific DNA binding;GO:0003700//transcription factor activity, sequence-specific DNA binding	GO:0006355//regulation of transcription, DNA-templated
BraA07g015920.3C	1389	1.66	21.97	3.72628	2.95876e-51	4.68759e-49	Up	gi|126567181|gb|ABO21003.1|/0/anther-specific proline rich protein [Brassica rapa subsp. pekinensis]	sp|F4HSQ2|SBT51_ARATH/0.0/Subtilisin-like protease SBT5.1 OS=Arabidopsis thaliana OX=3702 GN=SBT5.1 PE=3 SV=1	rcu:RCOM_0732470/1e-142/peptidase, putative (EC:3.4.21.25); K18443 golgi-specific brefeldin A-resistance guanine nucleotide exchange factor 1	BS_vpr/1e-27/---	biological_process:GO:0006508//proteolysis;molecular_function:GO:0004252//serine-type endopeptidase activity;	Bra012217,Bra012215	AT1G20150.1	ko04141//Protein processing in endoplasmic reticulum	GO:0005576//extracellular region;GO:0005618//cell wall	GO:0004252//serine-type endopeptidase activity	GO:0006508//proteolysis
BraA07g040690.3C	1635	5.65	74.54	3.72169	2.398e-133	1.11601e-130	Up	gi|685338824|ref|XP_009106402.1|/9.12733e-171/PREDICTED: uncharacterized protein LOC103832190 [Brassica rapa]	sp|O80658|AAE4_ARATH/0.0/Probable acyl-activating enzyme 4 OS=Arabidopsis thaliana OX=3702 GN=AEE4 PE=2 SV=1	sbi:SORBI_10g012080/8e-168/SORBIDRAFT_10g012080, Sb10g012080; hypothetical protein; K00666 fatty-acyl-CoA synthase [EC:6.2.1.-]	DR0336/2e-113/---	biological_process:GO:0008152//metabolic process;molecular_function:GO:0003824//catalytic activity;	Bra015683,Bra008297	AT1G77240.1	ko01100//Metabolic pathways;ko01110//Biosynthesis of secondary metabolites;ko00940//Phenylpropanoid biosynthesis;ko00130//Ubiquinone and other terpenoid-quinone biosynthesis;ko00360//Phenylalanine metabolism;ko00592//alpha-Linolenic acid metabolism	GO:0005739//mitochondrion	GO:0016874//ligase activity	GO:0006631//fatty acid metabolic process
BraA01g016120.3C	1468	0.18	2.35	3.70659	0.000113319	0.000906336	Up	gi|685260580|ref|XP_009140839.1|/8.68622e-98/PREDICTED: uncharacterized protein LOC103864813 [Brassica rapa]	sp|Q39110|GAOX1_ARATH/0.0/Gibberellin 20 oxidase 1 OS=Arabidopsis thaliana OX=3702 GN=GA20OX1 PE=2 SV=2	brp:103863201/0.0/gibberellin 20 oxidase 1-like; K05282 gibberellin 20-oxidase [EC:1.14.11.12]	PA0147/2e-27/---	biological_process:GO:0055114//oxidation-reduction process;molecular_function:GO:0016491//oxidoreductase activity;	Bra013890,Bra019165	AT4G25420.1	ko01100//Metabolic pathways;ko01110//Biosynthesis of secondary metabolites;ko00904//Diterpenoid biosynthesis	GO:0005737//cytoplasm	GO:0045544//gibberellin 20-oxidase activity;GO:0005506//iron ion binding	GO:0009908//flower development;GO:0009688//abscisic acid biosynthetic process;GO:0009793//embryo development ending in seed dormancy;GO:0009740//gibberellic acid mediated signaling pathway;GO:0048575//short-day photoperiodism, flowering;GO:0009826//unidimensional cell growth;GO:0009845//seed germination;GO:0048366//leaf development;GO:0055114//oxidation-reduction process;GO:0009737//response to a…
BraA08g031570.3C	1434	0.13	1.69	3.70044	0.00132292	0.00770345	Up	gi|923694902|ref|XP_013657763.1|/0/PREDICTED: protein NLRC3-like isoform X1 [Brassica napus]	sp|O50046|TRPB_CAMAC/0.0/Tryptophan synthase beta chain 2, chloroplastic OS=Camptotheca acuminata OX=16922 GN=TSB PE=2 SV=1	brp:103836225/0.0/tryptophan synthase beta chain 1-like; K01696 tryptophan synthase beta chain [EC:4.2.1.20]	all0410/9e-168/---	NA	Bra016830,Bra016829,Bra037230	AT5G28237.1	ko01100//Metabolic pathways;ko01110//Biosynthesis of secondary metabolites;ko01230//Biosynthesis of amino acids;ko00260//Glycine, serine and threonine metabolism;ko00400//Phenylalanine, tyrosine and tryptophan biosynthesis	GO:0005739//mitochondrion	GO:0004834//tryptophan synthase activity	GO:0000162//tryptophan biosynthetic process
BraA10g021140.3C	1272	0.15	1.95	3.70044	0.00132292	0.00770195	Up	gi|922436408|ref|XP_013623822.1|/0/PREDICTED: apyrase 2-like [Brassica oleracea var. oleracea]	sp|P13917|7SB1_SOYBN/2e-35/Basic 7S globulin OS=Glycine max OX=3847 GN=BG PE=1 SV=2	NA	NA	biological_process:GO:0006508//proteolysis;molecular_function:GO:0004190//aspartic-type endopeptidase activity;	Bra002210	-	-	-	-	-
BraA06g037050.3C	594	0.8	10.1	3.65821	5.2999e-06	5.88143e-05	Up	gi|685324661|ref|XP_009151915.1|/0/PREDICTED: putative phospholipid-transporting ATPase 8 [Brassica rapa] &gt;gi|674947311|emb|CDX86464.1| BnaA06g31810D [Brassica napus]	NA	NA	NA	NA	Bra025332,Bra033045	-	-	-	-	-
BraA03g010730.3C	297	1.28	16.15	3.65732	0.0044225	0.0212185	Up	gi|923889401|ref|XP_013715894.1|/2.64994e-25/PREDICTED: cysteine proteinase 2-like, partial [Brassica napus]	NA	NA	NA	NA	Bra006660,Bra020250,Bra031603,Bra002482,Bra020252	AT5G60400.3	-	GO:0009507//chloroplast	-	-
BraA01g032170.3C	465	0.57	7.15	3.64891	0.00242416	0.0129096	Up	gi|685381970|ref|XP_009123485.1|/2.75704e-82/PREDICTED: uncharacterized protein LOC103848304 [Brassica rapa]	sp|Q9ZNV9|AHP1_ARATH/8e-104/Histidine-containing phosphotransfer protein 1 OS=Arabidopsis thaliana OX=3702 GN=AHP1 PE=1 SV=1	brp:103835126/9e-108/histidine-containing phosphotransfer protein 1; K14490 histidine-containing phosphotransfer peotein	NA	biological_process:GO:0000160//phosphorelay signal transduction system;molecular_function:GO:0004871//signal transducer activity;	Bra023876	AT3G21510.1	ko04075//Plant hormone signal transduction	GO:0005829//cytosol;GO:0005634//nucleus	GO:0009927//histidine phosphotransfer kinase activity;GO:0043424//protein histidine kinase binding	GO:0000160//phosphorelay signal transduction system;GO:0010029//regulation of seed germination;GO:0048831//regulation of shoot system development;GO:0016049//cell growth;GO:0080036//regulation of cytokinin-activated signaling pathway;GO:0009553//embryo sac development;GO:0000041//transition metal ion transport;GO:0031537//regulation of anthocyanin metabolic process;GO:0051301//cell division;GO:00…
BraA09g056680.3C	1358	1.03	12.79	3.6343	5.4348e-21	3.13712e-19	Up	gi|923719690|ref|XP_013664599.1|/0/PREDICTED: mitogen-activated protein kinase 8-like [Brassica napus] &gt;gi|674911429|emb|CDY21718.1| BnaA09g44690D [Brassica napus]	sp|Q9LN63|BZR2_ARATH/0.0/Protein BRASSINAZOLE-RESISTANT 2 OS=Arabidopsis thaliana OX=3702 GN=BZR2 PE=1 SV=1	brp:103842649/0.0/protein BRASSINAZOLE-RESISTANT 2-like; K14503 brassinosteroid resistant 1/2	NA	biological_process:GO:0006351//transcription, DNA-templated;GO:0009742//brassinosteroid mediated signaling pathway;molecular_function:GO:0003700//transcription factor activity, sequence-specific DNA binding;	Bra031077,Bra025733,Bra016508	AT1G19350.6	ko04075//Plant hormone signal transduction	GO:0005829//cytosol;GO:0005634//nucleus	GO:0005515//protein binding;GO:0001046//core promoter sequence-specific DNA binding;GO:0003700//transcription factor activity, sequence-specific DNA binding	GO:0042742//defense response to bacterium;GO:0045892//negative regulation of transcription, DNA-templated;GO:0009742//brassinosteroid mediated signaling pathway;GO:0048481//plant ovule development;GO:0048316//seed development
BraA09g005880.3C	552	0.44	5.42	3.62272	0.00242416	0.0129189	Up	gi|685352710|ref|XP_009111669.1|/0/PREDICTED: uncharacterized protein LOC103837092 isoform X2 [Brassica rapa]	sp|Q3E958|SHN3_ARATH/2e-105/Ethylene-responsive transcription factor SHINE 3 OS=Arabidopsis thaliana OX=3702 GN=SHN3 PE=2 SV=1	bvg:104892628/2e-23/ethylene-responsive transcription factor RAP2-4-like; K09286 EREBP-like factor	NA	biological_process:GO:0006355//regulation of transcription, DNA-templated;molecular_function:GO:0003700//transcription factor activity, sequence-specific DNA binding;GO:0003677//DNA binding;	Bra036543,Bra009837	AT5G25390.2	-	GO:0005634//nucleus	GO:0003677//DNA binding;GO:0003700//transcription factor activity, sequence-specific DNA binding	GO:0009873//ethylene-activated signaling pathway;GO:0006355//regulation of transcription, DNA-templated
BraA05g000680.3C	1017	0.4	4.9	3.61471	5.2999e-06	5.88362e-05	Up	gi|15228723|ref|NP_191788.1|/4.55445e-130/ADP-ribosylation factor A1E [Arabidopsis thaliana] &gt;gi|334186204|ref|NP_001190161.1| ADP-ribosylation factor A1E [Arabidopsis thaliana] &gt;gi|334186206|ref|NP_001190162.1| ADP-ribosylation factor A1E [Arabidopsis thaliana] &gt;gi|297824803|ref|XP_002880284.1| ADP-ribosylation factor A1E [Arabidopsis lyrata subsp. lyrata] &gt;gi|685303701|ref|XP_009142…	sp|O22893|GOLS1_ARATH/0.0/Galactinol synthase 1 OS=Arabidopsis thaliana OX=3702 GN=GOLS1 PE=1 SV=1	brp:103866399/0.0/galactinol synthase 1; K18819 inositol 3-alpha-galactosyltransferase [EC:2.4.1.123]	SPBC4C3.08/7e-11/---	molecular_function:GO:0016757//transferase activity, transferring glycosyl groups;	Bra004474,Bra021388,Bra027922	AT2G47180.1	-	GO:0005737//cytoplasm	GO:0046872//metal ion binding;GO:0047216//inositol 3-alpha-galactosyltransferase activity	GO:0009414//response to water deprivation;GO:0009644//response to high light intensity;GO:0009409//response to cold;GO:0016051//carbohydrate biosynthetic process;GO:0042542//response to hydrogen peroxide;GO:0006012//galactose metabolic process;GO:0009408//response to heat;GO:0009651//response to salt stress;GO:0009737//response to abscisic acid
BraA04g030780.3C	744	0.29	3.52	3.60145	0.00242416	0.0129212	Up	gi|685302877|ref|XP_009142148.1|/0/PREDICTED: uncharacterized protein LOC103866031 [Brassica rapa] &gt;gi|685302879|ref|XP_009142149.1| PREDICTED: uncharacterized protein LOC103866031 [Brassica rapa]	sp|Q5PP62|SPX3_ARATH/3e-153/SPX domain-containing protein 3 OS=Arabidopsis thaliana OX=3702 GN=SPX3 PE=2 SV=1	bpg:Bathy01g03620/3e-11/hypothetical protein; K18696 glycerophosphodiester phosphodiesterase [EC:3.1.4.46]	SPCC1322.14c_1/2e-10/---	biological_process:GO:0016036//cellular response to phosphate starvation;	Bra040324,Bra000373	AT2G45130.1	-	GO:0005737//cytoplasm;GO:0005634//nucleus	-	GO:0019375//galactolipid biosynthetic process;GO:0045892//negative regulation of transcription, DNA-templated;GO:0080040//positive regulation of cellular response to phosphate starvation;GO:0006817//phosphate ion transport
BraA09g055030.3C	1569	2.37	28.34	3.57988	1.1752e-48	1.79504e-46	Up	gi|685366823|ref|XP_009117430.1|/2.06079e-71/PREDICTED: auxin-induced protein 15A [Brassica rapa] &gt;gi|922550682|ref|XP_013603322.1| PREDICTED: auxin-induced protein 15A [Brassica oleracea var. oleracea] &gt;gi|923702829|ref|XP_013660135.1| PREDICTED: auxin-induced protein 15A-like [Brassica napus] &gt;gi|923872564|ref|XP_013710185.1| PREDICTED: auxin-induced protein 15A-like [Brassica napus] &…	sp|Q9S7U0|INO1_WHEAT/0.0/Inositol-3-phosphate synthase OS=Triticum aestivum OX=4565 GN=MIPS PE=2 SV=1	brp:103837906/0.0/inositol-3-phosphate synthase; K01858 myo-inositol-1-phosphate synthase [EC:5.5.1.4]	YJL153c/8e-179/---	NA	Bra038538,Bra030253,Bra011830	AT2G22240.1	ko01100//Metabolic pathways;ko00562//Inositol phosphate metabolism	GO:0005737//cytoplasm	GO:0004512//inositol-3-phosphate synthase activity;GO:0005515//protein binding	GO:0009733//response to auxin;GO:0010264//myo-inositol hexakisphosphate biosynthetic process;GO:0042742//defense response to bacterium;GO:0006021//inositol biosynthetic process;GO:0009408//response to heat;GO:0015996//chlorophyll catabolic process;GO:0050832//defense response to fungus;GO:0009644//response to high light intensity;GO:0042542//response to hydrogen peroxide;GO:0051607//defense respo…
BraA02g035100.3C	964	0.21	2.51	3.57923	0.00242416	0.0129119	Up	gi|685276495|ref|XP_009129213.1|/0/PREDICTED: uncharacterized protein LOC103854047 [Brassica rapa]	NA	NA	NA	NA	NA	-	-	-	-	-
BraA08g003790.3C	1404	0.55	6.53	3.56958	1.10559e-10	2.60521e-09	Up	gi|685341136|ref|XP_009107308.1|/0/PREDICTED: dehydration-responsive protein RD22-like [Brassica rapa]	sp|O48716|JGB_ARATH/3e-155/Protein JINGUBANG OS=Arabidopsis thaliana OX=3702 GN=JGB PE=1 SV=1	fve:101302907/4e-66/myosin heavy chain kinase B-like; K16794 platelet-activating factor acetylhydrolase IB subunit alpha	all0283_3/3e-19/---	molecular_function:GO:0005515//protein binding;	Bra014189,Bra022372,Bra037545,Bra001728	AT1G49450.1	ko04141//Protein processing in endoplasmic reticulum	GO:0016021//integral component of membrane;GO:0009507//chloroplast	GO:0000166//nucleotide binding	-
BraAnng003710.3C	972	0.21	2.49	3.56768	0.00242416	0.0129073	Up	gi|923733656|ref|XP_013668961.1|/1.82043e-49/PREDICTED: uncharacterized protein LOC106373318 [Brassica napus]	sp|O22900|WRK23_ARATH/3e-167/WRKY transcription factor 23 OS=Arabidopsis thaliana OX=3702 GN=WRKY23 PE=2 SV=1	mus:103977797/5e-32/probable WRKY transcription factor 26; K13424 WRKY transcription factor 33	NA	biological_process:GO:0006355//regulation of transcription, DNA-templated;molecular_function:GO:0043565//sequence-specific DNA binding;GO:0003700//transcription factor activity, sequence-specific DNA binding;	Bra021393,Bra004466,Bra007674	AT2G47260.1	ko04626//Plant-pathogen interaction	GO:0005634//nucleus	GO:0003700//transcription factor activity, sequence-specific DNA binding	GO:0009733//response to auxin;GO:0006355//regulation of transcription, DNA-templated;GO:0009624//response to nematode
BraA03g023980.3C	1158	0.17	2.01	3.56359	0.00242416	0.0129143	Up	gi|923733025|ref|XP_013668736.1|/3.59187e-150/PREDICTED: uncharacterized protein LOC106373052 [Brassica napus]	sp|Q84ZL0|FH5_ORYSJ/6e-06/Formin-like protein 5 OS=Oryza sativa subsp. japonica OX=39947 GN=FH5 PE=2 SV=2	NA	NA	NA	Bra000405	AT2G45940.1	-	GO:0005739//mitochondrion;GO:0009507//chloroplast	-	-
BraA09g007380.3C	1839	0.1	1.18	3.56071	0.00242416	0.0129166	Up	gi|685353857|ref|XP_009112096.1|/0/PREDICTED: protein NRT1/ PTR FAMILY 2.11-like, partial [Brassica rapa]	sp|Q9LV10|PTR53_ARATH/0.0/Protein NRT1/ PTR FAMILY 2.11 OS=Arabidopsis thaliana OX=3702 GN=NPF2.11 PE=1 SV=1	brp:103837490/0.0/protein NRT1/ PTR FAMILY 2.11-like; K14638 solute carrier family 15 (peptide/histidine transporter), member 3/4	ECU11g1050/3e-19/---	NA	Bra035886,Bra010111,Bra035885,Bra029248,Bra019521,Bra018096,Bra033782,Bra016534,Bra025695	AT5G62680.1	-	GO:0009506//plasmodesma;GO:0005886//plasma membrane;GO:0016021//integral component of membrane	GO:0090448//glucosinolate:proton symporter activity	GO:0098656//anion transmembrane transport;GO:0006857//oligopeptide transport;GO:0090449//phloem glucosinolate loading;GO:0098655//cation transmembrane transport;GO:1901349//glucosinolate transport;GO:0015992//proton transport;GO:0080167//response to karrikin
BraA01g040220.3C	381	0.8	9.44	3.56071	0.0044225	0.0212253	Up	gi|685267002|ref|XP_009122661.1|/0/PREDICTED: probable pectinesterase/pectinesterase inhibitor 25 [Brassica rapa]	sp|Q9LPP4|SMR1_ARATH/9e-70/Cyclin-dependent protein kinase inhibitor SMR1 OS=Arabidopsis thaliana OX=3702 GN=SMR1 PE=1 SV=1	NA	NA	NA	Bra034123,Bra001367,Bra029848	-	-	-	-	-
BraA06g040400.3C	564	0.43	4.8	3.48063	0.0044225	0.0212561	Up	gi|685325795|ref|XP_009101366.1|/4.80953e-106/PREDICTED: probable E3 ubiquitin-protein ligase RHA2B [Brassica rapa]	NA	NA	NA	NA	Bra024872,Bra017442	AT2G01580.1	-	GO:0016021//integral component of membrane	-	-
BraA06g030770.3C	639	0.36	3.99	3.47032	0.0044225	0.0212458	Up	gi|685321955|ref|XP_009150889.1|/0/PREDICTED: calcium-dependent protein kinase 12 [Brassica rapa]	sp|Q9FMW4|GEML8_ARATH/2e-122/Putative GEM-like protein 8 OS=Arabidopsis thaliana OX=3702 GN=At5g23370 PE=3 SV=1	NA	NA	NA	Bra009672,Bra009677,Bra009675,Bra009674,Bra026502,Bra029369,Bra029370,Bra029368	AT5G23370.1	-	GO:0009507//chloroplast	-	-
BraA09g005840.3C	1153	2.04	22.56	3.46713	2.83782e-26	2.09738e-24	Up	gi|685352724|ref|XP_009111674.1|/2.64697e-113/PREDICTED: protein PEROXIN-4-like [Brassica rapa] &gt;gi|922566473|ref|XP_013611519.1| PREDICTED: protein PEROXIN-4-like [Brassica oleracea var. oleracea] &gt;gi|923705396|ref|XP_013660860.1| PREDICTED: protein PEROXIN-4-like [Brassica napus]	sp|Q08298|RD22_ARATH/0.0/BURP domain protein RD22 OS=Arabidopsis thaliana OX=3702 GN=RD22 PE=2 SV=1	bvg:104885038/3e-32/filaggrin-like; K12472 epidermal growth factor receptor substrate 15	NA	NA	Bra036546,Bra020508,Bra009854	AT5G25610.1	-	GO:0005768//endosome;GO:0005576//extracellular region;GO:0005802//trans-Golgi network	GO:0045735//nutrient reservoir activity	GO:0009269//response to desiccation;GO:0009409//response to cold;GO:0009651//response to salt stress;GO:0009737//response to abscisic acid
BraA09g001540.3C	2114	0.26	2.87	3.46447	1.40475e-07	2.14566e-06	Up	gi|685351711|ref|XP_009111266.1|/0/PREDICTED: basic leucine zipper 10 [Brassica rapa] &gt;gi|923905767|ref|XP_013722933.1| PREDICTED: basic leucine zipper 10-like [Brassica napus]	sp|O04289|SUT32_ARATH/0.0/Sulfate transporter 3.2 OS=Arabidopsis thaliana OX=3702 GN=SULTR3;2 PE=2 SV=1	brp:103836724/0.0/sulfate transporter 3.2; K17471 sulfate transporter 3	PA1647/5e-79/---	biological_process:GO:0055085//transmembrane transport;GO:0008272//sulfate transport;cellular_component:GO:0016021//integral component of membrane;GO:0009507//chloroplast;GO:0016020//membrane;molecular_function:GO:0015116//sulfate transmembrane transporter activity;GO:0008271//secondary active sulfate transmembrane transporter activity;	Bra036249	AT4G02700.1	-	GO:0005887//integral component of plasma membrane;GO:0009507//chloroplast	GO:0008271//secondary active sulfate transmembrane transporter activity	GO:1902358//sulfate transmembrane transport
BraA03g042710.3C	1575	0.36	3.97	3.46307	1.40475e-07	2.14456e-06	Up	gi|685290571|ref|XP_009136248.1|/0/PREDICTED: inositol-tetrakisphosphate 1-kinase 3-like [Brassica rapa]	NA	NA	NA	NA	Bra013113	AT2G15020.1	-	-	-	GO:0010264//myo-inositol hexakisphosphate biosynthetic process
BraA06g030330.3C	2202	0.08	0.88	3.45943	0.0044225	0.0212493	Up	gi|685321841|ref|XP_009150850.1|/1.26719e-55/PREDICTED: transcriptional regulator Myc-1-like [Brassica rapa]	sp|Q9LXQ8|FBL60_ARATH/0.0/F-box/LRR-repeat protein At3g58940 OS=Arabidopsis thaliana OX=3702 GN=At3g58940 PE=2 SV=1	brp:103837814/2e-07/phosphoserine aminotransferase 1, chloroplastic; K00831 phosphoserine aminotransferase [EC:2.6.1.52]	NA	molecular_function:GO:0005515//protein binding;GO:0003824//catalytic activity;	Bra024503,Bra024502,Bra024492,Bra024494,Bra024493,Bra024501,Bra037264,Bra010528	AT3G58890.1	-	GO:0016021//integral component of membrane;GO:0031225//anchored component of membrane;GO:0005634//nucleus	-	-
BraA03g055720.3C	753	0.29	3.18	3.4549	0.0044225	0.021239	Up	gi|685294005|ref|XP_009137893.1|/0/PREDICTED: peroxidase 45 [Brassica rapa]	NA	csv:101219143/4e-25/probable UDP-arabinopyranose mutase 5; K13379 reversibly glycosylated polypeptide / UDP-arabinopyranose mutase [EC:2.4.1.- 5.4.99.30]	NA	NA	Bra024082,Bra010288	-	-	-	-	-
BraA03g053120.3C	957	0.64	6.98	3.44708	2.5349e-07	3.69022e-06	Up	gi|923596879|ref|XP_013739857.1|/0/PREDICTED: uncharacterized protein LOC106442754 [Brassica napus] &gt;gi|923596881|ref|XP_013739858.1| PREDICTED: uncharacterized protein LOC106442755 [Brassica napus]	sp|Q8W1P0|CSN6B_ARATH/0.0/COP9 signalosome complex subunit 6b OS=Arabidopsis thaliana OX=3702 GN=CSN6B PE=1 SV=2	brp:103861629/0.0/COP9 signalosome complex subunit 6b-like; K12179 COP9 signalosome complex subunit 6	SPCC1682.10/6e-20/---	molecular_function:GO:0005515//protein binding;	Bra019106,Bra026439,Bra002827	AT4G26430.1	-	GO:0008180//COP9 signalosome;GO:0005576//extracellular region;GO:0005737//cytoplasm	GO:0005515//protein binding	GO:0043248//proteasome assembly;GO:0043161//proteasome-mediated ubiquitin-dependent protein catabolic process;GO:0051788//response to misfolded protein;GO:0010387//COP9 signalosome assembly;GO:0009165//nucleotide biosynthetic process;GO:0009640//photomorphogenesis;GO:0010388
BraA07g028160.3C	1017	0.2	2.16	3.43296	0.0044225	0.0212219	Up	gi|685334484|ref|XP_009104762.1|/0/PREDICTED: transcription factor MYB122-like [Brassica rapa]	sp|Q24JK1|MYB96_ARATH/2e-114/Transcription factor MYB96 OS=Arabidopsis thaliana OX=3702 GN=MYB96 PE=2 SV=1	brp:103830692/0.0/myb-related protein 306-like; K09422 myb proto-oncogene protein, plant	ECU11g1690/3e-25/---	molecular_function:GO:0003677//DNA binding;	Bra003793,Bra015899,Bra008160	AT1G74650.1	ko04626//Plant-pathogen interaction	GO:0005634//nucleus	GO:0003677//DNA binding;GO:0003700//transcription factor activity, sequence-specific DNA binding;GO:0003682//chromatin binding	GO:0009751//response to salicylic acid;GO:0009739//response to gibberellin;GO:0006355//regulation of transcription, DNA-templated;GO:0010200//response to chitin
BraA03g021900.3C	1110	0.18	1.94	3.42999	0.0044225	0.0212356	Up	gi|923571447|ref|XP_013739094.1|/2.97966e-77/PREDICTED: uncharacterized protein LOC106441889 [Brassica napus]	sp|F4IJZ6|SSL1_ARATH/0.0/Protein STRICTOSIDINE SYNTHASE-LIKE 1 OS=Arabidopsis thaliana OX=3702 GN=SSL1 PE=3 SV=1	crb:CARUB_v10022329mg/2e-47/hypothetical protein; K01757 strictosidine synthase [EC:4.3.3.2]	PA1293/1e-37/---	biological_process:GO:0009058//biosynthetic process;molecular_function:GO:0016844//strictosidine synthase activity;	Bra000223,Bra004614	AT2G41300.1	ko01100//Metabolic pathways;ko01110//Biosynthesis of secondary metabolites;ko00901//Indole alkaloid biosynthesis	GO:0005774//vacuolar membrane;GO:0016021//integral component of membrane;GO:0005576//extracellular region;GO:0005783//endoplasmic reticulum	GO:0016788//hydrolase activity, acting on ester bonds;GO:0016844//strictosidine synthase activity	GO:0009821//alkaloid biosynthetic process
BraA03g000030.3C	1299	0.15	1.61	3.42403	0.0044225	0.021215	Up	gi|674952323|emb|CDX80777.1|/0/BnaC03g00310D [Brassica napus]	sp|Q8LED3|TBL3_ARATH/0.0/Protein trichome birefringence-like 3 OS=Arabidopsis thaliana OX=3702 GN=TBL3 PE=2 SV=1	NA	NA	NA	Bra005689,Bra028897	AT5G01360.1	-	GO:0016021//integral component of membrane;GO:0005739//mitochondrion;GO:0000139//Golgi membrane;GO:0005886//plasma membrane	GO:0016413//O-acetyltransferase activity	GO:0010413//glucuronoxylan metabolic process;GO:0045489//pectin biosynthetic process;GO:0030244//cellulose biosynthetic process;GO:0010014//meristem initiation;GO:0010089//xylem development;GO:0045492//xylan biosynthetic process;GO:0009827//plant-type cell wall modification
BraA03g010140.3C	1353	1.29	13.78	3.41713	1.18525e-19	6.21528e-18	Up	gi|297744326|emb|CBI37296.3|/3.34375e-146/unnamed protein product [Vitis vinifera]	sp|Q0V865|FAFL_ARATH/0.0/Protein FAF-like, chloroplastic OS=Arabidopsis thaliana OX=3702 GN=At5g22090 PE=2 SV=1	tcc:TCM_041220/6e-93/Chaperone DnaJ-domain superfamily protein; K09528 DnaJ homolog subfamily C member 8	NA	NA	Bra006610,Bra002388,Bra020171	AT5G22090.2	-	-	-	-
BraA06g041220.3C	888	0.24	2.56	3.41504	0.0044225	0.0212321	Up	gi|923820583|ref|XP_013693979.1|/0/PREDICTED: homeobox-leucine zipper protein HDG5-like isoform X1 [Brassica napus] &gt;gi|923820587|ref|XP_013693980.1| PREDICTED: homeobox-leucine zipper protein HDG5-like isoform X1 [Brassica napus] &gt;gi|923820589|ref|XP_013693981.1| PREDICTED: homeobox-leucine zipper protein HDG5-like isoform X1 [Brassica napus]	sp|O80341|EF102_ARATH/2e-143/Ethylene-responsive transcription factor 5 OS=Arabidopsis thaliana OX=3702 GN=ERF5 PE=2 SV=1	brp:103827659/0.0/ethylene-responsive transcription factor 5; K09286 EREBP-like factor	NA	biological_process:GO:0006355//regulation of transcription, DNA-templated;molecular_function:GO:0003677//DNA binding;GO:0003700//transcription factor activity, sequence-specific DNA binding;	Bra024953,Bra017493	-	-	-	-	-
BraA08g016830.3C	492	5.26	55.84	3.40816	6.3795e-20	3.42366e-18	Up	gi|685345490|ref|XP_009108881.1|/0/PREDICTED: protein WVD2-like 1 isoform X2 [Brassica rapa]	sp|P59082|LFS_ALLCE/3e-20/Lachrymatory-factor synthase OS=Allium cepa OX=4679 GN=LFS PE=1 SV=1	NA	NA	NA	Bra034538,Bra011391	-	-	-	-	-
BraA01g001620.3C	1125	0.18	1.91	3.4075	0.0044225	0.0212116	Up	gi|685256362|ref|XP_009137739.1|/0/PREDICTED: probable LRR receptor-like serine/threonine-protein kinase At4g37250 [Brassica rapa]	sp|Q94B08|RDL1_ARATH/0.0/Germination-specific cysteine protease 1 OS=Arabidopsis thaliana OX=3702 GN=GCP1 PE=2 SV=2	brp:103861845/0.0/cysteine proteinase COT44; K01365 cathepsin L [EC:3.4.22.15]	AF1946_2/3e-20/---	biological_process:GO:0006508//proteolysis;molecular_function:GO:0008234//cysteine-type peptidase activity;	Bra011746,Bra010592	AT4G36880.1	ko04145//Phagosome	GO:0005829//cytosol;GO:0005618//cell wall;GO:0005764//lysosome;GO:0005777//peroxisome;GO:0005615//extracellular space	GO:0005509//calcium ion binding;GO:0004197//cysteine-type endopeptidase activity	GO:0009845//seed germination;GO:0010114//response to red light;GO:0009739//response to gibberellin;GO:0042538//hyperosmotic salinity response;GO:0051603//proteolysis involved in cellular protein catabolic process
BraA01g008840.3C	2361	1.74	18.44	3.40568	7.70936e-48	1.1656e-45	Up	gi|685348556|ref|XP_009110009.1|/5.58835e-74/PREDICTED: uncharacterized protein LOC103835591 [Brassica rapa]	sp|Q9M0G4|TYDC2_ARATH/0.0/Probable tyrosine decarboxylase 2 OS=Arabidopsis thaliana OX=3702 GN=At4g28680 PE=3 SV=1	brp:103854232/0.0/probable tyrosine decarboxylase 2; K01592 tyrosine decarboxylase [EC:4.1.1.25]	YPO1193/1e-95/---	biological_process:GO:0019752//carboxylic acid metabolic process;GO:0006520//cellular amino acid metabolic process;molecular_function:GO:0003824//catalytic activity;GO:0016831//carboxy-lyase activity;GO:0030170//pyridoxal phosphate binding;	Bra011049	AT4G28680.1	ko01100//Metabolic pathways;ko01110//Biosynthesis of secondary metabolites;ko00350//Tyrosine metabolism;ko00950//Isoquinoline alkaloid biosynthesis	GO:0005737//cytoplasm	GO:0030170//pyridoxal phosphate binding;GO:0004837//tyrosine decarboxylase activity;GO:0004058//aromatic-L-amino-acid decarboxylase activity	GO:0009414//response to water deprivation;GO:1901695//tyramine biosynthetic process;GO:0009611//response to wounding;GO:0006520//cellular amino acid metabolic process
BraA10g006400.3C	672	0.67	7.09	3.40355	5.71986e-05	0.000492245	Up	gi|685381082|ref|XP_009123161.1|/2.63667e-169/PREDICTED: uncharacterized protein At1g47420, mitochondrial-like [Brassica rapa]	sp|Q9SX97|DOF16_ARATH/1e-107/Dof zinc finger protein DOF1.6 OS=Arabidopsis thaliana OX=3702 GN=DOF1.6 PE=2 SV=1	eus:EUTSA_v10004655mg/3e-26/hypothetical protein; K16222 Dof zinc finger protein DOF5.5	NA	biological_process:GO:0006355//regulation of transcription, DNA-templated;molecular_function:GO:0003677//DNA binding;	Bra015609	AT1G47655.1	-	-	GO:0003700//transcription factor activity, sequence-specific DNA binding;GO:0003677//DNA binding	GO:0006355//regulation of transcription, DNA-templated
BraA09g007170.3C	1824	1.31	13.81	3.39807	1.24558e-17	5.6814e-16	Up	gi|923706252|ref|XP_013661106.1|/0/PREDICTED: probable mediator of RNA polymerase II transcription subunit 37e [Brassica napus]	sp|Q9FIS1|AGL42_ARATH/3e-112/MADS-box protein AGL42 OS=Arabidopsis thaliana OX=3702 GN=AGL42 PE=1 SV=1	obr:102714705/7e-50/MADS-box transcription factor 6-like; K09264 MADS-box transcription factor, plant	YMR043w/2e-13/---	biological_process:GO:0006355//regulation of transcription, DNA-templated;cellular_component:GO:0005634//nucleus;molecular_function:GO:0003700//transcription factor activity, sequence-specific DNA binding;	Bra035907,Bra029281,Bra004927	AT5G62165.3	-	GO:0005634//nucleus	GO:0003677//DNA binding;GO:0046983//protein dimerization activity;GO:0003700//transcription factor activity, sequence-specific DNA binding	GO:0009838//abscission;GO:0009909//regulation of flower development;GO:0006355//regulation of transcription, DNA-templated;GO:0010150//leaf senescence;GO:0080187//floral organ senescence
BraA06g032230.3C	1602	0.12	1.26	3.39232	0.0044225	0.0212527	Up	gi|685322401|ref|XP_009151042.1|/1.02788e-144/PREDICTED: deSI-like protein At4g17486 [Brassica rapa] &gt;gi|923648755|ref|XP_013643723.1| PREDICTED: deSI-like protein At4g17486 [Brassica napus]	sp|Q93Z79|C14A1_ARATH/0.0/Cytochrome P450 714A1 OS=Arabidopsis thaliana OX=3702 GN=CYP714A1 PE=2 SV=1	smo:SELMODRAFT_186869/4e-119/hypothetical protein; K10717 cytokinin trans-hydroxylase	Cj1411c/1e-43/---	biological_process:GO:0055114//oxidation-reduction process;molecular_function:GO:0005506//iron ion binding;GO:0020037//heme binding;GO:0016705//oxidoreductase activity, acting on paired donors, with incorporation or reduction of molecular oxygen;	Bra009803	AT5G24910.1	ko01100//Metabolic pathways;ko01110//Biosynthesis of secondary metabolites;ko00908//Zeatin biosynthesis	GO:0005789//endoplasmic reticulum membrane;GO:0016021//integral component of membrane	GO:0004497//monooxygenase activity;GO:0005506//iron ion binding;GO:0020037//heme binding;GO:0016705//oxidoreductase activity, acting on paired donors, with incorporation or reduction of molecular oxygen;GO:0019825//oxygen binding	GO:0055114//oxidation-reduction process
BraA05g014680.3C	480	0.55	5.65	3.36075	0.00802728	0.0344266	Up	gi|685307323|ref|XP_009144373.1|/7.60798e-20/PREDICTED: LOW QUALITY PROTEIN: glutathione S-transferase U1 [Brassica rapa]	sp|Q9ZW31|HS17B_ARATH/2e-92/17.6 kDa class I heat shock protein 2 OS=Arabidopsis thaliana OX=3702 GN=HSP17.6B PE=2 SV=1	brp:103843285/2e-111/17.6 kDa class I heat shock protein 2-like; K13993 HSP20 family protein	TM0374/1e-24/---	NA	Bra031725,Bra018384,Bra018383	-	-	-	-	-
BraA10g004080.3C	2355	0.08	0.82	3.35755	0.0044225	0.0212287	Up	gi|685370875|ref|XP_009119158.1|/0/PREDICTED: uncharacterized protein LOC103844129 [Brassica rapa] &gt;gi|923726573|ref|XP_013666680.1| PREDICTED: uncharacterized protein LOC106371192 isoform X2 [Brassica napus] &gt;gi|674885283|emb|CDY47287.1| BnaA10g03590D [Brassica napus]	sp|F4JZY1|CIP1_ARATH/1e-33/COP1-interactive protein 1 OS=Arabidopsis thaliana OX=3702 GN=CIP1 PE=1 SV=1	cam:101505698/1e-29/myosin-10; K10352 myosin heavy chain	PAB0812/9e-25/---	biological_process:GO:0006355//regulation of transcription, DNA-templated;molecular_function:GO:0003700//transcription factor activity, sequence-specific DNA binding;	Bra015417,Bra032468	AT1G05320.3	ko03013//RNA transport	GO:0016021//integral component of membrane;GO:0005737//cytoplasm	-	GO:0042221//response to chemical
BraA09g020340.3C	3687	0.05	0.51	3.3505	0.0044225	0.0212424	Up	gi|674903926|emb|CDY29115.1|/0/BnaC09g18410D [Brassica napus]	sp|Q9LSJ2|AB22B_ARATH/0.0/ABC transporter B family member 22 OS=Arabidopsis thaliana OX=3702 GN=ABCB22 PE=3 SV=2	brp:103839196/0.0/ABC transporter B family member 22-like; K05658 ATP-binding cassette, subfamily B (MDR/TAP), member 1 [EC:3.6.3.44]	SPCC663.03/0.0/---	biological_process:GO:0055085//transmembrane transport;GO:0006810//transport;cellular_component:GO:0016021//integral component of membrane;molecular_function:GO:0042626//ATPase activity, coupled to transmembrane movement of substances;GO:0005524//ATP binding;GO:0016887//ATPase activity;	Bra027534,Bra025328,Bra039055,Bra025331,Bra033043,Bra025326,Bra039056	AT3G28415.1	ko02010//ABC transporters	GO:0016021//integral component of membrane;GO:0005886//plasma membrane	GO:0042626//ATPase activity, coupled to transmembrane movement of substances;GO:0005524//ATP binding;GO:0010329//auxin efflux transmembrane transporter activity	GO:0055085//transmembrane transport;GO:0010540//basipetal auxin transport;GO:0010541//acropetal auxin transport;GO:0008152//metabolic process;GO:0010315//auxin efflux
BraA01g030710.3C	531	0.47	4.79	3.34929	0.00802728	0.0344663	Up	gi|685264605|ref|XP_009110472.1|/2.01457e-127/PREDICTED: CRIB domain-containing protein RIC5-like [Brassica rapa] &gt;gi|674915111|emb|CDY18125.1| BnaA01g23860D [Brassica napus]	sp|Q9LW68|LSH4_ARATH/9e-118/Protein LIGHT-DEPENDENT SHORT HYPOCOTYLS 4 OS=Arabidopsis thaliana OX=3702 GN=LSH4 PE=1 SV=1	NA	NA	NA	Bra023738,Bra014935	-	-	-	-	-
BraA07g015530.3C	591	0.4	4.07	3.34696	0.00802728	0.0344514	Up	gi|685330840|ref|XP_009103329.1|/0/PREDICTED: epidermal growth factor receptor substrate 15-like 1 [Brassica rapa]	sp|Q9LM69|ATL80_ARATH/1e-118/RING-H2 finger protein ATL80 OS=Arabidopsis thaliana OX=3702 GN=ATL80 PE=2 SV=1	pvu:PHAVU_009G147700g/5e-40/hypothetical protein; K19040 E3 ubiquitin-protein ligase ATL10/75/76/77/78 [EC:2.3.2.27]	ECU07g0330/1e-10/---	NA	Bra012251,Bra025846,Bra016449	-	-	-	-	-
BraA10g005240.3C	1716	0.22	2.23	3.34147	5.71986e-05	0.000492103	Up	gi|685370552|ref|XP_009119034.1|/0/PREDICTED: fructokinase-1 [Brassica rapa]	sp|Q9SHJ5|GPAT1_ARATH/0.0/Glycerol-3-phosphate acyltransferase 1 OS=Arabidopsis thaliana OX=3702 GN=GPAT1 PE=1 SV=1	brp:103844032/0.0/glycerol-3-phosphate acyltransferase 1; K13508 glycerol-3-phosphate acyltransferase [EC:2.3.1.15]	NA	biological_process:GO:0008152//metabolic process;molecular_function:GO:0016746//transferase activity, transferring acyl groups;	Bra015507	AT1G06520.1	ko01100//Metabolic pathways;ko01110//Biosynthesis of secondary metabolites;ko00564//Glycerophospholipid metabolism;ko00561//Glycerolipid metabolism	GO:0016021//integral component of membrane;GO:0005739//mitochondrion	GO:0090447//glycerol-3-phosphate 2-O-acyltransferase activity;GO:0016791//phosphatase activity	GO:0006655//phosphatidylglycerol biosynthetic process;GO:0048235//pollen sperm cell differentiation;GO:0016311//dephosphorylation;GO:0010143//cutin biosynthetic process;GO:0080167//response to karrikin
BraA08g030900.3C	1683	0.58	5.86	3.33678	8.33892e-12	2.24367e-10	Up	gi|685350353|ref|XP_009110690.1|/0/PREDICTED: GPI mannosyltransferase 2-like [Brassica rapa]	sp|Q9S746|HTH_ARATH/0.0/Protein HOTHEAD OS=Arabidopsis thaliana OX=3702 GN=HTH PE=1 SV=1	sly:101248806/0.0/protein HOTHEAD; K00108 choline dehydrogenase [EC:1.1.99.1]	DR0965/2e-32/---	biological_process:GO:0055114//oxidation-reduction process;molecular_function:GO:0016491//oxidoreductase activity;	Bra016766	AT1G12570.1	ko00073//Cutin, suberine and wax biosynthesis	GO:0005576//extracellular region	GO:0050660//flavin adenine dinucleotide binding;GO:0008812//choline dehydrogenase activity	GO:0055114//oxidation-reduction process;GO:0006066//alcohol metabolic process
BraA07g008580.3C	447	3.06	30.63	3.32334	1.08076e-09	2.2558e-08	Up	gi|12322452|gb|AAG51247.1|AC055769_6/6.56205e-96/copia-type polyprotein, putative; 28768-32772 [Arabidopsis thaliana]	sp|Q9LV58|MBF1C_ARATH/1e-94/Multiprotein-bridging factor 1c OS=Arabidopsis thaliana OX=3702 GN=MBF1C PE=1 SV=1	brp:103828628/6e-101/multiprotein-bridging factor 1c; K03627 putative transcription factor	SPBC83.17/7e-23/---	molecular_function:GO:0003677//DNA binding;GO:0043565//sequence-specific DNA binding;	Bra015048	-	-	-	-	-
BraA06g039260.3C	1272	0.15	1.5	3.32193	0.00802728	0.0344365	Up	gi|685325470|ref|XP_009101233.1|/1.71389e-93/PREDICTED: basic blue protein-like [Brassica rapa]	sp|Q9ZQ85|EFM_ARATH/0.0/Myb family transcription factor EFM OS=Arabidopsis thaliana OX=3702 GN=EFM PE=1 SV=2	bdi:100846210/3e-15/two-component response regulator ARR10; K14491 two-component response regulator ARR-B family	NA	molecular_function:GO:0003677//DNA binding;	Bra025115,Bra026548	AT2G03500.1	ko04075//Plant hormone signal transduction	GO:0005634//nucleus	GO:0043565//sequence-specific DNA binding;GO:0003700//transcription factor activity, sequence-specific DNA binding	GO:0009740//gibberellic acid mediated signaling pathway;GO:0006355//regulation of transcription, DNA-templated;GO:0048579//negative regulation of long-day photoperiodism, flowering;GO:0009266//response to temperature stimulus;GO:0010452//histone H3-K36 methylation;GO:1903507//negative regulation of nucleic acid-templated transcription
BraA04g003780.3C	699	0.32	3.2	3.32193	0.00802728	0.0344117	Up	gi|685297028|ref|XP_009139337.1|/1.21963e-57/PREDICTED: magnesium-protoporphyrin IX monomethyl ester [oxidative] cyclase, chloroplastic-like [Brassica rapa]	sp|Q9LET0|BH107_ARATH/3e-108/Putative transcription factor bHLH107 OS=Arabidopsis thaliana OX=3702 GN=BHLH107 PE=3 SV=1	NA	NA	molecular_function:GO:0046983//protein dimerization activity;	Bra014672	-	-	-	-	-
BraA03g038590.3C	849	0.25	2.46	3.29866	0.00802728	0.0344315	Up	gi|923632999|ref|XP_013751336.1|/0/PREDICTED: uncharacterized protein LOC106453658 [Brassica napus]	NA	brp:103859780/0.0/proteasome assembly chaperone 2-like; K11876 proteasome assembly chaperone 2	NA	NA	Bra001727,Bra022371	AT3G18940.1	-	GO:0005634//nucleus	-	-
BraA03g003100.3C	1290	0.15	1.47	3.29278	0.00802728	0.0344414	Up	gi|937575568|ref|NP_001302642.1|/1.80669e-76/oleosin-B6 [Brassica napus] &gt;gi|1183870|emb|CAA64800.1| oleosin-like protein [Brassica napus]	sp|Q9FLS0|FB253_ARATH/0.0/F-box protein At5g07610 OS=Arabidopsis thaliana OX=3702 GN=At5g07610 PE=2 SV=1	fve:101308302/5e-07/uncharacterized LOC101308302; K18999 RNA polymerase II C-terminal domain phosphatase-like 3/4 [EC:3.1.3.16]	NA	molecular_function:GO:0005515//protein binding;	Bra005947	AT5G07610.1	-	GO:0005634//nucleus	-	-
BraA06g007130.3C	1017	0.2	1.96	3.29278	0.00802728	0.0344613	Up	gi|923640044|ref|XP_013640915.1|/0/PREDICTED: tropomyosin-1, isoforms 33/34-like isoform X1 [Brassica napus]	sp|Q9C6I8|NOG1_ARATH/6e-158/Nucleolar GTP-binding protein 1 OS=Arabidopsis thaliana OX=3702 GN=At1g50920 PE=2 SV=1	brp:103872183/0.0/nucleolar GTP-binding protein 1; K06943 nucleolar GTP-binding protein	YPL093w/1e-57/---	cellular_component:GO:0005730//nucleolus;	Bra019947	-	-	-	-	-
BraA03g003630.3C	1071	0.94	9.2	3.2909	3.40366e-10	7.59955e-09	Up	gi|685280333|ref|XP_009131073.1|/4.78522e-124/PREDICTED: uncharacterized protein LOC103855790 isoform X1 [Brassica rapa] &gt;gi|685280335|ref|XP_009131075.1| PREDICTED: uncharacterized protein LOC103855790 isoform X1 [Brassica rapa]	NA	NA	NA	NA	Bra006000,Bra009349,Bra028678	AT5G08540.1	-	GO:0009535//chloroplast thylakoid membrane;GO:0009941//chloroplast envelope	-	-
BraA02g044200.3C	1164	0.51	4.99	3.29047	1.46955e-06	1.84842e-05	Up	gi|9758287|dbj|BAB08811.1|/1.46203e-74/unnamed protein product [Arabidopsis thaliana]	sp|Q9FFQ5|FLS3_ARATH/4e-150/Flavonol synthase 3 OS=Arabidopsis thaliana OX=3702 GN=FLS3 PE=2 SV=1	brp:103855057/0.0/flavonol synthase 3-like; K05278 flavonol synthase [EC:1.14.11.23]	PA4191/1e-22/---	biological_process:GO:0055114//oxidation-reduction process;molecular_function:GO:0016491//oxidoreductase activity;	Bra029211,Bra029212	-	-	-	-	-
BraA05g004840.3C	1020	0.2	1.95	3.2854	0.00802728	0.0344563	Up	gi|685304744|ref|XP_009143094.1|/0/PREDICTED: cell number regulator 6 [Brassica rapa] &gt;gi|674958460|emb|CDX74704.1| BnaA05g04500D [Brassica napus]	sp|Q8GWW6|4MMP_ARATH/0.0/Metalloendoproteinase 4-MMP OS=Arabidopsis thaliana OX=3702 GN=4MMP PE=1 SV=1	tcc:TCM_005619/7e-116/Matrixin family protein; K07999 matrix metalloproteinase-20 (enamelysin) [EC:3.4.24.-]	NA	biological_process:GO:0006508//proteolysis;cellular_component:GO:0031012//extracellular matrix;molecular_function:GO:0008270//zinc ion binding;GO:0008237//metallopeptidase activity;GO:0004222//metalloendopeptidase activity;	Bra004885	AT2G45040.1	-	GO:0005576//extracellular region;GO:0031225//anchored component of membrane;GO:0031012//extracellular matrix;GO:0005886//plasma membrane	GO:0004222//metalloendopeptidase activity;GO:0008270//zinc ion binding	GO:0006508//proteolysis
BraA10g022000.3C	918	0.23	2.23	3.27734	0.00802728	0.0344216	Up	gi|685376952|ref|XP_009121395.1|/4.87873e-143/PREDICTED: uncharacterized protein LOC103846252 [Brassica rapa] &gt;gi|923788738|ref|XP_013683736.1| PREDICTED: uncharacterized protein LOC106388253 [Brassica napus]	sp|Q9FK61|Y5809_ARATH/6e-123/B3 domain-containing protein At5g18090 OS=Arabidopsis thaliana OX=3702 GN=At5g18090 PE=2 SV=1	NA	NA	molecular_function:GO:0003677//DNA binding;	Bra002132	-	-	-	-	-
BraA01g001220.3C	1410	0.55	5.31	3.27121	2.20506e-08	3.86339e-07	Up	gi|685256276|ref|XP_009133189.1|/0/PREDICTED: transcription factor RAX3 isoform X1 [Brassica rapa] &gt;gi|923918883|ref|XP_013728805.1| PREDICTED: transcription factor RAX3-like isoform X1 [Brassica napus]	sp|Q9T065|1A18_ARATH/0.0/1-aminocyclopropane-1-carboxylate synthase 8 OS=Arabidopsis thaliana OX=3702 GN=ACS8 PE=1 SV=1	brp:103857842/0.0/1-aminocyclopropane-1-carboxylate synthase 8; K01762 1-aminocyclopropane-1-carboxylate synthase [EC:4.4.1.14]	L56488/2e-26/---	biological_process:GO:0009058//biosynthetic process;molecular_function:GO:0003824//catalytic activity;GO:0030170//pyridoxal phosphate binding;	Bra011784,Bra010611,Bra012924,Bra017962,Bra024420,Bra000637	AT4G37770.1	ko01100//Metabolic pathways;ko01110//Biosynthesis of secondary metabolites;ko00270//Cysteine and methionine metabolism	GO:0005737//cytoplasm	GO:0042802//identical protein binding;GO:0030170//pyridoxal phosphate binding;GO:0016847//1-aminocyclopropane-1-carboxylate synthase activity	GO:0009693//ethylene biosynthetic process;GO:0009835//fruit ripening;GO:0010200//response to chitin
BraA06g007440.3C	1722	0.11	1.06	3.26849	0.00802728	0.0344464	Up	gi|685315576|ref|XP_009148409.1|/1.4658e-74/PREDICTED: uncharacterized protein LOC103871848 [Brassica rapa]	sp|Q9LYU4|GH312_ARATH/0.0/4-substituted benzoates-glutamate ligase GH3.12 OS=Arabidopsis thaliana OX=3702 GN=GH3.12 PE=1 SV=1	brp:103871836/0.0/4-substituted benzoates-glutamate ligase GH3.12-like; K14487 auxin responsive GH3 gene family	NA	NA	Bra019921,Bra019920,Bra019922,Bra031720,Bra031718,Bra031719,Bra029173	AT5G13320.1	ko04075//Plant hormone signal transduction	GO:0005737//cytoplasm	GO:0052626//benzoate amino acid synthetase activity;GO:0052628//4-hydroxybenzoate amino acid synthetase activity;GO:0052625//4-aminobenzoate amino acid synthetase activity;GO:0052627//vanillate amino acid synthetase activity	GO:0010112//regulation of systemic acquired resistance;GO:0071456//cellular response to hypoxia;GO:0009733//response to auxin;GO:0034052//positive regulation of plant-type hypersensitive response;GO:0018874//benzoate metabolic process;GO:0009863//salicylic acid mediated signaling pathway;GO:0044419//interspecies interaction between organisms;GO:0016046//detection of fungus;GO:0009816//defense res…
BraA07g022830.3C	1035	0.2	1.92	3.26303	0.00802728	0.0344068	Up	gi|685332756|ref|XP_009104063.1|/1.41018e-92/PREDICTED: uncharacterized protein LOC103830106 [Brassica rapa] &gt;gi|923618590|ref|XP_013746698.1| PREDICTED: uncharacterized protein LOC106449487 [Brassica napus] &gt;gi|923675606|ref|XP_013652023.1| PREDICTED: uncharacterized protein LOC106356846 [Brassica napus] &gt;gi|674965449|emb|CDX67692.1| BnaA07g17320D [Brassica napus]	NA	NA	NA	NA	Bra003280,Bra014627,Bra007325	AT3G57400.1	-	GO:0005634//nucleus;GO:0016020//membrane	-	-
BraA09g052470.3C	702	0.64	6.04	3.2384	0.000184401	0.00139684	Up	gi|674921873|emb|CDY11531.1|/0/BnaA09g40970D [Brassica napus]	sp|Q8LGS1|MARD1_ARATH/1e-104/Protein MARD1 OS=Arabidopsis thaliana OX=3702 GN=MARD1 PE=2 SV=2	NA	NA	NA	Bra007736,Bra040437	AT3G63210.1	-	GO:0005634//nucleus	-	GO:0010162//seed dormancy process;GO:0009737//response to abscisic acid
BraA01g027230.3C	873	0.48	4.52	3.23522	0.000184401	0.00139613	Up	gi|923696598|ref|XP_013658349.1|/1.16795e-125/PREDICTED: tubulin beta-4 chain-like, partial [Brassica napus]	sp|Q9C6F5|BCA6_ARATH/0.0/Beta carbonic anhydrase 6, mitochondrial OS=Arabidopsis thaliana OX=3702 GN=BCA6 PE=2 SV=1	brp:103828756/0.0/beta carbonic anhydrase 6, mitochondrial; K01673 carbonic anhydrase [EC:4.2.1.1]	AGc4521/1e-31/---	NA	Bra035461	AT1G58180.4	ko00910//Nitrogen metabolism	GO:0005739//mitochondrion;GO:0009507//chloroplast	GO:0008270//zinc ion binding;GO:0004089//carbonate dehydratase activity	GO:0008152//metabolic process;GO:0015976//carbon utilization
BraA07g021430.3C	339	1.98	18.54	3.22707	0.000585272	0.00379046	Up	gi|685332264|ref|XP_009103886.1|/0/PREDICTED: galactose oxidase [Brassica rapa]	sp|Q9M352|RL362_ARATH/4e-72/60S ribosomal protein L36-2 OS=Arabidopsis thaliana OX=3702 GN=RPL36B PE=3 SV=1	brp:103829949/1e-74/60S ribosomal protein L36-2; K02920 large subunit ribosomal protein L36e	SPCC970.05/2e-35/---	NA	Bra003155,Bra005180,Bra000009	-	-	-	-	-
BraA06g040960.3C	890	1.41	12.99	3.20363	5.35338e-11	1.30912e-09	Up	gi|685326567|ref|XP_009101669.1|/0/PREDICTED: YDG domain-containing protein At5g47160 [Brassica rapa]	NA	NA	NA	NA	Bra024927,Bra017474,Bra017031	AT5G47635.1	-	GO:0005576//extracellular region	-	-
BraA01g005230.3C	2111	0.22	2.02	3.19878	9.64586e-06	0.000101305	Up	gi|685257307|ref|XP_009125436.1|/7.57084e-164/PREDICTED: ethylene-responsive transcription factor ERF043 [Brassica rapa]	sp|Q8VY26|CCD8_ARATH/0.0/Carotenoid cleavage dioxygenase 8, chloroplastic OS=Arabidopsis thaliana OX=3702 GN=CCD8 PE=1 SV=1	brp:103850421/0.0/carotenoid cleavage dioxygenase 8, chloroplastic; K17913 carlactone synthase / all-trans-10'-apo-beta-carotenal 13,14-cleaving dioxygenase [EC:1.13.11.69 1.13.11.70]	all4284/2e-32/---	biological_process:GO:0055114//oxidation-reduction process;molecular_function:GO:0016702//oxidoreductase activity, acting on single donors with incorporation of molecular oxygen, incorporation of two atoms of oxygen;	Bra011384	AT4G32810.1	ko01100//Metabolic pathways;ko01110//Biosynthesis of secondary metabolites;ko00906//Carotenoid biosynthesis	GO:0009570//chloroplast stroma	GO:0046872//metal ion binding;GO:0016702//oxidoreductase activity, acting on single donors with incorporation of molecular oxygen, incorporation of two atoms of oxygen	GO:1901601//strigolactone biosynthetic process;GO:0009733//response to auxin;GO:0010223//secondary shoot formation;GO:0055114//oxidation-reduction process;GO:0016121//carotene catabolic process;GO:0009850//auxin metabolic process;GO:0009926//auxin polar transport;GO:0009965//leaf morphogenesis;GO:0009830//cell wall modification involved in abscission;GO:0016124//xanthophyll catabolic process
BraA05g015530.3C	1095	0.21	1.91	3.18511	0.00554936	0.0253625	Up	gi|685307275|ref|XP_009144350.1|/1.48881e-144/PREDICTED: proteasome subunit beta type-2-A-like [Brassica rapa] &gt;gi|685307973|ref|XP_009144702.1| PREDICTED: proteasome subunit beta type-2-A-like [Brassica rapa] &gt;gi|923922404|ref|XP_013730400.1| PREDICTED: proteasome subunit beta type-2-A-like [Brassica napus]	sp|Q9ZQ31|STY13_ARATH/6e-75/Serine/threonine-protein kinase STY13 OS=Arabidopsis thaliana OX=3702 GN=STY13 PE=1 SV=2	rcu:RCOM_1599780/2e-55/protein kinase, putative (EC:2.7.10.2); K17535 serine/threonine-protein kinase TNNI3K [EC:2.7.11.1]	YAR019c/4e-25/---	biological_process:GO:0006468//protein phosphorylation;molecular_function:GO:0004672//protein kinase activity;GO:0005524//ATP binding;	Bra037067	AT4G14780.1	ko04075//Plant hormone signal transduction	GO:0005634//nucleus;GO:0005886//plasma membrane	GO:0004674//protein serine/threonine kinase activity;GO:0004712//protein serine/threonine/tyrosine kinase activity;GO:0005524//ATP binding	GO:0006468//protein phosphorylation;GO:0009966//regulation of signal transduction
BraA05g005860.3C	1254	0.47	4.26	3.18012	4.68306e-06	5.29958e-05	Up	gi|685305028|ref|XP_009143233.1|/0/PREDICTED: GDSL esterase/lipase At2g40250-like [Brassica rapa] &gt;gi|674854789|emb|CDY70930.1| BnaAnng35560D [Brassica napus]	sp|Q9SIZ6|GDL47_ARATH/4e-171/GDSL esterase/lipase At2g40250 OS=Arabidopsis thaliana OX=3702 GN=At2g40250 PE=2 SV=1	cic:CICLE_v10027727mg/3e-51/hypothetical protein; K00679 phospholipid:diacylglycerol acyltransferase [EC:2.3.1.158]	all3634/3e-08/---	molecular_function:GO:0016788//hydrolase activity, acting on ester bonds;	Bra004974,Bra017022	AT2G40250.1	ko01100//Metabolic pathways;ko01110//Biosynthesis of secondary metabolites;ko00906//Carotenoid biosynthesis;ko00511//Other glycan degradation	GO:0005576//extracellular region	GO:0052689//carboxylic ester hydrolase activity	GO:0016042//lipid catabolic process
BraA03g023790.3C	2092	3.17	28.64	3.17548	2.58224e-35	2.62498e-33	Up	gi|685285627|ref|XP_009133725.1|/0/PREDICTED: UDP-glucuronate 4-epimerase 4 [Brassica rapa]	sp|O64645|SOC1_ARATH/4e-143/MADS-box protein SOC1 OS=Arabidopsis thaliana OX=3702 GN=SOC1 PE=1 SV=1	brp:103866912/4e-50/agamous-like MADS-box protein AGL6; K09264 MADS-box transcription factor, plant	YMR042w/1e-11/---	biological_process:GO:0006355//regulation of transcription, DNA-templated;cellular_component:GO:0005634//nucleus;molecular_function:GO:0003700//transcription factor activity, sequence-specific DNA binding;	Bra000393,Bra004928,Bra039324	AT2G45660.1	-	GO:0005737//cytoplasm;GO:0005634//nucleus	GO:0046983//protein dimerization activity;GO:0003677//DNA binding;GO:0008134//transcription factor binding;GO:0003700//transcription factor activity, sequence-specific DNA binding	GO:0045893//positive regulation of transcription, DNA-templated;GO:0010048//vernalization response;GO:0010077//maintenance of inflorescence meristem identity;GO:0009911//positive regulation of flower development;GO:0043481//anthocyanin accumulation in tissues in response to UV light;GO:0000060//protein import into nucleus, translocation;GO:0030154//cell differentiation;GO:0009739//response to gib…
BraA09g013710.3C	2080	0.18	1.62	3.16993	0.000184401	0.00139649	Up	NA	sp|P93002|NPR1_ARATH/0.0/Regulatory protein NPR1 OS=Arabidopsis thaliana OX=3702 GN=NPR1 PE=1 SV=1	brp:103838218/0.0/regulatory protein NPR1; K14508 regulatory protein NPR1	NA	molecular_function:GO:0005515//protein binding;	Bra027690,Bra013950	-	-	-	-	-
BraA05g041800.3C	504	1.21	10.72	3.14723	0.000585272	0.00379211	Up	gi|923634825|ref|XP_013752008.1|/0/PREDICTED: uncharacterized protein LOC106454436 [Brassica napus] &gt;gi|923635162|ref|XP_013752119.1| PREDICTED: uncharacterized protein LOC106454549 [Brassica napus] &gt;gi|674889564|emb|CDY43139.1| BnaA05g32470D [Brassica napus]	sp|Q8VYN9|PHO32_ARATH/2e-14/Universal stress protein PHOS32 OS=Arabidopsis thaliana OX=3702 GN=PHOS32 PE=1 SV=1	NA	MJ0531/4e-09/---	biological_process:GO:0006950//response to stress;	Bra032002	AT3G03270.2	-	GO:0005737//cytoplasm;GO:0005886//plasma membrane	GO:0016787//hydrolase activity	GO:0006950//response to stress;GO:0002238//response to molecule of fungal origin
BraA07g037840.3C	1121	0.27	2.39	3.14598	6.08794e-05	0.000520762	Up	gi|685337915|ref|XP_009106052.1|/0/PREDICTED: transcription initiation factor TFIID subunit 2 isoform X2 [Brassica rapa]	sp|Q8GWK7|BEE3_ARATH/1e-147/Transcription factor BEE 3 OS=Arabidopsis thaliana OX=3702 GN=BEE3 PE=2 SV=1	pop:POPTR_0002s10030g/3e-26/hypothetical protein; K11253 histone H3	NA	molecular_function:GO:0046983//protein dimerization activity;	Bra015960,Bra008113,Bra025910	AT1G73830.2	ko04075//Plant hormone signal transduction;ko04712//Circadian rhythm - plant	GO:0005634//nucleus	GO:0003700//transcription factor activity, sequence-specific DNA binding;GO:0003677//DNA binding;GO:0005515//protein binding	GO:0006355//regulation of transcription, DNA-templated
BraA03g057240.3C	946	1.04	9.09	3.1277	1.88034e-08	3.32379e-07	Up	gi|702520508|ref|XP_010042864.1|/5.84561e-06/PREDICTED: vegetative cell wall protein gp1-like [Eucalyptus grandis]	NA	bpg:Bathy08g02820/1e-07/histone acetyltransferase; K04498 E1A/CREB-binding protein [EC:2.3.1.48]	NA	NA	Bra023956,Bra011335	AT4G32295.1	-	GO:0005739//mitochondrion	GO:0003712//transcription cofactor activity	GO:0006355//regulation of transcription, DNA-templated
BraA09g061030.3C	966	2.97	25.92	3.12553	2.46656e-22	1.53375e-20	Up	gi|685368697|ref|XP_009118246.1|/0/PREDICTED: 4-substituted benzoates-glutamate ligase GH3.12-like isoform X1 [Brassica rapa]	sp|O65378|ACCO3_ARATH/0.0/1-aminocyclopropane-1-carboxylate oxidase 3 OS=Arabidopsis thaliana OX=3702 GN=At1g12010 PE=2 SV=1	brp:103843208/0.0/1-aminocyclopropane-1-carboxylate oxidase 3-like; K05933 aminocyclopropanecarboxylate oxidase [EC:1.14.17.4]	PA4191/5e-27/---	biological_process:GO:0055114//oxidation-reduction process;molecular_function:GO:0016491//oxidoreductase activity;	Bra031798,Bra019734,Bra027049	AT1G12010.1	ko01100//Metabolic pathways;ko01110//Biosynthesis of secondary metabolites;ko00270//Cysteine and methionine metabolism	GO:0005737//cytoplasm	GO:0046872//metal ion binding;GO:0031418//L-ascorbic acid binding;GO:0009815//1-aminocyclopropane-1-carboxylate oxidase activity;GO:0016706//oxidoreductase activity, acting on paired donors, with incorporation or reduction of molecular oxygen, 2-oxoglutarate as one donor, and incorporation of one atom each of oxygen into both donors	GO:0009693//ethylene biosynthetic process;GO:0006952//defense response;GO:0071398//cellular response to fatty acid;GO:0055114//oxidation-reduction process
BraA01g004350.3C	1383	25.65	223.3	3.12195	0	0	Up	gi|685257072|ref|XP_009119433.1|/0/PREDICTED: inositol-tetrakisphosphate 1-kinase 3 [Brassica rapa]	sp|Q93ZB9|FACR3_ARATH/0.0/Fatty acyl-CoA reductase 3 OS=Arabidopsis thaliana OX=3702 GN=FAR3 PE=1 SV=1	brp:103844166/0.0/fatty acyl-CoA reductase 3; K13356 alcohol-forming fatty acyl-CoA reductase [EC:1.2.1.84]	NA	NA	Bra011470,Bra034583,Bra011469,Bra017611,Bra029286,Bra015749	AT4G33790.1	ko04146//Peroxisome;ko00073//Cutin, suberine and wax biosynthesis	GO:0016021//integral component of membrane;GO:0005783//endoplasmic reticulum	GO:0016627//oxidoreductase activity, acting on the CH-CH group of donors;GO:0080019//fatty-acyl-CoA reductase (alcohol-forming) activity	GO:0010025//wax biosynthetic process;GO:0055114//oxidation-reduction process;GO:0035336//long-chain fatty-acyl-CoA metabolic process;GO:0010345//suberin biosynthetic process;GO:0009556//microsporogenesis
BraA05g035560.3C	1479	0.26	2.26	3.11974	0.00032922	0.00230725	Up	gi|685312331|ref|XP_009146729.1|/0/PREDICTED: glycerol-3-phosphate acyltransferase 5 [Brassica rapa]	sp|Q8VYG9|PIRL9_ARATH/0.0/Plant intracellular Ras-group-related LRR protein 9 OS=Arabidopsis thaliana OX=3702 GN=PIRL9 PE=2 SV=1	mis:MICPUN_101709/3e-30/hypothetical protein; K19613 leucine-rich repeat protein SHOC2	MA2301_1/4e-41/---	molecular_function:GO:0005515//protein binding;	Bra034849,Bra001399,Bra034850	AT3G11330.1	ko04626//Plant-pathogen interaction	GO:0005634//nucleus	-	GO:1901576;GO:0055046//microgametogenesis
BraA09g011460.3C	669	0.34	2.91	3.09741	0.000389584	0.00266202	Up	gi|685354993|ref|XP_009112557.1|/0/PREDICTED: uncharacterized protein LOC103837917 [Brassica rapa]	sp|Q9ZU70|ATB21_ARATH/7e-126/Homeobox-leucine zipper protein ATHB-21 OS=Arabidopsis thaliana OX=3702 GN=ATHB-21 PE=2 SV=1	brp:103849628/1e-161/homeobox-leucine zipper protein ATHB-21-like; K09338 homeobox-leucine zipper protein	ECU03g1170/5e-06/---	biological_process:GO:0006355//regulation of transcription, DNA-templated;molecular_function:GO:0003677//DNA binding;GO:0043565//sequence-specific DNA binding;	Bra040941,Bra028099,Bra037154,Bra012093	AT2G18550.1	-	GO:0005634//nucleus	GO:0046872//metal ion binding;GO:0043565//sequence-specific DNA binding;GO:0005515//protein binding;GO:0003700//transcription factor activity, sequence-specific DNA binding	GO:0045893//positive regulation of transcription, DNA-templated
BraA06g010050.3C	1153	0.51	4.36	3.09576	1.47519e-05	0.000147841	Up	gi|674876422|emb|CDY56005.1|/0/BnaA06g38170D [Brassica napus]	sp|Q9M2D8|Y3126_ARATH/8e-09/Uncharacterized protein At3g61260 OS=Arabidopsis thaliana OX=3702 GN=At3g61260 PE=1 SV=1	crb:CARUB_v10008128mg/3e-09/hypothetical protein; K12811 ATP-dependent RNA helicase DDX46/PRP5 [EC:3.6.4.13]	NA	NA	Bra019698,Bra016720	AT1G13920.1	-	GO:0005737//cytoplasm	GO:0003677//DNA binding	-
BraA06g027820.3C	1380	0.43	3.65	3.08549	1.47519e-05	0.000147891	Up	gi|685321056|ref|XP_009150545.1|/0/PREDICTED: probable pectinesterase/pectinesterase inhibitor 64 [Brassica rapa]	sp|P0DO03|DJA8_ORYSJ/2e-07/Chaperone protein dnaJ A8, chloroplastic OS=Oryza sativa subsp. japonica OX=39947 GN=DJA8 PE=1 SV=1	brp:103834125/2e-13/dnaJ homolog subfamily B member 14; K09518 DnaJ homolog subfamily B member 12	cbpA/4e-07/---	NA	Bra024289,Bra031921	AT5G64360.4	ko04141//Protein processing in endoplasmic reticulum	GO:0005737//cytoplasm;GO:0005634//nucleus	-	GO:0006457//protein folding;GO:0009909//regulation of flower development
BraA01g014990.3C	1186	0.36	3.05	3.08274	2.62692e-06	3.13976e-05	Up	gi|923733265|ref|XP_013668823.1|/1.92902e-160/PREDICTED: heat shock 70 kDa protein 6, chloroplastic-like [Brassica napus]	sp|Q9STX1|ACBP3_ARATH/2e-135/Acyl-CoA-binding domain-containing protein 3 OS=Arabidopsis thaliana OX=3702 GN=ACBP3 PE=1 SV=1	vcn:VOLCADRAFT_76813/9e-11/hypothetical protein; K08762 diazepam-binding inhibitor (GABA receptor modulator, acyl-CoA-binding protein)	YGR189c/7e-08/---	molecular_function:GO:0000062//fatty-acyl-CoA binding;	Bra013778,Bra019240	AT4G24230.5	-	GO:0005615//extracellular space	GO:0000062//fatty-acyl-CoA binding;GO:0008289//lipid binding	GO:0042742//defense response to bacterium;GO:0015908//fatty acid transport;GO:0009646//response to absence of light;GO:0050832//defense response to fungus;GO:0001666//response to hypoxia
BraA02g008670.3C	1193	0.55	4.65	3.07973	2.62692e-06	3.14102e-05	Up	gi|685270749|ref|XP_009126402.1|/4.24266e-141/PREDICTED: mediator of RNA polymerase II transcription subunit 31-like [Brassica rapa]	sp|Q94A82|NUD19_ARATH/0.0/Nudix hydrolase 19, chloroplastic OS=Arabidopsis thaliana OX=3702 GN=NUDT19 PE=1 SV=1	brp:103851325/0.0/nudix hydrolase 19, chloroplastic-like; K03426 NAD+ diphosphatase [EC:3.6.1.22]	AGc150/8e-46/---	molecular_function:GO:0016787//hydrolase activity;	Bra020083,Bra006537	AT5G20070.1	ko04146//Peroxisome;ko00760//Nicotinate and nicotinamide metabolism	GO:0005829//cytosol;GO:0009507//chloroplast	GO:0000210//NAD+ diphosphatase activity;GO:0046872//metal ion binding	GO:0008152//metabolic process
BraA09g005590.3C	1053	58.79	495.51	3.07527	0	0	Up	gi|674913370|emb|CDY19772.1|/1.21599e-16/BnaA09g04250D [Brassica napus]	sp|Q9FPT1|UBP12_ARATH/3e-16/Ubiquitin carboxyl-terminal hydrolase 12 OS=Arabidopsis thaliana OX=3702 GN=UBP12 PE=1 SV=2	jcu:105629182/2e-48/MATH domain-containing protein At5g43560-like; K10523 speckle-type POZ protein	NA	molecular_function:GO:0005515//protein binding;	Bra036573,Bra009895,Bra020541,Bra009894,Bra031109	AT5G26280.1	-	GO:0005576//extracellular region;GO:0009506//plasmodesma;GO:0031225//anchored component of membrane;GO:0009507//chloroplast	-	GO:0000041//transition metal ion transport
BraA09g010390.3C	909	0.46	3.84	3.0614	0.000585272	0.00379128	Up	gi|685381326|ref|XP_009123248.1|/2.59189e-30/PREDICTED: uncharacterized protein LOC103848006 [Brassica rapa] &gt;gi|923620143|ref|XP_013747104.1| PREDICTED: uncharacterized protein LOC106449996 [Brassica napus]	NA	NA	NA	NA	Bra039847,Bra015234	AT2G15760.1	-	GO:0005634//nucleus;GO:0005886//plasma membrane	GO:0005516//calmodulin binding	GO:0009693//ethylene biosynthetic process
BraA09g021740.3C	1700	0.47	3.91	3.05644	7.01138e-08	1.12156e-06	Up	gi|674961072|emb|CDX72532.1|/5.07687e-30/BnaC07g45540D [Brassica napus]	sp|Q39128|KAT1_ARATH/0.0/Potassium channel KAT1 OS=Arabidopsis thaliana OX=3702 GN=KAT1 PE=1 SV=2	sita:101767716/9e-86/potassium channel KOR1; K04957 hyperpolarization activated cyclic nucleotide-gated potassium channel 4	all1035/3e-08/---	biological_process:GO:0006811//ion transport;GO:0006813//potassium ion transport;GO:0055085//transmembrane transport;cellular_component:GO:0016020//membrane;molecular_function:GO:0005216//ion channel activity;GO:0005249//voltage-gated potassium channel activity;	Bra017567,Bra025028,Bra013296,Bra021012	AT5G46240.1	ko04626//Plant-pathogen interaction	GO:0016021//integral component of membrane;GO:0005777//peroxisome;GO:0005739//mitochondrion;GO:0005773//vacuole;GO:0005634//nucleus;GO:0005886//plasma membrane	GO:0003988//acetyl-CoA C-acyltransferase activity;GO:0030551//cyclic nucleotide binding;GO:0042802//identical protein binding;GO:0005242//inward rectifier potassium channel activity	GO:0034765//regulation of ion transmembrane transport;GO:0071805//potassium ion transmembrane transport;GO:0031408//oxylipin biosynthetic process
BraA09g066480.3C	2052	20.12	167.16	3.05453	2.85668756425409e-320	3.54526833705997e-317	Up	NA	sp|F4HVY0|CER1_ARATH/0.0/Protein ECERIFERUM 1 OS=Arabidopsis thaliana OX=3702 GN=CER1 PE=1 SV=1	brp:103843834/0.0/protein ECERIFERUM 1; K15404 aldehyde decarbonylase [EC:4.1.99.5]	CC1671/1e-09/---	biological_process:GO:0055114//oxidation-reduction process;GO:0008610//lipid biosynthetic process;molecular_function:GO:0016491//oxidoreductase activity;GO:0005506//iron ion binding;	Bra032670	AT1G02205.2	ko01110//Biosynthesis of secondary metabolites;ko00073//Cutin, suberine and wax biosynthesis	GO:0016021//integral component of membrane;GO:0005789//endoplasmic reticulum membrane	GO:0016491//oxidoreductase activity;GO:0071771//aldehyde decarbonylase activity;GO:0005506//iron ion binding	GO:0043447//alkane biosynthetic process;GO:0010025//wax biosynthetic process;GO:0006633//fatty acid biosynthetic process;GO:0042335//cuticle development;GO:0055114//oxidation-reduction process;GO:0009414//response to water deprivation;GO:0042742//defense response to bacterium;GO:0046185//aldehyde catabolic process;GO:0050832//defense response to fungus
BraA08g023830.3C	480	1.09	9.04	3.05199	0.00103561	0.00624028	Up	gi|685347766|ref|XP_009109707.1|/0/PREDICTED: transcription factor VOZ1 isoform X1 [Brassica rapa]	sp|Q6L4D2|PM19L_ORYSJ/6e-38/Membrane protein PM19L OS=Oryza sativa subsp. japonica OX=39947 GN=PM19L PE=2 SV=1	NA	NA	NA	Bra010825,Bra030142,Bra032323	AT1G29520.1	-	GO:0016021//integral component of membrane	-	-
BraA04g023310.3C	1388	14.7	121.89	3.05169	1.72771e-150	9.18926e-148	Up	gi|685301019|ref|XP_009141216.1|/0/PREDICTED: homeobox-leucine zipper protein HDG2-like [Brassica rapa] &gt;gi|685301021|ref|XP_009141217.1| PREDICTED: homeobox-leucine zipper protein HDG2-like [Brassica rapa] &gt;gi|685301023|ref|XP_009141218.1| PREDICTED: homeobox-leucine zipper protein HDG2-like [Brassica rapa] &gt;gi|685301025|ref|XP_009141219.1| PREDICTED: homeobox-leucine zipper protein HDG…	sp|O49326|JAL21_ARATH/1e-150/Nitrile-specifier protein 2 OS=Arabidopsis thaliana OX=3702 GN=NSP2 PE=2 SV=1	fve:101292484/7e-19/tRNA wybutosine-synthesizing protein 2/3/4; K15450 tRNA wybutosine-synthesizing protein 3 [EC:2.1.1.282]	NA	molecular_function:GO:0005515//protein binding;	Bra040923	-	-	-	-	-
BraA03g059920.3C	1488	12.7	103.33	3.02436	3.24278e-136	1.58338e-133	Up	gi|923868525|ref|XP_013708821.1|/9.92526e-53/PREDICTED: exocyst complex component EXO70B1-like [Brassica napus]	sp|Q70E96|AL3F1_ARATH/0.0/Aldehyde dehydrogenase family 3 member F1 OS=Arabidopsis thaliana OX=3702 GN=ALDH3F1 PE=2 SV=2	brp:103862462/0.0/aldehyde dehydrogenase family 3 member F1-like; K00128 aldehyde dehydrogenase (NAD+) [EC:1.2.1.3]	SA1736/6e-126/---	biological_process:GO:0008152//metabolic process;GO:0055114//oxidation-reduction process;GO:0006081//cellular aldehyde metabolic process;molecular_function:GO:0004030//aldehyde dehydrogenase [NAD(P)+] activity;GO:0016491//oxidoreductase activity;	Bra017753,Bra011674,Bra010553	AT4G36250.1	ko01100//Metabolic pathways;ko01110//Biosynthesis of secondary metabolites;ko00040//Pentose and glucuronate interconversions;ko00010//Glycolysis / Gluconeogenesis;ko00903//Limonene and pinene degradation;ko00620//Pyruvate metabolism;ko00380//Tryptophan metabolism;ko00053//Ascorbate and aldarate metabolism;ko00071//Fatty acid degradation;ko00561//Glycerolipid metabolism;ko00330//Arginine and proli…	GO:0016020//membrane;GO:0005783//endoplasmic reticulum	GO:0004028//3-chloroallyl aldehyde dehydrogenase activity;GO:0004030//aldehyde dehydrogenase [NAD(P)+] activity;GO:0004029//aldehyde dehydrogenase (NAD) activity	GO:0019722//calcium-mediated signaling;GO:0009612//response to mechanical stimulus;GO:0042631//cellular response to water deprivation;GO:0006081//cellular aldehyde metabolic process;GO:0055114//oxidation-reduction process
BraA01g019690.3C	1437	0.53	4.28	3.01355	1.21412e-06	1.54607e-05	Up	gi|674889736|emb|CDY42938.1|/0/BnaA01g18160D [Brassica napus]	sp|Q9FLQ7|FH20_ARATH/8e-08/Formin-like protein 20 OS=Arabidopsis thaliana OX=3702 GN=FH20 PE=2 SV=3	egu:105056789/5e-12/formin-like protein 14; K05747 Wiskott-Aldrich syndrome protein	NA	NA	Bra040095,Bra021080	AT4G16790.1	-	GO:0005634//nucleus;GO:0016021//integral component of membrane	-	-
BraA03g049500.3C	1407	0.44	3.54	3.00817	2.60564e-05	0.000245754	Up	gi|685292405|ref|XP_009137151.1|/0/PREDICTED: probable LRR receptor-like serine/threonine-protein kinase At5g63710 [Brassica rapa]	sp|F4JJH4|SBT31_ARATH/0.0/Subtilisin-like protease SBT3.1 OS=Arabidopsis thaliana OX=3702 GN=SBT3.1 PE=3 SV=2	rcu:RCOM_0732470/2e-111/peptidase, putative (EC:3.4.21.25); K18443 golgi-specific brefeldin A-resistance guanine nucleotide exchange factor 1	Cgl2487/3e-52/---	biological_process:GO:0006508//proteolysis;molecular_function:GO:0004252//serine-type endopeptidase activity;GO:0003824//catalytic activity;	Bra038778,Bra033170	AT4G21323.1	-	GO:0005618//cell wall;GO:0005576//extracellular region	GO:0004252//serine-type endopeptidase activity	GO:0006508//proteolysis;GO:0019295//coenzyme M biosynthetic process;GO:0009860//pollen tube growth;GO:0048439//flower morphogenesis;GO:0048438//floral whorl development;GO:0007389//pattern specification process
BraA02g011070.3C	339	40.54	326.12	3.00798	3.48432e-47	5.16321e-45	Up	gi|685271307|ref|XP_009126694.1|/8.87706e-99/PREDICTED: uncharacterized protein LOC103851575 [Brassica rapa]	sp|Q9LLR6|NLTP4_ARATH/9e-65/Non-specific lipid-transfer protein 4 OS=Arabidopsis thaliana OX=3702 GN=LTP4 PE=3 SV=1	NA	NA	biological_process:GO:0006869//lipid transport;molecular_function:GO:0008289//lipid binding;	Bra020322,Bra020323,Bra006721,Bra029172	-	-	-	-	-
BraA07g016870.3C	660	1.38	11.09	3.00652	2.13076e-06	2.59675e-05	Up	gi|674912138|emb|CDY21042.1|/1.35764e-58/BnaA08g24830D [Brassica napus]	sp|Q9FHA7|HEC1_ARATH/5e-119/Transcription factor HEC1 OS=Arabidopsis thaliana OX=3702 GN=HEC1 PE=1 SV=1	aly:ARALYDRAFT_486946/2e-18/basic helix-loop-helix family protein; K10863 aprataxin [EC:3.-.-.-]	NA	molecular_function:GO:0046983//protein dimerization activity;	Bra012128,Bra037128,Bra036801	AT5G67060.1	-	GO:0005634//nucleus	GO:0043565//sequence-specific DNA binding;GO:0046983//protein dimerization activity;GO:0003700//transcription factor activity, sequence-specific DNA binding	GO:0048462//carpel formation;GO:0045893//positive regulation of transcription, DNA-templated;GO:0010500//transmitting tissue development;GO:2000012//regulation of auxin polar transport
BraA05g005140.3C	804	0.53	4.23	2.99659	0.00103561	0.00623902	Up	gi|685304826|ref|XP_009143134.1|/6.19857e-154/PREDICTED: uncharacterized protein LOC103866885 [Brassica rapa]	NA	jcu:105643124/2e-91/uncharacterized LOC105643124; K15622 myeloid leukemia factor 1	NA	NA	Bra004905	AT2G45380.1	-	GO:0005634//nucleus	-	-
BraA06g014030.3C	860	2.51	19.6	2.96509	3.05858e-14	1.05318e-12	Up	gi|685317505|ref|XP_009149299.1|/5.64663e-146/PREDICTED: kinesin-like protein KIF19 [Brassica rapa]	sp|Q8GZ13|BEE1_ARATH/5e-148/Transcription factor BEE 1 OS=Arabidopsis thaliana OX=3702 GN=BEE1 PE=2 SV=1	pop:POPTR_0002s10030g/5e-26/hypothetical protein; K11253 histone H3	NA	molecular_function:GO:0046983//protein dimerization activity;	Bra025910,Bra008113,Bra015960	AT1G18400.1	ko04075//Plant hormone signal transduction;ko04712//Circadian rhythm - plant	GO:0005634//nucleus	GO:0005515//protein binding;GO:0003677//DNA binding;GO:0003700//transcription factor activity, sequence-specific DNA binding	GO:0044763;GO:0051716//cellular response to stimulus;GO:0010033//response to organic substance;GO:0006355//regulation of transcription, DNA-templated;GO:0044710;GO:1902448//positive regulation of shade avoidance;GO:0006950//response to stress
BraA01g002220.3C	526	1.9	14.6	2.9419	6.50364e-06	7.08526e-05	Up	gi|685256488|ref|XP_009143525.1|/0/PREDICTED: ATPase family AAA domain-containing protein 3C [Brassica rapa]	sp|Q6NNN0|RADL3_ARATH/3e-52/Protein RADIALIS-like 3 OS=Arabidopsis thaliana OX=3702 GN=RL3 PE=2 SV=1	obr:102702858/7e-24/polygalacturonase At1g48100-like; K01184 polygalacturonase [EC:3.2.1.15]	NA	molecular_function:GO:0003677//DNA binding;	Bra011691,Bra010560	AT4G36570.1	-	GO:0005634//nucleus	GO:0003700//transcription factor activity, sequence-specific DNA binding;GO:0003677//DNA binding	GO:0006355//regulation of transcription, DNA-templated
BraA09g042640.3C	771	0.84	6.43	2.93636	8.04202e-05	0.000667777	Up	gi|685363213|ref|XP_009115890.1|/0/PREDICTED: sulfate transporter 3.1 [Brassica rapa] &gt;gi|923531732|ref|XP_013699010.1| PREDICTED: sulfate transporter 3.1-like [Brassica napus]	NA	NA	NA	NA	Bra036809,Bra012853	AT3G51410.1	-	-	-	-
BraA09g036520.3C	843	0.5	3.73	2.89918	0.00182303	0.0101437	Up	gi|685358071|ref|XP_009113736.1|/1.04412e-170/PREDICTED: zinc finger protein ZAT10-like [Brassica rapa]	NA	NA	NA	NA	Bra032882,Bra010898,Bra001893	-	-	-	-	-
BraA02g011080.3C	470	117.73	877.6	2.89808	3.57368e-276	3.8015e-273	Up	gi|685271309|ref|XP_009126695.1|/0/PREDICTED: suppressor of disruption of TFIIS-like [Brassica rapa]	sp|Q9LLR6|NLTP4_ARATH/2e-60/Non-specific lipid-transfer protein 4 OS=Arabidopsis thaliana OX=3702 GN=LTP4 PE=3 SV=1	NA	NA	biological_process:GO:0006869//lipid transport;molecular_function:GO:0008289//lipid binding;	Bra020323,Bra020322,Bra029172,Bra006721	-	-	-	-	-
BraA08g024580.3C	2085	0.16	1.19	2.89482	0.00319084	0.0161631	Up	gi|674891257|emb|CDY41434.1|/0/BnaA08g20360D [Brassica napus]	sp|Q9C7E7|RDM16_ARATH/0.0/Protein RDM16 OS=Arabidopsis thaliana OX=3702 GN=RDM16 PE=2 SV=1	brp:103835358/0.0/U4/U6 small nuclear ribonucleoprotein Prp3-like; K12843 U4/U6 small nuclear ribonucleoprotein PRP3	NA	NA	Bra010907,Bra032868,Bra015495,Bra015838	AT1G28060.1	ko03040//Spliceosome	GO:0046540//U4/U6 x U5 tri-snRNP complex	-	GO:0000398//mRNA splicing, via spliceosome
BraA05g000550.3C	918	0.45	3.34	2.89185	0.00182303	0.010138	Up	gi|685303674|ref|XP_009142545.1|/0/PREDICTED: hepatoma-derived growth factor-related protein 2 [Brassica rapa]	NA	NA	NA	NA	Bra004462,Bra000449	AT2G47360.1	-	GO:0016021//integral component of membrane;GO:0005739//mitochondrion	-	-
BraA09g019370.3C	2449	0.29	2.14	2.88349	6.50364e-06	7.08267e-05	Up	NA	NA	brp:103837477/7e-09/protein DEK; K17046 protein DEK	NA	NA	Bra027450	AT5G42710.1	-	GO:0005634//nucleus	-	-
BraA03g021750.3C	2052	0.24	1.74	2.85798	0.000102885	0.000830691	Up	gi|685285122|ref|XP_009133467.1|/0/PREDICTED: F-box protein At2g40910-like [Brassica rapa]	sp|Q3EBI7|FB130_ARATH/2e-163/F-box protein At2g40910 OS=Arabidopsis thaliana OX=3702 GN=At2g40910 PE=2 SV=1	aly:ARALYDRAFT_339268/4e-08/hypothetical protein; K12844 U4/U6 small nuclear ribonucleoprotein PRP31	NA	molecular_function:GO:0005515//protein binding;	Bra000213	AT2G40920.2	-	GO:0016021//integral component of membrane;GO:0005634//nucleus;GO:0009507//chloroplast	-	-
BraA02g002960.3C	888	1.88	13.49	2.84309	3.32198e-10	7.42274e-09	Up	gi|685269520|ref|XP_009125753.1|/0/PREDICTED: NAD-dependent protein deacetylase SRT2 [Brassica rapa]	sp|Q9FY71|EXOL4_ARATH/3e-159/Protein EXORDIUM-like 4 OS=Arabidopsis thaliana OX=3702 GN=EXL4 PE=2 SV=1	mdm:103418195/6e-11/nucleoporin SEH1-like; K14299 nucleoporin SEH1	NA	NA	Bra028635,Bra028634,Bra009384	AT5G09440.1	-	GO:0005615//extracellular space;GO:0009506//plasmodesma;GO:0070505//pollen coat;GO:0009507//chloroplast;GO:0016020//membrane;GO:0005578//proteinaceous extracellular matrix;GO:0048046//apoplast	GO:0016298//lipase activity;GO:0016746//transferase activity, transferring acyl groups;GO:0052689//carboxylic ester hydrolase activity	GO:0016042//lipid catabolic process;GO:0050832//defense response to fungus;GO:0019953//sexual reproduction
BraA07g027520.3C	585	22.44	160.7	2.84023	6.48934e-60	1.2551e-57	Up	gi|923675999|ref|XP_013652129.1|/0/PREDICTED: GDSL esterase/lipase EXL1-like [Brassica napus] &gt;gi|674856551|emb|CDY70534.1| BnaAnng34060D [Brassica napus]	sp|P42763|ERD14_ARATH/5e-93/Dehydrin ERD14 OS=Arabidopsis thaliana OX=3702 GN=ERD14 PE=1 SV=1	eus:EUTSA_v10011361mg/2e-08/hypothetical protein; K11294 nucleolin	aq_2032/3e-07/---	biological_process:GO:0009415//response to water;GO:0006950//response to stress;	Bra003732,Bra008242	-	-	-	-	-
BraA06g006790.3C	1989	0.19	1.35	2.82889	0.00182303	0.0101399	Up	gi|685315400|ref|XP_009148319.1|/0/PREDICTED: amino acid permease 8-like [Brassica rapa]	NA	brp:103871766/0.0/probable rhamnogalacturonate lyase B; K18195 rhamnogalacturonan endolyase [EC:4.2.2.23]	NA	biological_process:GO:0005975//carbohydrate metabolic process;molecular_function:GO:0003824//catalytic activity;GO:0030246//carbohydrate binding;	Bra019979,Bra030804	AT1G09880.1	-	GO:0005576//extracellular region	GO:0030246//carbohydrate binding;GO:0016829//lyase activity	GO:0005975//carbohydrate metabolic process
BraA02g013160.3C	1356	0.57	4.03	2.82175	1.13072e-05	0.000116858	Up	gi|685271843|ref|XP_009126971.1|/2.45142e-163/PREDICTED: calcineurin B-like protein 2 [Brassica rapa] &gt;gi|922429705|ref|XP_013620906.1| PREDICTED: calcineurin B-like protein 2 [Brassica oleracea var. oleracea] &gt;gi|922429707|ref|XP_013620907.1| PREDICTED: calcineurin B-like protein 2 [Brassica oleracea var. oleracea] &gt;gi|923757352|ref|XP_013676164.1| PREDICTED: calcineurin B-like protein …	sp|Q9FM66|PLY21_ARATH/0.0/Putative pectate lyase 21 OS=Arabidopsis thaliana OX=3702 GN=At5g55720 PE=3 SV=1	brp:103851864/0.0/putative pectate lyase 21; K01728 pectate lyase [EC:4.2.2.2]	TM0433/3e-18/---	NA	Bra035588,Bra009469	AT5G55720.1	ko00040//Pentose and glucuronate interconversions	GO:0005886//plasma membrane	GO:0046872//metal ion binding;GO:0030570//pectate lyase activity	GO:0045490//pectin catabolic process
BraA07g027330.3C	675	1.34	9.4	2.81043	1.959e-05	0.00019112	Up	gi|685334238|ref|XP_009104673.1|/6.46762e-102/PREDICTED: uncharacterized protein LOC103830611 [Brassica rapa]	sp|O22227|MIZ1_ARATH/6e-45/Protein MIZU-KUSSEI 1 OS=Arabidopsis thaliana OX=3702 GN=MIZ1 PE=1 SV=1	NA	NA	NA	Bra003713	AT1G76610.1	-	GO:0005634//nucleus;GO:0016020//membrane	-	-
BraA03g006120.3C	1363	1.28	8.97	2.80896	2.87412e-11	7.24857e-10	Up	NA	sp|Q5XV40|LAZY1_ARATH/0.0/Protein LAZY 1 OS=Arabidopsis thaliana OX=3702 GN=LA1 PE=1 SV=1	NA	NA	NA	Bra006237,Bra008780	AT5G14090.1	-	GO:0005634//nucleus	-	-
BraA07g043070.3C	2297	0.17	1.19	2.80735	0.00802728	0.0344167	Up	gi|674945788|emb|CDX87283.1|/0/BnaA07g35900D [Brassica napus]	sp|Q9C969|ISS1_ARATH/0.0/Aromatic aminotransferase ISS1 OS=Arabidopsis thaliana OX=3702 GN=ISS1 PE=1 SV=1	pmum:103328004/0.0/katanin p60 ATPase-containing subunit A1; K07767 katanin p60 ATPase-containing subunit A1 [EC:3.6.4.3]	alr1039/8e-58/---	biological_process:GO:0009058//biosynthetic process;molecular_function:GO:0030170//pyridoxal phosphate binding;GO:0003824//catalytic activity;	Bra035187,Bra008478,Bra003562	AT1G80360.1	ko01100//Metabolic pathways;ko01110//Biosynthesis of secondary metabolites;ko01230//Biosynthesis of amino acids;ko00350//Tyrosine metabolism;ko00400//Phenylalanine, tyrosine and tryptophan biosynthesis;ko00360//Phenylalanine metabolism;ko00960//Tropane, piperidine and pyridine alkaloid biosynthesis;ko00950//Isoquinoline alkaloid biosynthesis	GO:0005829//cytosol	GO:0010326//methionine-oxo-acid transaminase activity;GO:0030170//pyridoxal phosphate binding	GO:0010366//negative regulation of ethylene biosynthetic process;GO:0009641//shade avoidance;GO:1901997//negative regulation of indoleacetic acid biosynthetic process via tryptophan
BraA09g064990.3C	687	1.64	11.46	2.80484	1.61466e-06	2.00972e-05	Up	gi|674900444|emb|CDY32467.1|/1.39809e-39/BnaA09g51290D [Brassica napus]	sp|P93830|IAA17_ARATH/3e-151/Auxin-responsive protein IAA17 OS=Arabidopsis thaliana OX=3702 GN=IAA17 PE=1 SV=2	brp:103843662/4e-170/auxin-responsive protein IAA17-like; K14484 auxin-responsive protein IAA	NA	biological_process:GO:0006355//regulation of transcription, DNA-templated;cellular_component:GO:0005634//nucleus;molecular_function:GO:0005515//protein binding;	Bra032520,Bra030560,Bra015298	AT1G04250.1	ko01100//Metabolic pathways;ko04075//Plant hormone signal transduction;ko00510//N-Glycan biosynthesis	GO:0005634//nucleus	GO:0042802//identical protein binding;GO:0046983//protein dimerization activity;GO:0003700//transcription factor activity, sequence-specific DNA binding	GO:0009734//auxin-activated signaling pathway;GO:0006355//regulation of transcription, DNA-templated;GO:1900057//positive regulation of leaf senescence
BraA06g004690.3C	1074	0.37	2.57	2.79617	0.00319084	0.0161824	Up	gi|685314775|ref|XP_009147992.1|/1.97315e-59/PREDICTED: uncharacterized protein LOC103871493 isoform X1 [Brassica rapa]	sp|Q94C40|CIPKH_ARATH/0.0/CBL-interacting serine/threonine-protein kinase 17 OS=Arabidopsis thaliana OX=3702 GN=CIPK17 PE=1 SV=1	brp:103871486/0.0/CBL-interacting serine/threonine-protein kinase 17-like; K07198 5'-AMP-activated protein kinase, catalytic alpha subunit [EC:2.7.11.11]	ECU01g0630/1e-26/---	biological_process:GO:0006468//protein phosphorylation;molecular_function:GO:0005524//ATP binding;GO:0004672//protein kinase activity;	Bra014124,Bra032246,Bra018716,Bra001665,Bra022219,Bra014122	AT1G48260.1	ko04931//Insulin resistance;ko04140//Regulation of autophagy	GO:0005886//plasma membrane	GO:0005524//ATP binding;GO:0004674//protein serine/threonine kinase activity	GO:0006468//protein phosphorylation;GO:0007165//signal transduction
BraA06g021480.3C	1400	0.35	2.43	2.79553	8.04202e-05	0.000667963	Up	gi|674876905|emb|CDY55295.1|/0/BnaA06g38870D [Brassica napus]	sp|Q8RYD6|AI5L1_ARATH/0.0/ABSCISIC ACID-INSENSITIVE 5-like protein 1 OS=Arabidopsis thaliana OX=3702 GN=DPBF2 PE=1 SV=1	brp:103873649/0.0/ABSCISIC ACID-INSENSITIVE 5-like protein 1; K14432 ABA responsive element binding factor	NA	biological_process:GO:0006355//regulation of transcription, DNA-templated;molecular_function:GO:0003700//transcription factor activity, sequence-specific DNA binding;	Bra019436	AT3G44460.1	ko04075//Plant hormone signal transduction	GO:0005634//nucleus	GO:0033613//activating transcription factor binding;GO:0043565//sequence-specific DNA binding;GO:0003700//transcription factor activity, sequence-specific DNA binding	GO:0045893//positive regulation of transcription, DNA-templated;GO:0009738//abscisic acid-activated signaling pathway;GO:0009410//response to xenobiotic stimulus;GO:0030968//endoplasmic reticulum unfolded protein response
BraA02g000580.3C	846	0.5	3.47	2.79494	0.00319084	0.0161741	Up	gi|674876829|emb|CDY55412.1|/9.05251e-61/BnaCnng28770D [Brassica napus]	sp|Q8GXF8|SHGR9_ARATH/6e-169/E3 ubiquitin-protein ligase SGR9, amyloplastic OS=Arabidopsis thaliana OX=3702 GN=SGR9 PE=1 SV=1	gmx:100780991/3e-19/E3 ubiquitin-protein ligase CIP8-like; K11982 E3 ubiquitin-protein ligase RNF115/126 [EC:2.3.2.27]	SPAC57A7.09/3e-08/---	NA	Bra028866,Bra009570	AT5G02750.1	-	GO:0009501//amyloplast	GO:0004842//ubiquitin-protein transferase activity;GO:0008270//zinc ion binding	GO:0009630//gravitropism
BraA02g045270.3C	1077	0.37	2.56	2.79055	0.00319084	0.0161714	Up	gi|685279149|ref|XP_009130507.1|/2.01942e-164/PREDICTED: transcription factor bHLH99 [Brassica rapa]	sp|Q9LSL1|BH093_ARATH/0.0/Transcription factor bHLH93 OS=Arabidopsis thaliana OX=3702 GN=BHLH93 PE=1 SV=1	eus:EUTSA_v10024688mg/7e-20/hypothetical protein; K13422 transcription factor MYC2	NA	molecular_function:GO:0046983//protein dimerization activity;	Bra031852,Bra024404	AT5G65640.1	ko04075//Plant hormone signal transduction	GO:0005634//nucleus	GO:0003677//DNA binding;GO:0046983//protein dimerization activity;GO:0003700//transcription factor activity, sequence-specific DNA binding	GO:0006355//regulation of transcription, DNA-templated;GO:0007275//multicellular organism development
BraA03g031300.3C	1512	0.25	1.71	2.774	0.00319084	0.0161686	Up	gi|685287549|ref|XP_009134717.1|/0/PREDICTED: uncharacterized protein LOC103858991 [Brassica rapa] &gt;gi|923600090|ref|XP_013740874.1| PREDICTED: protein EXORDIUM-like 6 [Brassica napus]	sp|Q9SRQ1|C89A9_ARATH/0.0/Cytochrome P450 89A9 OS=Arabidopsis thaliana OX=3702 GN=CYP89A9 PE=2 SV=1	osa:4349111/7e-147/Os10g0515200; K00517	BH0579/6e-21/---	biological_process:GO:0055114//oxidation-reduction process;molecular_function:GO:0016705//oxidoreductase activity, acting on paired donors, with incorporation or reduction of molecular oxygen;GO:0005506//iron ion binding;GO:0020037//heme binding;	Bra001078	AT3G03470.1	ko01100//Metabolic pathways;ko01110//Biosynthesis of secondary metabolites;ko00945//Stilbenoid, diarylheptanoid and gingerol biosynthesis;ko00903//Limonene and pinene degradation	GO:0005789//endoplasmic reticulum membrane;GO:0016021//integral component of membrane	GO:0004497//monooxygenase activity;GO:0005506//iron ion binding;GO:0020037//heme binding;GO:0016705//oxidoreductase activity, acting on paired donors, with incorporation or reduction of molecular oxygen;GO:0019825//oxygen binding	GO:0055114//oxidation-reduction process
BraA10g025360.3C	1548	0.25	1.71	2.774	0.00319084	0.0161659	Up	gi|685378106|ref|XP_009121860.1|/0/PREDICTED: uncharacterized protein LOC103846649 [Brassica rapa] &gt;gi|674963458|emb|CDX69690.1| BnaA10g20390D [Brassica napus]	sp|Q5XEP2|HSOP2_ARATH/3e-09/Hsp70-Hsp90 organizing protein 2 OS=Arabidopsis thaliana OX=3702 GN=HOP2 PE=1 SV=1	eus:EUTSA_v10023385mg/2e-15/hypothetical protein; K09553 stress-induced-phosphoprotein 1	NA	NA	NA	AT1G62740.1	-	GO:0005829//cytosol;GO:0005634//nucleus;GO:0005886//plasma membrane	-	GO:0046686//response to cadmium ion
BraA03g017890.3C	414	3.46	23.45	2.76074	8.18058e-06	8.71143e-05	Up	gi|685284143|ref|XP_009132970.1|/0/PREDICTED: uncharacterized protein LOC103857518 [Brassica rapa]	sp|P93015|SPL3_ARATH/2e-72/Squamosa promoter-binding-like protein 3 OS=Arabidopsis thaliana OX=3702 GN=SPL3 PE=1 SV=2	mdm:103401427/7e-25/uncharacterized LOC103401427; K13415 protein brassinosteroid insensitive 1 [EC:2.7.10.1 2.7.11.1]	NA	biological_process:GO:0009908//flower development;cellular_component:GO:0005634//nucleus;molecular_function:GO:0003700//transcription factor activity, sequence-specific DNA binding;GO:0003677//DNA binding;	Bra021880,Bra005470,Bra022954	AT2G33810.1	-	GO:0005737//cytoplasm;GO:0005634//nucleus	GO:0046872//metal ion binding;GO:0003677//DNA binding;GO:0003700//transcription factor activity, sequence-specific DNA binding	GO:0009653//anatomical structure morphogenesis;GO:0010321//regulation of vegetative phase change;GO:0009911//positive regulation of flower development;GO:0048513//animal organ development;GO:0006355//regulation of transcription, DNA-templated;GO:0010228//vegetative to reproductive phase transition of meristem;GO:0016043//cellular component organization;GO:0030154//cell differentiation;GO:0010229/…
BraA09g019590.3C	471	1.13	7.58	2.74588	0.00554936	0.0253742	Up	gi|923600373|ref|XP_013740954.1|/0/PREDICTED: probable inorganic phosphate transporter 1-3 [Brassica napus]	sp|Q1XDS2|YCF20_PYRYE/1e-13/Uncharacterized protein ycf20 OS=Pyropia yezoensis OX=2788 GN=ycf20 PE=3 SV=1	NA	NA	NA	Bra027471	AT5G43050.1	-	GO:0016021//integral component of membrane;GO:0009507//chloroplast	-	GO:0010196//nonphotochemical quenching
BraA04g024340.3C	426	3.96	26.42	2.73806	1.16891e-06	1.49296e-05	Up	gi|923612013|ref|XP_013744519.1|/0/PREDICTED: DEAD-box ATP-dependent RNA helicase 21 [Brassica napus]	sp|P93015|SPL3_ARATH/9e-72/Squamosa promoter-binding-like protein 3 OS=Arabidopsis thaliana OX=3702 GN=SPL3 PE=1 SV=2	mdm:103401427/2e-30/uncharacterized LOC103401427; K13415 protein brassinosteroid insensitive 1 [EC:2.7.10.1 2.7.11.1]	NA	biological_process:GO:0009908//flower development;cellular_component:GO:0005634//nucleus;molecular_function:GO:0003677//DNA binding;GO:0003700//transcription factor activity, sequence-specific DNA binding;	Bra021880,Bra005470,Bra022954	-	-	-	-	-
BraA05g022170.3C	330	2.08	13.87	2.73731	0.00958226	0.0394318	Up	gi|685308996|ref|XP_009145140.1|/0/PREDICTED: probable protein phosphatase 2C 10 [Brassica rapa] &gt;gi|685308998|ref|XP_009145141.1| PREDICTED: probable protein phosphatase 2C 10 [Brassica rapa] &gt;gi|674904633|emb|CDY28406.1| BnaA05g18340D [Brassica napus]	sp|Q7XI45|DTM1_ORYSJ/6e-30/Signal peptidase complex-like protein DTM1 OS=Oryza sativa subsp. japonica OX=39947 GN=DTM1 PE=2 SV=1	NA	NA	NA	Bra034433	AT1G34640.1	-	GO:0016021//integral component of membrane;GO:0005739//mitochondrion;GO:0005787//signal peptidase complex	GO:0008233//peptidase activity	GO:0006465//signal peptide processing
BraA10g011850.3C	2193	0.17	1.13	2.73272	0.00319084	0.0161851	Up	gi|685372837|ref|XP_009119935.1|/2.50632e-115/PREDICTED: leucoanthocyanidin dioxygenase-like [Brassica rapa]	sp|Q9FJD2|OPT9_ARATH/0.0/Oligopeptide transporter 9 OS=Arabidopsis thaliana OX=3702 GN=OPT9 PE=2 SV=1	mtr:MTR_4g114810/1e-12/Oligopeptide transporter; K04773 protease IV [EC:3.4.21.-]	NA	biological_process:GO:0055085//transmembrane transport;	Bra003050,Bra029065	AT5G53510.1	-	GO:0005737//cytoplasm;GO:0005886//plasma membrane;GO:0016021//integral component of membrane	GO:0015198//oligopeptide transporter activity	GO:0006857//oligopeptide transport;GO:0055085//transmembrane transport;GO:0015031//protein transport
BraA10g014990.3C	3300	0.11	0.73	2.73039	0.00319084	0.0161769	Up	gi|923571447|ref|XP_013739094.1|/2.97966e-77/PREDICTED: uncharacterized protein LOC106441889 [Brassica napus]	sp|Q9LF79|ACA8_ARATH/0.0/Calcium-transporting ATPase 8, plasma membrane-type OS=Arabidopsis thaliana OX=3702 GN=ACA8 PE=1 SV=1	brp:103845146/0.0/calcium-transporting ATPase 8, plasma membrane-type-like; K01537 Ca2+-transporting ATPase [EC:3.6.3.8]	MTH1001/8e-130/---	molecular_function:GO:0005516//calmodulin binding;	Bra002762,Bra035649,Bra024117,Bra011144,Bra013857	AT5G57110.2	-	GO:0009506//plasmodesma;GO:0005887//integral component of plasma membrane;GO:0009570//chloroplast stroma	GO:0004089//carbonate dehydratase activity;GO:0005388//calcium-transporting ATPase activity;GO:0005516//calmodulin binding;GO:0046872//metal ion binding;GO:0043621//protein self-association;GO:0005524//ATP binding	GO:0070588//calcium ion transmembrane transport;GO:0006882//cellular zinc ion homeostasis;GO:0008152//metabolic process;GO:0009624//response to nematode
BraA06g016280.3C	2166	0.42	2.78	2.72662	2.78234e-06	3.30036e-05	Up	gi|923644148|ref|XP_013642265.1|/0/PREDICTED: dentin sialophosphoprotein-like [Brassica napus] &gt;gi|923644151|ref|XP_013642266.1| PREDICTED: dentin sialophosphoprotein-like [Brassica napus]	sp|Q96290|MSSP1_ARATH/0.0/Monosaccharide-sensing protein 1 OS=Arabidopsis thaliana OX=3702 GN=MSSP1 PE=1 SV=2	gmx:100783605/2e-40/probable inositol transporter 2-like; K08150 MFS transporter, SP family, solute carrier family 2 (myo-inositol transporter), member 13	CAC1339/2e-34/---	biological_process:GO:0055085//transmembrane transport;cellular_component:GO:0016020//membrane;GO:0016021//integral component of membrane;molecular_function:GO:0022857//transmembrane transporter activity;GO:0005215//transporter activity;GO:0022891//substrate-specific transmembrane transporter activity;	Bra025848,Bra016448	AT1G20840.1	-	GO:0009705//plant-type vacuole membrane;GO:0005887//integral component of plasma membrane;GO:0009507//chloroplast	GO:0005337//nucleoside transmembrane transporter activity;GO:0005355//glucose transmembrane transporter activity;GO:0005351//sugar:proton symporter activity;GO:0050342//tocopherol O-methyltransferase activity;GO:0051741//2-methyl-6-phytyl-1,4-benzoquinone methyltransferase activity	GO:0035428//hexose transmembrane transport;GO:0098655//cation transmembrane transport;GO:0009651//response to salt stress;GO:0010189//vitamin E biosynthetic process;GO:0009750//response to fructose;GO:0009749//response to glucose;GO:0009744//response to sucrose;GO:0006816//calcium ion transport;GO:0007030//Golgi organization;GO:0046323//glucose import;GO:0009624//response to nematode;GO:1901642//…
BraA07g028740.3C	2823	0.64	4.23	2.72451	1.27153e-11	3.35156e-10	Up	gi|922422746|ref|XP_013617324.1|/1.7204e-61/PREDICTED: uncharacterized protein LOC106323802 [Brassica oleracea var. oleracea]	sp|Q9FX32|SUS6_ARATH/0.0/Sucrose synthase 6 OS=Arabidopsis thaliana OX=3702 GN=SUS6 PE=1 SV=1	brp:103830752/0.0/sucrose synthase 6-like; K00695 sucrose synthase [EC:2.4.1.13]	all1059/0.0/---	biological_process:GO:0005985//sucrose metabolic process;molecular_function:GO:0016157//sucrose synthase activity;	Bra003845,Bra015995	AT1G73370.1	ko01100//Metabolic pathways;ko00500//Starch and sucrose metabolism	GO:0005618//cell wall;GO:0005576//extracellular region;GO:0009507//chloroplast	GO:0016157//sucrose synthase activity	GO:0001666//response to hypoxia;GO:0005986//sucrose biosynthetic process;GO:0019375//galactolipid biosynthetic process;GO:0080165//callose deposition in phloem sieve plate
BraA02g038190.3C	345	16.26	107.18	2.72064	2.49708e-15	9.49879e-14	Up	gi|685276851|ref|XP_009129380.1|/0/PREDICTED: peroxidase 31 [Brassica rapa] &gt;gi|674885291|emb|CDY47236.1| BnaA02g29220D [Brassica napus]	sp|Q9LH85|RLA23_ARATH/1e-53/60S acidic ribosomal protein P2-3 OS=Arabidopsis thaliana OX=3702 GN=RPP2C PE=1 SV=1	brp:103854194/8e-76/60S acidic ribosomal protein P2-3-like; K02943 large subunit ribosomal protein LP2	SPBP8B7.06/3e-20/---	NA	Bra033049,Bra025339,Bra039054	-	-	-	-	-
BraA01g009770.3C	2064	0.54	3.54	2.71272	2.33164e-07	3.42108e-06	Up	gi|674954377|emb|CDX78850.1|/1.55601e-38/BnaA01g09170D [Brassica napus]	sp|Q38849|KAT2_ARATH/0.0/Potassium channel KAT2 OS=Arabidopsis thaliana OX=3702 GN=KAT2 PE=1 SV=3	sita:101767716/4e-86/potassium channel KOR1; K04957 hyperpolarization activated cyclic nucleotide-gated potassium channel 4	all1035/1e-06/---	biological_process:GO:0006811//ion transport;GO:0006813//potassium ion transport;GO:0055085//transmembrane transport;cellular_component:GO:0016020//membrane;molecular_function:GO:0005216//ion channel activity;GO:0005249//voltage-gated potassium channel activity;	Bra013296,Bra021012,Bra017567	AT4G18290.1	ko04626//Plant-pathogen interaction	GO:0005774//vacuolar membrane;GO:0005887//integral component of plasma membrane;GO:0009507//chloroplast;GO:0009514//glyoxysome;GO:0005730//nucleolus;GO:0005829//cytosol;GO:0005739//mitochondrion	GO:0005515//protein binding;GO:0003988//acetyl-CoA C-acyltransferase activity;GO:0030551//cyclic nucleotide binding;GO:0005242//inward rectifier potassium channel activity	GO:0009789//positive regulation of abscisic acid-activated signaling pathway;GO:0009611//response to wounding;GO:0006635//fatty acid beta-oxidation;GO:0010118//stomatal movement;GO:0071805//potassium ion transmembrane transport;GO:0009644//response to high light intensity;GO:0009695//jasmonic acid biosynthetic process;GO:0010111//glyoxysome organization;GO:0042391//regulation of membrane potentia…
BraA09g046920.3C	1769	5.31	34.74	2.70981	7.85496e-42	1.01281e-39	Up	gi|685364385|ref|XP_009116389.1|/1.47467e-165/PREDICTED: uncharacterized protein LOC103841587 [Brassica rapa]	sp|Q9LYM2|AVT6C_ARATH/0.0/Amino acid transporter AVT6C OS=Arabidopsis thaliana OX=3702 GN=AVT6C PE=2 SV=1	atr:18433541/5e-146/probable sodium-coupled neutral amino acid transporter 6; K14993 solute carrier family 38 (sodium-coupled neutral amino acid transporter), member 6	YER119c/1e-23/---	biological_process:GO:0003333//amino acid transmembrane transport;cellular_component:GO:0016020//membrane;molecular_function:GO:0015171//amino acid transmembrane transporter activity;	Bra007225,Bra007226,Bra017005	AT3G56200.1	-	GO:0005886//plasma membrane;GO:0016021//integral component of membrane	GO:0015171//amino acid transmembrane transporter activity	GO:0006865//amino acid transport
BraA10g001290.3C	3855	0.23	1.5	2.70526	2.78234e-06	3.30167e-05	Up	gi|674943543|emb|CDX89955.1|/4.86636e-39/BnaA10g01270D [Brassica napus]	sp|Q9FWX7|AB11B_ARATH/0.0/ABC transporter B family member 11 OS=Arabidopsis thaliana OX=3702 GN=ABCB11 PE=2 SV=1	brp:103844578/0.0/ABC transporter B family member 11-like; K05658 ATP-binding cassette, subfamily B (MDR/TAP), member 1 [EC:3.6.3.44]	SPCC663.03/0.0/---	biological_process:GO:0055085//transmembrane transport;GO:0006810//transport;cellular_component:GO:0016021//integral component of membrane;molecular_function:GO:0042626//ATPase activity, coupled to transmembrane movement of substances;GO:0005524//ATP binding;GO:0016887//ATPase activity;	Bra033331,Bra030503,Bra025641,Bra040852	AT1G02520.1	ko02010//ABC transporters	GO:0009506//plasmodesma;GO:0005886//plasma membrane;GO:0016021//integral component of membrane;GO:0005634//nucleus	GO:0042626//ATPase activity, coupled to transmembrane movement of substances;GO:0005524//ATP binding	GO:0055085//transmembrane transport;GO:0008152//metabolic process
BraA03g026110.3C	1251	0.47	3.05	2.69808	0.000422686	0.00286586	Up	gi|674949992|emb|CDX83181.1|/0/BnaA03g23250D [Brassica napus]	sp|Q8VYS8|ZDH24_ARATH/0.0/Probable protein S-acyltransferase 9 OS=Arabidopsis thaliana OX=3702 GN=PAT09 PE=2 SV=1	aly:ARALYDRAFT_495060/0.0/zinc finger family protein; K16675 palmitoyltransferase ZDHHC9/14/18 [EC:2.3.1.225]	SPBC3H7.09/3e-38/---	NA	Bra000606	AT5G50020.2	ko01100//Metabolic pathways;ko01110//Biosynthesis of secondary metabolites;ko00100//Steroid biosynthesis	GO:0005886//plasma membrane;GO:0016021//integral component of membrane;GO:0005634//nucleus	GO:0019706//protein-cysteine S-palmitoyltransferase activity;GO:0008270//zinc ion binding	GO:0008152//metabolic process
BraA06g002200.3C	1149	1.04	6.71	2.68973	1.16891e-06	1.4936e-05	Up	gi|685314230|ref|XP_009147711.1|/1.02157e-54/PREDICTED: myrosinase-binding protein-like At2g25980 [Brassica rapa] &gt;gi|674860868|emb|CDY69370.1| BnaAnng30220D [Brassica napus]	NA	NA	NA	NA	Bra018949	AT1G52155.1	-	GO:0016021//integral component of membrane;GO:0005739//mitochondrion	-	-
BraA07g004220.3C	2297	0.56	3.61	2.6885	5.81102e-08	9.40148e-07	Up	gi|685376529|ref|XP_009121196.1|/0/PREDICTED: LOW QUALITY PROTEIN: uncharacterized protein LOC103846020 [Brassica rapa]	sp|Q9ZVX2|AMS_ARATH/0.0/Transcription factor ABORTED MICROSPORES OS=Arabidopsis thaliana OX=3702 GN=AMS PE=1 SV=2	bdi:100843665/1e-58/transcription factor ABORTED MICROSPORES-like; K16190 glucuronokinase [EC:2.7.1.43]	SMc02978/2e-06/---	molecular_function:GO:0046983//protein dimerization activity;	Bra002004,Bra013041	AT2G16910.1	ko04075//Plant hormone signal transduction	GO:0005634//nucleus	GO:0046983//protein dimerization activity;GO:0003700//transcription factor activity, sequence-specific DNA binding;GO:0000978//RNA polymerase II core promoter proximal region sequence-specific DNA binding	GO:0048658//anther wall tapetum development;GO:0006355//regulation of transcription, DNA-templated;GO:0009555//pollen development
BraA10g033430.3C	747	0.59	3.8	2.68721	0.00554936	0.0253703	Up	NA	sp|Q53MB8|TLPH_ORYSJ/2e-116/Thaumatin-like protein OS=Oryza sativa subsp. japonica OX=39947 GN=Os11g0706600 PE=2 SV=1	zma:103640102/8e-24/nuclear pore complex protein Nup96 homolog; K14297 nuclear pore complex protein Nup98-Nup96	NA	NA	Bra009610,Bra005711,Bra015659	AT5G02140.1	-	GO:0005576//extracellular region	-	GO:0051707//response to other organism
BraA03g059110.3C	816	1.05	6.75	2.6845	5.8137e-05	0.000499743	Up	gi|685294820|ref|XP_009138296.1|/0/PREDICTED: guanine nucleotide-binding protein subunit beta-like [Brassica rapa]	sp|O49608|MYB32_ARATH/8e-155/Transcription factor MYB32 OS=Arabidopsis thaliana OX=3702 GN=MYB32 PE=2 SV=1	brp:103862384/0.0/transcription factor MYB32-like; K09422 myb proto-oncogene protein, plant	ECU11g1690/7e-28/---	molecular_function:GO:0003677//DNA binding;	Bra017685,Bra011576,Bra013055,Bra010022,Bra010021	AT1G63910.1	ko04626//Plant-pathogen interaction	GO:0005634//nucleus	GO:0043565//sequence-specific DNA binding;GO:0003682//chromatin binding;GO:0003700//transcription factor activity, sequence-specific DNA binding	GO:0045893//positive regulation of transcription, DNA-templated;GO:1901430//positive regulation of syringal lignin biosynthetic process;GO:0010090//trichome morphogenesis;GO:2000652//regulation of secondary cell wall biogenesis;GO:0048658//anther wall tapetum development
BraA10g027790.3C	2085	0.35	2.24	2.67807	0.00135961	0.007874	Up	gi|685378854|ref|XP_009122172.1|/0/PREDICTED: anthranilate synthase alpha subunit 1, chloroplastic [Brassica rapa]	sp|Q39162|TGA4_ARATH/0.0/Transcription factor TGA4 OS=Arabidopsis thaliana OX=3702 GN=TGA4 PE=1 SV=2	brp:103846841/0.0/transcription factor TGA4; K14431 transcription factor TGA	NA	biological_process:GO:0006351//transcription, DNA-templated;GO:0006355//regulation of transcription, DNA-templated;molecular_function:GO:0003700//transcription factor activity, sequence-specific DNA binding;GO:0043565//sequence-specific DNA binding;	Bra009063,Bra028604	AT5G10030.2	ko04075//Plant hormone signal transduction	GO:0005634//nucleus	GO:0005516//calmodulin binding;GO:0043565//sequence-specific DNA binding;GO:0003700//transcription factor activity, sequence-specific DNA binding	GO:0042742//defense response to bacterium;GO:0009409//response to cold;GO:0006857//oligopeptide transport;GO:0006355//regulation of transcription, DNA-templated;GO:0009410//response to xenobiotic stimulus;GO:0030968//endoplasmic reticulum unfolded protein response
BraA07g027780.3C	540	1.83	11.67	2.67289	9.95354e-05	0.000806272	Up	gi|674965898|emb|CDX68141.1|/9.18845e-136/BnaA07g21810D [Brassica napus]	sp|C0Z2L5|BZP44_ARATH/1e-91/bZIP transcription factor 44 OS=Arabidopsis thaliana OX=3702 GN=BZIP44 PE=1 SV=1	vvi:100243644/2e-13/transcription factor HBP-1a; K09060 plant G-box-binding factor	NA	biological_process:GO:0006355//regulation of transcription, DNA-templated;molecular_function:GO:0003700//transcription factor activity, sequence-specific DNA binding;	Bra003755	AT1G75390.2	ko04626//Plant-pathogen interaction	GO:0005634//nucleus	GO:0044212//transcription regulatory region DNA binding;GO:0043565//sequence-specific DNA binding;GO:0046982//protein heterodimerization activity;GO:0003700//transcription factor activity, sequence-specific DNA binding	GO:0009845//seed germination;GO:0006355//regulation of transcription, DNA-templated;GO:0009410//response to xenobiotic stimulus;GO:0030968//endoplasmic reticulum unfolded protein response
BraA05g014820.3C	789	7.11	45.04	2.66329	5.5409e-25	3.9388e-23	Up	gi|685307347|ref|XP_009144385.1|/0/PREDICTED: tropinone reductase homolog At1g07440-like isoform X1 [Brassica rapa]	sp|Q9ZW15|TRNH9_ARATH/1e-152/Tropinone reductase homolog At2g29320 OS=Arabidopsis thaliana OX=3702 GN=At2g29320 PE=2 SV=1	brp:103868044/0.0/tropinone reductase homolog At1g07440-like; K08081 tropinone reductase I [EC:1.1.1.206]	XF0913/6e-56/---	NA	Bra018399,Bra039971,Bra039513,Bra018405,Bra039967,Bra039973,Bra039514,Bra000476,Bra018401,Bra018402	AT2G29300.1	ko01100//Metabolic pathways;ko01110//Biosynthesis of secondary metabolites;ko00960//Tropane, piperidine and pyridine alkaloid biosynthesis	-	GO:0016491//oxidoreductase activity	GO:0055114//oxidation-reduction process
BraA08g012990.3C	1236	0.32	2.01	2.65105	0.00554936	0.0253548	Up	gi|685344170|ref|XP_009108387.1|/0/PREDICTED: receptor-like protein kinase 5 [Brassica rapa]	sp|O49523|DSEL_ARATH/0.0/Phospholipase A1-IIgamma OS=Arabidopsis thaliana OX=3702 GN=DSEL PE=1 SV=1	gmx:100788424/1e-53/phospholipase A(1) DAD1, chloroplastic-like; K16818 phospholipase A1 [EC:3.1.1.32]	sll0482/1e-10/---	molecular_function:GO:0008970//phosphatidylcholine 1-acylhydrolase activity;	Bra021003,Bra013322,Bra012587	AT4G18550.1	-	GO:0005737//cytoplasm	GO:0008970//phosphatidylcholine 1-acylhydrolase activity;GO:0047372//acylglycerol lipase activity;GO:0004806//triglyceride lipase activity	GO:0052651//monoacylglycerol catabolic process;GO:0010187//negative regulation of seed germination;GO:0019915//lipid storage;GO:0046340//diacylglycerol catabolic process
BraA02g034400.3C	456	1.18	7.4	2.64874	0.00958226	0.0394209	Up	gi|685340595|ref|XP_009107093.1|/0/PREDICTED: probable galacturonosyltransferase 4 [Brassica rapa]	sp|Q9ZU51|RHA2B_ARATH/3e-59/E3 ubiquitin-protein ligase RHA2B OS=Arabidopsis thaliana OX=3702 GN=RHA2B PE=1 SV=2	eus:EUTSA_v10001158mg/6e-75/hypothetical protein; K16282 E3 ubiquitin-protein ligase RHA2 [EC:2.3.2.27]	SPAC57A7.09/1e-06/---	NA	Bra014339,Bra024902,Bra017465	-	-	-	-	-
BraA02g042480.3C	2423	0.15	0.94	2.6477	0.00554936	0.025347	Up	gi|685278295|ref|XP_009130088.1|/0/PREDICTED: S-type anion channel SLAH3-like isoform X1 [Brassica rapa] &gt;gi|685278297|ref|XP_009130090.1| PREDICTED: S-type anion channel SLAH3-like isoform X1 [Brassica rapa]	sp|Q9FT92|Y5843_ARATH/3e-119/Uncharacterized protein At5g08430 OS=Arabidopsis thaliana OX=3702 GN=At5g08430 PE=1 SV=2	smo:SELMODRAFT_441340/3e-20/hypothetical protein; K01062 platelet-activating factor acetylhydrolase [EC:3.1.1.47]	XF1267/3e-07/---	molecular_function:GO:0005515//protein binding;	Bra029374	AT5G23480.1	-	GO:0005634//nucleus	GO:0003677//DNA binding	GO:0016570//histone modification;GO:0006352//DNA-templated transcription, initiation
BraA03g038470.3C	1275	0.31	1.94	2.64572	0.00554936	0.0253781	Up	gi|685289265|ref|XP_009135580.1|/0/PREDICTED: protein ASPARTIC PROTEASE IN GUARD CELL 1-like [Brassica rapa]	sp|Q9LSA6|PUB29_ARATH/0.0/U-box domain-containing protein 29 OS=Arabidopsis thaliana OX=3702 GN=PUB29 PE=1 SV=1	smo:SELMODRAFT_61948/2e-20/hypothetical protein; K08332 vacuolar protein 8	NA	biological_process:GO:0016567//protein ubiquitination;molecular_function:GO:0005488//binding;GO:0004842//ubiquitin-protein transferase activity;	Bra001717,Bra037568,Bra022347	AT3G18710.1	ko04141//Protein processing in endoplasmic reticulum;ko04120//Ubiquitin mediated proteolysis	GO:0005737//cytoplasm;GO:0009506//plasmodesma	GO:0016874//ligase activity;GO:0004842//ubiquitin-protein transferase activity;GO:0070696//transmembrane receptor protein serine/threonine kinase binding	GO:0010200//response to chitin;GO:0016567//protein ubiquitination
BraA09g042340.3C	3021	0.12	0.74	2.62449	0.00554936	0.0253664	Up	gi|685363093|ref|XP_009115838.1|/5.09522e-134/PREDICTED: uncharacterized protein LOC103841077 [Brassica rapa] &gt;gi|923712758|ref|XP_013662936.1| PREDICTED: uncharacterized protein LOC106367658 [Brassica napus] &gt;gi|674955282|emb|CDX78010.1| BnaA09g32050D [Brassica napus]	sp|F4J394|KN7G_ARATH/0.0/Kinesin-like protein KIN-7G OS=Arabidopsis thaliana OX=3702 GN=KIN7G PE=2 SV=1	brp:103841031/0.0/kinesin-like protein NACK1; K11498 centromeric protein E	SPBC1604.20c/2e-51/---	NA	Bra036834,Bra012866	AT3G51150.2	-	GO:0005737//cytoplasm;GO:0005871//kinesin complex;GO:0005874//microtubule	GO:0008017//microtubule binding;GO:0005524//ATP binding;GO:0003777//microtubule motor activity	GO:0007018//microtubule-based movement;GO:0008152//metabolic process
BraA03g056190.3C	3682	4.09	25.21	2.62382	3.30448e-29	2.75697e-27	Up	gi|685294104|ref|XP_009137942.1|/5.6986e-137/PREDICTED: early nodulin-like protein 3 [Brassica rapa]	sp|Q949Q7|SCP29_ARATH/0.0/Serine carboxypeptidase-like 29 OS=Arabidopsis thaliana OX=3702 GN=SCPL29 PE=2 SV=1	brp:103862005/0.0/serine carboxypeptidase-like 29; K16297 serine carboxypeptidase-like clade II [EC:3.4.16.-]	YMR297w/2e-46/---	biological_process:GO:0006508//proteolysis;molecular_function:GO:0004185//serine-type carboxypeptidase activity;	Bra024042,Bra010272,Bra011223,Bra011224	AT4G30810.1	ko01110//Biosynthesis of secondary metabolites;ko00460//Cyanoamino acid metabolism	GO:0005773//vacuole;GO:0005576//extracellular region	GO:0004185//serine-type carboxypeptidase activity	GO:0019932//second-messenger-mediated signaling;GO:0006508//proteolysis
BraA10g019840.3C	2418	4.28	26.32	2.62048	9.33702e-53	1.52804e-50	Up	gi|685375604|ref|XP_009120850.1|/0/PREDICTED: peroxidase 58-like [Brassica rapa]	sp|P49040|SUS1_ARATH/0.0/Sucrose synthase 1 OS=Arabidopsis thaliana OX=3702 GN=SUS1 PE=1 SV=3	brp:103845641/0.0/sucrose synthase 1; K00695 sucrose synthase [EC:2.4.1.13]	all1059/0.0/---	biological_process:GO:0005985//sucrose metabolic process;molecular_function:GO:0016157//sucrose synthase activity;	Bra002332,Bra006578	AT5G20830.2	ko01100//Metabolic pathways;ko00500//Starch and sucrose metabolism	GO:0005829//cytosol;GO:0016442//RISC complex;GO:0009506//plasmodesma;GO:0010445//nuclear dicing body	GO:0008026//ATP-dependent helicase activity;GO:0004525//ribonuclease III activity;GO:0003725//double-stranded RNA binding;GO:0016157//sucrose synthase activity;GO:0005515//protein binding	GO:0010267//production of ta-siRNAs involved in RNA interference;GO:0009744//response to sucrose;GO:0009749//response to glucose;GO:0072708//response to sorbitol;GO:0009414//response to water deprivation;GO:0000911//cytokinesis by cell plate formation;GO:0010599//production of lsiRNA involved in RNA interference;GO:0009908//flower development;GO:0009880//embryonic pattern specification;GO:0005986…
BraAnng006360.3C	3165	0.25	1.53	2.61353	1.959e-05	0.000191057	Up	NA	NA	NA	NA	NA	Bra008625,Bra006348	AT5G16300.1	-	GO:0005829//cytosol;GO:0005794//Golgi apparatus	-	GO:0016926//protein desumoylation;GO:0010228//vegetative to reproductive phase transition of meristem;GO:0007030//Golgi organization;GO:0050665//hydrogen peroxide biosynthetic process;GO:0000301//retrograde transport, vesicle recycling within Golgi
BraA04g032150.3C	1983	0.63	3.85	2.61143	1.35471e-07	2.07882e-06	Up	gi|685303417|ref|XP_009142412.1|/0/PREDICTED: uncharacterized protein LOC103866270 [Brassica rapa]	sp|Q9ZPY2|LAC6_ARATH/0.0/Laccase-6 OS=Arabidopsis thaliana OX=3702 GN=LAC6 PE=2 SV=1	brp:103866286/0.0/laccase-6; K05909 laccase [EC:1.10.3.2]	YFL041w/1e-38/---	biological_process:GO:0055114//oxidation-reduction process;molecular_function:GO:0016491//oxidoreductase activity;GO:0005507//copper ion binding;	Bra039274	AT2G46570.1	ko01100//Metabolic pathways;ko00053//Ascorbate and aldarate metabolism	GO:0048046//apoplast	GO:0005507//copper ion binding;GO:0052716//hydroquinone:oxygen oxidoreductase activity	GO:0046274//lignin catabolic process;GO:0055114//oxidation-reduction process
BraA07g036610.3C	534	1.4	8.55	2.6105	0.0012464	0.00732374	Up	gi|923844829|ref|XP_013702018.1|/2.05048e-55/PREDICTED: tyrosine-sulfated glycopeptide receptor 1-like [Brassica napus]	sp|Q41001|BCP_PEA/3e-44/Blue copper protein OS=Pisum sativum OX=3888 PE=2 SV=1	NA	NA	molecular_function:GO:0009055//electron carrier activity;	Bra016078,Bra008019,Bra040857	AT1G72230.1	-	GO:0046658//anchored component of plasma membrane;GO:0016021//integral component of membrane	GO:0005507//copper ion binding;GO:0009055//electron carrier activity	GO:0050896//response to stimulus;GO:0045492//xylan biosynthetic process;GO:0010413//glucuronoxylan metabolic process
BraA02g009460.3C	1527	0.37	2.25	2.60433	0.000727844	0.00459395	Up	gi|685270936|ref|XP_009126503.1|/0/PREDICTED: uncharacterized protein LOC103851400 [Brassica rapa]	sp|Q9FUJ1|CKX7_ARATH/0.0/Cytokinin dehydrogenase 7 OS=Arabidopsis thaliana OX=3702 GN=CKX7 PE=1 SV=1	brp:103851408/0.0/cytokinin dehydrogenase 7-like; K00279 cytokinin dehydrogenase [EC:1.5.99.12]	all0324/1e-36/---	biological_process:GO:0055114//oxidation-reduction process;molecular_function:GO:0050660//flavin adenine dinucleotide binding;GO:0003824//catalytic activity;GO:0016614//oxidoreductase activity, acting on CH-OH group of donors;GO:0016491//oxidoreductase activity;	Bra020157,Bra002371	AT5G21482.1	ko00908//Zeatin biosynthesis	GO:0005576//extracellular region	GO:0050660//flavin adenine dinucleotide binding;GO:0008762//UDP-N-acetylmuramate dehydrogenase activity;GO:0019139//cytokinin dehydrogenase activity	GO:0009823//cytokinin catabolic process;GO:0055114//oxidation-reduction process
BraA08g009080.3C	1449	0.26	1.58	2.60334	0.00554936	0.025382	Up	gi|923696384|ref|XP_013658277.1|/1.1053e-34/PREDICTED: uncharacterized protein LOC106363011 [Brassica napus]	sp|Q9S9K4|ASPL2_ARATH/0.0/Aspartic proteinase-like protein 2 OS=Arabidopsis thaliana OX=3702 GN=At1g65240 PE=3 SV=2	eus:EUTSA_v10013365mg/5e-104/hypothetical protein; K00924	NA	biological_process:GO:0006508//proteolysis;molecular_function:GO:0004190//aspartic-type endopeptidase activity;	Bra035522,Bra035359,Bra039497,Bra040466	AT5G36260.1	-	GO:0005886//plasma membrane;GO:0031225//anchored component of membrane;GO:0016021//integral component of membrane	GO:0004190//aspartic-type endopeptidase activity	GO:0009827//plant-type cell wall modification;GO:0006508//proteolysis;GO:0009860//pollen tube growth
BraA01g035560.3C	972	1	6	2.58496	1.13072e-05	0.000116899	Up	gi|685265350|ref|XP_009114409.1|/2.73011e-78/PREDICTED: pectinesterase inhibitor [Brassica rapa]	sp|P27483|GRP1_ARATH/0.0/Glycine-rich cell wall structural protein OS=Arabidopsis thaliana OX=3702 GN=At3g17050 PE=3 SV=2	sot:102593556/3e-116/formin-like protein 20-like; K02184 formin 2	XF0818/2e-51/---	NA	Bra021216,Bra022193	AT3G17050.1	-	-	-	-
BraA07g039450.3C	1584	0.6	3.6	2.58496	1.39534e-05	0.000140882	Up	gi|685338461|ref|XP_009106261.1|/1.48759e-116/PREDICTED: plastocyanin [Brassica rapa]	sp|Q8RWL2|CDPKT_ARATH/0.0/Calcium-dependent protein kinase 29 OS=Arabidopsis thaliana OX=3702 GN=CPK29 PE=2 SV=2	brp:103832048/0.0/calcium-dependent protein kinase 29; K13412 calcium-dependent protein kinase [EC:2.7.11.1]	SPAC14C4.03/4e-40/---	biological_process:GO:0006468//protein phosphorylation;molecular_function:GO:0004672//protein kinase activity;GO:0005524//ATP binding;GO:0005509//calcium ion binding;	Bra015796	AT1G76040.2	ko04626//Plant-pathogen interaction	GO:0005737//cytoplasm;GO:0005886//plasma membrane;GO:0005634//nucleus	GO:0009931//calcium-dependent protein serine/threonine kinase activity;GO:0004683//calmodulin-dependent protein kinase activity;GO:0005509//calcium ion binding;GO:0009982//pseudouridine synthase activity;GO:0003723//RNA binding;GO:0005516//calmodulin binding;GO:0005524//ATP binding	GO:0009697//salicylic acid biosynthetic process;GO:0046777//protein autophosphorylation;GO:0001522//pseudouridine synthesis;GO:0018105//peptidyl-serine phosphorylation;GO:0009738//abscisic acid-activated signaling pathway;GO:0035556//intracellular signal transduction;GO:0009627//systemic acquired resistance
BraA02g032220.3C	691	2.27	13.61	2.5839	3.86502e-06	4.44306e-05	Up	gi|685275655|ref|XP_009128812.1|/7.59791e-153/PREDICTED: ras-related protein RABA1c [Brassica rapa]	sp|Q9SN52|LSH9_ARATH/3e-96/Protein LIGHT-DEPENDENT SHORT HYPOCOTYLS 9 OS=Arabidopsis thaliana OX=3702 GN=LSH9 PE=1 SV=1	NA	NA	NA	Bra021995,Bra021000,Bra013330,Bra018337,Bra035066	AT1G16910.1	-	GO:0005739//mitochondrion;GO:0005634//nucleus	GO:0003677//DNA binding	GO:0006355//regulation of transcription, DNA-templated
BraA05g026650.3C	618	0.78	4.66	2.57878	0.00958226	0.0394046	Up	gi|685310021|ref|XP_009145610.1|/1.22027e-158/PREDICTED: protein NDR1-like [Brassica rapa]	sp|Q8LC95|ENL3_ARATH/5e-39/Early nodulin-like protein 3 OS=Arabidopsis thaliana OX=3702 GN=At5g25090 PE=2 SV=2	dosa:Os04t0498700-01/1e-07/Os04g0498700; Haem peroxidase family protein.; K00430 peroxidase [EC:1.11.1.7]	PAE3650/7e-07/---	molecular_function:GO:0009055//electron carrier activity;	Bra035769,Bra001794,Bra023942	AT3G20570.1	-	GO:0046658//anchored component of plasma membrane	GO:0005507//copper ion binding;GO:0009055//electron carrier activity	GO:0050896//response to stimulus
BraA08g033300.3C	1836	0.51	3.04	2.5755	1.39534e-05	0.000140834	Up	gi|685350987|ref|XP_009110962.1|/0/PREDICTED: gamma-interferon-inducible lysosomal thiol reductase-like [Brassica rapa]	sp|Q9LTA6|WAV3_ARATH/7e-64/E3 ubiquitin-protein ligase WAV3 OS=Arabidopsis thaliana OX=3702 GN=WAV3 PE=1 SV=1	tcc:TCM_001205/6e-07/RING-H2 zinc finger protein RHA2a; K16282 E3 ubiquitin-protein ligase RHA2 [EC:2.3.2.27]	sll0103/2e-23/---	NA	Bra030712	-	-	-	-	-
BraA04g000980.3C	933	0.66	3.93	2.57399	0.0012464	0.00732952	Up	gi|674939572|emb|CDX93996.1|/6.16433e-61/BnaC04g21550D [Brassica napus]	sp|Q43385|DOF37_ARATH/4e-176/Dof zinc finger protein DOF3.7 OS=Arabidopsis thaliana OX=3702 GN=DOF3.7 PE=1 SV=2	brp:103855006/4e-25/cyclic dof factor 1-like; K16222 Dof zinc finger protein DOF5.5	NA	biological_process:GO:0006355//regulation of transcription, DNA-templated;molecular_function:GO:0003677//DNA binding;	Bra014418,Bra007632,Bra039272,Bra000429,Bra004525,Bra010548,Bra035696	AT3G61850.4	-	GO:0005634//nucleus	GO:0044212//transcription regulatory region DNA binding;GO:0046872//metal ion binding;GO:0003700//transcription factor activity, sequence-specific DNA binding	GO:0009845//seed germination;GO:0006355//regulation of transcription, DNA-templated;GO:0009639//response to red or far red light
BraA06g002770.3C	762	0.86	5.12	2.57374	0.0012464	0.00732663	Up	gi|685314380|ref|XP_009147785.1|/4.58928e-147/PREDICTED: uncharacterized protein LOC103871303 [Brassica rapa]	sp|Q9SYB9|UNC_ARATH/5e-117/Serine/threonine-protein kinase UCN OS=Arabidopsis thaliana OX=3702 GN=UNC PE=1 SV=1	eus:EUTSA_v10000825mg/4e-34/hypothetical protein; K08286 protein-serine/threonine kinase [EC:2.7.11.-]	SPAC17G8.14c_2/5e-19/---	biological_process:GO:0006468//protein phosphorylation;molecular_function:GO:0005524//ATP binding;GO:0004672//protein kinase activity;	Bra018898,Bra035740	AT1G51170.1	-	GO:0009507//chloroplast;GO:0005634//nucleus;GO:0005886//plasma membrane	GO:0004674//protein serine/threonine kinase activity;GO:0005524//ATP binding;GO:0008134//transcription factor binding	GO:0009733//response to auxin;GO:0036290//protein trans-autophosphorylation;GO:0009741//response to brassinosteroid;GO:0051782//negative regulation of cell division;GO:0080060//integument development
BraA10g001440.3C	2374	0.17	1.01	2.57075	0.00958226	0.0394101	Up	gi|685371917|ref|XP_009119606.1|/0/PREDICTED: beta-glucosidase 11 [Brassica rapa]	sp|Q9SRX4|PME7_ARATH/0.0/Probable pectinesterase/pectinesterase inhibitor 7 OS=Arabidopsis thaliana OX=3702 GN=PME7 PE=2 SV=1	brp:103844561/0.0/probable pectinesterase/pectinesterase inhibitor 7; K01051 pectinesterase [EC:3.1.1.11]	CAC3373/2e-38/---	molecular_function:GO:0004857//enzyme inhibitor activity;	Bra033348,Bra030511	AT1G02810.1	ko01100//Metabolic pathways;ko00500//Starch and sucrose metabolism;ko00040//Pentose and glucuronate interconversions	GO:0009505//plant-type cell wall;GO:0005576//extracellular region	GO:0046910//pectinesterase inhibitor activity;GO:0030599//pectinesterase activity;GO:0045330//aspartyl esterase activity	GO:0042545//cell wall modification;GO:0043086//negative regulation of catalytic activity;GO:0045490//pectin catabolic process
BraA04g014510.3C	1359	0.28	1.66	2.56768	0.00958226	0.0394755	Up	gi|923615697|ref|XP_013745761.1|/4.91309e-97/PREDICTED: uncharacterized protein At4g04775-like [Brassica napus]	sp|Q8L4X4|GAT2_ARATH/0.0/Probable GABA transporter 2 OS=Arabidopsis thaliana OX=3702 GN=At5g41800 PE=1 SV=1	cic:CICLE_v10020150mg/7e-37/hypothetical protein; K14209 solute carrier family 36 (proton-coupled amino acid transporter)	YJR001w/8e-12/---	NA	Bra025460,Bra028507	AT5G41800.1	ko04075//Plant hormone signal transduction	GO:0005886//plasma membrane;GO:0016021//integral component of membrane	GO:0015171//amino acid transmembrane transporter activity	GO:0015824//proline transport
BraA08g025890.3C	867	0.38	2.25	2.56585	0.00958226	0.0394373	Up	gi|685348728|ref|XP_009110074.1|/3.69278e-87/PREDICTED: uncharacterized protein At1g24000-like [Brassica rapa] &gt;gi|674875512|emb|CDY57326.1| BnaA08g20240D [Brassica napus]	sp|Q9LQX4|DOF13_ARATH/9e-126/Dof zinc finger protein DOF1.3 OS=Arabidopsis thaliana OX=3702 GN=DOF1.3 PE=3 SV=1	brp:103855006/1e-47/cyclic dof factor 1-like; K16222 Dof zinc finger protein DOF5.5	NA	biological_process:GO:0006355//regulation of transcription, DNA-templated;molecular_function:GO:0003677//DNA binding;	Bra016286,Bra024683,Bra004396,Bra025655,Bra014297,Bra027722,Bra012901	AT1G26790.1	-	GO:0016020//membrane;GO:0005634//nucleus	GO:0003700//transcription factor activity, sequence-specific DNA binding;GO:0003677//DNA binding	GO:0006355//regulation of transcription, DNA-templated
BraA10g031930.3C	1157	0.34	2.01	2.56359	0.00958226	0.0394155	Up	gi|30679945|ref|NP_851029.1|/0/polyubiquitin 3 [Arabidopsis thaliana] &gt;gi|30679951|ref|NP_568112.2| polyubiquitin 3 [Arabidopsis thaliana] &gt;gi|79326803|ref|NP_001031824.1| polyubiquitin 3 [Arabidopsis thaliana] &gt;gi|565460608|ref|XP_006288303.1| hypothetical protein CARUB_v10001548mg [Capsella rubella] &gt;gi|685380087|ref|XP_009122723.1| PREDICTED: polyubiquitin 3 [Brassica rapa] &gt;gi|…	sp|Q6XMI3|BSMT1_ARATH/5e-101/Salicylate/benzoate carboxyl methyltransferase OS=Arabidopsis thaliana OX=3702 GN=BSMT1 PE=1 SV=1	rcu:RCOM_0534990/2e-64/Benzoate carboxyl methyltransferase, putative (EC:2.1.1.141); K08241 jasmonate O-methyltransferase [EC:2.1.1.141]	NA	molecular_function:GO:0008168//methyltransferase activity;	Bra009461,Bra036601,Bra009458,Bra009459,Bra001405	AT5G04380.1	ko01110//Biosynthesis of secondary metabolites;ko00592//alpha-Linolenic acid metabolism	-	GO:0008168//methyltransferase activity	GO:0046686//response to cadmium ion;GO:0032259//methylation
BraA08g009980.3C	1050	0.96	5.65	2.55714	2.371e-05	0.000225696	Up	gi|674920786|emb|CDY12430.1|/1.72872e-105/BnaC08g09190D [Brassica napus]	sp|Q8RWY1|ALKB8_ARATH/0.0/Alkylated DNA repair protein ALKBH8 homolog OS=Arabidopsis thaliana OX=3702 GN=ALKBH8 PE=2 SV=2	brp:103833805/0.0/alkylated DNA repair protein alkB homolog 8; K10770 alkylated DNA repair protein alkB homolog 8 [EC:1.14.11.- 2.1.1.229]	AGc894/2e-23/---	biological_process:GO:0055114//oxidation-reduction process;molecular_function:GO:0003676//nucleic acid binding;GO:0016491//oxidoreductase activity;	Bra038427	AT1G31600.3	-	GO:0005634//nucleus	GO:0005089//Rho guanyl-nucleotide exchange factor activity;GO:0003676//nucleic acid binding;GO:0016706//oxidoreductase activity, acting on paired donors, with incorporation or reduction of molecular oxygen, 2-oxoglutarate as one donor, and incorporation of one atom each of oxygen into both donors;GO:0000166//nucleotide binding;GO:0008168//methyltransferase activity	GO:0055114//oxidation-reduction process;GO:0032259//methylation;GO:0043547//positive regulation of GTPase activity;GO:0002098//tRNA wobble uridine modification
BraA09g021430.3C	1086	0.37	2.17	2.5521	0.00958226	0.03947	Up	gi|674897734|emb|CDY35151.1|/1.29425e-110/BnaA09g17880D [Brassica napus]	sp|Q9FK75|GDL82_ARATH/0.0/GDSL esterase/lipase At5g45670 OS=Arabidopsis thaliana OX=3702 GN=At5g45670 PE=2 SV=1	atr:18422248/3e-56/geranylgeranyl diphosphate reductase, chloroplastic; K10960 geranylgeranyl reductase [EC:1.3.1.83]	all3634/5e-09/---	molecular_function:GO:0016788//hydrolase activity, acting on ester bonds;	Bra017597,Bra025064,Bra034459	AT5G45670.1	ko01100//Metabolic pathways;ko01110//Biosynthesis of secondary metabolites;ko00906//Carotenoid biosynthesis;ko00511//Other glycan degradation	GO:0005576//extracellular region	GO:0052689//carboxylic ester hydrolase activity	GO:0016042//lipid catabolic process
BraA01g026160.3C	1017	0.51	2.99	2.55158	0.0100299	0.0408785	Up	gi|923839936|ref|XP_013700581.1|/0/PREDICTED: uncharacterized protein LOC106404404 [Brassica napus]	sp|O80528|HASP_ARATH/6e-06/Serine/threonine-protein kinase haspin homolog OS=Arabidopsis thaliana OX=3702 GN=HASPIN PE=1 SV=1	brp:103836332/1e-06/serine/threonine-protein kinase haspin; K16315 serine/threonine-protein kinase haspin [EC:2.7.11.1]	NA	NA	NA	AT1G09450.1	-	GO:0005737//cytoplasm;GO:0005634//nucleus	GO:0035402//histone kinase activity (H3-T11 specific);GO:0072354//histone kinase activity (H3-T3 specific);GO:0005524//ATP binding	GO:0031047//gene silencing by RNA;GO:0007067;GO:0006275//regulation of DNA replication;GO:0072355//histone H3-T3 phosphorylation;GO:0051567//histone H3-K9 methylation;GO:0010389//regulation of G2/M transition of mitotic cell cycle;GO:0008283//cell proliferation;GO:0048453//sepal formation;GO:0051225//spindle assembly;GO:0006306//DNA methylation;GO:0035407//histone H3-T11 phosphorylation;GO:004845…
BraA06g039980.3C	1335	0.29	1.7	2.55141	0.00958226	0.0394809	Up	gi|685325679|ref|XP_009101323.1|/0/PREDICTED: ankyrin repeat-containing protein At2g01680 [Brassica rapa]	sp|F4IPE3|IDD15_ARATH/0.0/Protein SHOOT GRAVITROPISM 5 OS=Arabidopsis thaliana OX=3702 GN=SGR5 PE=1 SV=1	tcc:TCM_029045/1e-66/Beta-galactosidase 17; K12309 beta-galactosidase [EC:3.2.1.23]	NA	molecular_function:GO:0003676//nucleic acid binding;	Bra024841,Bra026624,Bra017432	AT2G01940.1	-	GO:0005634//nucleus	GO:0008270//zinc ion binding;GO:0003677//DNA binding;GO:0003700//transcription factor activity, sequence-specific DNA binding	GO:2000904//regulation of starch metabolic process;GO:0048444//floral organ morphogenesis;GO:0009958//positive gravitropism;GO:0009959//negative gravitropism;GO:0006355//regulation of transcription, DNA-templated;GO:0009965//leaf morphogenesis;GO:2000012//regulation of auxin polar transport;GO:0009590//detection of gravity;GO:0010601//positive regulation of auxin biosynthetic process;GO:0010031//…
BraA04g000330.3C	1047	0.58	3.4	2.55141	0.0012464	0.00732807	Up	gi|685295538|ref|XP_009138635.1|/0/PREDICTED: adenylate isopentenyltransferase 3, chloroplastic-like [Brassica rapa] &gt;gi|923703547|ref|XP_013660318.1| PREDICTED: adenylate isopentenyltransferase 3, chloroplastic-like [Brassica napus] &gt;gi|674944493|emb|CDX89173.1| BnaA04g00130D [Brassica napus]	sp|Q94HV7|SPL1P_ARATH/6e-143/E3 ubiquitin-protein ligase SPL1 OS=Arabidopsis thaliana OX=3702 GN=SPL1 PE=2 SV=1	brp:103862748/0.0/mitochondrial ubiquitin ligase activator of NFKB 1-like; K15688 E3 ubiquitin-protein ligase MUL1 [EC:2.3.2.27]	NA	NA	Bra040424,Bra007725	-	-	-	-	-
BraA08g021180.3C	882	0.48	2.81	2.54946	0.00958226	0.0394536	Up	gi|685346804|ref|XP_009109375.1|/0/PREDICTED: uncharacterized protein LOC103835035 [Brassica rapa]	sp|Q56Z59|PATL3_ARATH/5e-11/Patellin-3 OS=Arabidopsis thaliana OX=3702 GN=PATL3 PE=1 SV=2	csl:COCSUDRAFT_47181/2e-51/Clp1-domain-containing protein; K14399 polyribonucleotide 5'-hydroxyl-kinase [EC:2.7.1.78]	NA	NA	Bra010566,Bra011696,Bra017768	AT4G36640.2	-	GO:0005794//Golgi apparatus	GO:0005215//transporter activity	GO:0009611//response to wounding;GO:0006810//transport;GO:0009805//coumarin biosynthetic process
BraA05g039830.3C	1389	1.11	6.48	2.54543	7.05244e-08	1.12691e-06	Up	gi|685313295|ref|XP_009147230.1|/2.62627e-172/PREDICTED: REF/SRPP-like protein At3g05500 [Brassica rapa]	sp|Q8VZT3|EDL12_ARATH/0.0/Sugar transporter ERD6-like 12 OS=Arabidopsis thaliana OX=3702 GN=SUGTL5 PE=2 SV=1	vvi:100263109/4e-141/sugar transporter ERD6-like 7; K08145 MFS transporter, SP family, solute carrier family 2 (facilitated glucose transporter), member 8	CAC1345/4e-47/---	biological_process:GO:0055085//transmembrane transport;cellular_component:GO:0016021//integral component of membrane;GO:0016020//membrane;molecular_function:GO:0022891//substrate-specific transmembrane transporter activity;GO:0005215//transporter activity;GO:0022857//transmembrane transporter activity;	Bra039441	AT3G05400.1	-	GO:0005886//plasma membrane;GO:0016021//integral component of membrane	GO:0005351//sugar:proton symporter activity	GO:0098655//cation transmembrane transport
BraA05g036180.3C	1551	1.35	7.84	2.53789	2.24484e-10	5.12357e-09	Up	gi|674924884|emb|CDY08586.1|/0/BnaA05g28220D [Brassica napus]	sp|Q9LZ31|C77A4_ARATH/0.0/Cytochrome P450 77A4 OS=Arabidopsis thaliana OX=3702 GN=CYP77A4 PE=2 SV=1	aly:ARALYDRAFT_478392/0.0/CYP77A6; K15399 cytochrome P450, family 77, subfamily A, polypeptide 6 [EC:1.14.-.-]	BH0579/1e-23/---	biological_process:GO:0055114//oxidation-reduction process;molecular_function:GO:0016705//oxidoreductase activity, acting on paired donors, with incorporation or reduction of molecular oxygen;GO:0020037//heme binding;GO:0005506//iron ion binding;	Bra029852,Bra005811	AT3G10570.1	ko01100//Metabolic pathways;ko01110//Biosynthesis of secondary metabolites;ko00945//Stilbenoid, diarylheptanoid and gingerol biosynthesis;ko00903//Limonene and pinene degradation;ko00073//Cutin, suberine and wax biosynthesis	GO:0016021//integral component of membrane;GO:0005739//mitochondrion;GO:0009507//chloroplast	GO:0016705//oxidoreductase activity, acting on paired donors, with incorporation or reduction of molecular oxygen;GO:0019825//oxygen binding;GO:0020037//heme binding;GO:0005506//iron ion binding;GO:0052722//fatty acid in-chain hydroxylase activity	GO:0010048//vernalization response;GO:0009908//flower development;GO:0010143//cutin biosynthetic process;GO:0019395//fatty acid oxidation
BraA07g000170.3C	1121	0.36	2.09	2.53743	0.00958226	0.0394427	Up	gi|674900991|emb|CDY31946.1|/2.11744e-33/BnaA07g00490D [Brassica napus]	sp|Q9C793|AGO7_ARATH/2e-23/Protein argonaute 7 OS=Arabidopsis thaliana OX=3702 GN=AGO7 PE=2 SV=1	eus:EUTSA_v10018068mg/5e-27/hypothetical protein; K11593 eukaryotic translation initiation factor 2C	NA	NA	Bra003999,Bra011904	AT1G69440.1	-	GO:0030529//intracellular ribonucleoprotein complex;GO:0005737//cytoplasm;GO:0016020//membrane	GO:0003743//translation initiation factor activity;GO:0005215//transporter activity	GO:0006413//translational initiation;GO:0006810//transport;GO:0010599//production of lsiRNA involved in RNA interference;GO:0035196//production of miRNAs involved in gene silencing by miRNA;GO:0010050//vegetative phase change;GO:0006355//regulation of transcription, DNA-templated;GO:0010267//production of ta-siRNAs involved in RNA interference;GO:0040034//regulation of development, heterochronic
BraA08g031640.3C	2523	0.43	2.49	2.53374	3.37174e-06	3.93216e-05	Up	gi|685307461|ref|XP_009144444.1|/0/PREDICTED: exocyst complex component EXO84A [Brassica rapa]	sp|Q9ZT07|RKS1_ARATH/0.0/G-type lectin S-receptor-like serine/threonine-protein kinase RKS1 OS=Arabidopsis thaliana OX=3702 GN=RKS1 PE=3 SV=3	mdm:103412493/6e-164/G-type lectin S-receptor-like serine/threonine-protein kinase At1g11410; K04733 interleukin-1 receptor-associated kinase 4 [EC:2.7.11.1]	lin1934_1/6e-22/---	biological_process:GO:0006468//protein phosphorylation;molecular_function:GO:0005524//ATP binding;GO:0004672//protein kinase activity;	Bra016836,Bra019863,Bra019855,Bra019856,Bra019854	AT1G11410.1	ko04626//Plant-pathogen interaction	GO:0016021//integral component of membrane;GO:0005886//plasma membrane	GO:0005516//calmodulin binding;GO:0004674//protein serine/threonine kinase activity;GO:0005524//ATP binding;GO:0030246//carbohydrate binding	GO:0006468//protein phosphorylation;GO:0048544//recognition of pollen
BraA02g018410.3C	760	0.74	4.28	2.53201	0.000389584	0.00266263	Up	gi|685273184|ref|XP_009127632.1|/0/PREDICTED: uncharacterized protein LOC103852482 [Brassica rapa]	sp|Q6S591|JAG_ARATH/4e-45/Zinc finger protein JAGGED OS=Arabidopsis thaliana OX=3702 GN=JAG PE=1 SV=1	NA	NA	NA	Bra033931,Bra004312	AT1G68480.1	-	GO:0005634//nucleus	GO:0008270//zinc ion binding;GO:0003676//nucleic acid binding;GO:0003700//transcription factor activity, sequence-specific DNA binding	GO:0048453//sepal formation;GO:0048451//petal formation;GO:0048440//carpel development;GO:0048507//meristem development;GO:0009965//leaf morphogenesis;GO:0006355//regulation of transcription, DNA-templated;GO:0010158//abaxial cell fate specification;GO:0010093//specification of floral organ identity;GO:0048653//anther development
BraA02g044770.3C	353	7.78	44.84	2.52694	1.55334e-06	1.94152e-05	Up	gi|685279043|ref|XP_009130459.1|/0/PREDICTED: uncharacterized protein LOC103855246 [Brassica rapa]	sp|Q9FGF6|RGF9_ARATH/5e-27/Root meristem growth factor 9 OS=Arabidopsis thaliana OX=3702 GN=RGF9 PE=3 SV=1	NA	NA	NA	Bra031902,Bra024326	-	-	-	-	-
BraA08g021550.3C	1504	0.46	2.65	2.52629	0.000287768	0.00205101	Up	gi|674875614|emb|CDY57158.1|/1.53831e-33/BnaC05g50400D [Brassica napus]	sp|Q42381|HLS1_ARATH/0.0/Probable N-acetyltransferase HLS1 OS=Arabidopsis thaliana OX=3702 GN=HLS1 PE=1 SV=1	NA	NA	molecular_function:GO:0008080//N-acetyltransferase activity;	Bra010602,Bra017835,Bra011775	AT4G37580.1	-	-	GO:0008080//N-acetyltransferase activity	GO:0009826//unidimensional cell growth;GO:0009734//auxin-activated signaling pathway;GO:0008152//metabolic process;GO:0009640//photomorphogenesis;GO:0040008//regulation of growth;GO:0009723//response to ethylene
BraA10g009940.3C	1601	0.24	1.38	2.52356	0.00958226	0.0394264	Up	gi|674932875|emb|CDY00485.1|/3.61554e-150/BnaA10g07880D [Brassica napus]	sp|Q9FGN8|DYAD_ARATH/0.0/Protein DYAD OS=Arabidopsis thaliana OX=3702 GN=DYAD PE=1 SV=2	NA	NA	NA	Bra015195,Bra022545	AT5G51330.1	-	GO:0005634//nucleus	-	GO:0007066//female meiosis sister chromatid cohesion;GO:0007275//multicellular organism development;GO:0007131//reciprocal meiotic recombination;GO:0007065//male meiosis sister chromatid cohesion
BraA01g024760.3C	2158	3.15	18.06	2.51937	2.97372e-31	2.65186e-29	Up	gi|923834435|ref|XP_013698689.1|/0/PREDICTED: uncharacterized protein LOC106402483 [Brassica napus]	sp|Q9SU71|EDSBC_ARATH/0.0/Protein EDS1B OS=Arabidopsis thaliana OX=3702 GN=EDS1B PE=1 SV=1	brp:103874137/0.0/senescence-associated carboxylesterase 101-like; K18875 enhanced disease susceptibility 1 protein	NA	NA	Bra033775,Bra033774,Bra018085	AT3G48090.1	-	GO:0009507//chloroplast;GO:0005634//nucleus	GO:0004871//signal transducer activity;GO:0004806//triglyceride lipase activity;GO:0042803//protein homodimerization activity	GO:0031348//negative regulation of defense response;GO:0009595//detection of biotic stimulus;GO:0009867//jasmonic acid mediated signaling pathway;GO:0009697//salicylic acid biosynthetic process;GO:0035304//regulation of protein dephosphorylation;GO:0009862//systemic acquired resistance, salicylic acid mediated signaling pathway;GO:0010363//regulation of plant-type hypersensitive response;GO:00103…
BraA04g028240.3C	1845	0.47	2.69	2.51687	4.01286e-05	0.000361753	Up	gi|923613019|ref|XP_013744815.1|/2.39349e-140/PREDICTED: DNA replication complex GINS protein PSF3-like isoform X1 [Brassica napus]	sp|Q8RWH3|YAK1_ARATH/6e-53/Dual specificity protein kinase YAK1 homolog OS=Arabidopsis thaliana OX=3702 GN=YAK1 PE=1 SV=1	mis:MICPUN_83368/7e-60/hypothetical protein; K18670 dual specificity protein kinase YAK1 [EC:2.7.12.1]	SPAC1687.15/1e-23/---	biological_process:GO:0006468//protein phosphorylation;molecular_function:GO:0004672//protein kinase activity;GO:0005524//ATP binding;	Bra017026,Bra004984	AT2G40120.1	-	GO:0005737//cytoplasm;GO:0005634//nucleus	GO:0005524//ATP binding;GO:0004674//protein serine/threonine kinase activity	GO:0046777//protein autophosphorylation
BraA06g035920.3C	1624	0.34	1.94	2.51245	0.00212158	0.0115228	Up	gi|685324275|ref|XP_009151756.1|/0/PREDICTED: uncharacterized protein At1g04910 [Brassica rapa] &gt;gi|674947198|emb|CDX86351.1| BnaA06g30680D [Brassica napus]	NA	eus:EUTSA_v10004241mg/0.0/hypothetical protein; K10532 heparan-alpha-glucosaminide N-acetyltransferase [EC:2.3.1.78]	all1887/4e-33/---	NA	Bra037521	AT5G47900.1	ko01100//Metabolic pathways;ko00531//Glycosaminoglycan degradation	GO:0016021//integral component of membrane;GO:0005739//mitochondrion;GO:0005634//nucleus	-	-
BraA06g010240.3C	1443	0.44	2.51	2.51211	0.000727844	0.00459297	Up	gi|685316200|ref|XP_009148714.1|/0/PREDICTED: protein FAM203A [Brassica rapa]	sp|Q9XI78|FUT8_ARATH/0.0/Probable fucosyltransferase 8 OS=Arabidopsis thaliana OX=3702 GN=FUT8 PE=2 SV=2	brp:103872105/0.0/probable fucosyltransferase 8; K13681 xyloglucan fucosyltransferase [EC:2.4.1.-]	NA	biological_process:GO:0042546//cell wall biogenesis;cellular_component:GO:0016020//membrane;molecular_function:GO:0008107//galactoside 2-alpha-L-fucosyltransferase activity;	Bra019680,Bra019681,Bra026859,Bra016709,Bra026858,Bra016711,Bra015217,Bra019679,Bra016710	AT1G14080.1	-	GO:0005794//Golgi apparatus;GO:0016021//integral component of membrane	GO:0008107//galactoside 2-alpha-L-fucosyltransferase activity	GO:0036065//fucosylation;GO:0042546//cell wall biogenesis;GO:0009651//response to salt stress
BraA06g035270.3C	900	16.68	95.09	2.51117	1.23154e-56	2.15773e-54	Up	gi|923906110|ref|XP_013723077.1|/1.04041e-27/PREDICTED: uncharacterized protein LOC106426890 [Brassica napus]	sp|Q8GXU5|SDI1_ARATH/0.0/Protein SULFUR DEFICIENCY-INDUCED 1 OS=Arabidopsis thaliana OX=3702 GN=SDI1 PE=2 SV=1	NA	NA	molecular_function:GO:0005515//protein binding;	Bra037456,Bra036158,Bra020675	AT5G48850.1	-	GO:0005634//nucleus	-	GO:0006792//regulation of sulfur utilization;GO:0010438//cellular response to sulfur starvation
BraA05g030220.3C	1521	1.5	8.51	2.5042	9.41638e-11	2.2348e-09	Up	gi|685311119|ref|XP_009146134.1|/5.25598e-47/PREDICTED: zinc finger BED domain-containing protein RICESLEEPER 2-like [Brassica rapa]	sp|B9FJG3|RSLE1_ORYSJ/2e-35/Zinc finger BED domain-containing protein RICESLEEPER 1 OS=Oryza sativa subsp. japonica OX=39947 GN=Os05g0239150 PE=3 SV=1	mtr:MTR_1g095710/1e-23/Elongation factor 1-alpha; K03231 elongation factor 1-alpha	NA	molecular_function:GO:0003677//DNA binding;GO:0003676//nucleic acid binding;GO:0046983//protein dimerization activity;	NA	AT3G17260.1	ko01100//Metabolic pathways;ko01110//Biosynthesis of secondary metabolites;ko00010//Glycolysis / Gluconeogenesis;ko00350//Tyrosine metabolism;ko00071//Fatty acid degradation;ko01220//Degradation of aromatic compounds	-	GO:0046983//protein dimerization activity;GO:0003677//DNA binding	-
BraA06g009950.3C	1903	0.2	1.13	2.49825	0.00958226	0.0394591	Up	gi|922481626|ref|XP_013638543.1|/4.65312e-62/PREDICTED: uncharacterized protein At1g04910 [Brassica oleracea var. oleracea]	sp|Q9LMX7|C78A5_ARATH/0.0/Cytochrome P450 78A5 OS=Arabidopsis thaliana OX=3702 GN=CYP78A5 PE=2 SV=1	brp:103848883/0.0/cytochrome P450 78A5; K00517	NA	biological_process:GO:0055114//oxidation-reduction process;molecular_function:GO:0005506//iron ion binding;GO:0020037//heme binding;GO:0016705//oxidoreductase activity, acting on paired donors, with incorporation or reduction of molecular oxygen;	Bra040720,Bra026892	AT1G13710.1	ko01100//Metabolic pathways;ko01110//Biosynthesis of secondary metabolites;ko00945//Stilbenoid, diarylheptanoid and gingerol biosynthesis;ko00941//Flavonoid biosynthesis;ko00903//Limonene and pinene degradation;ko00944//Flavone and flavonol biosynthesis	GO:0016021//integral component of membrane;GO:0005783//endoplasmic reticulum	GO:0016705//oxidoreductase activity, acting on paired donors, with incorporation or reduction of molecular oxygen;GO:0004497//monooxygenase activity;GO:0019825//oxygen binding;GO:0020037//heme binding;GO:0005506//iron ion binding	GO:0048437//floral organ development;GO:0010338//leaf formation;GO:0055114//oxidation-reduction process;GO:0010075//regulation of meristem growth;GO:0046622//positive regulation of organ growth;GO:0040009//regulation of growth rate;GO:0008284//positive regulation of cell proliferation
BraA07g031020.3C	2700	0.21	1.18	2.49033	0.0012464	0.00732518	Up	gi|685335360|ref|XP_009105085.1|/0/PREDICTED: uncharacterized protein LOC103831003 [Brassica rapa]	sp|P38418|LOX2_ARATH/0.0/Lipoxygenase 2, chloroplastic OS=Arabidopsis thaliana OX=3702 GN=LOX2 PE=1 SV=1	brp:103830993/0.0/lipoxygenase 2, chloroplastic-like; K00454 lipoxygenase [EC:1.13.11.12]	NA	biological_process:GO:0055114//oxidation-reduction process;molecular_function:GO:0005515//protein binding;GO:0016702//oxidoreductase activity, acting on single donors with incorporation of molecular oxygen, incorporation of two atoms of oxygen;GO:0016491//oxidoreductase activity;GO:0046872//metal ion binding;	Bra004060,Bra004057,Bra004058,Bra004059,Bra003526,Bra022535	AT3G45140.1	ko01100//Metabolic pathways;ko01110//Biosynthesis of secondary metabolites;ko00592//alpha-Linolenic acid metabolism;ko00591//Linoleic acid metabolism	GO:0009941//chloroplast envelope;GO:0009570//chloroplast stroma;GO:0009535//chloroplast thylakoid membrane	GO:0005515//protein binding;GO:0005506//iron ion binding;GO:0016165//linoleate 13S-lipoxygenase activity	GO:0009072//aromatic amino acid family metabolic process;GO:0000096//sulfur amino acid metabolic process;GO:0009611//response to wounding;GO:0016117//carotenoid biosynthetic process;GO:0009620//response to fungus;GO:0006636//unsaturated fatty acid biosynthetic process;GO:0019252//starch biosynthetic process;GO:0044272//sulfur compound biosynthetic process;GO:0030003//cellular cation homeostasis;G…
BraA09g048190.3C	813	0.79	4.43	2.48738	0.00212158	0.011527	Up	gi|685296206|ref|XP_009138958.1|/0/PREDICTED: serine/threonine-protein phosphatase PP2A-3 catalytic subunit [Brassica rapa] &gt;gi|685364712|ref|XP_009116529.1| PREDICTED: serine/threonine-protein phosphatase PP2A-3 catalytic subunit [Brassica rapa] &gt;gi|922543506|ref|XP_013599511.1| PREDICTED: serine/threonine-protein phosphatase PP2A-3 catalytic subunit-like [Brassica oleracea var. oleracea] …	sp|Q9SVX5|DRE2F_ARATH/5e-148/Dehydration-responsive element-binding protein 2F OS=Arabidopsis thaliana OX=3702 GN=DREB2F PE=1 SV=1	smo:SELMODRAFT_427925/2e-31/ABI4-2; hypothetical protein; K09286 EREBP-like factor	NA	biological_process:GO:0006355//regulation of transcription, DNA-templated;molecular_function:GO:0003677//DNA binding;GO:0003700//transcription factor activity, sequence-specific DNA binding;	Bra007341,Bra014617	AT3G57600.1	-	GO:0005634//nucleus	GO:0044212//transcription regulatory region DNA binding;GO:0043565//sequence-specific DNA binding;GO:0003700//transcription factor activity, sequence-specific DNA binding	GO:0045893//positive regulation of transcription, DNA-templated;GO:0048440//carpel development;GO:0048507//meristem development;GO:0010093//specification of floral organ identity;GO:0006950//response to stress
BraA01g030580.3C	1207	9.65	53.7	2.47632	7.71156e-46	1.08857e-43	Up	gi|685328962|ref|XP_009102603.1|/0/PREDICTED: mediator of RNA polymerase II transcription subunit 33A isoform X1 [Brassica rapa]	sp|P09789|GRP1_PETHY/3e-147/Glycine-rich cell wall structural protein 1 OS=Petunia hybrida OX=4102 GN=GRP-1 PE=1 SV=1	sot:102593556/9e-122/formin-like protein 20-like; K02184 formin 2	XF0818/2e-46/---	NA	Bra023724	AT3G23450.1	-	-	-	-
BraA02g037560.3C	834	3.31	18.41	2.47559	6.5642e-11	1.59344e-09	Up	gi|685276999|ref|XP_009129450.1|/0/PREDICTED: B2 protein-like [Brassica rapa]	NA	NA	NA	NA	Bra032992,Bra025261	AT3G27250.1	-	GO:0005634//nucleus	-	-
BraA05g001130.3C	1764	8.59	47.66	2.47205	1.272e-62	2.57732e-60	Up	gi|685303803|ref|XP_009142613.1|/0/PREDICTED: rho GTPase-activating protein 3 [Brassica rapa] &gt;gi|674953609|emb|CDX80040.1| BnaA05g01160D [Brassica napus]	sp|Q9ZUZ0|KCS13_ARATH/0.0/3-ketoacyl-CoA synthase 13 OS=Arabidopsis thaliana OX=3702 GN=HIC PE=2 SV=1	brp:103866440/0.0/3-ketoacyl-CoA synthase 13; K15397 3-ketoacyl-CoA synthase [EC:2.3.1.199]	DRA0326/2e-18/---	biological_process:GO:0008152//metabolic process;molecular_function:GO:0003824//catalytic activity;	Bra004513	AT2G46720.1	ko01110//Biosynthesis of secondary metabolites;ko04626//Plant-pathogen interaction;ko00062//Fatty acid elongation	GO:0016021//integral component of membrane;GO:0005576//extracellular region;GO:0022626//cytosolic ribosome;GO:0005783//endoplasmic reticulum	GO:0009922//fatty acid elongase activity	GO:0010025//wax biosynthetic process;GO:0000038//very long-chain fatty acid metabolic process;GO:0009805//coumarin biosynthetic process;GO:0042335//cuticle development;GO:0009416//response to light stimulus;GO:0009409//response to cold;GO:0009611//response to wounding;GO:0030497//fatty acid elongation
BraA01g039820.3C	1685	0.93	5.13	2.46366	8.19836e-08	1.29543e-06	Up	gi|685376391|ref|XP_009121141.1|/0/PREDICTED: protein phosphatase 2C 37-like [Brassica rapa]	sp|Q9SRL4|ENAS2_ARATH/0.0/Cytosolic endo-beta-N-acetylglucosaminidase 2 OS=Arabidopsis thaliana OX=3702 GN=ENGASE2 PE=1 SV=1	crb:CARUB_v10013078mg/0.0/hypothetical protein; K01227 mannosyl-glycoprotein endo-beta-N-acetylglucosaminidase [EC:3.2.1.96]	BH0785_1/4e-28/---	NA	Bra034160,Bra005854,Bra034162,Bra034164	AT3G11040.1	ko00511//Other glycan degradation	GO:0005773//vacuole;GO:0005829//cytosol	GO:0033925//mannosyl-glycoprotein endo-beta-N-acetylglucosaminidase activity	GO:0006491//N-glycan processing;GO:0006517//protein deglycosylation
BraA09g010950.3C	1860	0.33	1.82	2.4634	0.00319084	0.0161796	Up	gi|685354695|ref|XP_009112442.1|/2.49056e-47/PREDICTED: RPM1-interacting protein 4-like [Brassica rapa] &gt;gi|922564338|ref|XP_013610438.1| PREDICTED: RPM1-interacting protein 4-like [Brassica oleracea var. oleracea] &gt;gi|923699520|ref|XP_013659267.1| PREDICTED: RPM1-interacting protein 4-like [Brassica napus] &gt;gi|923826487|ref|XP_013696026.1| PREDICTED: RPM1-interacting protein 4-like [Bra…	sp|Q9SHL8|PILS5_ARATH/0.0/Protein PIN-LIKES 5 OS=Arabidopsis thaliana OX=3702 GN=PILS5 PE=2 SV=1	tcc:TCM_000039/0.0/Auxin efflux carrier family protein isoform 1; K07088 uncharacterized protein	YBR287w/6e-20/---	biological_process:GO:0055085//transmembrane transport;cellular_component:GO:0016021//integral component of membrane;	Bra037268,Bra002068	AT2G17500.4	-	GO:0016021//integral component of membrane;GO:0009507//chloroplast	GO:0009672//auxin:proton symporter activity	GO:0046482//para-aminobenzoic acid metabolic process;GO:0098655//cation transmembrane transport;GO:0009926//auxin polar transport
BraA06g038050.3C	1352	0.43	2.37	2.46248	0.00212158	0.0115291	Up	gi|685325005|ref|XP_009152059.1|/0/PREDICTED: tRNA (guanine(10)-N2)-methyltransferase homolog [Brassica rapa]	sp|Q9FLQ7|FH20_ARATH/1e-16/Formin-like protein 20 OS=Arabidopsis thaliana OX=3702 GN=FH20 PE=2 SV=3	sot:102605366/2e-13/RNA polymerase II-associated factor 1 homolog; K15174 RNA polymerase II-associated factor 1	Rv1078/2e-10/---	NA	Bra025231	-	-	-	-	-
BraA06g038690.3C	1827	8.5	46.66	2.45665	2.93552e-62	5.86808e-60	Up	gi|685325226|ref|XP_009152145.1|/0/PREDICTED: uncharacterized protein LOC103875382 [Brassica rapa]	sp|P0DI77|CIN2_ARATH/0.0/1,8-cineole synthase 2, chloroplastic OS=Arabidopsis thaliana OX=3702 GN=TPS23 PE=1 SV=1	ath:AT3G25830/0.0/TPS-CIN; 1,8-cineole synthase; K07385 1,8-cineole synthase [EC:4.2.3.108]	NA	biological_process:GO:0008152//metabolic process;molecular_function:GO:0010333//terpene synthase activity;GO:0016829//lyase activity;GO:0000287//magnesium ion binding;	Bra025164,Bra025163,Bra000568,Bra000727	AT3G25830.1	ko01100//Metabolic pathways;ko01110//Biosynthesis of secondary metabolites;ko00902//Monoterpenoid biosynthesis	GO:0009507//chloroplast	GO:0080015//sabinene synthase activity;GO:0010334//sesquiterpene synthase activity;GO:0034002//(R)-limonene synthase activity;GO:0050550//pinene synthase activity;GO:0005515//protein binding;GO:0000287//magnesium ion binding;GO:0050552//(4S)-limonene synthase activity;GO:0034768//(E)-beta-ocimene synthase activity;GO:0050551//myrcene synthase activity	GO:0048364//root development;GO:0016099//monoterpenoid biosynthetic process;GO:0043693//monoterpene biosynthetic process;GO:0050832//defense response to fungus
BraA09g042280.3C	345	3.83	21.02	2.45635	0.00135961	0.00787094	Up	gi|685363078|ref|XP_009115831.1|/0/PREDICTED: protein YLS2-like [Brassica rapa]	sp|P29448|TRXH1_ARATH/6e-75/Thioredoxin H1 OS=Arabidopsis thaliana OX=3702 GN=TRX1 PE=1 SV=1	brp:103841025/3e-80/thioredoxin H1; K03671 thioredoxin 1	CT539/5e-21/---	biological_process:GO:0006662//glycerol ether metabolic process;GO:0045454//cell redox homeostasis;molecular_function:GO:0015035//protein disulfide oxidoreductase activity;	Bra036839,Bra012872	AT3G51030.1	-	GO:0005829//cytosol;GO:0048046//apoplast	GO:0008047//enzyme activator activity;GO:0016671//oxidoreductase activity, acting on a sulfur group of donors, disulfide as acceptor;GO:0015035//protein disulfide oxidoreductase activity	GO:0045454//cell redox homeostasis;GO:0006662//glycerol ether metabolic process;GO:0043085//positive regulation of catalytic activity;GO:0055114//oxidation-reduction process
BraA08g011170.3C	1497	19.23	104.72	2.44511	4.61534e-111	1.71835e-108	Up	gi|922414335|ref|XP_013589667.1|/7.72228e-06/PREDICTED: uncharacterized protein LOC106298126 [Brassica oleracea var. oleracea] &gt;gi|923806721|ref|XP_013689359.1| PREDICTED: uncharacterized protein LOC106393175 [Brassica napus] &gt;gi|674871689|emb|CDY62704.1| BnaC01g41900D [Brassica napus]	sp|P25853|BAM5_ARATH/0.0/Beta-amylase 5 OS=Arabidopsis thaliana OX=3702 GN=BAM5 PE=2 SV=1	gmx:547931/0.0/BMY1, Gm-BamyDam, Gm-BamyKza; beta-amylase (EC:3.2.1.2); K01177 beta-amylase [EC:3.2.1.2]	NA	NA	Bra038088	AT4G15210.1	ko01100//Metabolic pathways;ko00500//Starch and sucrose metabolism	GO:0009507//chloroplast;GO:0005829//cytosol	GO:0016161//beta-amylase activity	GO:0005983//starch catabolic process;GO:0080027//response to herbivore
BraA03g023210.3C	414	5.54	30.04	2.43893	2.57238e-06	3.08447e-05	Up	gi|922445685|ref|XP_013626892.1|/0/PREDICTED: type I inositol polyphosphate 5-phosphatase 12 [Brassica oleracea var. oleracea]	sp|Q8RXL7|ARL_ARATH/2e-57/ARGOS-like protein OS=Arabidopsis thaliana OX=3702 GN=ARL PE=2 SV=1	rcu:RCOM_1452030/4e-06/glutamate receptor 2 plant, putative; K05387 glutamate receptor, ionotropic, plant	NA	NA	Bra000340,Bra037667	-	-	-	-	-
BraA01g017060.3C	1254	0.62	3.35	2.43382	0.000485622	0.00323657	Up	gi|685260822|ref|XP_009142244.1|/0/PREDICTED: gibberellic acid methyltransferase 1 isoform X1 [Brassica rapa]	sp|Q8H1R7|FDL27_ARATH/3e-178/F-box/FBD/LRR-repeat protein At4g26340 OS=Arabidopsis thaliana OX=3702 GN=At4g26340 PE=2 SV=1	NA	NA	molecular_function:GO:0005515//protein binding;	Bra026446,Bra019111	-	-	-	-	-
BraA02g010240.3C	2059	0.72	3.89	2.4337	9.34874e-07	1.21968e-05	Up	gi|685271088|ref|XP_009126583.1|/0/PREDICTED: uncharacterized protein DDB_G0273453/DDB_G0273565-like [Brassica rapa] &gt;gi|923859508|ref|XP_013706125.1| PREDICTED: P-loop NTPase domain-containing protein LPA1 homolog 1-like [Brassica napus]	sp|Q9FF55|PDI14_ARATH/0.0/Protein disulfide isomerase-like 1-4 OS=Arabidopsis thaliana OX=3702 GN=PDIL1-4 PE=1 SV=1	brp:103851496/0.0/protein disulfide isomerase-like 1-4; K09580 protein disulfide-isomerase A1 [EC:5.3.4.1]	SPAC1F5.02/6e-70/---	biological_process:GO:0045454//cell redox homeostasis;cellular_component:GO:0005783//endoplasmic reticulum;molecular_function:GO:0016853//isomerase activity;	Bra020239,Bra002464	AT5G60640.1	ko04141//Protein processing in endoplasmic reticulum	GO:0005618//cell wall;GO:0005739//mitochondrion;GO:0005774//vacuolar membrane;GO:0005788//endoplasmic reticulum lumen;GO:0005576//extracellular region;GO:0009507//chloroplast;GO:0005794//Golgi apparatus;GO:0005634//nucleus	GO:0003756//protein disulfide isomerase activity	GO:0006979//response to oxidative stress;GO:0006457//protein folding;GO:0030244//cellulose biosynthetic process;GO:0045454//cell redox homeostasis;GO:0006499//N-terminal protein myristoylation;GO:0048193//Golgi vesicle transport
BraA02g000880.3C	816	2.62	14.01	2.41882	3.34772e-08	5.66867e-07	Up	gi|685268893|ref|XP_009125492.1|/0/PREDICTED: probable receptor-like protein kinase At5g47070 [Brassica rapa]	sp|Q9LZF5|LECT6_ARATH/6e-155/Lectin-like protein OS=Arabidopsis thaliana OX=3702 GN=LLP PE=1 SV=1	egu:105042692/3e-37/L-type lectin-domain containing receptor kinase IV.1-like; K04730 interleukin-1 receptor-associated kinase 1 [EC:2.7.11.1]	NA	molecular_function:GO:0030246//carbohydrate binding;	Bra028838	AT5G03350.1	-	GO:0009505//plant-type cell wall;GO:0005886//plasma membrane;GO:0009507//chloroplast;GO:0005634//nucleus;GO:0048046//apoplast	GO:0016301//kinase activity;GO:0030246//carbohydrate binding	GO:0009627//systemic acquired resistance;GO:0071446//cellular response to salicylic acid stimulus;GO:0010200//response to chitin;GO:0016310//phosphorylation;GO:0050832//defense response to fungus;GO:0002239//response to oomycetes
BraA01g030980.3C	2343	2.02	10.8	2.4186	4.86346e-20	2.6434e-18	Up	gi|685264623|ref|XP_009110638.1|/7.97418e-88/PREDICTED: uncharacterized protein LOC103836153 [Brassica rapa]	sp|Q0WPQ2|ETR2_ARATH/0.0/Ethylene receptor 2 OS=Arabidopsis thaliana OX=3702 GN=ETR2 PE=1 SV=2	brp:103833878/0.0/ethylene receptor 2; K14509 ethylene receptor [EC:2.7.13.-]	ZbarA_1/4e-15/---	biological_process:GO:0050896//response to stimulus;GO:0000160//phosphorelay signal transduction system;GO:0007165//signal transduction;GO:0010105//negative regulation of ethylene-activated signaling pathway;cellular_component:GO:0005789//endoplasmic reticulum membrane;molecular_function:GO:0005515//protein binding;GO:0000155//phosphorelay sensor kinase activity;GO:0051740//ethylene binding;GO:00…	Bra023756	AT3G23150.1	ko04075//Plant hormone signal transduction	GO:0005789//endoplasmic reticulum membrane;GO:0016021//integral component of membrane	GO:0005515//protein binding;GO:0038199//ethylene receptor activity;GO:0000155//phosphorelay sensor kinase activity;GO:0046872//metal ion binding;GO:0004674//protein serine/threonine kinase activity;GO:0051740//ethylene binding;GO:0005524//ATP binding	GO:0018106//peptidyl-histidine phosphorylation;GO:0023014//signal transduction by protein phosphorylation;GO:0009165//nucleotide biosynthetic process;GO:0010105//negative regulation of ethylene-activated signaling pathway
BraA05g029880.3C	738	0.89	4.75	2.41605	0.00358754	0.0177914	Up	gi|685310793|ref|XP_009145984.1|/0/PREDICTED: protein NRDE2 homolog isoform X1 [Brassica rapa]	sp|Q9FFI5|NAC86_ARATH/6e-93/NAC domain-containing protein 86 OS=Arabidopsis thaliana OX=3702 GN=NAC086 PE=2 SV=1	fve:101312606/8e-19/NAC domain-containing protein 66-like; K13126 polyadenylate-binding protein	NA	biological_process:GO:0006355//regulation of transcription, DNA-templated;molecular_function:GO:0003677//DNA binding;	Bra022236	AT3G17730.1	-	GO:0005634//nucleus	GO:0003677//DNA binding;GO:0003700//transcription factor activity, sequence-specific DNA binding	GO:0006355//regulation of transcription, DNA-templated;GO:0007275//multicellular organism development
BraA05g008200.3C	4248	0.29	1.54	2.40881	1.16891e-06	1.49424e-05	Up	gi|685284487|ref|XP_009133144.1|/3.10432e-143/PREDICTED: 40S ribosomal protein S5-1-like [Brassica rapa] &gt;gi|685305577|ref|XP_009143516.1| PREDICTED: 40S ribosomal protein S5-1-like [Brassica rapa] &gt;gi|922440903|ref|XP_013625421.1| PREDICTED: 40S ribosomal protein S5-1-like [Brassica oleracea var. oleracea] &gt;gi|922466629|ref|XP_013633666.1| PREDICTED: 40S ribosomal protein S5-1-like [Bra…	sp|Q9ZUT8|AB33G_ARATH/0.0/ABC transporter G family member 33 OS=Arabidopsis thaliana OX=3702 GN=ABCG33 PE=2 SV=1	cme:CYME_CMS467C/2e-61/ATP-binding cassette, sub-family G, member 2; K05681 ATP-binding cassette, subfamily G (WHITE), member 2	YDR406w_3/1e-68/---	molecular_function:GO:0016887//ATPase activity;GO:0005524//ATP binding;	Bra005208,Bra005207,Bra017198,Bra003137	AT2G37280.1	ko03040//Spliceosome;ko02010//ABC transporters	GO:0005886//plasma membrane;GO:0016021//integral component of membrane;GO:0005634//nucleus	GO:0042626//ATPase activity, coupled to transmembrane movement of substances;GO:0005524//ATP binding	GO:0006855//drug transmembrane transport;GO:0008152//metabolic process
BraA04g029080.3C	765	2.84	14.98	2.39907	5.55748e-08	9.03546e-07	Up	gi|674864281|emb|CDY68216.1|/0/BnaAnng26530D [Brassica napus]	sp|O80674|BH106_ARATH/2e-167/Transcription factor bHLH106 OS=Arabidopsis thaliana OX=3702 GN=BHLH106 PE=2 SV=1	cam:101499336/3e-08/transcription factor MYC2-like; K13422 transcription factor MYC2	NA	molecular_function:GO:0046983//protein dimerization activity;	Bra016951,Bra004599	AT2G41130.1	ko04075//Plant hormone signal transduction	GO:0009941//chloroplast envelope;GO:0005634//nucleus	GO:0003677//DNA binding;GO:0046983//protein dimerization activity;GO:0003700//transcription factor activity, sequence-specific DNA binding	GO:0042538//hyperosmotic salinity response;GO:0006355//regulation of transcription, DNA-templated
BraA05g004090.3C	1290	1.51	7.95	2.39641	3.34772e-08	5.66545e-07	Up	gi|685304554|ref|XP_009142998.1|/0/PREDICTED: histone-lysine N-methyltransferase ASHH3 [Brassica rapa]	sp|O80582|FBK46_ARATH/0.0/F-box/kelch-repeat protein At2g44130 OS=Arabidopsis thaliana OX=3702 GN=At2g44130 PE=2 SV=2	ppp:PHYPADRAFT_169940/2e-14/hypothetical protein; K10443 kelch-like protein 2/3	NA	molecular_function:GO:0005515//protein binding;	Bra004807,Bra000342	AT2G44140.2	ko04140//Regulation of autophagy	GO:0009507//chloroplast;GO:0005634//nucleus;GO:0005829//cytosol	GO:0005515//protein binding;GO:0008234//cysteine-type peptidase activity	GO:0006508//proteolysis;GO:0006914//autophagy;GO:0015031//protein transport;GO:2000762//regulation of phenylpropanoid metabolic process
BraA07g040570.3C	1460	4.72	24.84	2.39581	3.14048e-26	2.31533e-24	Up	gi|685338791|ref|XP_009106390.1|/0/PREDICTED: probable methyltransferase PMT10 [Brassica rapa]	sp|P06525|ADH1_ARATH/0.0/Alcohol dehydrogenase class-P OS=Arabidopsis thaliana OX=3702 GN=ADH1 PE=1 SV=2	brp:103832166/0.0/adh1; alcohol dehydrogenase class-P; K18857 alcohol dehydrogenase class-P [EC:1.1.1.1]	STM1627/5e-135/---	biological_process:GO:0055114//oxidation-reduction process;	Bra015693,Bra003690,Bra019844	AT1G77120.1	ko01100//Metabolic pathways;ko01110//Biosynthesis of secondary metabolites;ko00010//Glycolysis / Gluconeogenesis;ko00350//Tyrosine metabolism;ko00071//Fatty acid degradation;ko01220//Degradation of aromatic compounds	GO:0005829//cytosol;GO:0005794//Golgi apparatus;GO:0005886//plasma membrane	GO:0008270//zinc ion binding;GO:0004022//alcohol dehydrogenase (NAD) activity	GO:0001666//response to hypoxia;GO:0009862//systemic acquired resistance, salicylic acid mediated signaling pathway;GO:0009651//response to salt stress;GO:0045333//cellular respiration;GO:0046686//response to cadmium ion;GO:0010310//regulation of hydrogen peroxide metabolic process
BraA03g054010.3C	873	2.17	11.41	2.39453	2.27412e-07	3.34327e-06	Up	gi|685293567|ref|XP_009137676.1|/0/PREDICTED: protein PELOTA 1 [Brassica rapa] &gt;gi|685293569|ref|XP_009137677.1| PREDICTED: protein PELOTA 1 [Brassica rapa] &gt;gi|685293571|ref|XP_009137678.1| PREDICTED: protein PELOTA 1 [Brassica rapa]	sp|Q9STN7|BOB2_ARATH/6e-167/Protein BOBBER 2 OS=Arabidopsis thaliana OX=3702 GN=BOB2 PE=2 SV=1	ath:AT2G27280/3e-23/Coiled-coil domain-containing protein 55; K13206 coiled-coil domain-containing protein 55	NA	NA	Bra040837,Bra026300,Bra029071,Bra022654,Bra040836	AT4G27890.1	-	GO:0005737//cytoplasm	-	GO:0007275//multicellular organism development
BraA03g003120.3C	993	1.23	6.46	2.39288	2.68894e-05	0.000253289	Up	gi|674952608|emb|CDX81062.1|/1.45814e-57/BnaC03g03160D [Brassica napus]	sp|Q9FLR1|MYB29_ARATH/2e-162/Transcription factor MYB29 OS=Arabidopsis thaliana OX=3702 GN=MYB29 PE=1 SV=1	brp:103855740/0.0/transcription factor MYB29-like; K09422 myb proto-oncogene protein, plant	ECU11g1690/2e-28/---	molecular_function:GO:0003677//DNA binding;	Bra005949,Bra035929,Bra009245	AT5G07690.1	ko04626//Plant-pathogen interaction	GO:0005634//nucleus	GO:0003677//DNA binding;GO:0003682//chromatin binding;GO:0003700//transcription factor activity, sequence-specific DNA binding	GO:0010439//regulation of glucosinolate biosynthetic process;GO:0009611//response to wounding;GO:0010438//cellular response to sulfur starvation;GO:0009414//response to water deprivation;GO:0009751//response to salicylic acid;GO:0050832//defense response to fungus;GO:0009625//response to insect;GO:0006355//regulation of transcription, DNA-templated;GO:0009753//response to jasmonic acid;GO:0009739…
BraA03g021890.3C	1131	2.46	12.91	2.39176	7.49334e-11	1.79991e-09	Up	gi|923836870|ref|XP_013699427.1|/8.91999e-50/PREDICTED: uncharacterized protein LOC106403128 [Brassica napus]	sp|Q9SLG8|SSL2_ARATH/0.0/Protein STRICTOSIDINE SYNTHASE-LIKE 2 OS=Arabidopsis thaliana OX=3702 GN=SSL2 PE=2 SV=1	crb:CARUB_v10022329mg/1e-51/hypothetical protein; K01757 strictosidine synthase [EC:4.3.3.2]	PA1293/7e-38/---	biological_process:GO:0009058//biosynthetic process;molecular_function:GO:0016844//strictosidine synthase activity;	Bra000222,Bra004613	AT2G41290.1	ko01100//Metabolic pathways;ko01110//Biosynthesis of secondary metabolites;ko00901//Indole alkaloid biosynthesis	GO:0005576//extracellular region;GO:0005783//endoplasmic reticulum;GO:0005886//plasma membrane;GO:0005634//nucleus	GO:0008270//zinc ion binding;GO:0003677//DNA binding;GO:0016844//strictosidine synthase activity;GO:0016887//ATPase activity;GO:0016788//hydrolase activity, acting on ester bonds;GO:0005524//ATP binding;GO:0003678//DNA helicase activity	GO:0010264//myo-inositol hexakisphosphate biosynthetic process;GO:2000023//regulation of lateral root development;GO:0009736//cytokinin-activated signaling pathway;GO:0008283//cell proliferation;GO:0009733//response to auxin;GO:0045892//negative regulation of transcription, DNA-templated;GO:0009821//alkaloid biosynthetic process;GO:0009788//negative regulation of abscisic acid-activated signaling…
BraA05g037480.3C	342	88.49	463.48	2.38892	3.96818e-51	6.25356e-49	Up	gi|685312806|ref|XP_009146975.1|/0/PREDICTED: UDP-arabinopyranose mutase 3-like [Brassica rapa]	sp|Q9LDB4|NLTP6_ARATH/8e-57/Non-specific lipid-transfer protein 6 OS=Arabidopsis thaliana OX=3702 GN=LTP6 PE=3 SV=1	NA	NA	biological_process:GO:0006869//lipid transport;molecular_function:GO:0008289//lipid binding;	Bra029719,Bra001345	-	-	-	-	-
BraA04g028930.3C	1843	2	10.46	2.38681	7.61044e-18	3.50893e-16	Up	gi|685302449|ref|XP_009141929.1|/0/PREDICTED: N-terminal kinase-like protein [Brassica rapa]	sp|F4IIZ9|SCAB2_ARATH/0.0/Stomatal closure-related actin-binding protein 2 OS=Arabidopsis thaliana OX=3702 GN=SCAB2 PE=2 SV=1	obr:102717018/2e-145/uncharacterized LOC102717018; K05868 cyclin B	SP1247/2e-06/---	molecular_function:GO:0003779//actin binding;	Bra016967,Bra004588,Bra003242	AT2G40820.1	-	GO:0005856//cytoskeleton;GO:0005737//cytoplasm;GO:0005634//nucleus;GO:0005886//plasma membrane	GO:0003779//actin binding	-
BraA08g011600.3C	1656	0.34	1.77	2.38014	0.00358754	0.0177973	Up	gi|685385880|ref|XP_009124845.1|/0/PREDICTED: uncharacterized protein LOC103849885 isoform X1 [Brassica rapa]	sp|Q9LNG5|PPP7L_ARATH/3e-14/Serine/threonine-protein phosphatase 7 long form homolog OS=Arabidopsis thaliana OX=3702 GN=MAIL3 PE=2 SV=1	mtr:MTR_5g072460/6e-13/Ubiquitin-activating enzyme E1; K03178 ubiquitin-activating enzyme E1 [EC:6.2.1.45]	NA	NA	Bra038047	-	-	-	-	-
BraA07g027560.3C	1014	1.23	6.39	2.37716	2.27412e-07	3.34657e-06	Up	gi|674965875|emb|CDX68118.1|/0/BnaA07g21580D [Brassica napus]	sp|Q94CH6|EXL3_ARATH/0.0/GDSL esterase/lipase EXL3 OS=Arabidopsis thaliana OX=3702 GN=EXL3 PE=2 SV=1	cic:CICLE_v10027727mg/2e-70/hypothetical protein; K00679 phospholipid:diacylglycerol acyltransferase [EC:2.3.1.158]	all3634/7e-09/---	molecular_function:GO:0016788//hydrolase activity, acting on ester bonds;	Bra003736,Bra015802	AT1G75900.1	ko01100//Metabolic pathways;ko01110//Biosynthesis of secondary metabolites;ko00906//Carotenoid biosynthesis;ko00511//Other glycan degradation	GO:0005576//extracellular region	GO:0016298//lipase activity;GO:0016746//transferase activity, transferring acyl groups;GO:0052689//carboxylic ester hydrolase activity	GO:0019761//glucosinolate biosynthetic process;GO:0016042//lipid catabolic process;GO:0019953//sexual reproduction
BraA07g017300.3C	972	0.84	4.36	2.37587	0.000814986	0.00506983	Up	gi|685331327|ref|XP_009103506.1|/0/PREDICTED: uncharacterized protein LOC103829585 [Brassica rapa] &gt;gi|685331330|ref|XP_009103507.1| PREDICTED: uncharacterized protein LOC103829585 [Brassica rapa] &gt;gi|685331332|ref|XP_009103508.1| PREDICTED: uncharacterized protein LOC103829585 [Brassica rapa]	sp|Q9LVR5|MCU3_ARATH/0.0/Calcium uniporter protein 3, mitochondrial OS=Arabidopsis thaliana OX=3702 GN=At5g66650 PE=2 SV=1	NA	NA	NA	Bra012088,Bra031816,Bra037158	AT5G66650.1	-	GO:0005743//mitochondrial inner membrane;GO:0016021//integral component of membrane;GO:0009507//chloroplast	GO:0015292//uniporter activity	GO:0010200//response to chitin;GO:0070588//calcium ion transmembrane transport
BraA01g033080.3C	1550	44.45	230.35	2.37357	2.69642e-268	2.76941e-265	Up	gi|685264589|ref|XP_009110337.1|/1.74219e-156/PREDICTED: protein NDR1-like [Brassica rapa]	sp|Q84WU2|UBP13_ARATH/1e-14/Ubiquitin carboxyl-terminal hydrolase 13 OS=Arabidopsis thaliana OX=3702 GN=UBP13 PE=1 SV=1	jcu:105629014/6e-58/MATH domain-containing protein At5g43560-like; K10523 speckle-type POZ protein	NA	molecular_function:GO:0005515//protein binding;	Bra040903,Bra035787,Bra040904,Bra001787	AT3G20370.1	-	GO:0009506//plasmodesma;GO:0016020//membrane;GO:0005576//extracellular region	-	-
BraA09g015830.3C	607	105.36	545.48	2.3722	4.46842e-170	2.66184e-167	Up	NA	sp|P43393|K501_ACTDE/2e-17/Fruit protein pKIWI501 OS=Actinidia deliciosa OX=3627 GN=pKIWI501 PE=2 SV=1	bvg:104891849/3e-17/glutamic acid-rich protein; K17046 protein DEK	YPO0507/3e-21/---	NA	Bra027042	-	-	-	-	-
BraA07g026640.3C	663	2.4	12.4	2.36923	1.06831e-05	0.000111297	Up	gi|685336570|ref|XP_009105567.1|/7.08693e-26/PREDICTED: uncharacterized protein LOC103831427 [Brassica rapa]	sp|Q9M9F1|GSTUN_ARATH/2e-140/Glutathione S-transferase U23 OS=Arabidopsis thaliana OX=3702 GN=GSTU23 PE=1 SV=1	brp:103830526/1e-161/glutathione S-transferase U23; K00799 glutathione S-transferase [EC:2.5.1.18]	NMB1953/3e-14/---	molecular_function:GO:0005515//protein binding;	Bra003647	AT1G78320.1	ko00480//Glutathione metabolism	GO:0005737//cytoplasm	GO:0004364//glutathione transferase activity	GO:0009407//toxin catabolic process;GO:0046256//2,4,6-trinitrotoluene catabolic process;GO:0006749//glutathione metabolic process
BraA01g036400.3C	1176	0.67	3.45	2.36436	0.000814986	0.00507089	Up	gi|685265529|ref|XP_009115151.1|/0/PREDICTED: putative pentatricopeptide repeat-containing protein At3g15930 [Brassica rapa]	sp|Q9ZQG9|E1314_ARATH/8e-115/Glucan endo-1,3-beta-glucosidase 14 OS=Arabidopsis thaliana OX=3702 GN=At2g27500 PE=2 SV=2	crb:CARUB_v10012467mg/7e-64/hypothetical protein; K19619 tyrosyl-DNA phosphodiesterase 2 [EC:3.1.4.-]	NA	NA	Bra021137,Bra027207	AT3G15800.1	-	GO:0031225//anchored component of membrane;GO:0016021//integral component of membrane	GO:0004553//hydrolase activity, hydrolyzing O-glycosyl compounds	GO:0005975//carbohydrate metabolic process
BraA09g002980.3C	1056	1.53	7.86	2.361	1.55334e-06	1.94233e-05	Up	gi|688954978|ref|NP_001288919.1|/2.08642e-95/light-regulated protein-like [Brassica rapa] &gt;gi|923687045|ref|XP_013655410.1| PREDICTED: light-regulated protein-like [Brassica napus] &gt;gi|157849690|gb|ABV89628.1| light regulated protein-like protein [Brassica rapa]	sp|Q9LJF5|DRB3_ARATH/1e-165/Double-stranded RNA-binding protein 3 OS=Arabidopsis thaliana OX=3702 GN=DRB3 PE=1 SV=1	smo:SELMODRAFT_446247/7e-06/hypothetical protein; K14442 ATP-dependent RNA helicase DHX36 [EC:3.6.4.13]	NA	NA	Bra039103,Bra032962	AT3G26932.2	ko03018//RNA degradation	-	GO:0003725//double-stranded RNA binding;GO:0005515//protein binding	GO:0035196//production of miRNAs involved in gene silencing by miRNA;GO:0010267//production of ta-siRNAs involved in RNA interference;GO:0051607//defense response to virus
BraA03g039680.3C	1725	0.33	1.69	2.35649	0.00358754	0.0177943	Up	gi|685289560|ref|XP_009135724.1|/0/PREDICTED: phosphoribosylaminoimidazole-succinocarboxamide synthase, chloroplastic-like isoform X1 [Brassica rapa] &gt;gi|685289562|ref|XP_009135726.1| PREDICTED: phosphoribosylaminoimidazole-succinocarboxamide synthase, chloroplastic-like isoform X1 [Brassica rapa]	sp|Q9LU36|4CL4_ARATH/0.0/4-coumarate--CoA ligase 4 OS=Arabidopsis thaliana OX=3702 GN=4CL4 PE=1 SV=1	brp:103859897/0.0/4-coumarate--CoA ligase 4; K01904 4-coumarate--CoA ligase [EC:6.2.1.12]	BH3104/2e-79/---	biological_process:GO:0008152//metabolic process;molecular_function:GO:0003824//catalytic activity;	Bra001819,Bra031263,Bra031265,Bra001820,Bra031262	AT3G21230.1	ko01100//Metabolic pathways;ko01110//Biosynthesis of secondary metabolites;ko00940//Phenylpropanoid biosynthesis;ko00130//Ubiquinone and other terpenoid-quinone biosynthesis;ko00360//Phenylalanine metabolism	GO:0016021//integral component of membrane	GO:0016207//4-coumarate-CoA ligase activity;GO:0005524//ATP binding	GO:0052542//defense response by callose deposition;GO:0009805//coumarin biosynthetic process;GO:0009611//response to wounding;GO:0009963//positive regulation of flavonoid biosynthetic process
BraA10g032280.3C	4889	0.43	2.2	2.35509	9.12984e-09	1.68067e-07	Up	gi|685380178|ref|XP_009122768.1|/9.00678e-50/PREDICTED: uncharacterized protein LOC103847439 [Brassica rapa] &gt;gi|923731735|ref|XP_013668293.1| PREDICTED: uncharacterized protein LOC106372595 [Brassica napus]	sp|A0A1P8BH59|PICBP_ARATH/0.0/Calmodulin binding protein PICBP OS=Arabidopsis thaliana OX=3702 GN=PICBP PE=2 SV=1	aly:ARALYDRAFT_495653/2e-11/hypothetical protein; K17046 protein DEK	NA	molecular_function:GO:0005516//calmodulin binding;	Bra009493	AT5G04020.1	-	GO:0005634//nucleus;GO:0005886//plasma membrane	GO:0005516//calmodulin binding	-
BraA06g001750.3C	1666	0.45	2.3	2.35364	0.000814986	0.00507195	Up	gi|685314120|ref|XP_009147659.1|/0/PREDICTED: probable 2-oxoglutarate-dependent dioxygenase AOP1 [Brassica rapa]	sp|Q38824|IAA6_ARATH/8e-97/Auxin-responsive protein IAA6 OS=Arabidopsis thaliana OX=3702 GN=IAA6 PE=1 SV=2	brp:103871179/6e-146/auxin-responsive protein IAA6; K14484 auxin-responsive protein IAA	NA	biological_process:GO:0006355//regulation of transcription, DNA-templated;cellular_component:GO:0005634//nucleus;molecular_function:GO:0005515//protein binding;	Bra018993	AT1G52830.1	ko01100//Metabolic pathways;ko04075//Plant hormone signal transduction;ko00510//N-Glycan biosynthesis	GO:0005634//nucleus	GO:0046983//protein dimerization activity;GO:0003700//transcription factor activity, sequence-specific DNA binding	GO:0009734//auxin-activated signaling pathway;GO:0006355//regulation of transcription, DNA-templated;GO:0009704//de-etiolation
BraA09g019470.3C	966	3.4	17.35	2.35133	1.26138e-11	3.32774e-10	Up	gi|685358746|ref|XP_009114005.1|/0/PREDICTED: probable WRKY transcription factor 49 [Brassica rapa]	NA	NA	NA	NA	Bra027460	AT5G42860.1	-	GO:0005886//plasma membrane;GO:0005634//nucleus	-	-
BraA07g011910.3C	1052	2.88	14.67	2.34873	5.0787e-11	1.24297e-09	Up	gi|685329812|ref|XP_009102947.1|/0/PREDICTED: transcription factor bHLH54-like [Brassica rapa] &gt;gi|923670841|ref|XP_013650622.1| PREDICTED: transcription factor bHLH54-like [Brassica napus]	sp|Q9C7F7|LTPG1_ARATH/8e-85/Non-specific lipid transfer protein GPI-anchored 1 OS=Arabidopsis thaliana OX=3702 GN=LTPG1 PE=2 SV=1	smo:SELMODRAFT_408131/4e-06/hypothetical protein; K14684 solute carrier family 25 (mitochondrial phosphate transporter), member 23/24/25/41	NA	NA	Bra030067,Bra032857,Bra010912	AT1G27950.1	-	GO:0009505//plant-type cell wall;GO:0046658//anchored component of plasma membrane;GO:0005783//endoplasmic reticulum	GO:0008289//lipid binding	GO:0050832//defense response to fungus;GO:0006869//lipid transport;GO:0042335//cuticle development
BraA04g018780.3C	2681	0.61	3.1	2.34539	2.27412e-07	3.34492e-06	Up	gi|685299774|ref|XP_009140629.1|/0/PREDICTED: deSI-like protein At4g17486 [Brassica rapa] &gt;gi|923610166|ref|XP_013743929.1| PREDICTED: deSI-like protein At4g17486 [Brassica napus]	sp|Q9SXB3|Y1112_ARATH/0.0/G-type lectin S-receptor-like serine/threonine-protein kinase At1g11280 OS=Arabidopsis thaliana OX=3702 GN=At1g11280 PE=2 SV=1	mdm:103410473/1e-51/G-type lectin S-receptor-like serine/threonine-protein kinase RKS1; K05349 beta-glucosidase [EC:3.2.1.21]	NA	NA	Bra034257,Bra007792,Bra031434,Bra025932	AT1G11280.4	ko04626//Plant-pathogen interaction	GO:0016021//integral component of membrane;GO:0005886//plasma membrane	GO:0005516//calmodulin binding;GO:0004674//protein serine/threonine kinase activity;GO:0005524//ATP binding;GO:0030246//carbohydrate binding	GO:0006468//protein phosphorylation;GO:0048544//recognition of pollen
BraA09g061910.3C	1712	0.44	2.23	2.34147	0.000814986	0.00506877	Up	gi|674927128|emb|CDY06321.1|/0/BnaA09g48820D [Brassica napus]	sp|F4JSE7|EDR2_ARATH/1e-08/Protein ENHANCED DISEASE RESISTANCE 2 OS=Arabidopsis thaliana OX=3702 GN=EDR2 PE=2 SV=1	NA	NA	NA	Bra031710,Bra019937,Bra027846,Bra029423	AT1G10410.1	-	GO:0005634//nucleus	-	GO:0006865//amino acid transport
BraA05g036370.3C	1935	1.92	9.73	2.34133	1.79696e-14	6.37173e-13	Up	gi|923735189|ref|XP_013669522.1|/0/PREDICTED: putative FBD-associated F-box protein At1g05080 [Brassica napus]	sp|P32826|SCP49_ARATH/0.0/Serine carboxypeptidase-like 49 OS=Arabidopsis thaliana OX=3702 GN=SCPL49 PE=2 SV=2	brp:103870470/0.0/serine carboxypeptidase-like 49; K16298 serine carboxypeptidase-like clade IV [EC:3.4.16.-]	SPAC19G12.10c_2/2e-83/---	biological_process:GO:0006508//proteolysis;molecular_function:GO:0004185//serine-type carboxypeptidase activity;	Bra029836,Bra034110,Bra001359	AT3G10410.1	-	GO:0005576//extracellular region;GO:0005829//cytosol;GO:0005773//vacuole	GO:0004185//serine-type carboxypeptidase activity	GO:0006508//proteolysis
BraA02g034920.3C	624	1.86	9.39	2.33582	0.000314806	0.00222034	Up	gi|923641713|ref|XP_013641476.1|/1.48303e-31/PREDICTED: RNA pseudouridine synthase 4, mitochondrial, partial [Brassica napus]	sp|Q9STY5|PMI11_ARATH/3e-36/Pectinesterase inhibitor 11 OS=Arabidopsis thaliana OX=3702 GN=PMEI11 PE=2 SV=1	gmx:100784642/5e-15/pectinesterase 3-like; K01051 pectinesterase [EC:3.1.1.11]	NA	molecular_function:GO:0004857//enzyme inhibitor activity;	Bra026646,Bra017437,Bra024869	AT2G01610.1	ko01100//Metabolic pathways;ko00500//Starch and sucrose metabolism;ko00040//Pentose and glucuronate interconversions	GO:0005576//extracellular region;GO:0005739//mitochondrion	GO:0046910//pectinesterase inhibitor activity	GO:0043086//negative regulation of catalytic activity
BraA09g048620.3C	1499	0.32	1.61	2.33092	0.00554936	0.0253509	Up	gi|685364856|ref|XP_009116588.1|/0/PREDICTED: pirin-1 [Brassica rapa]	sp|Q9M2P2|MTPC3_ARATH/0.0/Putative metal tolerance protein C3 OS=Arabidopsis thaliana OX=3702 GN=MTPC3 PE=3 SV=2	mtr:MTR_3g082050/4e-15/Zinc transporter; K14709 solute carrier family 39 (zinc transporter), member 1/2/3	PAB0462/4e-18/---	biological_process:GO:0006812//cation transport;GO:0055085//transmembrane transport;cellular_component:GO:0016021//integral component of membrane;molecular_function:GO:0008324//cation transmembrane transporter activity;	Bra007377,Bra014588,Bra003316	AT3G58060.1	-	GO:0016021//integral component of membrane;GO:0005634//nucleus	GO:0005385//zinc ion transmembrane transporter activity;GO:0015562//efflux transmembrane transporter activity	GO:0071577//zinc II ion transmembrane transport;GO:0061088//regulation of sequestering of zinc ion;GO:0010043//response to zinc ion
BraA03g045240.3C	471	2.81	14	2.31678	0.00052022	0.00343184	Up	gi|685291185|ref|XP_009136542.1|/0/PREDICTED: myosin heavy chain kinase B-like [Brassica rapa] &gt;gi|923601413|ref|XP_013741245.1| PREDICTED: myosin heavy chain kinase B-like [Brassica napus]	NA	NA	NA	NA	Bra012887,Bra036862,Bra010578,Bra017789	-	-	-	-	-
BraA06g044460.3C	837	0.76	3.77	2.31049	0.00602262	0.0271259	Up	gi|685327223|ref|XP_009101943.1|/0/PREDICTED: probable protein phosphatase 2C 64 isoform X2 [Brassica rapa]	NA	NA	SPAC140.02/7e-07/---	NA	Bra033602,Bra010697	-	-	-	-	-
BraA10g018910.3C	1482	5.41	26.8	2.30853	1.9677e-27	1.53024e-25	Up	gi|685375232|ref|XP_009120726.1|/0/PREDICTED: L-ascorbate oxidase [Brassica rapa]	sp|Q39152|FACR1_ARATH/0.0/Fatty acyl-CoA reductase 1 OS=Arabidopsis thaliana OX=3702 GN=FAR1 PE=1 SV=1	brp:103845537/0.0/fatty acyl-CoA reductase 1; K13356 alcohol-forming fatty acyl-CoA reductase [EC:1.2.1.84]	Rv0101_4/2e-07/---	NA	Bra002416,Bra020195,Bra019464	AT5G22500.1	ko04146//Peroxisome;ko00073//Cutin, suberine and wax biosynthesis	GO:0009507//chloroplast;GO:0005886//plasma membrane;GO:0005634//nucleus	GO:0080019//fatty-acyl-CoA reductase (alcohol-forming) activity;GO:0005515//protein binding;GO:0008270//zinc ion binding;GO:0016627//oxidoreductase activity, acting on the CH-CH group of donors;GO:0050062//long-chain-fatty-acyl-CoA reductase activity;GO:0003700//transcription factor activity, sequence-specific DNA binding	GO:0045893//positive regulation of transcription, DNA-templated;GO:0009611//response to wounding;GO:0035336//long-chain fatty-acyl-CoA metabolic process;GO:0010345//suberin biosynthetic process;GO:0009651//response to salt stress;GO:0010018//far-red light signaling pathway;GO:0009556//microsporogenesis;GO:0055114//oxidation-reduction process;GO:0042753//positive regulation of circadian rhythm
BraA04g013870.3C	813	0.79	3.91	2.30724	0.00602262	0.0271218	Up	gi|685298600|ref|XP_009140073.1|/0/PREDICTED: pentatricopeptide repeat-containing protein At5g41170, mitochondrial [Brassica rapa]	NA	NA	NA	NA	Bra025510	-	-	-	-	-
BraA04g027730.3C	855	0.74	3.66	2.30625	0.00602262	0.0271054	Up	gi|685302183|ref|XP_009141800.1|/0/PREDICTED: probable membrane-associated kinase regulator 4 [Brassica rapa]	sp|Q1PEP5|NUCL2_ARATH/7e-10/Nucleolin 2 OS=Arabidopsis thaliana OX=3702 GN=NUCL2 PE=1 SV=1	aly:ARALYDRAFT_660353/4e-14/hypothetical protein; K14826 FK506-binding nuclear protein [EC:5.2.1.8]	NA	molecular_function:GO:0003676//nucleic acid binding;	Bra017073,Bra036099,Bra021647	-	-	-	-	-
BraA01g016470.3C	417	2.05	10.12	2.30351	0.0100299	0.0409121	Up	gi|685260358|ref|XP_009139526.1|/1.89941e-155/PREDICTED: pathogenesis-related protein PR-1 [Brassica rapa]	sp|Q9SW07|GDU2_ARATH/1e-74/Protein GLUTAMINE DUMPER 2 OS=Arabidopsis thaliana OX=3702 GN=GDU2 PE=2 SV=1	smo:SELMODRAFT_444691/3e-11/hypothetical protein; K13128 zinc finger CCHC domain-containing protein 8	NA	NA	Bra013917,Bra019142	AT4G25760.1	-	GO:0016020//membrane;GO:0005634//nucleus	-	GO:0080143//regulation of amino acid export
BraA04g026270.3C	1025	0.59	2.91	2.30223	0.00602262	0.0271177	Up	gi|685301832|ref|XP_009141615.1|/0/PREDICTED: transcription factor RAX2-like [Brassica rapa] &gt;gi|923810882|ref|XP_013690853.1| PREDICTED: transcription factor RAX2 [Brassica napus]	sp|Q8VYK4|NFYB8_ARATH/3e-92/Nuclear transcription factor Y subunit B-8 OS=Arabidopsis thaliana OX=3702 GN=NFYB8 PE=1 SV=1	sot:102579916/1e-76/nuclear transcription factor Y subunit B-10-like; K08065 nuclear transcription Y subunit beta	YBL021c/2e-38/---	molecular_function:GO:0046982//protein heterodimerization activity;	Bra017209,Bra023095,Bra006991	AT2G37060.3	ko01100//Metabolic pathways;ko00230//Purine metabolism;ko00240//Pyrimidine metabolism;ko03420//Nucleotide excision repair;ko03030//DNA replication;ko03410//Base excision repair	GO:0005634//nucleus	GO:0043565//sequence-specific DNA binding;GO:0003700//transcription factor activity, sequence-specific DNA binding;GO:0046982//protein heterodimerization activity	GO:0006355//regulation of transcription, DNA-templated
BraA07g026770.3C	1056	0.76	3.74	2.29897	0.00135961	0.00787247	Up	gi|567120075|ref|XP_006390039.1|/4.16416e-77/hypothetical protein EUTSA_v10019341mg [Eutrema salsugineum] &gt;gi|685334039|ref|XP_009104594.1| PREDICTED: 60S ribosomal protein L30-2 [Brassica rapa] &gt;gi|922500121|ref|XP_013587874.1| PREDICTED: 60S ribosomal protein L30-2 [Brassica oleracea var. oleracea] &gt;gi|922508161|ref|XP_013590582.1| PREDICTED: 60S ribosomal protein L30-2 [Brassica olera…	sp|Q9SGS5|Y1607_ARATH/2e-06/Uncharacterized protein At1g76070 OS=Arabidopsis thaliana OX=3702 GN=At1g76070 PE=1 SV=1	ota:Ot17g01620/4e-11/Protein required for actin cytoskeleton organization and cell cycle progression (ISS); K14856 protein SDA1	NA	NA	Bra003658,Bra015629,Bra008346	AT1G78110.1	-	GO:0005634//nucleus;GO:0005886//plasma membrane	-	-
BraA08g021330.3C	966	0.64	3.14	2.29462	0.00602262	0.0271013	Up	gi|685346846|ref|XP_009109393.1|/2.79792e-99/PREDICTED: EPIDERMAL PATTERNING FACTOR-like protein 2 [Brassica rapa]	sp|F4JRB0|HHO5_ARATH/1e-156/Transcription factor HHO5 OS=Arabidopsis thaliana OX=3702 GN=HHO5 PE=1 SV=1	fve:101306455/5e-12/two-component response regulator ARR12; K14491 two-component response regulator ARR-B family	NA	molecular_function:GO:0003677//DNA binding;	Bra010581,Bra011720	AT4G37180.1	ko04075//Plant hormone signal transduction	GO:0016021//integral component of membrane;GO:0005634//nucleus	GO:0003677//DNA binding;GO:0003700//transcription factor activity, sequence-specific DNA binding;GO:0003682//chromatin binding	GO:0006355//regulation of transcription, DNA-templated
BraA01g030720.3C	2238	4.68	22.96	2.29454	8.52636e-34	8.11366e-32	Up	gi|923806208|ref|XP_013689154.1|/0/PREDICTED: uncharacterized protein LOC106392929 [Brassica napus]	sp|Q4FE47|XB35_ARATH/0.0/Putative E3 ubiquitin-protein ligase XBAT35 OS=Arabidopsis thaliana OX=3702 GN=XBAT35 PE=2 SV=1	ppp:PHYPADRAFT_182911/9e-68/hypothetical protein; K01931 protein neuralized [EC:2.3.2.27]	SPAC732.01/9e-16/---	molecular_function:GO:0005515//protein binding;	Bra023739,Bra014934,Bra028419,Bra012197,Bra016488,Bra026209,Bra001359	AT3G23280.1	-	GO:0005737//cytoplasm;GO:0005634//nucleus	GO:0016874//ligase activity;GO:0004842//ubiquitin-protein transferase activity;GO:0008270//zinc ion binding	GO:0016567//protein ubiquitination
BraA09g036440.3C	1020	96.09	471.18	2.29382	1.34708e-287	1.60491e-284	Up	gi|685358052|ref|XP_009113728.1|/0/PREDICTED: U-box domain-containing protein 45-like [Brassica rapa]	sp|Q9FZA2|AGP31_ARATH/0.0/Non-classical arabinogalactan protein 31 OS=Arabidopsis thaliana OX=3702 GN=AGP31 PE=1 SV=1	vcn:VOLCADRAFT_88258/3e-33/hypothetical protein; K01180 endo-1,3(4)-beta-glucanase [EC:3.2.1.6]	Rv3876/1e-19/---	NA	Bra032889,Bra030083	AT1G28290.1	-	GO:0005576//extracellular region;GO:0009506//plasmodesma;GO:0009505//plant-type cell wall;GO:0005886//plasma membrane	-	GO:0009753//response to jasmonic acid
BraA06g017950.3C	1062	3.6	17.47	2.27881	1.40934e-12	4.06363e-11	Up	gi|685318895|ref|XP_009149792.1|/0/PREDICTED: uncharacterized protein LOC103873113 [Brassica rapa] &gt;gi|923644676|ref|XP_013642444.1| PREDICTED: coiled-coil domain-containing protein SCD2 isoform X2 [Brassica napus] &gt;gi|923915016|ref|XP_013727056.1| PREDICTED: coiled-coil domain-containing protein SCD2 isoform X1 [Brassica napus]	sp|Q9SMU8|PER34_ARATH/0.0/Peroxidase 34 OS=Arabidopsis thaliana OX=3702 GN=PER34 PE=1 SV=1	brp:103873087/0.0/peroxidase 34-like; K00430 peroxidase [EC:1.11.1.7]	NA	biological_process:GO:0006979//response to oxidative stress;GO:0055114//oxidation-reduction process;molecular_function:GO:0020037//heme binding;GO:0004601//peroxidase activity;	Bra018007,Bra018006,Bra029933,Bra039816	AT3G49120.1	ko01100//Metabolic pathways;ko01110//Biosynthesis of secondary metabolites;ko00940//Phenylpropanoid biosynthesis	GO:0005829//cytosol;GO:0009505//plant-type cell wall;GO:0005774//vacuolar membrane;GO:0005794//Golgi apparatus;GO:0048046//apoplast	GO:0046872//metal ion binding;GO:0004601//peroxidase activity;GO:0020037//heme binding	GO:0006979//response to oxidative stress;GO:0042744//hydrogen peroxide catabolic process;GO:0055114//oxidation-reduction process;GO:0042742//defense response to bacterium;GO:0009416//response to light stimulus;GO:0009826//unidimensional cell growth;GO:0009735//response to cytokinin;GO:0050832//defense response to fungus;GO:0052033//pathogen-associated molecular pattern dependent induction by symb…
BraA03g061100.3C	2052	0.54	2.62	2.27854	4.47416e-05	0.000396734	Up	gi|923919296|ref|XP_013728982.1|/0/PREDICTED: BTB/POZ domain-containing protein NPY5-like [Brassica napus] &gt;gi|674903461|emb|CDY29566.1| BnaA03g54110D [Brassica napus]	sp|F4JSV3|EDA40_ARATH/0.0/Probable E3 ubiquitin-protein ligase EDA40 OS=Arabidopsis thaliana OX=3702 GN=EDA40 PE=2 SV=1	NA	NA	NA	Bra017859	AT4G37890.1	-	GO:0009506//plasmodesma;GO:0005886//plasma membrane;GO:0005634//nucleus	GO:0004842//ubiquitin-protein transferase activity;GO:0008270//zinc ion binding	GO:0010197//polar nucleus fusion
BraA08g021050.3C	1866	12.76	61.83	2.27668	3.85144e-79	1.02424e-76	Up	gi|923691089|ref|XP_013656609.1|/0/PREDICTED: disease resistance protein TAO1-like isoform X4 [Brassica napus]	sp|Q70E96|AL3F1_ARATH/0.0/Aldehyde dehydrogenase family 3 member F1 OS=Arabidopsis thaliana OX=3702 GN=ALDH3F1 PE=2 SV=2	brp:103834979/0.0/aldehyde dehydrogenase family 3 member F1-like; K00128 aldehyde dehydrogenase (NAD+) [EC:1.2.1.3]	SA1736/7e-125/---	biological_process:GO:0008152//metabolic process;GO:0055114//oxidation-reduction process;GO:0006081//cellular aldehyde metabolic process;molecular_function:GO:0004030//aldehyde dehydrogenase [NAD(P)+] activity;GO:0016491//oxidoreductase activity;	Bra017753,Bra011674,Bra010553	AT4G36250.1	ko01100//Metabolic pathways;ko01110//Biosynthesis of secondary metabolites;ko00040//Pentose and glucuronate interconversions;ko00010//Glycolysis / Gluconeogenesis;ko00903//Limonene and pinene degradation;ko00620//Pyruvate metabolism;ko00380//Tryptophan metabolism;ko00053//Ascorbate and aldarate metabolism;ko00071//Fatty acid degradation;ko00561//Glycerolipid metabolism;ko00330//Arginine and proli…	GO:0016020//membrane;GO:0005783//endoplasmic reticulum	GO:0004028//3-chloroallyl aldehyde dehydrogenase activity;GO:0004030//aldehyde dehydrogenase [NAD(P)+] activity;GO:0004029//aldehyde dehydrogenase (NAD) activity	GO:0019722//calcium-mediated signaling;GO:0009612//response to mechanical stimulus;GO:0042631//cellular response to water deprivation;GO:0006081//cellular aldehyde metabolic process;GO:0055114//oxidation-reduction process
BraA04g023360.3C	2280	0.24	1.16	2.27302	0.00602262	0.0271095	Up	gi|685301071|ref|XP_009141242.1|/0/PREDICTED: uncharacterized protein LOC103865199 isoform X3 [Brassica rapa]	sp|Q8RX83|CSLB3_ARATH/0.0/Cellulose synthase-like protein B3 OS=Arabidopsis thaliana OX=3702 GN=CSLB3 PE=2 SV=1	bvg:104901723/1e-125/cellulose synthase A catalytic subunit 7 [UDP-forming]; K10999 cellulose synthase A [EC:2.4.1.12]	alr3757/2e-17/---	biological_process:GO:0030244//cellulose biosynthetic process;cellular_component:GO:0016020//membrane;molecular_function:GO:0016760//cellulose synthase (UDP-forming) activity;	Bra021797,Bra034890,Bra021796,Bra021798	AT2G32530.1	-	GO:0016021//integral component of membrane;GO:0000139//Golgi membrane	GO:0016760//cellulose synthase (UDP-forming) activity	GO:0030244//cellulose biosynthetic process;GO:0071555//cell wall organization;GO:0000041//transition metal ion transport
BraA07g026050.3C	489	1.59	7.67	2.2702	0.0100299	0.0408841	Up	gi|685333835|ref|XP_009104505.1|/0/PREDICTED: protein ASPARTIC PROTEASE IN GUARD CELL 2-like [Brassica rapa]	sp|Q9SAG8|DNAJ8_ARATH/3e-113/Chaperone protein dnaJ 8, chloroplastic OS=Arabidopsis thaliana OX=3702 GN=ATJ8 PE=2 SV=1	pop:POPTR_0015s04950g/2e-10/POPTRDRAFT_575039; hypothetical protein; K03686 molecular chaperone DnaJ	aq_703/1e-10/---	NA	Bra003592,Bra035143,Bra008430	AT1G80920.1	-	GO:0005634//nucleus;GO:0009570//chloroplast stroma	GO:0051082//unfolded protein binding;GO:0051087//chaperone binding	GO:0042026//protein refolding;GO:0009416//response to light stimulus
BraA04g012570.3C	606	3.49	16.81	2.26802	2.88622e-06	3.41406e-05	Up	gi|922503819|ref|XP_013589074.1|/2.50526e-38/PREDICTED: uncharacterized protein LOC106297368 [Brassica oleracea var. oleracea]	NA	NA	PA4388/6e-06/---	molecular_function:GO:0048037//cofactor binding;	Bra025612	-	-	-	-	-
BraA02g039280.3C	498	1.55	7.44	2.26303	0.0100299	0.0409009	Up	gi|685277455|ref|XP_009129678.1|/0/PREDICTED: WAT1-related protein At3g30340-like [Brassica rapa] &gt;gi|923826882|ref|XP_013696155.1| PREDICTED: WAT1-related protein At3g30340-like [Brassica napus] &gt;gi|674886698|emb|CDY45904.1| BnaAnng07850D [Brassica napus]	NA	NA	NA	NA	Bra020728,Bra037527	AT5G47830.1	-	GO:0005739//mitochondrion;GO:0005634//nucleus	-	GO:0006457//protein folding;GO:0009644//response to high light intensity;GO:0042542//response to hydrogen peroxide;GO:0009408//response to heat
BraA04g005810.3C	612	63.19	302.93	2.26122	4.37394e-91	1.35706e-88	Up	gi|923605547|ref|XP_013742547.1|/0/PREDICTED: fructose-1,6-bisphosphatase, chloroplastic [Brassica napus] &gt;gi|674957418|emb|CDX76171.1| BnaA04g04350D [Brassica napus]	sp|Q43748|NLTP_BETVU/7e-07/Non-specific lipid-transfer protein OS=Beta vulgaris OX=161934 GN=IWF1' PE=3 SV=1	smo:SELMODRAFT_408131/2e-08/hypothetical protein; K14684 solute carrier family 25 (mitochondrial phosphate transporter), member 23/24/25/41	NA	NA	Bra014853	-	-	-	-	-
BraA01g044030.3C	2616	1.38	6.59	2.25561	3.51556e-13	1.08621e-11	Up	gi|685266312|ref|XP_009119081.1|/2.22702e-140/PREDICTED: ADP-ribosylation factor 1-like 2 [Brassica rapa] &gt;gi|923926444|ref|XP_013732179.1| PREDICTED: ADP-ribosylation factor 1-like 2 [Brassica napus] &gt;gi|674909762|emb|CDY23463.1| BnaC04g49910D [Brassica napus]	sp|F4IYF8|SYHC_ARATH/0.0/Histidine--tRNA ligase, cytoplasmic OS=Arabidopsis thaliana OX=3702 GN=At3g02760 PE=2 SV=1	brp:103843343/0.0/histidine--tRNA ligase-like; K01892 histidyl-tRNA synthetase [EC:6.1.1.21]	SPBC2G2.12/4e-131/---	cellular_component:GO:0005737//cytoplasm;molecular_function:GO:0003824//catalytic activity;	Bra021434,Bra001061,Bra021413	AT3G02760.1	ko00970//Aminoacyl-tRNA biosynthesis	GO:0005829//cytosol	GO:0005524//ATP binding;GO:0004821//histidine-tRNA ligase activity	GO:0006427//histidyl-tRNA aminoacylation
BraA07g027130.3C	2918	0.31	1.48	2.25526	0.000314806	0.00222087	Up	gi|923664819|ref|XP_013648720.1|/0/PREDICTED: SKP1-interacting partner 15 isoform X1 [Brassica napus] &gt;gi|923664823|ref|XP_013648721.1| PREDICTED: SKP1-interacting partner 15 isoform X2 [Brassica napus]	sp|Q6NQK0|TOL4_ARATH/6e-133/TOM1-like protein 4 OS=Arabidopsis thaliana OX=3702 GN=TOL4 PE=1 SV=1	NA	NA	biological_process:GO:0006886//intracellular protein transport;cellular_component:GO:0005622//intracellular;	Bra003695,Bra015704,Bra015703	AT1G76970.1	-	GO:0005795//Golgi stack	GO:0008565//protein transporter activity	GO:0031348//negative regulation of defense response;GO:0009697//salicylic acid biosynthetic process;GO:0006891//intra-Golgi vesicle-mediated transport;GO:0010363//regulation of plant-type hypersensitive response;GO:0010200//response to chitin;GO:0006612//protein targeting to membrane;GO:0050832//defense response to fungus;GO:0043069//negative regulation of programmed cell death;GO:0009863//salicy…
BraA09g040010.3C	549	7.15	34.13	2.25503	6.44214e-10	1.38541e-08	Up	gi|923791177|ref|XP_013684335.1|/1.39047e-87/PREDICTED: peptidyl-prolyl cis-trans isomerase CYP38, chloroplastic-like [Brassica napus]	sp|Q941R6|MLP31_ARATH/9e-80/MLP-like protein 31 OS=Arabidopsis thaliana OX=3702 GN=MLP31 PE=2 SV=2	gmx:100776813/2e-08/probable ribose-5-phosphate isomerase-like; K01807 ribose 5-phosphate isomerase A [EC:5.3.1.6]	NA	biological_process:GO:0006952//defense response;GO:0009607//response to biotic stimulus;	Bra024564	-	-	-	-	-
BraA07g011590.3C	720	2.77	13.2	2.25258	2.76344e-06	3.28055e-05	Up	gi|685329722|ref|XP_009102911.1|/8.48726e-70/PREDICTED: uncharacterized protein LOC103829011 [Brassica rapa] &gt;gi|923677585|ref|XP_013652569.1| PREDICTED: uncharacterized protein LOC106357439 [Brassica napus]	sp|Q9C7S6|WSCP_ARATH/5e-33/Cysteine protease inhibitor WSCP OS=Arabidopsis thaliana OX=3702 GN=WSCP PE=1 SV=1	NA	NA	molecular_function:GO:0004866//endopeptidase inhibitor activity;	Bra030100	-	-	-	-	-
BraA03g025570.3C	2871	0.19	0.9	2.24393	0.00602262	0.02713	Up	gi|685286050|ref|XP_009133944.1|/0/PREDICTED: UDP-glycosyltransferase 76D1 [Brassica rapa]	sp|O82318|Y2579_ARATH/0.0/Probably inactive leucine-rich repeat receptor-like protein kinase At2g25790 OS=Arabidopsis thaliana OX=3702 GN=At2g25790 PE=2 SV=1	aly:ARALYDRAFT_473063/7e-151/hypothetical protein; K00924	alr0124_1/6e-33/---	biological_process:GO:0006468//protein phosphorylation;molecular_function:GO:0005524//ATP binding;GO:0005515//protein binding;GO:0004672//protein kinase activity;	Bra000555	AT2G25790.1	-	GO:0016021//integral component of membrane;GO:0005783//endoplasmic reticulum;GO:0005886//plasma membrane	GO:0004674//protein serine/threonine kinase activity;GO:0005524//ATP binding	GO:0009733//response to auxin;GO:0006468//protein phosphorylation;GO:0009741//response to brassinosteroid;GO:0007169//transmembrane receptor protein tyrosine kinase signaling pathway
BraA07g042580.3C	1061	1.21	5.71	2.23848	7.41198e-05	0.000621525	Up	gi|685339655|ref|XP_009106718.1|/2.68072e-152/PREDICTED: uncharacterized protein LOC103832458 [Brassica rapa]	sp|A0JPZ8|AP2L3_ARATH/6e-155/AP2-like ethylene-responsive transcription factor At1g79700 OS=Arabidopsis thaliana OX=3702 GN=At1g79700 PE=2 SV=1	brp:103832437/0.0/AP2-like ethylene-responsive transcription factor At1g79700; K09285 AP2-like factor, ANT lineage	NA	biological_process:GO:0007275//multicellular organism development;GO:0006355//regulation of transcription, DNA-templated;molecular_function:GO:0003677//DNA binding;GO:0003700//transcription factor activity, sequence-specific DNA binding;	Bra035137,Bra026082	AT1G79700.2	-	GO:0005634//nucleus	GO:0000981//RNA polymerase II transcription factor activity, sequence-specific DNA binding;GO:0003677//DNA binding	GO:0009873//ethylene-activated signaling pathway;GO:0045723//positive regulation of fatty acid biosynthetic process;GO:1901959//positive regulation of cutin biosynthetic process;GO:0006357//regulation of transcription from RNA polymerase II promoter;GO:0007275//multicellular organism development
BraA02g021420.3C	1163	4.77	22.48	2.23658	3.84156e-17	1.68762e-15	Up	gi|685273846|ref|XP_009127962.1|/4.19486e-137/PREDICTED: LOB domain-containing protein 7 [Brassica rapa]	sp|Q67YC0|PPSP1_ARATH/5e-168/Inorganic pyrophosphatase 1 OS=Arabidopsis thaliana OX=3702 GN=PS2 PE=1 SV=1	brp:103852818/0.0/inorganic pyrophosphatase 1; K13248 pyridoxal phosphate phosphatase PHOSPHO2 [EC:3.1.3.74]	CAC1625/1e-06/---	molecular_function:GO:0016791//phosphatase activity;	Bra008066,Bra016025,Bra016591	AT1G73010.1	ko01100//Metabolic pathways;ko00750//Vitamin B6 metabolism	GO:0005887//integral component of plasma membrane;GO:0005798//Golgi-associated vesicle;GO:0005634//nucleus	GO:0004175//endopeptidase activity;GO:0046872//metal ion binding;GO:0052731//phosphocholine phosphatase activity;GO:0004427//inorganic diphosphatase activity;GO:0052732//phosphoethanolamine phosphatase activity	GO:0016036//cellular response to phosphate starvation;GO:0007219//Notch signaling pathway;GO:0019375//galactolipid biosynthetic process;GO:0045892//negative regulation of transcription, DNA-templated;GO:0016311//dephosphorylation;GO:0051262//protein tetramerization;GO:0035556//intracellular signal transduction
BraA06g032990.3C	2297	2.03	9.56	2.23553	1.48246e-09	3.05783e-08	Up	gi|674945429|emb|CDX88229.1|/6.01606e-173/BnaA06g28200D [Brassica napus]	sp|Q9XGZ0|MAOP3_ARATH/0.0/NADP-dependent malic enzyme 3 OS=Arabidopsis thaliana OX=3702 GN=NADP-ME3 PE=1 SV=1	brp:103874433/0.0/NADP-dependent malic enzyme 3; K00029 malate dehydrogenase (oxaloacetate-decarboxylating)(NADP+) [EC:1.1.1.40]	STM1566/9e-148/---	biological_process:GO:0055114//oxidation-reduction process;molecular_function:GO:0004470//malic enzyme activity;GO:0004471//malate dehydrogenase (decarboxylating) (NAD+) activity;GO:0051287//NAD binding;	Bra009866,Bra023336,Bra006107	AT5G25880.1	ko01100//Metabolic pathways;ko01200//Carbon metabolism;ko00620//Pyruvate metabolism;ko00710//Carbon fixation in photosynthetic organisms	GO:0005774//vacuolar membrane;GO:0048046//apoplast;GO:0009507//chloroplast;GO:0005618//cell wall;GO:0005829//cytosol;GO:0009506//plasmodesma;GO:0005886//plasma membrane	GO:0051287//NAD binding;GO:0008948//oxaloacetate decarboxylase activity;GO:0004473//malate dehydrogenase (decarboxylating) (NADP+) activity;GO:0004471//malate dehydrogenase (decarboxylating) (NAD+) activity;GO:0046872//metal ion binding;GO:0016652//oxidoreductase activity, acting on NAD(P)H, NAD(P) as acceptor	GO:0007010//cytoskeleton organization;GO:0006094//gluconeogenesis;GO:0010363//regulation of plant-type hypersensitive response;GO:0010498//proteasomal protein catabolic process;GO:0006612//protein targeting to membrane;GO:0048767//root hair elongation;GO:0006108//malate metabolic process;GO:0009051//pentose-phosphate shunt, oxidative branch;GO:0006970//response to osmotic stress;GO:0046686//respo…
BraA07g042780.3C	1005	10.05	47.17	2.23067	3.36286e-26	2.46706e-24	Up	gi|685339704|ref|XP_009106737.1|/0/PREDICTED: uncharacterized protein LOC103832476 [Brassica rapa]	sp|Q9SAI4|NIP61_ARATH/0.0/Aquaporin NIP6-1 OS=Arabidopsis thaliana OX=3702 GN=NIP6-1 PE=1 SV=1	brp:103832459/0.0/aquaporin NIP6-1; K09874 aquaporin NIP	AF1426/3e-29/---	NA	Bra035156,Bra008442	AT1G80760.1	-	GO:0016021//integral component of membrane;GO:0005886//plasma membrane	GO:0046715//borate transmembrane transporter activity;GO:0015204//urea transmembrane transporter activity;GO:0015168//glycerol transmembrane transporter activity;GO:0015250//water channel activity	GO:0034219//carbohydrate transmembrane transport;GO:0010264//myo-inositol hexakisphosphate biosynthetic process;GO:0035445//borate transmembrane transport;GO:0071918//urea transmembrane transport;GO:0015793//glycerol transport;GO:0080029//cellular response to boron-containing substance levels
BraA04g025320.3C	585	3.26	15.29	2.22964	1.86578e-05	0.000183226	Up	gi|685301611|ref|XP_009141499.1|/0/PREDICTED: protein Brevis radix-like 1 [Brassica rapa] &gt;gi|923700501|ref|XP_013659519.1| PREDICTED: protein Brevis radix-like 1 [Brassica napus]	sp|Q9ZQP3|ERF38_ARATH/2e-97/Ethylene-responsive transcription factor ERF038 OS=Arabidopsis thaliana OX=3702 GN=ERF038 PE=2 SV=1	csv:101219745/1e-49/ethylene-responsive transcription factor TINY-like; K09286 EREBP-like factor	NA	biological_process:GO:0006355//regulation of transcription, DNA-templated;molecular_function:GO:0003677//DNA binding;GO:0003700//transcription factor activity, sequence-specific DNA binding;	Bra017302,Bra040092	-	-	-	-	-
BraA06g034950.3C	849	0.73	3.42	2.22803	0.00554936	0.0253587	Up	gi|685324109|ref|XP_009151692.1|/0/PREDICTED: pentatricopeptide repeat-containing protein At5g48910 [Brassica rapa]	NA	NA	NA	NA	Bra037433,Bra020659	-	-	-	-	-
BraA05g032950.3C	1439	8.25	38.64	2.22763	1.33335e-36	1.40332e-34	Up	gi|923696123|ref|XP_013658187.1|/0/PREDICTED: zinc finger BED domain-containing protein RICESLEEPER 2-like [Brassica napus]	sp|Q24JJ8|GLO3_ARATH/0.0/Peroxisomal (S)-2-hydroxy-acid oxidase GLO3 OS=Arabidopsis thaliana OX=3702 GN=GLO3 PE=2 SV=1	brp:103870064/0.0/peroxisomal (S)-2-hydroxy-acid oxidase GLO3-like; K11517 (S)-2-hydroxy-acid oxidase [EC:1.1.3.15]	all0170/5e-94/---	biological_process:GO:0055114//oxidation-reduction process;molecular_function:GO:0016491//oxidoreductase activity;GO:0003824//catalytic activity;GO:0010181//FMN binding;	Bra027370,Bra021535,Bra001536,Bra021533,Bra036980	AT3G14130.1	ko01100//Metabolic pathways;ko01110//Biosynthesis of secondary metabolites;ko01200//Carbon metabolism;ko04146//Peroxisome;ko00630//Glyoxylate and dicarboxylate metabolism	GO:0005777//peroxisome	GO:0052853//long-chain-(S)-2-hydroxy-long-chain-acid oxidase activity;GO:0052854//medium-chain-(S)-2-hydroxy-acid oxidase activity;GO:0052852//very-long-chain-(S)-2-hydroxy-acid oxidase activity;GO:0010181//FMN binding	GO:0055114//oxidation-reduction process;GO:0042742//defense response to bacterium;GO:0009854//oxidative photosynthetic carbon pathway;GO:0010204//defense response signaling pathway, resistance gene-independent;GO:0050665//hydrogen peroxide biosynthetic process
BraA03g057620.3C	1314	0.74	3.46	2.22517	0.00052022	0.0034326	Up	gi|923706475|ref|XP_013661172.1|/2.90821e-50/PREDICTED: uncharacterized protein At3g60930, chloroplastic-like [Brassica napus]	sp|P48731|ATH1_ARATH/0.0/Homeobox protein ATH1 OS=Arabidopsis thaliana OX=3702 GN=ATH1 PE=1 SV=1	bdi:100844103/2e-38/homeobox protein BEL1 homolog; K16670 homeobox protein Meis2	NA	biological_process:GO:0006355//regulation of transcription, DNA-templated;molecular_function:GO:0003677//DNA binding;	Bra037031,Bra011403	AT4G32980.1	-	GO:0005576//extracellular region;GO:0005634//nucleus	GO:0005515//protein binding;GO:0043565//sequence-specific DNA binding;GO:0042626//ATPase activity, coupled to transmembrane movement of substances;GO:0003700//transcription factor activity, sequence-specific DNA binding	GO:0010103//stomatal complex morphogenesis;GO:0045893//positive regulation of transcription, DNA-templated;GO:0009072//aromatic amino acid family metabolic process;GO:0000096//sulfur amino acid metabolic process;GO:0090470//shoot organ boundary specification;GO:0016117//carotenoid biosynthetic process;GO:0006636//unsaturated fatty acid biosynthetic process;GO:0010227//floral organ abscission;GO:0…
[truncated: 1,485 more rows]

## Sheet: s2 DG DEGs
GeneID	Length	Before flowering	After flowering	log2FoldChange(5-129/3-129)	Pvalue	FDR	Before Flowering VS After Flowering	Nr	Swissprot	KEGG	COG	GO	Brassica_rapa1.5_geneid	tair_transcript	tair_Pathway	tair_GO Component	tair_GO Function	tair_GO Process
[truncated: 12,509 more rows]

## Sheet: s3 Par DEGs
GeneID	Length	1-268-Expression	2-268-Expression	log2FoldChange(2-268/1-268)	Pvalue	FDR	Before Flowering VS After Flowering	Nr	Swissprot	KEGG	COG	GO	Brassica_rapa1.5_geneid	tair_transcript	tair_Pathway	tair_GO Component	tair_GO Function	tair_GO Process
[truncated: 12,366 more rows]

## Sheet: s4 BrJMJs expression
Gene	Subspecies	Before (FPKM)	After (FPKM)	log2FoldChange(After/Before)	P values
BraA09g034060.3C	PC	0.01	0.08	3	0.976568
	DG	0.97	0.13	-2.899	0.0714088
	Par	undetected	undetected
BraA09g034100.3C	PC	0.01	0.08	3	0.976568
	DG	0.97	0.13	-2.899	0.0714088
	Par	undetected	undetected
[truncated: 3 more rows]

## Sheet: Mapping information
Mapping information of the RNA sequencing samples
[truncated: 19 more rows]
