# Supplementary material for: Temperature-dependent jumonji demethylase modulates flowering time by targeting H3K36me2/3 in Brassica rapa
Source: Nat Commun. 2024 Jun 28;15:5470. doi: 10.1038/s41467-024-49721-z (PMC11211497; doi:10.1038/s41467-024-49721-z)
Supplement: Supplementary file 9 — Supplementary Data 6 [file 41467_2024_49721_MOESM9_ESM.xlsx]

## Sheet: BrJMJ18 ChIP-seq+ Par RNA seq
Supplementary Data 6. Candidate BrJMJ18 binding genes screened by ChIP-seq and RNA-seq
Gene ID	Par RNA-seq Before flowering VS After flowering	chr	start	end	length	abs_summit	pileup	#NAME?	fold_enrichment	#NAME?	name	GeneFeature	GeneInside	Gene	GO	KEGG	NR
BraA01g000030.3C	Up	A01	9172	9397	226	9245	15	3.82176	2.51567	2.20299	H2_peak_2	BraA01g000030.3C:exon;BraA01g000020.3C:Promoter	BraA01g000030.3C:A01:8704-9661:-:377	BraA01g000030.3C(BraA01g000030.3C)	50;GO:0003333,biological_process amino acid transmembrane transport;GO:0003674,molecular_function molecular_function;GO:0005215,molecular_function transporter activity;GO:0005342,molecular_function organic acid transmembrane transporter activity;GO:0005575,cellular_component cellular_component;GO:0005622,cellular_component intracellular;GO:0005623,cellular_component cell;GO:0005737,cellular_compo…	NA	XP_013595228.1 PREDICTED: amino acid transporter ANTL2 [Brassica oleracea var. oleracea]
BraA01g000030.3C	Up	A01	9907	10099	193	10068	15	3.61667	2.42572	2.01456	H2_peak_3	BraA01g000030.3C:Promoter	BraA01g000030.3C:A01:8704-9661:-:-341	BraA01g000030.3C(BraA01g000030.3C)	50;GO:0003333,biological_process amino acid transmembrane transport;GO:0003674,molecular_function molecular_function;GO:0005215,molecular_function transporter activity;GO:0005342,molecular_function organic acid transmembrane transporter activity;GO:0005575,cellular_component cellular_component;GO:0005622,cellular_component intracellular;GO:0005623,cellular_component cell;GO:0005737,cellular_compo…	NA	XP_013595228.1 PREDICTED: amino acid transporter ANTL2 [Brassica oleracea var. oleracea]
BraA01g000060.3C	Up	A01	15174	15379	206	15295	19	6.25069	3.24555	3.96611	H2_peak_4	BraA01g000060.3C:Promoter	BraA01g000060.3C:A01:16132-19645:+:-856	BraA01g000060.3C(BraA01g000060.3C)	NA	NA	XP_013618716.1 PREDICTED: cellulose synthase-like protein D4 [Brassica oleracea var. oleracea]
BraA01g000060.3C	Up	A01	16378	16498	121	16419	14	3.50179	2.43416	1.91218	H2_peak_5	BraA01g000060.3C:exon	BraA01g000060.3C:A01:16132-19645:+:305	BraA01g000060.3C(BraA01g000060.3C)	NA	NA	XP_013618716.1 PREDICTED: cellulose synthase-like protein D4 [Brassica oleracea var. oleracea]
BraA01g000060.3C	Up	A01	17111	17314	204	17185	17	3.82936	2.40366	2.20843	H2_peak_6	BraA01g000060.3C:exon	BraA01g000060.3C:A01:16132-19645:+:1080	BraA01g000060.3C(BraA01g000060.3C)	NA	NA	XP_013618716.1 PREDICTED: cellulose synthase-like protein D4 [Brassica oleracea var. oleracea]
BraA01g000060.3C	Up	A01	17443	17802	360	17482	15	3.14019	2.22023	1.69558	H2_peak_7	BraA01g000060.3C:exon	BraA01g000060.3C:A01:16132-19645:+:1490	BraA01g000060.3C(BraA01g000060.3C)	NA	NA	XP_013618716.1 PREDICTED: cellulose synthase-like protein D4 [Brassica oleracea var. oleracea]
BraA01g000060.3C	Up	A01	18875	19302	428	19119	19	6.25069	3.24555	3.96611	H2_peak_8	BraA01g000060.3C:exon	BraA01g000060.3C:A01:16132-19645:+:2956	BraA01g000060.3C(BraA01g000060.3C)	NA	NA	XP_013618716.1 PREDICTED: cellulose synthase-like protein D4 [Brassica oleracea var. oleracea]
BraA01g000100.3C	Down	A01	35677	36203	527	36037	20	4.5487	2.51952	2.65546	H2_peak_14	intergenic	BraA01g000100.3C:A01:33187-33706:-:-2233	BraA01g000100.3C(BraA01g000100.3C)	NA	NA	XP_013697590.1 chromatin-remodeling complex subunit ies6-like [Brassica napus]
BraA01g000120.3C	Up	A01	76839	77490	652	77355	20	6.86616	3.40783	4.47784	H2_peak_17	BraA01g000120.3C:exon	BraA01g000120.3C:A01:76646-77787:-:623	BraA01g000120.3C(BraA01g000120.3C)	6;GO:0005575,cellular_component cellular_component;GO:0005618,cellular_component cell wall;GO:0005623,cellular_component cell;GO:0030312,cellular_component external encapsulating structure;GO:0044464,cellular_component cell part;GO:0071944,cellular_component cell periphery	NA	XP_013737099.1 proline-rich protein 4-like [Brassica napus]
BraA01g000130.3C	Up	A01	80796	81168	373	81062	14	3.50179	2.43416	1.91218	H2_peak_18	BraA01g000130.3C:Promoter	BraA01g000130.3C:A01:79509-79806:-:-1175	BraA01g000130.3C(BraA01g000130.3C)	NA	SAUR; SAUR family protein; K14488	XP_009133442.1 PREDICTED: auxin-induced protein X15-like [Brassica rapa]
BraA01g000160.3C	Up	A01	93618	93952	335	93837	21	6.82566	3.30315	4.47784	H2_peak_20	BraA01g000160.3C:exon	BraA01g000160.3C:A01:93334-94966:+:450	BraA01g000160.3C(BraA01g000160.3C)	13;GO:0005575,cellular_component cellular_component;GO:0005622,cellular_component intracellular;GO:0005623,cellular_component cell;GO:0005737,cellular_component cytoplasm;GO:0009507,cellular_component chloroplast;GO:0009536,cellular_component plastid;GO:0043226,cellular_component organelle;GO:0043227,cellular_component membrane-bounded organelle;GO:0043229,cellular_component intracellular organel…	purF, PPAT; amidophosphoribosyltransferase [EC:2.4.2.14]; K00764	XP_009135653.1 PREDICTED: amidophosphoribosyltransferase 3, chloroplastic [Brassica rapa]
BraA01g000160.3C	Up	A01	94111	95309	1199	94470	21	5.86008	2.9378	3.67505	H2_peak_21	BraA01g000160.3C:exon	BraA01g000160.3C:A01:93334-94966:+:1375	BraA01g000160.3C(BraA01g000160.3C)	13;GO:0005575,cellular_component cellular_component;GO:0005622,cellular_component intracellular;GO:0005623,cellular_component cell;GO:0005737,cellular_component cytoplasm;GO:0009507,cellular_component chloroplast;GO:0009536,cellular_component plastid;GO:0043226,cellular_component organelle;GO:0043227,cellular_component membrane-bounded organelle;GO:0043229,cellular_component intracellular organel…	purF, PPAT; amidophosphoribosyltransferase [EC:2.4.2.14]; K00764	XP_009135653.1 PREDICTED: amidophosphoribosyltransferase 3, chloroplastic [Brassica rapa]
BraA01g000190.3C	Up	A01	102743	102957	215	102874	17	5.08225	2.921	3.04533	H2_peak_22	BraA01g000190.3C:exon	BraA01g000190.3C:A01:101157-104774:-:1924	BraA01g000190.3C(BraA01g000190.3C)	60;GO:0000166,molecular_function nucleotide binding;GO:0003674,molecular_function molecular_function;GO:0003774,molecular_function motor activity;GO:0003777,molecular_function microtubule motor activity;GO:0003824,molecular_function catalytic activity;GO:0005488,molecular_function binding;GO:0005524,molecular_function ATP binding;GO:0005575,cellular_component cellular_component;GO:0005622,cellula…	NA	CDY41952.1 BnaA01g05240D [Brassica napus]
BraA01g000240.3C	Up	A01	126540	126681	142	126635	13	3.02588	2.27189	1.59195	H2_peak_23	BraA01g000240.3C:exon	BraA01g000240.3C:A01:126435-129380:+:175	BraA01g000240.3C(BraA01g000240.3C)	90;GO:0001101,biological_process response to acid chemical;GO:0002376,biological_process immune system process;GO:0005575,cellular_component cellular_component;GO:0005622,cellular_component intracellular;GO:0005623,cellular_component cell;GO:0005737,cellular_component cytoplasm;GO:0005739,cellular_component mitochondrion;GO:0006082,biological_process organic acid metabolic process;GO:0006725,biol…	NA	XP_009146306.1 PREDICTED: protein DETOXIFICATION 47, chloroplastic [Brassica rapa]
BraA01g000240.3C	Up	A01	127602	127721	120	127655	15	4.00406	2.59644	2.2611	H2_peak_24	BraA01g000240.3C:exon	BraA01g000240.3C:A01:126435-129380:+:1226	BraA01g000240.3C(BraA01g000240.3C)	90;GO:0001101,biological_process response to acid chemical;GO:0002376,biological_process immune system process;GO:0005575,cellular_component cellular_component;GO:0005622,cellular_component intracellular;GO:0005623,cellular_component cell;GO:0005737,cellular_component cytoplasm;GO:0005739,cellular_component mitochondrion;GO:0006082,biological_process organic acid metabolic process;GO:0006725,biol…	NA	XP_009146306.1 PREDICTED: protein DETOXIFICATION 47, chloroplastic [Brassica rapa]
BraA01g000260.3C	Up	A01	140535	140714	180	140626	15	4.00406	2.59644	2.2611	H2_peak_26	BraA01g000260.3C:intron	BraA01g000260.3C:A01:137554-142089:+:3070	BraA01g000260.3C(BraA01g000260.3C)	225;GO:0000323,cellular_component lytic vacuole;GO:0000325,cellular_component plant-type vacuole;GO:0000331,cellular_component contractile vacuole;GO:0003674,molecular_function molecular_function;GO:0003824,molecular_function catalytic activity;GO:0005215,molecular_function transporter activity;GO:0005488,molecular_function binding;GO:0005515,molecular_function protein binding;GO:0005575,cellular…	ATPeV0A, ATP6N; V-type H+-transporting ATPase subunit a; K02154	RID77093.1 hypothetical protein BRARA_A00026 [Brassica rapa]
BraA01g000270.3C	Down	A01	145039	145255	217	145106	16	4.5313	2.75872	2.64101	H2_peak_27	BraA01g000270.3C:Promoter	BraA01g000270.3C:A01:143037-144359:-:-787	BraA01g000270.3C(BraA01g000270.3C)	NA	CTSF; cathepsin F [EC:3.4.22.41]; K01373	XP_009150026.1 PREDICTED: cysteine protease RD19A [Brassica rapa]
BraA01g000370.3C	Down	A01	167470	167783	314	167667	19	6.25069	3.24555	3.96611	H2_peak_36	BraA01g000370.3C:exon	BraA01g000370.3C:A01:167299-167801:+:327	BraA01g000370.3C(BraA01g000370.3C)	141;GO:0000947,biological_process amino acid catabolic process to alcohol via Ehrlich pathway;GO:0000955,biological_process amino acid catabolic process via Ehrlich pathway;GO:0003674,molecular_function molecular_function;GO:0003824,molecular_function catalytic activity;GO:0004022,molecular_function alcohol dehydrogenase (NAD) activity;GO:0005488,molecular_function binding;GO:0005515,molecular_fu…	adhP; alcohol dehydrogenase, propanol-preferring [EC:1.1.1.1]; K13953	XP_009113224.1 PREDICTED: uncharacterized protein LOC103838228 [Brassica rapa]
BraA01g000390.3C	Down	A01	171634	171758	125	171642	14	3.50179	2.43416	1.91218	H2_peak_38	BraA01g000390.3C:Promoter	BraA01g000390.3C:A01:172681-177321:+:-985	BraA01g000390.3C(BraA01g000390.3C)	88;GO:0000226,biological_process microtubule cytoskeleton organization;GO:0000271,biological_process polysaccharide biosynthetic process;GO:0000278,biological_process mitotic cell cycle;GO:0000281,biological_process mitotic cytokinesis;GO:0000910,biological_process cytokinesis;GO:0003674,molecular_function molecular_function;GO:0003824,molecular_function catalytic activity;GO:0005575,cellular_com…	NA	XP_009115076.1 PREDICTED: cellulose synthase A catalytic subunit 2 [UDP-forming] [Brassica rapa]
BraA01g000390.3C	Down	A01	174035	174217	183	174063	15	4.00406	2.59644	2.2611	H2_peak_39	BraA01g000390.3C:exon	BraA01g000390.3C:A01:172681-177321:+:1444	BraA01g000390.3C(BraA01g000390.3C)	88;GO:0000226,biological_process microtubule cytoskeleton organization;GO:0000271,biological_process polysaccharide biosynthetic process;GO:0000278,biological_process mitotic cell cycle;GO:0000281,biological_process mitotic cytokinesis;GO:0000910,biological_process cytokinesis;GO:0003674,molecular_function molecular_function;GO:0003824,molecular_function catalytic activity;GO:0005575,cellular_com…	NA	XP_009115076.1 PREDICTED: cellulose synthase A catalytic subunit 2 [UDP-forming] [Brassica rapa]
BraA01g000390.3C	Down	A01	176468	176704	237	176574	17	5.08225	2.921	3.04533	H2_peak_40	BraA01g000390.3C:exon	BraA01g000390.3C:A01:172681-177321:+:3904	BraA01g000390.3C(BraA01g000390.3C)	88;GO:0000226,biological_process microtubule cytoskeleton organization;GO:0000271,biological_process polysaccharide biosynthetic process;GO:0000278,biological_process mitotic cell cycle;GO:0000281,biological_process mitotic cytokinesis;GO:0000910,biological_process cytokinesis;GO:0003674,molecular_function molecular_function;GO:0003824,molecular_function catalytic activity;GO:0005575,cellular_com…	NA	XP_009115076.1 PREDICTED: cellulose synthase A catalytic subunit 2 [UDP-forming] [Brassica rapa]
BraA01g000420.3C	Down	A01	183596	183756	161	183618	15	4.00406	2.59644	2.2611	H2_peak_42	intergenic	BraA01g000420.3C:A01:185757-187033:+:-2081	BraA01g000420.3C(BraA01g000420.3C)	51;GO:0000139,cellular_component Golgi membrane;GO:0003674,molecular_function molecular_function;GO:0005215,molecular_function transporter activity;GO:0005338,molecular_function nucleotide-sugar transmembrane transporter activity;GO:0005459,molecular_function UDP-galactose transmembrane transporter activity;GO:0005575,cellular_component cellular_component;GO:0005622,cellular_component intracellul…	NA	CDY42623.1 BnaC01g00350D [Brassica napus]
BraA01g000420.3C	Down	A01	186122	186436	315	186254	15	4.00406	2.59644	2.2611	H2_peak_43	BraA01g000420.3C:exon	BraA01g000420.3C:A01:185757-187033:+:521	BraA01g000420.3C(BraA01g000420.3C)	51;GO:0000139,cellular_component Golgi membrane;GO:0003674,molecular_function molecular_function;GO:0005215,molecular_function transporter activity;GO:0005338,molecular_function nucleotide-sugar transmembrane transporter activity;GO:0005459,molecular_function UDP-galactose transmembrane transporter activity;GO:0005575,cellular_component cellular_component;GO:0005622,cellular_component intracellul…	NA	CDY42623.1 BnaC01g00350D [Brassica napus]
BraA01g000430.3C	Down	A01	190328	190456	129	190373	14	3.50179	2.43416	1.91218	H2_peak_44	intergenic	BraA01g000430.3C:A01:192596-196181:+:-2204	BraA01g000430.3C(BraA01g000430.3C)	187;GO:0000003,biological_process reproduction;GO:0000226,biological_process microtubule cytoskeleton organization;GO:0001578,biological_process microtubule bundle formation;GO:0003006,biological_process developmental process involved in reproduction;GO:0003674,molecular_function molecular_function;GO:0003824,molecular_function catalytic activity;GO:0004672,molecular_function protein kinase activ…	BRI1; protein brassinosteroid insensitive 1 [EC:2.7.10.1 2.7.11.1]; K13415	XP_009120729.1 PREDICTED: protein BRASSINOSTEROID INSENSITIVE 1-like [Brassica rapa]
BraA01g000430.3C	Down	A01	192823	193117	295	192898	20	5.6128	2.91405	3.49109	H2_peak_45	BraA01g000430.3C:exon	BraA01g000430.3C:A01:192596-196181:+:373	BraA01g000430.3C(BraA01g000430.3C)	187;GO:0000003,biological_process reproduction;GO:0000226,biological_process microtubule cytoskeleton organization;GO:0001578,biological_process microtubule bundle formation;GO:0003006,biological_process developmental process involved in reproduction;GO:0003674,molecular_function molecular_function;GO:0003824,molecular_function catalytic activity;GO:0004672,molecular_function protein kinase activ…	BRI1; protein brassinosteroid insensitive 1 [EC:2.7.10.1 2.7.11.1]; K13415	XP_009120729.1 PREDICTED: protein BRASSINOSTEROID INSENSITIVE 1-like [Brassica rapa]
BraA01g000430.3C	Down	A01	193384	193498	115	193478	16	3.71911	2.41264	2.11289	H2_peak_46	BraA01g000430.3C:exon	BraA01g000430.3C:A01:192596-196181:+:844	BraA01g000430.3C(BraA01g000430.3C)	187;GO:0000003,biological_process reproduction;GO:0000226,biological_process microtubule cytoskeleton organization;GO:0001578,biological_process microtubule bundle formation;GO:0003006,biological_process developmental process involved in reproduction;GO:0003674,molecular_function molecular_function;GO:0003824,molecular_function catalytic activity;GO:0004672,molecular_function protein kinase activ…	BRI1; protein brassinosteroid insensitive 1 [EC:2.7.10.1 2.7.11.1]; K13415	XP_009120729.1 PREDICTED: protein BRASSINOSTEROID INSENSITIVE 1-like [Brassica rapa]
BraA01g000430.3C	Down	A01	193798	194033	236	193957	18	4.82862	2.74393	2.90648	H2_peak_47	BraA01g000430.3C:exon	BraA01g000430.3C:A01:192596-196181:+:1319	BraA01g000430.3C(BraA01g000430.3C)	187;GO:0000003,biological_process reproduction;GO:0000226,biological_process microtubule cytoskeleton organization;GO:0001578,biological_process microtubule bundle formation;GO:0003006,biological_process developmental process involved in reproduction;GO:0003674,molecular_function molecular_function;GO:0003824,molecular_function catalytic activity;GO:0004672,molecular_function protein kinase activ…	BRI1; protein brassinosteroid insensitive 1 [EC:2.7.10.1 2.7.11.1]; K13415	XP_009120729.1 PREDICTED: protein BRASSINOSTEROID INSENSITIVE 1-like [Brassica rapa]
BraA01g000430.3C	Down	A01	194713	195067	355	194883	19	4.80418	2.67073	2.88713	H2_peak_48	BraA01g000430.3C:exon	BraA01g000430.3C:A01:192596-196181:+:2293	BraA01g000430.3C(BraA01g000430.3C)	187;GO:0000003,biological_process reproduction;GO:0000226,biological_process microtubule cytoskeleton organization;GO:0001578,biological_process microtubule bundle formation;GO:0003006,biological_process developmental process involved in reproduction;GO:0003674,molecular_function molecular_function;GO:0003824,molecular_function catalytic activity;GO:0004672,molecular_function protein kinase activ…	BRI1; protein brassinosteroid insensitive 1 [EC:2.7.10.1 2.7.11.1]; K13415	XP_009120729.1 PREDICTED: protein BRASSINOSTEROID INSENSITIVE 1-like [Brassica rapa]
BraA01g000430.3C	Down	A01	196242	196500	259	196439	16	4.5313	2.75872	2.64101	H2_peak_49	intergenic	BraA01g000430.3C:A01:192596-196181:+:3774	BraA01g000430.3C(BraA01g000430.3C)	187;GO:0000003,biological_process reproduction;GO:0000226,biological_process microtubule cytoskeleton organization;GO:0001578,biological_process microtubule bundle formation;GO:0003006,biological_process developmental process involved in reproduction;GO:0003674,molecular_function molecular_function;GO:0003824,molecular_function catalytic activity;GO:0004672,molecular_function protein kinase activ…	BRI1; protein brassinosteroid insensitive 1 [EC:2.7.10.1 2.7.11.1]; K13415	XP_009120729.1 PREDICTED: protein BRASSINOSTEROID INSENSITIVE 1-like [Brassica rapa]
BraA01g000430.3C	Down	A01	198544	199253	710	198817	47	15.3626	3.90736	12.2755	H2_peak_50	intergenic	BraA01g000430.3C:A01:192596-196181:+:6302	BraA01g000430.3C(BraA01g000430.3C)	187;GO:0000003,biological_process reproduction;GO:0000226,biological_process microtubule cytoskeleton organization;GO:0001578,biological_process microtubule bundle formation;GO:0003006,biological_process developmental process involved in reproduction;GO:0003674,molecular_function molecular_function;GO:0003824,molecular_function catalytic activity;GO:0004672,molecular_function protein kinase activ…	BRI1; protein brassinosteroid insensitive 1 [EC:2.7.10.1 2.7.11.1]; K13415	XP_009120729.1 PREDICTED: protein BRASSINOSTEROID INSENSITIVE 1-like [Brassica rapa]
BraA01g000450.3C	Up	A01	210948	211090	143	210992	14	3.50179	2.43416	1.91218	H2_peak_51	intergenic	BraA01g000450.3C:A01:213418-228208:+:-2399	BraA01g000450.3C(BraA01g000450.3C)	NA	NA	XP_009122821.1 PREDICTED: uncharacterized protein LOC103847160 [Brassica rapa]
BraA01g000450.3C	Up	A01	214067	214237	171	214088	14	3.50179	2.43416	1.91218	H2_peak_52	BraA01g000450.3C:exon	BraA01g000450.3C:A01:213418-228208:+:733	BraA01g000450.3C(BraA01g000450.3C)	NA	NA	XP_009122821.1 PREDICTED: uncharacterized protein LOC103847160 [Brassica rapa]
BraA01g000450.3C	Up	A01	215075	215269	195	215249	15	4.00406	2.59644	2.2611	H2_peak_53	BraA01g000450.3C:exon	BraA01g000450.3C:A01:213418-228208:+:1753	BraA01g000450.3C(BraA01g000450.3C)	NA	NA	XP_009122821.1 PREDICTED: uncharacterized protein LOC103847160 [Brassica rapa]
BraA01g000450.3C	Up	A01	217820	218061	242	217977	14	3.50179	2.43416	1.91218	H2_peak_54	BraA01g000450.3C:exon	BraA01g000450.3C:A01:213418-228208:+:4522	BraA01g000450.3C(BraA01g000450.3C)	NA	NA	XP_009122821.1 PREDICTED: uncharacterized protein LOC103847160 [Brassica rapa]
BraA01g000450.3C	Up	A01	218322	218569	248	218458	19	6.25069	3.24555	3.96611	H2_peak_55	BraA01g000450.3C:exon	BraA01g000450.3C:A01:213418-228208:+:5027	BraA01g000450.3C(BraA01g000450.3C)	NA	NA	XP_009122821.1 PREDICTED: uncharacterized protein LOC103847160 [Brassica rapa]
BraA01g000450.3C	Up	A01	218819	219239	421	219188	17	5.08225	2.921	3.04533	H2_peak_56	BraA01g000450.3C:intron	BraA01g000450.3C:A01:213418-228208:+:5610	BraA01g000450.3C(BraA01g000450.3C)	NA	NA	XP_009122821.1 PREDICTED: uncharacterized protein LOC103847160 [Brassica rapa]
BraA01g000450.3C	Up	A01	220508	220783	276	220540	17	5.08225	2.921	3.04533	H2_peak_57	BraA01g000450.3C:exon	BraA01g000450.3C:A01:213418-228208:+:7227	BraA01g000450.3C(BraA01g000450.3C)	NA	NA	XP_009122821.1 PREDICTED: uncharacterized protein LOC103847160 [Brassica rapa]
BraA01g000550.3C	Down	A01	266927	267345	419	267161	20	6.86616	3.40783	4.47784	H2_peak_76	BraA01g000540.3C:exon;BraA01g000550.3C:Promoter	BraA01g000550.3C:A01:268862-271567:+:-1726	BraA01g000550.3C(BraA01g000550.3C)	63;GO:0003674,molecular_function molecular_function;GO:0003824,molecular_function catalytic activity;GO:0005575,cellular_component cellular_component;GO:0005576,cellular_component extracellular region;GO:0005618,cellular_component cell wall;GO:0005623,cellular_component cell;GO:0005911,cellular_component cell-cell junction;GO:0006508,biological_process proteolysis;GO:0006518,biological_process pe…	GGT1_5, CD224; gamma-glutamyltranspeptidase / glutathione hydrolase / leukotriene-C4 hydrolase [EC:2.3.2.2 3.4.19.13 3.4.19.14]; K18592; ggt; gamma-glutamyltranspeptidase / glutathione hydrolase [EC:2.3.2.2 3.4.19.13]; K00681	XP_009126030.1 PREDICTED: gamma-glutamyltranspeptidase 1-like [Brassica rapa]
BraA01g000550.3C	Down	A01	269774	270068	295	269933	25	8.18978	3.47195	5.61934	H2_peak_77	BraA01g000550.3C:exon	BraA01g000550.3C:A01:268862-271567:+:1058	BraA01g000550.3C(BraA01g000550.3C)	63;GO:0003674,molecular_function molecular_function;GO:0003824,molecular_function catalytic activity;GO:0005575,cellular_component cellular_component;GO:0005576,cellular_component extracellular region;GO:0005618,cellular_component cell wall;GO:0005623,cellular_component cell;GO:0005911,cellular_component cell-cell junction;GO:0006508,biological_process proteolysis;GO:0006518,biological_process pe…	GGT1_5, CD224; gamma-glutamyltranspeptidase / glutathione hydrolase / leukotriene-C4 hydrolase [EC:2.3.2.2 3.4.19.13 3.4.19.14]; K18592; ggt; gamma-glutamyltranspeptidase / glutathione hydrolase [EC:2.3.2.2 3.4.19.13]; K00681	XP_009126030.1 PREDICTED: gamma-glutamyltranspeptidase 1-like [Brassica rapa]
BraA01g000670.3C	Up	A01	350272	350486	215	350362	15	2.94329	2.13658	1.59195	H2_peak_89	BraA01g000670.3C:exon	BraA01g000670.3C:A01:350104-350935:-:556	BraA01g000670.3C(BraA01g000670.3C)	22;GO:0003674,molecular_function molecular_function;GO:0003700,molecular_function DNA-binding transcription factor activity;GO:0006355,biological_process regulation of transcription, DNA-templated;GO:0008150,biological_process biological_process;GO:0009889,biological_process regulation of biosynthetic process;GO:0010468,biological_process regulation of gene expression;GO:0010556,biological_proces…	NA	XP_009127404.1 PREDICTED: ethylene-responsive transcription factor ERF060 [Brassica rapa]
BraA01g000670.3C	Up	A01	351170	351322	153	351201	13	3.02588	2.27189	1.59195	H2_peak_90	BraA01g000670.3C:Promoter	BraA01g000670.3C:A01:350104-350935:-:-310	BraA01g000670.3C(BraA01g000670.3C)	22;GO:0003674,molecular_function molecular_function;GO:0003700,molecular_function DNA-binding transcription factor activity;GO:0006355,biological_process regulation of transcription, DNA-templated;GO:0008150,biological_process biological_process;GO:0009889,biological_process regulation of biosynthetic process;GO:0010468,biological_process regulation of gene expression;GO:0010556,biological_proces…	NA	XP_009127404.1 PREDICTED: ethylene-responsive transcription factor ERF060 [Brassica rapa]
BraA01g000670.3C	Up	A01	354131	354314	184	354213	16	4.5313	2.75872	2.64101	H2_peak_91	intergenic	BraA01g000670.3C:A01:350104-350935:-:-3287	BraA01g000670.3C(BraA01g000670.3C)	22;GO:0003674,molecular_function molecular_function;GO:0003700,molecular_function DNA-binding transcription factor activity;GO:0006355,biological_process regulation of transcription, DNA-templated;GO:0008150,biological_process biological_process;GO:0009889,biological_process regulation of biosynthetic process;GO:0010468,biological_process regulation of gene expression;GO:0010556,biological_proces…	NA	XP_009127404.1 PREDICTED: ethylene-responsive transcription factor ERF060 [Brassica rapa]
BraA01g000700.3C	Down	A01	365108	365383	276	365252	16	4.06774	2.55937	2.31459	H2_peak_92	BraA01g000700.3C:exon	BraA01g000700.3C:A01:365089-367609:-:2364	BraA01g000700.3C(BraA01g000700.3C)	79;GO:0000003,biological_process reproduction;GO:0003006,biological_process developmental process involved in reproduction;GO:0003674,molecular_function molecular_function;GO:0003824,molecular_function catalytic activity;GO:0004512,molecular_function inositol-3-phosphate synthase activity;GO:0005575,cellular_component cellular_component;GO:0005622,cellular_component intracellular;GO:0005623,cellu…	INO1, ISYNA1; myo-inositol-1-phosphate synthase [EC:5.5.1.4]; K01858	XP_009127742.1 PREDICTED: inositol-3-phosphate synthase [Brassica rapa]
BraA01g000830.3C	Down	A01	408343	408634	292	408485	17	5.08225	2.921	3.04533	H2_peak_102	BraA01g000820.3C:Promoter;BraA01g000830.3C:exon	BraA01g000830.3C:A01:408319-410126:+:169	BraA01g000830.3C(BraA01g000830.3C)	143;GO:0001101,biological_process response to acid chemical;GO:0002229,biological_process defense response to oomycetes;GO:0002239,biological_process response to oomycetes;GO:0002376,biological_process immune system process;GO:0003674,molecular_function molecular_function;GO:0003824,molecular_function catalytic activity;GO:0004497,molecular_function monooxygenase activity;GO:0005575,cellular_comp…	CYP79A2; phenylalanine N-monooxygenase [EC:1.14.14.40]; K12153; CYP79B1_2; tryptophan N-monooxygenase [EC:1.14.14.156]; K11812; CYP79B3; tryptophan N-monooxygenase [EC:1.14.14.156]; K11813; CYP79F1; homomethionine N-monooxygenase [EC:1.14.14.42]; K12154	ACR10253.1 cytochrome P450 79b2 [Brassica rapa subsp. pekinensis]
BraA01g000830.3C	Down	A01	409589	409854	266	409778	13	2.67394	2.10772	1.38765	H2_peak_103	BraA01g000820.3C:Promoter;BraA01g000840.3C:Promoter;BraA01g000830.3C:exon	BraA01g000830.3C:A01:408319-410126:+:1402	BraA01g000830.3C(BraA01g000830.3C)	143;GO:0001101,biological_process response to acid chemical;GO:0002229,biological_process defense response to oomycetes;GO:0002239,biological_process response to oomycetes;GO:0002376,biological_process immune system process;GO:0003674,molecular_function molecular_function;GO:0003824,molecular_function catalytic activity;GO:0004497,molecular_function monooxygenase activity;GO:0005575,cellular_comp…	CYP79A2; phenylalanine N-monooxygenase [EC:1.14.14.40]; K12153; CYP79B1_2; tryptophan N-monooxygenase [EC:1.14.14.156]; K11812; CYP79B3; tryptophan N-monooxygenase [EC:1.14.14.156]; K11813; CYP79F1; homomethionine N-monooxygenase [EC:1.14.14.42]; K12154	ACR10253.1 cytochrome P450 79b2 [Brassica rapa subsp. pekinensis]
BraA01g000870.3C	Up	A01	431089	431226	138	431138	16	4.5313	2.75872	2.64101	H2_peak_108	intergenic	BraA01g000870.3C:A01:426945-428742:-:-2415	BraA01g000870.3C(BraA01g000870.3C)	161;GO:0000003,biological_process reproduction;GO:0000049,molecular_function tRNA binding;GO:0000075,biological_process cell cycle checkpoint;GO:0000302,biological_process response to reactive oxygen species;GO:0001510,biological_process RNA methylation;GO:0001942,biological_process hair follicle development;GO:0002097,biological_process tRNA wobble base modification;GO:0002101,biological_process…	UTP21, WDR36; U3 small nucleolar RNA-associated protein 21; K14554	XP_013736260.1 tRNA (cytosine(34)-C(5))-methyltransferase [Brassica napus]
BraA01g000870.3C	Up	A01	431455	431881	427	431687	16	4.5313	2.75872	2.64101	H2_peak_109	intergenic	BraA01g000870.3C:A01:426945-428742:-:-2925	BraA01g000870.3C(BraA01g000870.3C)	161;GO:0000003,biological_process reproduction;GO:0000049,molecular_function tRNA binding;GO:0000075,biological_process cell cycle checkpoint;GO:0000302,biological_process response to reactive oxygen species;GO:0001510,biological_process RNA methylation;GO:0001942,biological_process hair follicle development;GO:0002097,biological_process tRNA wobble base modification;GO:0002101,biological_process…	UTP21, WDR36; U3 small nucleolar RNA-associated protein 21; K14554	XP_013736260.1 tRNA (cytosine(34)-C(5))-methyltransferase [Brassica napus]
BraA01g000880.3C	Up	A01	433174	433415	242	433307	16	4.5313	2.75872	2.64101	H2_peak_110	intergenic	BraA01g000880.3C:A01:435045-437509:-:4215	BraA01g000880.3C(BraA01g000880.3C)	81;GO:0001101,biological_process response to acid chemical;GO:0003674,molecular_function molecular_function;GO:0003824,molecular_function catalytic activity;GO:0004672,molecular_function protein kinase activity;GO:0004674,molecular_function protein serine/threonine kinase activity;GO:0005575,cellular_component cellular_component;GO:0005622,cellular_component intracellular;GO:0005623,cellular_comp…	RP-S6e, RPS6; small subunit ribosomal protein S6e; K02991; SNRK2; serine/threonine-protein kinase SRK2 [EC:2.7.11.1]; K14498	XP_009129882.1 PREDICTED: serine/threonine-protein kinase SRK2F [Brassica rapa]
BraA01g001000.3C	Up	A01	471791	472025	235	471912	17	5.08225	2.921	3.04533	H2_peak_113	BraA01g001000.3C:Promoter	BraA01g001000.3C:A01:472678-473843:+:-770	BraA01g001000.3C(BraA01g001000.3C)	NA	NA	XP_009130877.1 PREDICTED: putative clathrin assembly protein At4g40080 [Brassica rapa]
BraA01g001020.3C	Down	A01	476899	477115	217	477034	15	4.00406	2.59644	2.2611	H2_peak_115	BraA01g001020.3C:Promoter	BraA01g001020.3C:A01:478228-478609:+:-1221	BraA01g001020.3C(BraA01g001020.3C)	NA	NA	XP_009131087.1 PREDICTED: uncharacterized protein LOC103855772 [Brassica rapa]
BraA01g001020.3C	Down	A01	477337	477559	223	477538	15	4.00406	2.59644	2.2611	H2_peak_116	BraA01g001020.3C:Promoter	BraA01g001020.3C:A01:478228-478609:+:-780	BraA01g001020.3C(BraA01g001020.3C)	NA	NA	XP_009131087.1 PREDICTED: uncharacterized protein LOC103855772 [Brassica rapa]
BraA01g001040.3C	Down	A01	482922	483140	219	483041	16	4.5313	2.75872	2.64101	H2_peak_117	BraA01g001030.3C:exon	BraA01g001040.3C:A01:483408-484980:-:1949	BraA01g001040.3C(BraA01g001040.3C)	NA	NA	XP_009131194.1 PREDICTED: probable glycosyltransferase At5g03795 [Brassica rapa]
BraA01g001090.3C	Up	A01	507280	507397	118	507355	14	3.50179	2.43416	1.91218	H2_peak_123	BraA01g001090.3C:intron	BraA01g001090.3C:A01:504963-508673:-:1335	BraA01g001090.3C(BraA01g001090.3C)	18;GO:0006725,biological_process cellular aromatic compound metabolic process;GO:0008150,biological_process biological_process;GO:0008152,biological_process metabolic process;GO:0009058,biological_process biosynthetic process;GO:0009698,biological_process phenylpropanoid metabolic process;GO:0009699,biological_process phenylpropanoid biosynthetic process;GO:0009808,biological_process lignin metab…	CAD; cinnamyl-alcohol dehydrogenase [EC:1.1.1.195]; K00083	XP_009131836.1 PREDICTED: probable cinnamyl alcohol dehydrogenase 6 [Brassica rapa]
BraA01g001180.3C	Up	A01	557416	557571	156	557496	15	4.00406	2.59644	2.2611	H2_peak_130	BraA01g001180.3C:exon	BraA01g001180.3C:A01:556141-559702:+:1352	BraA01g001180.3C(BraA01g001180.3C)	164;GO:0001101,biological_process response to acid chemical;GO:0001678,biological_process cellular glucose homeostasis;GO:0003674,molecular_function molecular_function;GO:0003824,molecular_function catalytic activity;GO:0004396,molecular_function hexokinase activity;GO:0005575,cellular_component cellular_component;GO:0005622,cellular_component intracellular;GO:0005623,cellular_component cell;GO:0…	HK; hexokinase [EC:2.7.1.1]; K00844	XP_009132731.1 PREDICTED: probable hexokinase-like 2 protein [Brassica rapa]
BraA01g001230.3C	Down	A01	609343	609792	450	609612	20	6.6041	3.30182	4.28537	H2_peak_135	BraA01g001230.3C:exon	BraA01g001230.3C:A01:609037-611315:-:1748	BraA01g001230.3C(BraA01g001230.3C)	39;GO:0001101,biological_process response to acid chemical;GO:0005575,cellular_component cellular_component;GO:0005622,cellular_component intracellular;GO:0005623,cellular_component cell;GO:0005737,cellular_component cytoplasm;GO:0005783,cellular_component endoplasmic reticulum;GO:0006629,biological_process lipid metabolic process;GO:0006694,biological_process steroid biosynthetic process;GO:0006…	SQLE, ERG1; squalene monooxygenase [EC:1.14.14.17]; K00511	XP_009133477.1 PREDICTED: squalene epoxidase 3 [Brassica rapa]
BraA01g001230.3C	Down	A01	610458	610583	126	610521	15	3.35126	2.31068	1.8901	H2_peak_136	BraA01g001230.3C:exon	BraA01g001230.3C:A01:609037-611315:-:795	BraA01g001230.3C(BraA01g001230.3C)	39;GO:0001101,biological_process response to acid chemical;GO:0005575,cellular_component cellular_component;GO:0005622,cellular_component intracellular;GO:0005623,cellular_component cell;GO:0005737,cellular_component cytoplasm;GO:0005783,cellular_component endoplasmic reticulum;GO:0006629,biological_process lipid metabolic process;GO:0006694,biological_process steroid biosynthetic process;GO:0006…	SQLE, ERG1; squalene monooxygenase [EC:1.14.14.17]; K00511	XP_009133477.1 PREDICTED: squalene epoxidase 3 [Brassica rapa]
BraA01g001230.3C	Down	A01	611277	611423	147	611324	19	6.25069	3.24555	3.96611	H2_peak_137	BraA01g001230.3C:Promoter	BraA01g001230.3C:A01:609037-611315:-:-34	BraA01g001230.3C(BraA01g001230.3C)	39;GO:0001101,biological_process response to acid chemical;GO:0005575,cellular_component cellular_component;GO:0005622,cellular_component intracellular;GO:0005623,cellular_component cell;GO:0005737,cellular_component cytoplasm;GO:0005783,cellular_component endoplasmic reticulum;GO:0006629,biological_process lipid metabolic process;GO:0006694,biological_process steroid biosynthetic process;GO:0006…	SQLE, ERG1; squalene monooxygenase [EC:1.14.14.17]; K00511	XP_009133477.1 PREDICTED: squalene epoxidase 3 [Brassica rapa]
BraA01g001230.3C	Down	A01	613001	613179	179	613069	17	4.86819	2.83013	2.93831	H2_peak_138	BraA01g001230.3C:Promoter	BraA01g001230.3C:A01:609037-611315:-:-1774	BraA01g001230.3C(BraA01g001230.3C)	39;GO:0001101,biological_process response to acid chemical;GO:0005575,cellular_component cellular_component;GO:0005622,cellular_component intracellular;GO:0005623,cellular_component cell;GO:0005737,cellular_component cytoplasm;GO:0005783,cellular_component endoplasmic reticulum;GO:0006629,biological_process lipid metabolic process;GO:0006694,biological_process steroid biosynthetic process;GO:0006…	SQLE, ERG1; squalene monooxygenase [EC:1.14.14.17]; K00511	XP_009133477.1 PREDICTED: squalene epoxidase 3 [Brassica rapa]
BraA01g001250.3C	Up	A01	626415	626561	147	626526	14	3.50179	2.43416	1.91218	H2_peak_141	intergenic	BraA01g001250.3C:A01:631387-633122:+:-4899	BraA01g001250.3C(BraA01g001250.3C)	26;GO:0005575,cellular_component cellular_component;GO:0005622,cellular_component intracellular;GO:0005623,cellular_component cell;GO:0005634,cellular_component nucleus;GO:0007275,biological_process multicellular organism development;GO:0008150,biological_process biological_process;GO:0008285,biological_process negative regulation of cell proliferation;GO:0022622,biological_process root system de…	NA	XP_009133704.1 PREDICTED: growth-regulating factor 2 [Brassica rapa]
BraA01g001250.3C	Up	A01	632723	633150	428	632931	24	9.1899	3.93073	6.51767	H2_peak_142	BraA01g001250.3C:exon	BraA01g001250.3C:A01:631387-633122:+:1549	BraA01g001250.3C(BraA01g001250.3C)	26;GO:0005575,cellular_component cellular_component;GO:0005622,cellular_component intracellular;GO:0005623,cellular_component cell;GO:0005634,cellular_component nucleus;GO:0007275,biological_process multicellular organism development;GO:0008150,biological_process biological_process;GO:0008285,biological_process negative regulation of cell proliferation;GO:0022622,biological_process root system de…	NA	XP_009133704.1 PREDICTED: growth-regulating factor 2 [Brassica rapa]
BraA01g001290.3C	Up	A01	646779	647055	277	646932	18	5.65573	3.08327	3.49109	H2_peak_144	BraA01g001290.3C:exon	BraA01g001290.3C:A01:646513-648115:-:1198	BraA01g001290.3C(BraA01g001290.3C)	70;GO:0003002,biological_process regionalization;GO:0003674,molecular_function molecular_function;GO:0003676,molecular_function nucleic acid binding;GO:0003677,molecular_function DNA binding;GO:0003700,molecular_function DNA-binding transcription factor activity;GO:0005488,molecular_function binding;GO:0005575,cellular_component cellular_component;GO:0005622,cellular_component intracellular;GO:00…	NA	XP_013681870.1 protein SHORT-ROOT [Brassica napus]
BraA01g001290.3C	Up	A01	647805	648036	232	647808	15	2.94329	2.13658	1.59195	H2_peak_145	BraA01g001290.3C:exon	BraA01g001290.3C:A01:646513-648115:-:195	BraA01g001290.3C(BraA01g001290.3C)	70;GO:0003002,biological_process regionalization;GO:0003674,molecular_function molecular_function;GO:0003676,molecular_function nucleic acid binding;GO:0003677,molecular_function DNA binding;GO:0003700,molecular_function DNA-binding transcription factor activity;GO:0005488,molecular_function binding;GO:0005575,cellular_component cellular_component;GO:0005622,cellular_component intracellular;GO:00…	NA	XP_013681870.1 protein SHORT-ROOT [Brassica napus]
BraA01g001410.3C	Down	A01	710123	710442	320	710386	18	5.65573	3.08327	3.49109	H2_peak_151	BraA01g001410.3C:exon	BraA01g001410.3C:A01:709950-710628:+:332	BraA01g001410.3C(BraA01g001410.3C)	32;GO:0000003,biological_process reproduction;GO:0003006,biological_process developmental process involved in reproduction;GO:0005575,cellular_component cellular_component;GO:0005623,cellular_component cell;GO:0005886,cellular_component plasma membrane;GO:0007049,biological_process cell cycle;GO:0007275,biological_process multicellular organism development;GO:0008150,biological_process biological…	NA	XP_009135615.1 PREDICTED: lysine-rich arabinogalactan protein 18 [Brassica rapa]
BraA01g001500.3C	Down	A01	751408	751570	163	751456	13	3.02588	2.27189	1.59195	H2_peak_166	intergenic	BraA01g001500.3C:A01:752744-753641:-:2152	BraA01g001500.3C(BraA01g001500.3C)	43;GO:0003674,molecular_function molecular_function;GO:0003824,molecular_function catalytic activity;GO:0004497,molecular_function monooxygenase activity;GO:0005575,cellular_component cellular_component;GO:0006082,biological_process organic acid metabolic process;GO:0006725,biological_process cellular aromatic compound metabolic process;GO:0006790,biological_process sulfur compound metabolic proc…	CYP1A1; cytochrome P450 family 1 subfamily A polypeptide 1 [EC:1.14.14.1]; K07408; CYP2J; cytochrome P450 family 2 subfamily J [EC:1.14.14.1 1.14.14.73 1.14.14.74 1.14.14.75]; K07418; CYP81E1_7; isoflavone/4'-methoxyisoflavone 2'-hydroxylase [EC:1.14.14.90 1.14.14.89]; K13260	XP_009136769.1 PREDICTED: cytochrome P450 81F3 [Brassica rapa]
BraA01g001500.3C	Down	A01	753346	753596	251	753427	19	6.00467	3.14459	3.80347	H2_peak_167	BraA01g001500.3C:exon	BraA01g001500.3C:A01:752744-753641:-:170	BraA01g001500.3C(BraA01g001500.3C)	43;GO:0003674,molecular_function molecular_function;GO:0003824,molecular_function catalytic activity;GO:0004497,molecular_function monooxygenase activity;GO:0005575,cellular_component cellular_component;GO:0006082,biological_process organic acid metabolic process;GO:0006725,biological_process cellular aromatic compound metabolic process;GO:0006790,biological_process sulfur compound metabolic proc…	CYP1A1; cytochrome P450 family 1 subfamily A polypeptide 1 [EC:1.14.14.1]; K07408; CYP2J; cytochrome P450 family 2 subfamily J [EC:1.14.14.1 1.14.14.73 1.14.14.74 1.14.14.75]; K07418; CYP81E1_7; isoflavone/4'-methoxyisoflavone 2'-hydroxylase [EC:1.14.14.90 1.14.14.89]; K13260	XP_009136769.1 PREDICTED: cytochrome P450 81F3 [Brassica rapa]
BraA01g001520.3C	Up	A01	771653	771976	324	771727	18	5.65573	3.08327	3.49109	H2_peak_169	BraA01g001520.3C:Promoter	BraA01g001520.3C:A01:772827-774829:+:-1013	BraA01g001520.3C(BraA01g001520.3C)	NA	CYP1A1; cytochrome P450 family 1 subfamily A polypeptide 1 [EC:1.14.14.1]; K07408; CYP2J; cytochrome P450 family 2 subfamily J [EC:1.14.14.1 1.14.14.73 1.14.14.74 1.14.14.75]; K07418; CYP81E1_7; isoflavone/4'-methoxyisoflavone 2'-hydroxylase [EC:1.14.14.90 1.14.14.89]; K13260	XP_009136876.1 PREDICTED: cytochrome P450 81D11-like [Brassica rapa]
BraA01g001520.3C	Up	A01	772985	773177	193	773038	17	2.8564	2.02266	1.56238	H2_peak_170	BraA01g001520.3C:exon	BraA01g001520.3C:A01:772827-774829:+:253	BraA01g001520.3C(BraA01g001520.3C)	NA	CYP1A1; cytochrome P450 family 1 subfamily A polypeptide 1 [EC:1.14.14.1]; K07408; CYP2J; cytochrome P450 family 2 subfamily J [EC:1.14.14.1 1.14.14.73 1.14.14.74 1.14.14.75]; K07418; CYP81E1_7; isoflavone/4'-methoxyisoflavone 2'-hydroxylase [EC:1.14.14.90 1.14.14.89]; K13260	XP_009136876.1 PREDICTED: cytochrome P450 81D11-like [Brassica rapa]
BraA01g001520.3C	Up	A01	774312	774737	426	774553	18	5.65573	3.08327	3.49109	H2_peak_171	BraA01g001520.3C:exon;BraA01g001530.3C:Promoter	BraA01g001520.3C:A01:772827-774829:+:1697	BraA01g001520.3C(BraA01g001520.3C)	NA	CYP1A1; cytochrome P450 family 1 subfamily A polypeptide 1 [EC:1.14.14.1]; K07408; CYP2J; cytochrome P450 family 2 subfamily J [EC:1.14.14.1 1.14.14.73 1.14.14.74 1.14.14.75]; K07418; CYP81E1_7; isoflavone/4'-methoxyisoflavone 2'-hydroxylase [EC:1.14.14.90 1.14.14.89]; K13260	XP_009136876.1 PREDICTED: cytochrome P450 81D11-like [Brassica rapa]
BraA01g001610.3C	Up	A01	819231	819887	657	819364	19	6.25069	3.24555	3.96611	H2_peak_175	BraA01g001610.3C:exon	BraA01g001610.3C:A01:819022-821402:+:536	BraA01g001610.3C(BraA01g001610.3C)	NA	NA	XP_009137739.1 PREDICTED: probable LRR receptor-like serine/threonine-protein kinase At4g37250 [Brassica rapa]
BraA01g001610.3C	Up	A01	820392	820838	447	820739	20	6.25165	3.16158	3.96611	H2_peak_176	BraA01g001610.3C:exon	BraA01g001610.3C:A01:819022-821402:+:1592	BraA01g001610.3C(BraA01g001610.3C)	NA	NA	XP_009137739.1 PREDICTED: probable LRR receptor-like serine/threonine-protein kinase At4g37250 [Brassica rapa]
BraA01g001610.3C	Up	A01	820961	821354	394	821077	17	5.08225	2.921	3.04533	H2_peak_177	BraA01g001610.3C:exon	BraA01g001610.3C:A01:819022-821402:+:2135	BraA01g001610.3C(BraA01g001610.3C)	NA	NA	XP_009137739.1 PREDICTED: probable LRR receptor-like serine/threonine-protein kinase At4g37250 [Brassica rapa]
BraA01g001630.3C	Down	A01	827515	827864	350	827677	17	5.08225	2.921	3.04533	H2_peak_179	BraA01g001630.3C:exon	BraA01g001630.3C:A01:826982-829176:-:1487	BraA01g001630.3C(BraA01g001630.3C)	95;GO:0000003,biological_process reproduction;GO:0000139,cellular_component Golgi membrane;GO:0000271,biological_process polysaccharide biosynthetic process;GO:0003002,biological_process regionalization;GO:0003006,biological_process developmental process involved in reproduction;GO:0003674,molecular_function molecular_function;GO:0003824,molecular_function catalytic activity;GO:0005575,cellular_c…	NA	XP_009137940.1 PREDICTED: probable beta-1,4-xylosyltransferase IRX14 [Brassica rapa]
BraA01g001820.3C	Up	A01	922922	923068	147	923028	15	3.6439	2.4376	2.04047	H2_peak_187	BraA01g001820.3C:exon	BraA01g001820.3C:A01:921276-923817:-:822	BraA01g001820.3C(BraA01g001820.3C)	NA	ABA3; molybdenum cofactor sulfurtransferase [EC:2.8.1.9]; K15631	XP_009139866.1 PREDICTED: uncharacterized protein LOC103863824 [Brassica rapa]
BraA01g001820.3C	Up	A01	923594	923864	271	923740	15	4.00406	2.59644	2.2611	H2_peak_188	BraA01g001820.3C:exon	BraA01g001820.3C:A01:921276-923817:-:88	BraA01g001820.3C(BraA01g001820.3C)	NA	ABA3; molybdenum cofactor sulfurtransferase [EC:2.8.1.9]; K15631	XP_009139866.1 PREDICTED: uncharacterized protein LOC103863824 [Brassica rapa]
BraA01g001850.3C	Down	A01	932817	933028	212	932940	20	6.86616	3.40783	4.47784	H2_peak_190	BraA01g001850.3C:exon	BraA01g001850.3C:A01:931724-933636:+:1198	BraA01g001850.3C(BraA01g001850.3C)	51;GO:0003674,molecular_function molecular_function;GO:0005048,molecular_function signal sequence binding;GO:0005488,molecular_function binding;GO:0005575,cellular_component cellular_component;GO:0005622,cellular_component intracellular;GO:0005623,cellular_component cell;GO:0005634,cellular_component nucleus;GO:0005635,cellular_component nuclear envelope;GO:0005643,cellular_component nuclear pore…	NUPL1, NUP49; nucleoporin p58/p45; K14307	XP_009140235.1 PREDICTED: nuclear pore complex protein NUP58 [Brassica rapa]
BraA01g001880.3C	Up	A01	941779	942017	239	941859	19	6.25069	3.24555	3.96611	H2_peak_191	BraA01g001880.3C:exon	BraA01g001880.3C:A01:940983-943041:-:1143	BraA01g001880.3C(BraA01g001880.3C)	38;GO:0003674,molecular_function molecular_function;GO:0003676,molecular_function nucleic acid binding;GO:0003723,molecular_function RNA binding;GO:0003824,molecular_function catalytic activity;GO:0004518,molecular_function nuclease activity;GO:0004519,molecular_function endonuclease activity;GO:0005488,molecular_function binding;GO:0005575,cellular_component cellular_component;GO:0005622,cellula…	NA	XP_009140477.1 PREDICTED: pentatricopeptide repeat-containing protein At4g37170 [Brassica rapa]
BraA01g001910.3C	Up	A01	960609	960738	130	960650	13	3.02588	2.27189	1.59195	H2_peak_192	BraA01g001910.3C:intron;BraA01g001920.3C:Promoter	BraA01g001910.3C:A01:960331-961617:-:944	BraA01g001910.3C(BraA01g001910.3C)	73;GO:0003674,molecular_function molecular_function;GO:0003824,molecular_function catalytic activity;GO:0004791,molecular_function thioredoxin-disulfide reductase activity;GO:0005575,cellular_component cellular_component;GO:0005622,cellular_component intracellular;GO:0005623,cellular_component cell;GO:0005737,cellular_component cytoplasm;GO:0006950,biological_process response to stress;GO:0006979…	NA	XP_009140776.1 PREDICTED: thioredoxin-like protein HCF164, chloroplastic [Brassica rapa]
BraA01g001980.3C	Up	A01	995069	995210	142	995182	15	4.00406	2.59644	2.2611	H2_peak_196	BraA01g001980.3C:exon	BraA01g001980.3C:A01:993313-1001376:+:1826	BraA01g001980.3C(BraA01g001980.3C)	11;GO:0003674,molecular_function molecular_function;GO:0005488,molecular_function binding;GO:0005515,molecular_function protein binding;GO:0005575,cellular_component cellular_component;GO:0005623,cellular_component cell;GO:0005886,cellular_component plasma membrane;GO:0016020,cellular_component membrane;GO:0032182,molecular_function ubiquitin-like protein binding;GO:0043130,molecular_function ubi…	NA	XP_018511219.1 PREDICTED: protein DA1-related 1 [Brassica rapa]
BraA01g001990.3C	Down	A01	1003310	1003448	139	1003368	16	4.5313	2.75872	2.64101	H2_peak_197	BraA01g001990.3C:Promoter	BraA01g001990.3C:A01:1002108-1003211:-:-167	BraA01g001990.3C(BraA01g001990.3C)	23;GO:0003674,molecular_function molecular_function;GO:0005215,molecular_function transporter activity;GO:0005575,cellular_component cellular_component;GO:0005622,cellular_component intracellular;GO:0005623,cellular_component cell;GO:0005737,cellular_component cytoplasm;GO:0005739,cellular_component mitochondrion;GO:0006810,biological_process transport;GO:0008150,biological_process biological_pro…	NA	XP_009141598.1 PREDICTED: calcium uniporter protein 1, mitochondrial-like [Brassica rapa]
BraA01g002100.3C	Up	A01	1041637	1042081	445	1041760	20	6.86616	3.40783	4.47784	H2_peak_201	BraA01g002100.3C:Promoter;BraA01g002110.3C:exon	BraA01g002100.3C:A01:1039988-1041393:-:-465	BraA01g002100.3C(BraA01g002100.3C)	NA	NA	XP_009142559.1 PREDICTED: HVA22-like protein k [Brassica rapa]
BraA01g002120.3C	Up	A01	1049318	1049477	160	1049463	15	4.00406	2.59644	2.2611	H2_peak_204	BraA01g002120.3C:Promoter	BraA01g002120.3C:A01:1049550-1051507:+:-153	BraA01g002120.3C(BraA01g002120.3C)	73;GO:0000243,cellular_component commitment complex;GO:0000375,biological_process RNA splicing, via transesterification reactions;GO:0000377,biological_process RNA splicing, via transesterification reactions with bulged adenosine as nucleophile;GO:0000398,biological_process mRNA splicing, via spliceosome;GO:0003674,molecular_function molecular_function;GO:0003676,molecular_function nucleic acid b…	U2AF2; splicing factor U2AF 65 kDa subunit; K12837	XP_009129843.1 PREDICTED: splicing factor U2af large subunit A-like [Brassica rapa]
BraA01g002120.3C	Up	A01	1050452	1050739	288	1050610	21	5.56879	2.83115	3.48707	H2_peak_205	BraA01g002120.3C:exon	BraA01g002120.3C:A01:1049550-1051507:+:1045	BraA01g002120.3C(BraA01g002120.3C)	73;GO:0000243,cellular_component commitment complex;GO:0000375,biological_process RNA splicing, via transesterification reactions;GO:0000377,biological_process RNA splicing, via transesterification reactions with bulged adenosine as nucleophile;GO:0000398,biological_process mRNA splicing, via spliceosome;GO:0003674,molecular_function molecular_function;GO:0003676,molecular_function nucleic acid b…	U2AF2; splicing factor U2AF 65 kDa subunit; K12837	XP_009129843.1 PREDICTED: splicing factor U2af large subunit A-like [Brassica rapa]
BraA01g002210.3C	Down	A01	1086886	1087110	225	1086897	17	5.08225	2.921	3.04533	H2_peak_211	BraA01g002210.3C:exon	BraA01g002210.3C:A01:1085919-1088516:-:1518	BraA01g002210.3C(BraA01g002210.3C)	NA	NA	XP_009143525.1 PREDICTED: ATPase family AAA domain-containing protein 3C [Brassica rapa]
BraA01g002210.3C	Down	A01	1087493	1087729	237	1087673	17	5.08225	2.921	3.04533	H2_peak_212	BraA01g002210.3C:exon	BraA01g002210.3C:A01:1085919-1088516:-:905	BraA01g002210.3C(BraA01g002210.3C)	NA	NA	XP_009143525.1 PREDICTED: ATPase family AAA domain-containing protein 3C [Brassica rapa]
BraA01g002420.3C	Down	A01	1202509	1202696	188	1202643	15	3.82176	2.51567	2.20299	H2_peak_227	BraA01g002420.3C:exon	BraA01g002420.3C:A01:1201084-1203054:+:1518	BraA01g002420.3C(BraA01g002420.3C)	45;GO:0003674,molecular_function molecular_function;GO:0003824,molecular_function catalytic activity;GO:0004497,molecular_function monooxygenase activity;GO:0005575,cellular_component cellular_component;GO:0005622,cellular_component intracellular;GO:0005623,cellular_component cell;GO:0005737,cellular_component cytoplasm;GO:0005783,cellular_component endoplasmic reticulum;GO:0006725,biological_pro…	CYP84A, F5H; ferulate-5-hydroxylase [EC:1.14.-.-]; K09755	XP_018510713.1 PREDICTED: cytochrome P450 84A1 isoform X1 [Brassica rapa]
BraA01g002440.3C	Down	A01	1212699	1212939	241	1212800	18	5.65573	3.08327	3.49109	H2_peak_230	BraA01g002440.3C:exon;BraA01g002450.3C:Promoter;BraA01g002430.3C:Promoter	BraA01g002440.3C:A01:1211443-1213785:-:966	BraA01g002440.3C(BraA01g002440.3C)	25;GO:0003674,molecular_function molecular_function;GO:0003824,molecular_function catalytic activity;GO:0004177,molecular_function aminopeptidase activity;GO:0006508,biological_process proteolysis;GO:0006807,biological_process nitrogen compound metabolic process;GO:0007275,biological_process multicellular organism development;GO:0008150,biological_process biological_process;GO:0008152,biological_…	NA	XP_013645157.1 probable serine protease EDA2 isoform X1 [Brassica napus]
BraA01g002450.3C	Down	A01	1215242	1215614	373	1215428	16	3.3747	2.27012	1.9115	H2_peak_231	BraA01g002450.3C:exon;BraA01g002440.3C:Promoter	BraA01g002450.3C:A01:1214150-1218020:+:1277	BraA01g002450.3C(BraA01g002450.3C)	15;GO:0005575,cellular_component cellular_component;GO:0005623,cellular_component cell;GO:0005886,cellular_component plasma membrane;GO:0007275,biological_process multicellular organism development;GO:0008150,biological_process biological_process;GO:0009791,biological_process post-embryonic development;GO:0016020,cellular_component membrane;GO:0032501,biological_process multicellular organismal p…	NA	XP_009146238.1 PREDICTED: probable LRR receptor-like serine/threonine-protein kinase At4g36180 [Brassica rapa]
BraA01g002450.3C	Down	A01	1220059	1220241	183	1220169	14	3.50179	2.43416	1.91218	H2_peak_232	intergenic	BraA01g002450.3C:A01:1214150-1218020:+:5999	BraA01g002450.3C(BraA01g002450.3C)	15;GO:0005575,cellular_component cellular_component;GO:0005623,cellular_component cell;GO:0005886,cellular_component plasma membrane;GO:0007275,biological_process multicellular organism development;GO:0008150,biological_process biological_process;GO:0009791,biological_process post-embryonic development;GO:0016020,cellular_component membrane;GO:0032501,biological_process multicellular organismal p…	NA	XP_009146238.1 PREDICTED: probable LRR receptor-like serine/threonine-protein kinase At4g36180 [Brassica rapa]
BraA01g002480.3C	Up	A01	1246028	1246200	173	1246055	16	4.5313	2.75872	2.64101	H2_peak_244	BraA01g002480.3C:exon	BraA01g002480.3C:A01:1244054-1249012:+:2059	BraA01g002480.3C(BraA01g002480.3C)	NA	NA	XP_009146644.1 PREDICTED: disease resistance protein RRS1 [Brassica rapa]
BraA01g002480.3C	Up	A01	1246423	1246628	206	1246513	16	3.59012	2.35899	1.99023	H2_peak_245	BraA01g002480.3C:exon	BraA01g002480.3C:A01:1244054-1249012:+:2471	BraA01g002480.3C(BraA01g002480.3C)	NA	NA	XP_009146644.1 PREDICTED: disease resistance protein RRS1 [Brassica rapa]
BraA01g002480.3C	Up	A01	1247016	1247253	238	1247194	18	4.83531	2.74662	2.91291	H2_peak_246	BraA01g002480.3C:exon	BraA01g002480.3C:A01:1244054-1249012:+:3080	BraA01g002480.3C(BraA01g002480.3C)	NA	NA	XP_009146644.1 PREDICTED: disease resistance protein RRS1 [Brassica rapa]
BraA01g002500.3C	Down	A01	1253759	1254107	349	1253897	16	4.5313	2.75872	2.64101	H2_peak_249	BraA01g002500.3C:exon	BraA01g002500.3C:A01:1252340-1255754:+:1592	BraA01g002500.3C(BraA01g002500.3C)	NA	NA	XP_018511642.1 PREDICTED: filament-like plant protein 5 [Brassica rapa]
BraA01g002630.3C	Up	A01	1309933	1310293	361	1310199	18	5.65573	3.08327	3.49109	H2_peak_266	BraA01g002630.3C:Promoter	BraA01g002630.3C:A01:1308485-1309816:-:-296	BraA01g002630.3C(BraA01g002630.3C)	NA	NA	XP_009148617.1 PREDICTED: vicilin-like seed storage protein At2g18540 [Brassica rapa]
BraA01g002750.3C	Down	A01	1374533	1374683	151	1374664	13	3.02588	2.27189	1.59195	H2_peak_274	BraA01g002750.3C:exon	BraA01g002750.3C:A01:1371271-1382615:+:3336	BraA01g002750.3C(BraA01g002750.3C)	76;GO:0000428,cellular_component DNA-directed RNA polymerase complex;GO:0003674,molecular_function molecular_function;GO:0003676,molecular_function nucleic acid binding;GO:0003677,molecular_function DNA binding;GO:0003824,molecular_function catalytic activity;GO:0003899,molecular_function DNA-directed 5'-3' RNA polymerase activity;GO:0005488,molecular_function binding;GO:0005575,cellular_componen…	RPB1, POLR2A; DNA-directed RNA polymerase II subunit RPB1 [EC:2.7.7.6]; K03006	XP_009150077.1 PREDICTED: DNA-directed RNA polymerase II subunit 1 [Brassica rapa]
BraA01g002750.3C	Down	A01	1375262	1375844	583	1375442	17	4.58111	2.70993	2.67704	H2_peak_275	BraA01g002750.3C:exon	BraA01g002750.3C:A01:1371271-1382615:+:4281	BraA01g002750.3C(BraA01g002750.3C)	76;GO:0000428,cellular_component DNA-directed RNA polymerase complex;GO:0003674,molecular_function molecular_function;GO:0003676,molecular_function nucleic acid binding;GO:0003677,molecular_function DNA binding;GO:0003824,molecular_function catalytic activity;GO:0003899,molecular_function DNA-directed 5'-3' RNA polymerase activity;GO:0005488,molecular_function binding;GO:0005575,cellular_componen…	RPB1, POLR2A; DNA-directed RNA polymerase II subunit RPB1 [EC:2.7.7.6]; K03006	XP_009150077.1 PREDICTED: DNA-directed RNA polymerase II subunit 1 [Brassica rapa]
BraA01g002750.3C	Down	A01	1375988	1376956	969	1376528	19	5.23778	2.8384	3.19041	H2_peak_276	BraA01g002750.3C:exon	BraA01g002750.3C:A01:1371271-1382615:+:5200	BraA01g002750.3C(BraA01g002750.3C)	76;GO:0000428,cellular_component DNA-directed RNA polymerase complex;GO:0003674,molecular_function molecular_function;GO:0003676,molecular_function nucleic acid binding;GO:0003677,molecular_function DNA binding;GO:0003824,molecular_function catalytic activity;GO:0003899,molecular_function DNA-directed 5'-3' RNA polymerase activity;GO:0005488,molecular_function binding;GO:0005575,cellular_componen…	RPB1, POLR2A; DNA-directed RNA polymerase II subunit RPB1 [EC:2.7.7.6]; K03006	XP_009150077.1 PREDICTED: DNA-directed RNA polymerase II subunit 1 [Brassica rapa]
BraA01g002760.3C	Up	A01	1379429	1379632	204	1379430	18	2.75013	1.94962	1.46001	H2_peak_277	BraA01g002750.3C:exon	BraA01g002760.3C:A01:1383129-1384835:+:-3599	BraA01g002760.3C(BraA01g002760.3C)	NA	TRA2; transformer-2 protein; K12897	RID77344.1 hypothetical protein BRARA_A00266 [Brassica rapa]
BraA01g002760.3C	Up	A01	1381010	1381313	304	1381139	16	3.82063	2.4551	2.20299	H2_peak_278	BraA01g002760.3C:Promoter;BraA01g002750.3C:exon	BraA01g002760.3C:A01:1383129-1384835:+:-1968	BraA01g002760.3C(BraA01g002760.3C)	NA	TRA2; transformer-2 protein; K12897	RID77344.1 hypothetical protein BRARA_A00266 [Brassica rapa]
BraA01g002760.3C	Up	A01	1383369	1383682	314	1383573	17	5.08225	2.921	3.04533	H2_peak_279	BraA01g002760.3C:intron	BraA01g002760.3C:A01:1383129-1384835:+:396	BraA01g002760.3C(BraA01g002760.3C)	NA	TRA2; transformer-2 protein; K12897	RID77344.1 hypothetical protein BRARA_A00266 [Brassica rapa]
BraA01g002800.3C	Up	A01	1397489	1397614	126	1397600	13	3.02588	2.27189	1.59195	H2_peak_281	BraA01g002800.3C:exon	BraA01g002800.3C:A01:1395753-1397621:-:70	BraA01g002800.3C(BraA01g002800.3C)	NA	IST1; vacuolar protein sorting-associated protein IST1; K19476	XP_009150864.1 PREDICTED: uncharacterized protein LOC103874176 [Brassica rapa]
BraA01g002870.3C	Up	A01	1418541	1418704	164	1418564	14	3.50179	2.43416	1.91218	H2_peak_287	BraA01g002870.3C:exon	BraA01g002870.3C:A01:1418397-1420457:-:1835	BraA01g002870.3C(BraA01g002870.3C)	22;GO:0003674,molecular_function molecular_function;GO:0003700,molecular_function DNA-binding transcription factor activity;GO:0006355,biological_process regulation of transcription, DNA-templated;GO:0008150,biological_process biological_process;GO:0009889,biological_process regulation of biosynthetic process;GO:0010468,biological_process regulation of gene expression;GO:0010556,biological_proces…	NA	XP_009151519.1 PREDICTED: protein RKD5 [Brassica rapa]
BraA01g002870.3C	Up	A01	1418840	1419128	289	1419053	14	3.50179	2.43416	1.91218	H2_peak_288	BraA01g002870.3C:intron	BraA01g002870.3C:A01:1418397-1420457:-:1473	BraA01g002870.3C(BraA01g002870.3C)	22;GO:0003674,molecular_function molecular_function;GO:0003700,molecular_function DNA-binding transcription factor activity;GO:0006355,biological_process regulation of transcription, DNA-templated;GO:0008150,biological_process biological_process;GO:0009889,biological_process regulation of biosynthetic process;GO:0010468,biological_process regulation of gene expression;GO:0010556,biological_proces…	NA	XP_009151519.1 PREDICTED: protein RKD5 [Brassica rapa]
BraA01g002890.3C	Down	A01	1425374	1425559	186	1425461	15	4.00406	2.59644	2.2611	H2_peak_291	BraA01g002890.3C:intron	BraA01g002890.3C:A01:1424613-1425521:+:853	BraA01g002890.3C(BraA01g002890.3C)	55;GO:0000785,cellular_component chromatin;GO:0003674,molecular_function molecular_function;GO:0003676,molecular_function nucleic acid binding;GO:0003677,molecular_function DNA binding;GO:0003682,molecular_function chromatin binding;GO:0003700,molecular_function DNA-binding transcription factor activity;GO:0005198,molecular_function structural molecule activity;GO:0005488,molecular_function bindi…	HMGB1; high mobility group protein B1; K10802	XP_009151805.1 PREDICTED: high mobility group B protein 4-like [Brassica rapa]
BraA01g002900.3C	Down	A01	1426843	1427113	271	1426992	17	5.08225	2.921	3.04533	H2_peak_292	BraA01g002900.3C:Promoter	BraA01g002900.3C:A01:1428531-1429870:+:-1553	BraA01g002900.3C(BraA01g002900.3C)	22;GO:0003674,molecular_function molecular_function;GO:0003700,molecular_function DNA-binding transcription factor activity;GO:0006355,biological_process regulation of transcription, DNA-templated;GO:0008150,biological_process biological_process;GO:0009889,biological_process regulation of biosynthetic process;GO:0010468,biological_process regulation of gene expression;GO:0010556,biological_proces…	NA	XP_009152034.1 PREDICTED: WUSCHEL-related homeobox 13-like [Brassica rapa]
BraA01g003020.3C	Down	A01	1479981	1480380	400	1480001	15	3.57791	2.40882	1.98092	H2_peak_301	BraA01g003020.3C:exon	BraA01g003020.3C:A01:1478369-1484963:-:4783	BraA01g003020.3C(BraA01g003020.3C)	145;GO:0000139,cellular_component Golgi membrane;GO:0003674,molecular_function molecular_function;GO:0005085,molecular_function guanyl-nucleotide exchange factor activity;GO:0005086,molecular_function ARF guanyl-nucleotide exchange factor activity;GO:0005488,molecular_function binding;GO:0005515,molecular_function protein binding;GO:0005575,cellular_component cellular_component;GO:0005622,cellula…	ARFGEF, BIG; brefeldin A-inhibited guanine nucleotide-exchange protein; K18442	XP_009102464.1 PREDICTED: brefeldin A-inhibited guanine nucleotide-exchange protein 4 [Brassica rapa]
BraA01g003020.3C	Down	A01	1481180	1481370	191	1481292	17	5.08225	2.921	3.04533	H2_peak_302	BraA01g003020.3C:exon	BraA01g003020.3C:A01:1478369-1484963:-:3688	BraA01g003020.3C(BraA01g003020.3C)	145;GO:0000139,cellular_component Golgi membrane;GO:0003674,molecular_function molecular_function;GO:0005085,molecular_function guanyl-nucleotide exchange factor activity;GO:0005086,molecular_function ARF guanyl-nucleotide exchange factor activity;GO:0005488,molecular_function binding;GO:0005515,molecular_function protein binding;GO:0005575,cellular_component cellular_component;GO:0005622,cellula…	ARFGEF, BIG; brefeldin A-inhibited guanine nucleotide-exchange protein; K18442	XP_009102464.1 PREDICTED: brefeldin A-inhibited guanine nucleotide-exchange protein 4 [Brassica rapa]
BraA01g003020.3C	Down	A01	1481494	1481703	210	1481643	17	5.08225	2.921	3.04533	H2_peak_303	BraA01g003020.3C:exon	BraA01g003020.3C:A01:1478369-1484963:-:3365	BraA01g003020.3C(BraA01g003020.3C)	145;GO:0000139,cellular_component Golgi membrane;GO:0003674,molecular_function molecular_function;GO:0005085,molecular_function guanyl-nucleotide exchange factor activity;GO:0005086,molecular_function ARF guanyl-nucleotide exchange factor activity;GO:0005488,molecular_function binding;GO:0005515,molecular_function protein binding;GO:0005575,cellular_component cellular_component;GO:0005622,cellula…	ARFGEF, BIG; brefeldin A-inhibited guanine nucleotide-exchange protein; K18442	XP_009102464.1 PREDICTED: brefeldin A-inhibited guanine nucleotide-exchange protein 4 [Brassica rapa]
BraA01g003020.3C	Down	A01	1482954	1483154	201	1483110	17	5.08225	2.921	3.04533	H2_peak_304	BraA01g003020.3C:exon	BraA01g003020.3C:A01:1478369-1484963:-:1909	BraA01g003020.3C(BraA01g003020.3C)	145;GO:0000139,cellular_component Golgi membrane;GO:0003674,molecular_function molecular_function;GO:0005085,molecular_function guanyl-nucleotide exchange factor activity;GO:0005086,molecular_function ARF guanyl-nucleotide exchange factor activity;GO:0005488,molecular_function binding;GO:0005515,molecular_function protein binding;GO:0005575,cellular_component cellular_component;GO:0005622,cellula…	ARFGEF, BIG; brefeldin A-inhibited guanine nucleotide-exchange protein; K18442	XP_009102464.1 PREDICTED: brefeldin A-inhibited guanine nucleotide-exchange protein 4 [Brassica rapa]
BraA01g003020.3C	Down	A01	1484507	1484795	289	1484568	19	4.08222	2.39954	2.32662	H2_peak_305	BraA01g003020.3C:exon	BraA01g003020.3C:A01:1478369-1484963:-:312	BraA01g003020.3C(BraA01g003020.3C)	145;GO:0000139,cellular_component Golgi membrane;GO:0003674,molecular_function molecular_function;GO:0005085,molecular_function guanyl-nucleotide exchange factor activity;GO:0005086,molecular_function ARF guanyl-nucleotide exchange factor activity;GO:0005488,molecular_function binding;GO:0005515,molecular_function protein binding;GO:0005575,cellular_component cellular_component;GO:0005622,cellula…	ARFGEF, BIG; brefeldin A-inhibited guanine nucleotide-exchange protein; K18442	XP_009102464.1 PREDICTED: brefeldin A-inhibited guanine nucleotide-exchange protein 4 [Brassica rapa]
BraA01g003090.3C	Down	A01	1508911	1509117	207	1509008	13	3.02588	2.27189	1.59195	H2_peak_309	BraA01g003090.3C:Promoter	BraA01g003090.3C:A01:1509292-1512263:+:-278	BraA01g003090.3C(BraA01g003090.3C)	63;GO:0003674,molecular_function molecular_function;GO:0005215,molecular_function transporter activity;GO:0005351,molecular_function carbohydrate:proton symporter activity;GO:0005355,molecular_function glucose transmembrane transporter activity;GO:0005402,molecular_function carbohydrate:cation symporter activity;GO:0005575,cellular_component cellular_component;GO:0005622,cellular_component intrac…	NA	XP_009103156.1 PREDICTED: monosaccharide-sensing protein 2 [Brassica rapa]
BraA01g003090.3C	Down	A01	1510607	1511048	442	1510898	27	11.6821	4.54377	8.79642	H2_peak_310	BraA01g003090.3C:exon	BraA01g003090.3C:A01:1509292-1512263:+:1535	BraA01g003090.3C(BraA01g003090.3C)	63;GO:0003674,molecular_function molecular_function;GO:0005215,molecular_function transporter activity;GO:0005351,molecular_function carbohydrate:proton symporter activity;GO:0005355,molecular_function glucose transmembrane transporter activity;GO:0005402,molecular_function carbohydrate:cation symporter activity;GO:0005575,cellular_component cellular_component;GO:0005622,cellular_component intrac…	NA	XP_009103156.1 PREDICTED: monosaccharide-sensing protein 2 [Brassica rapa]
BraA01g003130.3C	Up	A01	1529455	1529641	187	1529506	15	4.00406	2.59644	2.2611	H2_peak_314	BraA01g003130.3C:Promoter	BraA01g003130.3C:A01:1529806-1533773:+:-258	BraA01g003130.3C(BraA01g003130.3C)	22;GO:0003674,molecular_function molecular_function;GO:0003700,molecular_function DNA-binding transcription factor activity;GO:0006355,biological_process regulation of transcription, DNA-templated;GO:0008150,biological_process biological_process;GO:0009889,biological_process regulation of biosynthetic process;GO:0010468,biological_process regulation of gene expression;GO:0010556,biological_proces…	NA	XP_009103570.1 PREDICTED: protein NLP2 [Brassica rapa]
BraA01g003140.3C	Down	A01	1536558	1536894	337	1536575	16	4.5313	2.75872	2.64101	H2_peak_315	BraA01g003140.3C:exon	BraA01g003140.3C:A01:1536507-1538695:+:218	BraA01g003140.3C(BraA01g003140.3C)	40;GO:0003674,molecular_function molecular_function;GO:0005488,molecular_function binding;GO:0005575,cellular_component cellular_component;GO:0005622,cellular_component intracellular;GO:0005623,cellular_component cell;GO:0005737,cellular_component cytoplasm;GO:0005739,cellular_component mitochondrion;GO:0006082,biological_process organic acid metabolic process;GO:0006091,biological_process genera…	IDH3; isocitrate dehydrogenase (NAD+) [EC:1.1.1.41]; K00030	XP_009103898.1 PREDICTED: isocitrate dehydrogenase [NAD] regulatory subunit 1, mitochondrial [Brassica rapa]
BraA01g003220.3C	Up	A01	1595451	1595610	160	1595519	16	4.5313	2.75872	2.64101	H2_peak_321	intergenic	BraA01g003220.3C:A01:1592108-1593394:-:-2136	BraA01g003220.3C(BraA01g003220.3C)	13;GO:0005575,cellular_component cellular_component;GO:0005622,cellular_component intracellular;GO:0005623,cellular_component cell;GO:0005634,cellular_component nucleus;GO:0005737,cellular_component cytoplasm;GO:0005829,cellular_component cytosol;GO:0043226,cellular_component organelle;GO:0043227,cellular_component membrane-bounded organelle;GO:0043229,cellular_component intracellular organelle;G…	NA	XP_009105030.1 PREDICTED: cytokinin riboside 5'-monophosphate phosphoribohydrolase LOG5-like [Brassica rapa]
BraA01g003360.3C	Up	A01	1676561	1676738	178	1676597	15	4.00406	2.59644	2.2611	H2_peak_330	intergenic	BraA01g003360.3C:A01:1676611-1678176:-:1527	BraA01g003360.3C(BraA01g003360.3C)	74;GO:0000166,molecular_function nucleotide binding;GO:0001882,molecular_function nucleoside binding;GO:0001883,molecular_function purine nucleoside binding;GO:0003674,molecular_function molecular_function;GO:0003824,molecular_function catalytic activity;GO:0003924,molecular_function GTPase activity;GO:0005488,molecular_function binding;GO:0005525,molecular_function GTP binding;GO:0005575,cellula…	RAC1; Ras-related C3 botulinum toxin substrate 1; K04392	XP_009107160.1 PREDICTED: rac-like GTP-binding protein ARAC3 [Brassica rapa]
BraA01g003460.3C	Down	A01	1721233	1721504	272	1721268	15	3.14019	2.22023	1.69558	H2_peak_336	BraA01g003450.3C:Promoter;BraA01g003460.3C:exon	BraA01g003460.3C:A01:1721092-1721608:-:240	BraA01g003460.3C(BraA01g003460.3C)	66;GO:0000413,biological_process protein peptidyl-prolyl isomerization;GO:0003674,molecular_function molecular_function;GO:0003755,molecular_function peptidyl-prolyl cis-trans isomerase activity;GO:0003824,molecular_function catalytic activity;GO:0005488,molecular_function binding;GO:0005575,cellular_component cellular_component;GO:0005576,cellular_component extracellular region;GO:0005622,cellul…	NA	XP_009108112.1 PREDICTED: peptidyl-prolyl cis-trans isomerase [Brassica rapa]
BraA01g003470.3C	Down	A01	1724110	1724352	243	1724243	19	6.25069	3.24555	3.96611	H2_peak_337	BraA01g003470.3C:Promoter	BraA01g003470.3C:A01:1724792-1726720:+:-561	BraA01g003470.3C(BraA01g003470.3C)	8;GO:0005575,cellular_component cellular_component;GO:0005622,cellular_component intracellular;GO:0005623,cellular_component cell;GO:0005737,cellular_component cytoplasm;GO:0005829,cellular_component cytosol;GO:0044424,cellular_component intracellular part;GO:0044444,cellular_component cytoplasmic part;GO:0044464,cellular_component cell part	NA	XP_009108292.1 PREDICTED: probable alkaline/neutral invertase B [Brassica rapa]
BraA01g003550.3C	Up	A01	1762234	1762497	264	1762388	15	4.00406	2.59644	2.2611	H2_peak_338	BraA01g003550.3C:exon;BraA01g003560.3C:Promoter	BraA01g003550.3C:A01:1762289-1762721:-:356	BraA01g003550.3C(BraA01g003550.3C)	NA	SAUR; SAUR family protein; K14488	XP_009109163.1 PREDICTED: auxin-responsive protein SAUR72 [Brassica rapa]
BraA01g003580.3C	Down	A01	1766715	1766909	195	1766804	16	3.17307	2.18771	1.7266	H2_peak_341	BraA01g003570.3C:exon;BraA01g003580.3C:Promoter	BraA01g003580.3C:A01:1767727-1768811:+:-915	BraA01g003580.3C(BraA01g003580.3C)	18;GO:0005575,cellular_component cellular_component;GO:0005622,cellular_component intracellular;GO:0005623,cellular_component cell;GO:0005737,cellular_component cytoplasm;GO:0008150,biological_process biological_process;GO:0009507,cellular_component chloroplast;GO:0009536,cellular_component plastid;GO:0022613,biological_process ribonucleoprotein complex biogenesis;GO:0042254,biological_process ri…	ATPeV0C, ATP6L; V-type H+-transporting ATPase 16kDa proteolipid subunit; K02155	XP_009109369.1 PREDICTED: probable ribosome-binding factor A, chloroplastic [Brassica rapa]
BraA01g003720.3C	Up	A01	1829465	1829641	177	1829546	16	4.5313	2.75872	2.64101	H2_peak_350	BraA01g003720.3C:exon	BraA01g003720.3C:A01:1827015-1829750:+:2537	BraA01g003720.3C(BraA01g003720.3C)	57;GO:0003674,molecular_function molecular_function;GO:0003824,molecular_function catalytic activity;GO:0004146,molecular_function dihydrofolate reductase activity;GO:0004799,molecular_function thymidylate synthase activity;GO:0006082,biological_process organic acid metabolic process;GO:0006575,biological_process cellular modified amino acid metabolic process;GO:0006725,biological_process cellula…	DHFR-TS; dihydrofolate reductase / thymidylate synthase [EC:1.5.1.3 2.1.1.45]; K13998	XP_018511488.1 PREDICTED: bifunctional dihydrofolate reductase-thymidylate synthase 2 isoform X1 [Brassica rapa]
BraA01g003770.3C	Down	A01	1857103	1857274	172	1857182	18	5.65573	3.08327	3.49109	H2_peak_351	BraA01g003770.3C:exon	BraA01g003770.3C:A01:1855991-1864107:+:1197	BraA01g003770.3C(BraA01g003770.3C)	21;GO:0001871,molecular_function obsolete pattern binding;GO:0003674,molecular_function molecular_function;GO:0003824,molecular_function catalytic activity;GO:0004553,molecular_function hydrolase activity, hydrolyzing O-glycosyl compounds;GO:0005488,molecular_function binding;GO:0005575,cellular_component cellular_component;GO:0005623,cellular_component cell;GO:0005886,cellular_component plasma m…	NA	OMO75719.1 Glycoside hydrolase, family 17 [Corchorus olitorius]
BraA01g003820.3C	Down	A01	1882014	1882237	224	1882187	15	4.00406	2.59644	2.2611	H2_peak_359	BraA01g003820.3C:exon	BraA01g003820.3C:A01:1880875-1882637:-:512	BraA01g003820.3C(BraA01g003820.3C)	NA	NA	XP_009112704.1 PREDICTED: uncharacterized protein LOC103838013 isoform X1 [Brassica rapa]
BraA01g003990.3C	Down	A01	1944105	1944281	177	1944197	15	4.00406	2.59644	2.2611	H2_peak_374	BraA01g003990.3C:exon	BraA01g003990.3C:A01:1942124-1946165:-:1972	BraA01g003990.3C(BraA01g003990.3C)	11;GO:0003674,molecular_function molecular_function;GO:0003824,molecular_function catalytic activity;GO:0004553,molecular_function hydrolase activity, hydrolyzing O-glycosyl compounds;GO:0004560,molecular_function alpha-L-fucosidase activity;GO:0005575,cellular_component cellular_component;GO:0005576,cellular_component extracellular region;GO:0015928,molecular_function fucosidase activity;GO:0016…	AXY8, FUC95A, afcA; alpha-L-fucosidase 2 [EC:3.2.1.51]; K15923	XP_009114732.1 PREDICTED: alpha-L-fucosidase 2 [Brassica rapa]
BraA01g004020.3C	Up	A01	1956153	1956414	262	1956212	16	4.5313	2.75872	2.64101	H2_peak_376	BraA01g004020.3C:exon	BraA01g004020.3C:A01:1955797-1958640:-:2357	BraA01g004020.3C(BraA01g004020.3C)	47;GO:0001101,biological_process response to acid chemical;GO:0003674,molecular_function molecular_function;GO:0003824,molecular_function catalytic activity;GO:0004028,molecular_function 3-chloroallyl aldehyde dehydrogenase activity;GO:0004029,molecular_function aldehyde dehydrogenase (NAD) activity;GO:0005575,cellular_component cellular_component;GO:0005622,cellular_component intracellular;GO:00…	ALDH; aldehyde dehydrogenase (NAD+) [EC:1.2.1.3]; K00128	RID77488.1 hypothetical protein BRARA_A00396 [Brassica rapa]
BraA01g004050.3C	Up	A01	1967589	1967733	145	1967701	14	2.90654	2.16626	1.59195	H2_peak_378	BraA01g004050.3C:Promoter	BraA01g004050.3C:A01:1969445-1971848:+:-1784	BraA01g004050.3C(BraA01g004050.3C)	60;GO:0001101,biological_process response to acid chemical;GO:0005575,cellular_component cellular_component;GO:0005623,cellular_component cell;GO:0005886,cellular_component plasma membrane;GO:0006950,biological_process response to stress;GO:0007154,biological_process cell communication;GO:0008150,biological_process biological_process;GO:0009414,biological_process response to water deprivation;GO:…	NA	XP_009115347.1 PREDICTED: receptor protein kinase-like protein At4g34220 [Brassica rapa]
BraA01g004050.3C	Up	A01	1969952	1970455	504	1970286	19	6.07011	3.17131	3.86359	H2_peak_379	BraA01g004050.3C:exon	BraA01g004050.3C:A01:1969445-1971848:+:758	BraA01g004050.3C(BraA01g004050.3C)	60;GO:0001101,biological_process response to acid chemical;GO:0005575,cellular_component cellular_component;GO:0005623,cellular_component cell;GO:0005886,cellular_component plasma membrane;GO:0006950,biological_process response to stress;GO:0007154,biological_process cell communication;GO:0008150,biological_process biological_process;GO:0009414,biological_process response to water deprivation;GO:…	NA	XP_009115347.1 PREDICTED: receptor protein kinase-like protein At4g34220 [Brassica rapa]
BraA01g004070.3C	Down	A01	1977033	1977499	467	1977389	16	4.5313	2.75872	2.64101	H2_peak_380	BraA01g004070.3C:exon	BraA01g004070.3C:A01:1976164-1978736:+:1101	BraA01g004070.3C(BraA01g004070.3C)	59;GO:0000003,biological_process reproduction;GO:0000166,molecular_function nucleotide binding;GO:0003006,biological_process developmental process involved in reproduction;GO:0003674,molecular_function molecular_function;GO:0005488,molecular_function binding;GO:0005524,molecular_function ATP binding;GO:0005575,cellular_component cellular_component;GO:0005622,cellular_component intracellular;GO:00…	serA, PHGDH; D-3-phosphoglycerate dehydrogenase / 2-oxoglutarate reductase [EC:1.1.1.95 1.1.1.399]; K00058	XP_013652586.1 D-3-phosphoglycerate dehydrogenase 1, chloroplastic [Brassica napus]
BraA01g004380.3C	Up	A01	2132318	2132477	160	2132395	18	4.55894	2.63652	2.66156	H2_peak_393	BraA01g004380.3C:exon	BraA01g004380.3C:A01:2129358-2132732:+:3039	BraA01g004380.3C(BraA01g004380.3C)	15;GO:0005575,cellular_component cellular_component;GO:0005622,cellular_component intracellular;GO:0005623,cellular_component cell;GO:0005737,cellular_component cytoplasm;GO:0005739,cellular_component mitochondrion;GO:0009507,cellular_component chloroplast;GO:0009536,cellular_component plastid;GO:0016020,cellular_component membrane;GO:0043226,cellular_component organelle;GO:0043227,cellular_compo…	ITPK1; inositol-1,3,4-trisphosphate 5/6-kinase / inositol-tetrakisphosphate 1-kinase [EC:2.7.1.159 2.7.1.134]; K00913; aspS; aspartyl-tRNA synthetase [EC:6.1.1.12]; K01876	XP_009119595.1 PREDICTED: aspartate--tRNA ligase, chloroplastic/mitochondrial [Brassica rapa]
BraA01g004490.3C	Down	A01	2163224	2163359	136	2163330	16	4.5313	2.75872	2.64101	H2_peak_397	BraA01g004490.3C:Promoter;BraA01g004470.3C:Promoter	BraA01g004490.3C:A01:2163716-2164929:+:-425	BraA01g004490.3C(BraA01g004490.3C)	NA	NA	XP_009120943.1 PREDICTED: uncharacterized protein LOC103845772 [Brassica rapa]
BraA01g004490.3C	Down	A01	2166024	2166173	150	2166152	15	4.00406	2.59644	2.2611	H2_peak_398	BraA01g004500.3C:intron	BraA01g004490.3C:A01:2163716-2164929:+:2382	BraA01g004490.3C(BraA01g004490.3C)	NA	NA	XP_009120943.1 PREDICTED: uncharacterized protein LOC103845772 [Brassica rapa]
BraA01g004530.3C	Down	A01	2185790	2186053	264	2185917	15	4.00406	2.59644	2.2611	H2_peak_399	BraA01g004530.3C:exon	BraA01g004530.3C:A01:2182757-2186255:+:3164	BraA01g004530.3C(BraA01g004530.3C)	55;GO:0000325,cellular_component plant-type vacuole;GO:0003674,molecular_function molecular_function;GO:0003824,molecular_function catalytic activity;GO:0004016,molecular_function adenylate cyclase activity;GO:0005215,molecular_function transporter activity;GO:0005575,cellular_component cellular_component;GO:0005622,cellular_component intracellular;GO:0005623,cellular_component cell;GO:0005737,ce…	NA	XP_009121325.1 PREDICTED: potassium transporter 13 [Brassica rapa]
BraA01g004630.3C	Down	A01	2232776	2232995	220	2232958	15	4.00406	2.59644	2.2611	H2_peak_405	BraA01g004630.3C:intron	BraA01g004630.3C:A01:2232070-2234939:+:815	BraA01g004630.3C(BraA01g004630.3C)	74;GO:0003674,molecular_function molecular_function;GO:0003824,molecular_function catalytic activity;GO:0004672,molecular_function protein kinase activity;GO:0004674,molecular_function protein serine/threonine kinase activity;GO:0004675,molecular_function transmembrane receptor protein serine/threonine kinase activity;GO:0004888,molecular_function transmembrane signaling receptor activity;GO:0005…	BAK1; brassinosteroid insensitive 1-associated receptor kinase 1 [EC:2.7.10.1 2.7.11.1]; K13416	RID77554.1 hypothetical protein BRARA_A00458 [Brassica rapa]
BraA01g004630.3C	Down	A01	2233959	2234145	187	2234031	15	4.00406	2.59644	2.2611	H2_peak_406	BraA01g004630.3C:exon	BraA01g004630.3C:A01:2232070-2234939:+:1981	BraA01g004630.3C(BraA01g004630.3C)	74;GO:0003674,molecular_function molecular_function;GO:0003824,molecular_function catalytic activity;GO:0004672,molecular_function protein kinase activity;GO:0004674,molecular_function protein serine/threonine kinase activity;GO:0004675,molecular_function transmembrane receptor protein serine/threonine kinase activity;GO:0004888,molecular_function transmembrane signaling receptor activity;GO:0005…	BAK1; brassinosteroid insensitive 1-associated receptor kinase 1 [EC:2.7.10.1 2.7.11.1]; K13416	RID77554.1 hypothetical protein BRARA_A00458 [Brassica rapa]
BraA01g004660.3C	Down	A01	2242617	2242954	338	2242808	18	4.55894	2.63652	2.66156	H2_peak_410	BraA01g004660.3C:exon	BraA01g004660.3C:A01:2242753-2244959:+:32	BraA01g004660.3C(BraA01g004660.3C)	NA	NA	XP_009123134.1 PREDICTED: protein CYPRO4 [Brassica rapa]
BraA01g004660.3C	Down	A01	2243739	2244395	657	2244076	22	8.15515	3.73239	5.58887	H2_peak_411	BraA01g004660.3C:exon	BraA01g004660.3C:A01:2242753-2244959:+:1313	BraA01g004660.3C(BraA01g004660.3C)	NA	NA	XP_009123134.1 PREDICTED: protein CYPRO4 [Brassica rapa]
BraA01g004660.3C	Down	A01	2245799	2246436	638	2246000	21	7.22312	3.45904	4.80174	H2_peak_412	BraA01g004670.3C:exon	BraA01g004660.3C:A01:2242753-2244959:+:3364	BraA01g004660.3C(BraA01g004660.3C)	NA	NA	XP_009123134.1 PREDICTED: protein CYPRO4 [Brassica rapa]
BraA01g004700.3C	Down	A01	2260740	2260859	120	2260806	14	3.50179	2.43416	1.91218	H2_peak_415	BraA01g004700.3C:Promoter	BraA01g004700.3C:A01:2260888-2264695:+:-89	BraA01g004700.3C(BraA01g004700.3C)	NA	NA	XP_009123518.1 PREDICTED: probable disease resistance protein At4g33300 [Brassica rapa]
BraA01g004700.3C	Down	A01	2261375	2261536	162	2261499	16	4.5313	2.75872	2.64101	H2_peak_416	BraA01g004700.3C:exon	BraA01g004700.3C:A01:2260888-2264695:+:567	BraA01g004700.3C(BraA01g004700.3C)	NA	NA	XP_009123518.1 PREDICTED: probable disease resistance protein At4g33300 [Brassica rapa]
BraA01g004710.3C	Up	A01	2267033	2267464	432	2267353	17	5.08225	2.921	3.04533	H2_peak_417	BraA01g004710.3C:exon;BraA01g004720.3C:Promoter	BraA01g004710.3C:A01:2266050-2267973:+:1198	BraA01g004710.3C(BraA01g004710.3C)	NA	CDC20; cell division cycle 20, cofactor of APC complex; K03363	XP_009123591.1 PREDICTED: cell division cycle 20.1, cofactor of APC complex-like [Brassica rapa]
BraA01g004760.3C	Up	A01	2295023	2295255	233	2295144	18	5.65573	3.08327	3.49109	H2_peak_421	BraA01g004760.3C:intron	BraA01g004760.3C:A01:2289922-2302380:+:5216	BraA01g004760.3C(BraA01g004760.3C)	97;GO:0000146,molecular_function microfilament motor activity;GO:0000166,molecular_function nucleotide binding;GO:0000331,cellular_component contractile vacuole;GO:0003674,molecular_function molecular_function;GO:0003774,molecular_function motor activity;GO:0003779,molecular_function actin binding;GO:0003824,molecular_function catalytic activity;GO:0005488,molecular_function binding;GO:0005515,mo…	NA	XP_009124357.1 PREDICTED: myosin-15 isoform X1 [Brassica rapa]
BraA01g004760.3C	Up	A01	2297331	2297504	174	2297435	14	3.50179	2.43416	1.91218	H2_peak_422	BraA01g004760.3C:intron	BraA01g004760.3C:A01:2289922-2302380:+:7495	BraA01g004760.3C(BraA01g004760.3C)	97;GO:0000146,molecular_function microfilament motor activity;GO:0000166,molecular_function nucleotide binding;GO:0000331,cellular_component contractile vacuole;GO:0003674,molecular_function molecular_function;GO:0003774,molecular_function motor activity;GO:0003779,molecular_function actin binding;GO:0003824,molecular_function catalytic activity;GO:0005488,molecular_function binding;GO:0005515,mo…	NA	XP_009124357.1 PREDICTED: myosin-15 isoform X1 [Brassica rapa]
BraA01g004770.3C	Up	A01	2299613	2299827	215	2299810	15	4.00406	2.59644	2.2611	H2_peak_423	BraA01g004760.3C:intron	BraA01g004770.3C:A01:2303169-2304984:-:5264	BraA01g004770.3C(BraA01g004770.3C)	NA	NA	XP_009124478.1 PREDICTED: uncharacterized protein LOC103849450 [Brassica rapa]
BraA01g004980.3C	Up	A01	2385095	2385281	187	2385174	17	4.31346	2.59952	2.54318	H2_peak_438	BraA01g004980.3C:intron	BraA01g004980.3C:A01:2382324-2386609:+:2863	BraA01g004980.3C(BraA01g004980.3C)	69;GO:0001505,biological_process regulation of neurotransmitter levels;GO:0005575,cellular_component cellular_component;GO:0005576,cellular_component extracellular region;GO:0005622,cellular_component intracellular;GO:0005623,cellular_component cell;GO:0005737,cellular_component cytoplasm;GO:0005739,cellular_component mitochondrion;GO:0006082,biological_process organic acid metabolic process;GO:0…	GLDC, gcvP; glycine dehydrogenase [EC:1.4.4.2]; K00281	XP_009125119.1 PREDICTED: glycine dehydrogenase (decarboxylating) 1, mitochondrial [Brassica rapa]
BraA01g005090.3C	Up	A01	2425742	2426054	313	2425925	19	5.07571	2.77528	3.04533	H2_peak_443	BraA01g005090.3C:intron	BraA01g005090.3C:A01:2424667-2427616:-:1718	BraA01g005090.3C(BraA01g005090.3C)	NA	NA	XP_009125218.1 PREDICTED: uncharacterized protein LOC103850249 [Brassica rapa]
BraA01g005090.3C	Up	A01	2426497	2426615	119	2426566	14	3.50179	2.43416	1.91218	H2_peak_444	BraA01g005090.3C:exon	BraA01g005090.3C:A01:2424667-2427616:-:1060	BraA01g005090.3C(BraA01g005090.3C)	NA	NA	XP_009125218.1 PREDICTED: uncharacterized protein LOC103850249 [Brassica rapa]
BraA01g005120.3C	Down	A01	2438429	2438949	521	2438557	16	4.5313	2.75872	2.64101	H2_peak_446	BraA01g005120.3C:intron	BraA01g005120.3C:A01:2437213-2444079:+:1475	BraA01g005120.3C(BraA01g005120.3C)	NA	NA	XP_009125252.1 PREDICTED: uncharacterized protein LOC103850279 [Brassica rapa]
BraA01g005120.3C	Down	A01	2442330	2442561	232	2442367	15	4.00406	2.59644	2.2611	H2_peak_447	BraA01g005120.3C:exon	BraA01g005120.3C:A01:2437213-2444079:+:5232	BraA01g005120.3C(BraA01g005120.3C)	NA	NA	XP_009125252.1 PREDICTED: uncharacterized protein LOC103850279 [Brassica rapa]
BraA01g005170.3C	Up	A01	2469845	2470157	313	2470034	17	5.08225	2.921	3.04533	H2_peak_455	BraA01g005170.3C:exon	BraA01g005170.3C:A01:2469752-2470244:-:243	BraA01g005170.3C(BraA01g005170.3C)	NA	NA	XP_009125319.1 PREDICTED: lachrymatory-factor synthase-like [Brassica rapa]
BraA01g005250.3C	Down	A01	2524098	2524334	237	2524104	14	3.50179	2.43416	1.91218	H2_peak_473	intergenic	BraA01g005250.3C:A01:2525109-2528382:-:4166	BraA01g005250.3C(BraA01g005250.3C)	NA	NA	RID77615.1 hypothetical protein BRARA_A00512 [Brassica rapa]
BraA01g005250.3C	Down	A01	2529817	2529961	145	2529872	15	4.00406	2.59644	2.2611	H2_peak_474	BraA01g005260.3C:exon;BraA01g005250.3C:Promoter	BraA01g005250.3C:A01:2525109-2528382:-:-1506	BraA01g005250.3C(BraA01g005250.3C)	NA	NA	RID77615.1 hypothetical protein BRARA_A00512 [Brassica rapa]
BraA01g005330.3C	Up	A01	2549389	2553045	3657	2550900	40	8.11569	2.66446	5.57968	H2_peak_478	BraA01g005330.3C:intron	BraA01g005330.3C:A01:2549030-2554657:+:2186	BraA01g005330.3C(BraA01g005330.3C)	NA	NA	RID77620.1 hypothetical protein BRARA_A00516 [Brassica rapa]
BraA01g005360.3C	Up	A01	2569537	2569673	137	2569626	13	3.02588	2.27189	1.59195	H2_peak_482	intergenic	BraA01g005360.3C:A01:2571246-2574351:-:4746	BraA01g005360.3C(BraA01g005360.3C)	50;GO:0003674,molecular_function molecular_function;GO:0003824,molecular_function catalytic activity;GO:0004672,molecular_function protein kinase activity;GO:0004674,molecular_function protein serine/threonine kinase activity;GO:0004675,molecular_function transmembrane receptor protein serine/threonine kinase activity;GO:0004888,molecular_function transmembrane signaling receptor activity;GO:0005…	NA	XP_009125584.1 PREDICTED: proline-rich receptor-like protein kinase PERK14 [Brassica rapa]
BraA01g005360.3C	Up	A01	2577480	2577953	474	2577702	19	6.25069	3.24555	3.96611	H2_peak_483	BraA01g005370.3C:exon	BraA01g005360.3C:A01:2571246-2574351:-:-3365	BraA01g005360.3C(BraA01g005360.3C)	50;GO:0003674,molecular_function molecular_function;GO:0003824,molecular_function catalytic activity;GO:0004672,molecular_function protein kinase activity;GO:0004674,molecular_function protein serine/threonine kinase activity;GO:0004675,molecular_function transmembrane receptor protein serine/threonine kinase activity;GO:0004888,molecular_function transmembrane signaling receptor activity;GO:0005…	NA	XP_009125584.1 PREDICTED: proline-rich receptor-like protein kinase PERK14 [Brassica rapa]
BraA01g005420.3C	Up	A01	2598782	2598949	168	2598873	15	4.00406	2.59644	2.2611	H2_peak_488	BraA01g005420.3C:intron	BraA01g005420.3C:A01:2598506-2601139:-:2274	BraA01g005420.3C(BraA01g005420.3C)	29;GO:0003674,molecular_function molecular_function;GO:0003824,molecular_function catalytic activity;GO:0004672,molecular_function protein kinase activity;GO:0004674,molecular_function protein serine/threonine kinase activity;GO:0006464,biological_process cellular protein modification process;GO:0006468,biological_process protein phosphorylation;GO:0006793,biological_process phosphorus metabolic …	NA	XP_009125648.1 PREDICTED: serine/threonine-protein kinase AFC3 isoform X1 [Brassica rapa]
BraA01g005470.3C	Down	A01	2649895	2650060	166	2649919	16	3.82063	2.4551	2.20299	H2_peak_494	intergenic	BraA01g005470.3C:A01:2657326-2658869:+:-7349	BraA01g005470.3C(BraA01g005470.3C)	NA	NA	XP_009125785.1 PREDICTED: troponin T, slow skeletal muscle [Brassica rapa]
BraA01g005470.3C	Down	A01	2650379	2650955	577	2650604	17	4.58111	2.70993	2.67704	H2_peak_495	intergenic	BraA01g005470.3C:A01:2657326-2658869:+:-6659	BraA01g005470.3C(BraA01g005470.3C)	NA	NA	XP_009125785.1 PREDICTED: troponin T, slow skeletal muscle [Brassica rapa]
BraA01g005470.3C	Down	A01	2651146	2651432	287	2651293	18	5.65573	3.08327	3.49109	H2_peak_496	intergenic	BraA01g005470.3C:A01:2657326-2658869:+:-6037	BraA01g005470.3C(BraA01g005470.3C)	NA	NA	XP_009125785.1 PREDICTED: troponin T, slow skeletal muscle [Brassica rapa]
BraA01g005470.3C	Down	A01	2657294	2657503	210	2657320	15	4.00406	2.59644	2.2611	H2_peak_497	BraA01g005470.3C:Promoter	BraA01g005470.3C:A01:2657326-2658869:+:72	BraA01g005470.3C(BraA01g005470.3C)	NA	NA	XP_009125785.1 PREDICTED: troponin T, slow skeletal muscle [Brassica rapa]
BraA01g005580.3C	Down	A01	2704069	2704283	215	2704225	15	4.00406	2.59644	2.2611	H2_peak_509	BraA01g005570.3C:exon	BraA01g005580.3C:A01:2705236-2709081:-:4905	BraA01g005580.3C(BraA01g005580.3C)	54;GO:0003674,molecular_function molecular_function;GO:0005215,molecular_function transporter activity;GO:0005216,molecular_function ion channel activity;GO:0005244,molecular_function voltage-gated ion channel activity;GO:0005249,molecular_function voltage-gated potassium channel activity;GO:0005261,molecular_function cation channel activity;GO:0005267,molecular_function potassium channel activit…	NA	XP_009125933.1 PREDICTED: probable potassium channel AKT5 [Brassica rapa]
BraA01g005580.3C	Down	A01	2705671	2705885	215	2705840	17	4.86819	2.83013	2.93831	H2_peak_510	BraA01g005580.3C:exon	BraA01g005580.3C:A01:2705236-2709081:-:3303	BraA01g005580.3C(BraA01g005580.3C)	54;GO:0003674,molecular_function molecular_function;GO:0005215,molecular_function transporter activity;GO:0005216,molecular_function ion channel activity;GO:0005244,molecular_function voltage-gated ion channel activity;GO:0005249,molecular_function voltage-gated potassium channel activity;GO:0005261,molecular_function cation channel activity;GO:0005267,molecular_function potassium channel activit…	NA	XP_009125933.1 PREDICTED: probable potassium channel AKT5 [Brassica rapa]
BraA01g005620.3C	Up	A01	2724156	2724322	167	2724237	16	4.5313	2.75872	2.64101	H2_peak_512	BraA01g005610.3C:Promoter;BraA01g005620.3C:exon	BraA01g005620.3C:A01:2723386-2725560:-:1321	BraA01g005620.3C(BraA01g005620.3C)	38;GO:0003674,molecular_function molecular_function;GO:0003676,molecular_function nucleic acid binding;GO:0003723,molecular_function RNA binding;GO:0003824,molecular_function catalytic activity;GO:0004518,molecular_function nuclease activity;GO:0004519,molecular_function endonuclease activity;GO:0005488,molecular_function binding;GO:0005575,cellular_component cellular_component;GO:0005622,cellula…	NA	XP_018509214.1 PREDICTED: uncharacterized protein LOC103850924 isoform X1 [Brassica rapa]
BraA01g005650.3C	Down	A01	2738183	2738379	197	2738256	14	3.50179	2.43416	1.91218	H2_peak_514	BraA01g005650.3C:exon	BraA01g005650.3C:A01:2737325-2742204:+:955	BraA01g005650.3C(BraA01g005650.3C)	83;GO:0000271,biological_process polysaccharide biosynthetic process;GO:0000278,biological_process mitotic cell cycle;GO:0000281,biological_process mitotic cytokinesis;GO:0000910,biological_process cytokinesis;GO:0003674,molecular_function molecular_function;GO:0003824,molecular_function catalytic activity;GO:0005575,cellular_component cellular_component;GO:0005622,cellular_component intracellula…	NA	XP_009126053.1 PREDICTED: cellulose synthase A catalytic subunit 1 [UDP-forming] [Brassica rapa]
BraA01g005650.3C	Down	A01	2740174	2740494	321	2740391	16	4.5313	2.75872	2.64101	H2_peak_515	BraA01g005650.3C:exon	BraA01g005650.3C:A01:2737325-2742204:+:3008	BraA01g005650.3C(BraA01g005650.3C)	83;GO:0000271,biological_process polysaccharide biosynthetic process;GO:0000278,biological_process mitotic cell cycle;GO:0000281,biological_process mitotic cytokinesis;GO:0000910,biological_process cytokinesis;GO:0003674,molecular_function molecular_function;GO:0003824,molecular_function catalytic activity;GO:0005575,cellular_component cellular_component;GO:0005622,cellular_component intracellula…	NA	XP_009126053.1 PREDICTED: cellulose synthase A catalytic subunit 1 [UDP-forming] [Brassica rapa]
BraA01g005700.3C	Up	A01	2754098	2754353	256	2754248	22	8.15515	3.73239	5.58887	H2_peak_519	BraA01g005700.3C:exon;BraA01g005690.3C:Promoter	BraA01g005700.3C:A01:2753418-2755987:-:1762	BraA01g005700.3C(BraA01g005700.3C)	NA	IST1; vacuolar protein sorting-associated protein IST1; K19476	XP_009126121.1 PREDICTED: uncharacterized protein LOC103851047 [Brassica rapa]
BraA01g005740.3C	Down	A01	2770627	2771020	394	2770744	20	6.86616	3.40783	4.47784	H2_peak_523	BraA01g005740.3C:exon	BraA01g005740.3C:A01:2768664-2771163:-:340	BraA01g005740.3C(BraA01g005740.3C)	41;GO:0003674,molecular_function molecular_function;GO:0003824,molecular_function catalytic activity;GO:0004672,molecular_function protein kinase activity;GO:0004674,molecular_function protein serine/threonine kinase activity;GO:0005488,molecular_function binding;GO:0005515,molecular_function protein binding;GO:0005516,molecular_function calmodulin binding;GO:0005575,cellular_component cellular_c…	NA	RID77672.1 hypothetical protein BRARA_A00561 [Brassica rapa]
BraA01g005740.3C	Down	A01	2774341	2774670	330	2774510	22	8.15515	3.73239	5.58887	H2_peak_524	intergenic	BraA01g005740.3C:A01:2768664-2771163:-:-3342	BraA01g005740.3C(BraA01g005740.3C)	41;GO:0003674,molecular_function molecular_function;GO:0003824,molecular_function catalytic activity;GO:0004672,molecular_function protein kinase activity;GO:0004674,molecular_function protein serine/threonine kinase activity;GO:0005488,molecular_function binding;GO:0005515,molecular_function protein binding;GO:0005516,molecular_function calmodulin binding;GO:0005575,cellular_component cellular_c…	NA	RID77672.1 hypothetical protein BRARA_A00561 [Brassica rapa]
BraA01g005930.3C	Up	A01	2840659	2840872	214	2840834	15	3.84105	2.52418	2.21986	H2_peak_538	BraA01g005930.3C:exon	BraA01g005930.3C:A01:2840722-2842955:-:2190	BraA01g005930.3C(BraA01g005930.3C)	95;GO:0003674,molecular_function molecular_function;GO:0005488,molecular_function binding;GO:0005509,molecular_function calcium ion binding;GO:0005575,cellular_component cellular_component;GO:0005622,cellular_component intracellular;GO:0005623,cellular_component cell;GO:0005737,cellular_component cytoplasm;GO:0005739,cellular_component mitochondrion;GO:0005740,cellular_component mitochondrial env…	NA	XP_009126406.1 PREDICTED: calcium uptake protein 1 homolog, mitochondrial [Brassica rapa]
BraA01g005930.3C	Up	A01	2842833	2842978	146	2842874	16	4.5313	2.75872	2.64101	H2_peak_539	BraA01g005930.3C:exon	BraA01g005930.3C:A01:2840722-2842955:-:50	BraA01g005930.3C(BraA01g005930.3C)	95;GO:0003674,molecular_function molecular_function;GO:0005488,molecular_function binding;GO:0005509,molecular_function calcium ion binding;GO:0005575,cellular_component cellular_component;GO:0005622,cellular_component intracellular;GO:0005623,cellular_component cell;GO:0005737,cellular_component cytoplasm;GO:0005739,cellular_component mitochondrion;GO:0005740,cellular_component mitochondrial env…	NA	XP_009126406.1 PREDICTED: calcium uptake protein 1 homolog, mitochondrial [Brassica rapa]
BraA01g005930.3C	Up	A01	2843407	2843639	233	2843479	17	5.08225	2.921	3.04533	H2_peak_540	BraA01g005930.3C:Promoter;BraA01g005940.3C:exon	BraA01g005930.3C:A01:2840722-2842955:-:-567	BraA01g005930.3C(BraA01g005930.3C)	95;GO:0003674,molecular_function molecular_function;GO:0005488,molecular_function binding;GO:0005509,molecular_function calcium ion binding;GO:0005575,cellular_component cellular_component;GO:0005622,cellular_component intracellular;GO:0005623,cellular_component cell;GO:0005737,cellular_component cytoplasm;GO:0005739,cellular_component mitochondrion;GO:0005740,cellular_component mitochondrial env…	NA	XP_009126406.1 PREDICTED: calcium uptake protein 1 homolog, mitochondrial [Brassica rapa]
BraA01g005930.3C	Up	A01	2843893	2844130	238	2843937	16	4.5313	2.75872	2.64101	H2_peak_541	BraA01g005930.3C:Promoter;BraA01g005940.3C:exon	BraA01g005930.3C:A01:2840722-2842955:-:-1056	BraA01g005930.3C(BraA01g005930.3C)	95;GO:0003674,molecular_function molecular_function;GO:0005488,molecular_function binding;GO:0005509,molecular_function calcium ion binding;GO:0005575,cellular_component cellular_component;GO:0005622,cellular_component intracellular;GO:0005623,cellular_component cell;GO:0005737,cellular_component cytoplasm;GO:0005739,cellular_component mitochondrion;GO:0005740,cellular_component mitochondrial env…	NA	XP_009126406.1 PREDICTED: calcium uptake protein 1 homolog, mitochondrial [Brassica rapa]
BraA01g005940.3C	Down	A01	2847609	2847740	132	2847646	15	4.00406	2.59644	2.2611	H2_peak_542	BraA01g005940.3C:exon	BraA01g005940.3C:A01:2843457-2847743:-:69	BraA01g005940.3C(BraA01g005940.3C)	NA	NA	XP_009126418.1 PREDICTED: neurochondrin [Brassica rapa]
BraA01g005970.3C	Down	A01	2856674	2856905	232	2856821	16	2.80674	2.03961	1.51389	H2_peak_545	BraA01g005970.3C:exon	BraA01g005970.3C:A01:2856673-2857285:-:496	BraA01g005970.3C(BraA01g005970.3C)	NA	NA	XP_009126459.1 PREDICTED: uncharacterized protein LOC103851358 [Brassica rapa]
BraA01g005970.3C	Down	A01	2857221	2857363	143	2857271	15	2.94329	2.13658	1.59195	H2_peak_546	BraA01g005970.3C:exon	BraA01g005970.3C:A01:2856673-2857285:-:-6	BraA01g005970.3C(BraA01g005970.3C)	NA	NA	XP_009126459.1 PREDICTED: uncharacterized protein LOC103851358 [Brassica rapa]
BraA01g006040.3C	Down	A01	2919732	2919892	161	2919831	17	4.86819	2.83013	2.93831	H2_peak_560	BraA01g006040.3C:exon	BraA01g006040.3C:A01:2919352-2921232:+:459	BraA01g006040.3C(BraA01g006040.3C)	76;GO:0002682,biological_process regulation of immune system process;GO:0002683,biological_process negative regulation of immune system process;GO:0003674,molecular_function molecular_function;GO:0003824,molecular_function catalytic activity;GO:0004842,molecular_function ubiquitin-protein transferase activity;GO:0005102,molecular_function signaling receptor binding;GO:0005488,molecular_function b…	NA	XP_009126559.1 PREDICTED: U-box domain-containing protein 14 [Brassica rapa]
BraA01g006040.3C	Down	A01	2920718	2921178	461	2920863	23	7.70629	3.46602	5.20584	H2_peak_561	BraA01g006040.3C:exon	BraA01g006040.3C:A01:2919352-2921232:+:1595	BraA01g006040.3C(BraA01g006040.3C)	76;GO:0002682,biological_process regulation of immune system process;GO:0002683,biological_process negative regulation of immune system process;GO:0003674,molecular_function molecular_function;GO:0003824,molecular_function catalytic activity;GO:0004842,molecular_function ubiquitin-protein transferase activity;GO:0005102,molecular_function signaling receptor binding;GO:0005488,molecular_function b…	NA	XP_009126559.1 PREDICTED: U-box domain-containing protein 14 [Brassica rapa]
BraA01g006040.3C	Down	A01	2921528	2921752	225	2921662	18	5.65573	3.08327	3.49109	H2_peak_562	intergenic	BraA01g006040.3C:A01:2919352-2921232:+:2287	BraA01g006040.3C(BraA01g006040.3C)	76;GO:0002682,biological_process regulation of immune system process;GO:0002683,biological_process negative regulation of immune system process;GO:0003674,molecular_function molecular_function;GO:0003824,molecular_function catalytic activity;GO:0004842,molecular_function ubiquitin-protein transferase activity;GO:0005102,molecular_function signaling receptor binding;GO:0005488,molecular_function b…	NA	XP_009126559.1 PREDICTED: U-box domain-containing protein 14 [Brassica rapa]
BraA01g006080.3C	Up	A01	2943042	2943359	318	2943152	17	5.08225	2.921	3.04533	H2_peak_570	BraA01g006080.3C:exon	BraA01g006080.3C:A01:2942705-2943893:-:693	BraA01g006080.3C(BraA01g006080.3C)	38;GO:0003674,molecular_function molecular_function;GO:0003676,molecular_function nucleic acid binding;GO:0003723,molecular_function RNA binding;GO:0003824,molecular_function catalytic activity;GO:0004518,molecular_function nuclease activity;GO:0004519,molecular_function endonuclease activity;GO:0005488,molecular_function binding;GO:0005575,cellular_component cellular_component;GO:0005622,cellula…	NA	RID77708.1 hypothetical protein BRARA_A00592 [Brassica rapa]
BraA01g006080.3C	Up	A01	2944218	2944360	143	2944297	16	4.5313	2.75872	2.64101	H2_peak_571	BraA01g006080.3C:Promoter	BraA01g006080.3C:A01:2942705-2943893:-:-395	BraA01g006080.3C(BraA01g006080.3C)	38;GO:0003674,molecular_function molecular_function;GO:0003676,molecular_function nucleic acid binding;GO:0003723,molecular_function RNA binding;GO:0003824,molecular_function catalytic activity;GO:0004518,molecular_function nuclease activity;GO:0004519,molecular_function endonuclease activity;GO:0005488,molecular_function binding;GO:0005575,cellular_component cellular_component;GO:0005622,cellula…	NA	RID77708.1 hypothetical protein BRARA_A00592 [Brassica rapa]
BraA01g006080.3C	Up	A01	2944501	2945106	606	2944691	18	5.65573	3.08327	3.49109	H2_peak_572	BraA01g006080.3C:Promoter	BraA01g006080.3C:A01:2942705-2943893:-:-910	BraA01g006080.3C(BraA01g006080.3C)	38;GO:0003674,molecular_function molecular_function;GO:0003676,molecular_function nucleic acid binding;GO:0003723,molecular_function RNA binding;GO:0003824,molecular_function catalytic activity;GO:0004518,molecular_function nuclease activity;GO:0004519,molecular_function endonuclease activity;GO:0005488,molecular_function binding;GO:0005575,cellular_component cellular_component;GO:0005622,cellula…	NA	RID77708.1 hypothetical protein BRARA_A00592 [Brassica rapa]
BraA01g006230.3C	Up	A01	3008015	3008163	149	3008100	15	4.00406	2.59644	2.2611	H2_peak_581	BraA01g006230.3C:Promoter	BraA01g006230.3C:A01:3009988-3012088:+:-1899	BraA01g006230.3C(BraA01g006230.3C)	NA	NA	XP_009126756.1 PREDICTED: putative B3 domain-containing protein REM4 isoform X1 [Brassica rapa]
BraA01g006230.3C	Up	A01	3011678	3011807	130	3011686	16	3.3747	2.27012	1.9115	H2_peak_582	BraA01g006230.3C:exon	BraA01g006230.3C:A01:3009988-3012088:+:1754	BraA01g006230.3C(BraA01g006230.3C)	NA	NA	XP_009126756.1 PREDICTED: putative B3 domain-containing protein REM4 isoform X1 [Brassica rapa]
BraA01g006290.3C	Down	A01	3030876	3031130	255	3030979	15	3.82176	2.51567	2.20299	H2_peak_584	BraA01g006290.3C:Promoter	BraA01g006290.3C:A01:3031335-3033947:+:-332	BraA01g006290.3C(BraA01g006290.3C)	106;GO:0003674,molecular_function molecular_function;GO:0005215,molecular_function transporter activity;GO:0005338,molecular_function nucleotide-sugar transmembrane transporter activity;GO:0005459,molecular_function UDP-galactose transmembrane transporter activity;GO:0005460,molecular_function UDP-glucose transmembrane transporter activity;GO:0005575,cellular_component cellular_component;GO:00056…	NA	XP_013669101.1 probable xyloglucan glycosyltransferase 5 [Brassica napus]
BraA01g006290.3C	Down	A01	3033479	3033800	322	3033567	17	4.86819	2.83013	2.93831	H2_peak_585	BraA01g006290.3C:exon	BraA01g006290.3C:A01:3031335-3033947:+:2304	BraA01g006290.3C(BraA01g006290.3C)	106;GO:0003674,molecular_function molecular_function;GO:0005215,molecular_function transporter activity;GO:0005338,molecular_function nucleotide-sugar transmembrane transporter activity;GO:0005459,molecular_function UDP-galactose transmembrane transporter activity;GO:0005460,molecular_function UDP-glucose transmembrane transporter activity;GO:0005575,cellular_component cellular_component;GO:00056…	NA	XP_013669101.1 probable xyloglucan glycosyltransferase 5 [Brassica napus]
BraA01g006290.3C	Down	A01	3036020	3036623	604	3036364	20	6.6041	3.30182	4.28537	H2_peak_586	BraA01g006300.3C:exon	BraA01g006290.3C:A01:3031335-3033947:+:4986	BraA01g006290.3C(BraA01g006290.3C)	106;GO:0003674,molecular_function molecular_function;GO:0005215,molecular_function transporter activity;GO:0005338,molecular_function nucleotide-sugar transmembrane transporter activity;GO:0005459,molecular_function UDP-galactose transmembrane transporter activity;GO:0005460,molecular_function UDP-glucose transmembrane transporter activity;GO:0005575,cellular_component cellular_component;GO:00056…	NA	XP_013669101.1 probable xyloglucan glycosyltransferase 5 [Brassica napus]
BraA01g006290.3C	Down	A01	3036893	3037250	358	3036988	17	3.82936	2.40366	2.20843	H2_peak_587	BraA01g006300.3C:exon	BraA01g006290.3C:A01:3031335-3033947:+:5736	BraA01g006290.3C(BraA01g006290.3C)	106;GO:0003674,molecular_function molecular_function;GO:0005215,molecular_function transporter activity;GO:0005338,molecular_function nucleotide-sugar transmembrane transporter activity;GO:0005459,molecular_function UDP-galactose transmembrane transporter activity;GO:0005460,molecular_function UDP-glucose transmembrane transporter activity;GO:0005575,cellular_component cellular_component;GO:00056…	NA	XP_013669101.1 probable xyloglucan glycosyltransferase 5 [Brassica napus]
BraA01g006320.3C	Up	A01	3049827	3049970	144	3049946	15	4.00406	2.59644	2.2611	H2_peak_591	intergenic	BraA01g006320.3C:A01:3053566-3054947:+:-3668	BraA01g006320.3C(BraA01g006320.3C)	58;GO:0003674,molecular_function molecular_function;GO:0003676,molecular_function nucleic acid binding;GO:0003677,molecular_function DNA binding;GO:0003700,molecular_function DNA-binding transcription factor activity;GO:0005488,molecular_function binding;GO:0005515,molecular_function protein binding;GO:0005516,molecular_function calmodulin binding;GO:0005575,cellular_component cellular_component;…	NA	XP_009126878.1 PREDICTED: probable WRKY transcription factor 11 isoform X1 [Brassica rapa]
BraA01g006470.3C	Up	A01	3108886	3109121	236	3109030	17	4.0634	2.49775	2.31459	H2_peak_607	BraA01g006470.3C:intron	BraA01g006470.3C:A01:3107734-3111135:-:2132	BraA01g006470.3C(BraA01g006470.3C)	157;GO:0001101,biological_process response to acid chemical;GO:0003674,molecular_function molecular_function;GO:0003824,molecular_function catalytic activity;GO:0004672,molecular_function protein kinase activity;GO:0005575,cellular_component cellular_component;GO:0005622,cellular_component intracellular;GO:0005623,cellular_component cell;GO:0005737,cellular_component cytoplasm;GO:0006091,biologic…	NA	XP_009127022.1 PREDICTED: uncharacterized aarF domain-containing protein kinase At4g31390, chloroplastic [Brassica rapa]
BraA01g006540.3C	Down	A01	3136616	3136749	134	3136722	15	4.00406	2.59644	2.2611	H2_peak_612	BraA01g006530.3C:Promoter;BraA01g006540.3C:exon	BraA01g006540.3C:A01:3135961-3137948:-:1266	BraA01g006540.3C(BraA01g006540.3C)	NA	NA	XP_009127065.1 PREDICTED: uncharacterized protein LOC103851936 [Brassica rapa]
BraA01g006610.3C	Up	A01	3164656	3164840	185	3164703	18	5.65573	3.08327	3.49109	H2_peak_614	BraA01g006610.3C:exon	BraA01g006610.3C:A01:3162589-3167953:+:2158	BraA01g006610.3C(BraA01g006610.3C)	NA	NA	XP_022545198.1 probable LRR receptor-like serine/threonine-protein kinase At4g31250 [Brassica napus]
BraA01g006630.3C	Up	A01	3173557	3173909	353	3173740	17	5.08225	2.921	3.04533	H2_peak_618	BraA01g006630.3C:exon	BraA01g006630.3C:A01:3172542-3174007:+:1190	BraA01g006630.3C(BraA01g006630.3C)	28;GO:0003674,molecular_function molecular_function;GO:0003824,molecular_function catalytic activity;GO:0004791,molecular_function thioredoxin-disulfide reductase activity;GO:0005575,cellular_component cellular_component;GO:0005622,cellular_component intracellular;GO:0005623,cellular_component cell;GO:0005737,cellular_component cytoplasm;GO:0008150,biological_process biological_process;GO:0008152…	NA	XP_009127152.1 PREDICTED: probable nucleoredoxin 3 [Brassica rapa]
BraA01g006630.3C	Up	A01	3175340	3175519	180	3175344	18	4.30618	2.53719	2.54048	H2_peak_619	BraA01g006640.3C:intron	BraA01g006630.3C:A01:3172542-3174007:+:2887	BraA01g006630.3C(BraA01g006630.3C)	28;GO:0003674,molecular_function molecular_function;GO:0003824,molecular_function catalytic activity;GO:0004791,molecular_function thioredoxin-disulfide reductase activity;GO:0005575,cellular_component cellular_component;GO:0005622,cellular_component intracellular;GO:0005623,cellular_component cell;GO:0005737,cellular_component cytoplasm;GO:0008150,biological_process biological_process;GO:0008152…	NA	XP_009127152.1 PREDICTED: probable nucleoredoxin 3 [Brassica rapa]
BraA01g006900.3C	Down	A01	3306016	3306149	134	3306103	15	4.00406	2.59644	2.2611	H2_peak_655	BraA01g006900.3C:exon	BraA01g006900.3C:A01:3304312-3306559:+:1770	BraA01g006900.3C(BraA01g006900.3C)	24;GO:0005575,cellular_component cellular_component;GO:0005622,cellular_component intracellular;GO:0005623,cellular_component cell;GO:0005634,cellular_component nucleus;GO:0005635,cellular_component nuclear envelope;GO:0005643,cellular_component nuclear pore;GO:0005737,cellular_component cytoplasm;GO:0009507,cellular_component chloroplast;GO:0009536,cellular_component plastid;GO:0012505,cellular_…	NUP43; nuclear pore complex protein Nup43; K14305	XP_009127471.1 PREDICTED: myosin-binding protein 7-like isoform X1 [Brassica rapa]
BraA01g006980.3C	Down	A01	3325788	3326036	249	3325870	17	5.08225	2.921	3.04533	H2_peak_658	BraA01g006980.3C:Promoter	BraA01g006980.3C:A01:3323073-3325694:-:-217	BraA01g006980.3C(BraA01g006980.3C)	46;GO:0003674,molecular_function molecular_function;GO:0003824,molecular_function catalytic activity;GO:0004180,molecular_function carboxypeptidase activity;GO:0004185,molecular_function serine-type carboxypeptidase activity;GO:0005575,cellular_component cellular_component;GO:0005622,cellular_component intracellular;GO:0005623,cellular_component cell;GO:0005737,cellular_component cytoplasm;GO:000…	NA	RID77794.1 hypothetical protein BRARA_A00675 [Brassica rapa]
BraA01g006980.3C	Down	A01	3327804	3328274	471	3328093	29	5.99244	2.55967	3.79754	H2_peak_659	intergenic	BraA01g006980.3C:A01:3323073-3325694:-:-2344	BraA01g006980.3C(BraA01g006980.3C)	46;GO:0003674,molecular_function molecular_function;GO:0003824,molecular_function catalytic activity;GO:0004180,molecular_function carboxypeptidase activity;GO:0004185,molecular_function serine-type carboxypeptidase activity;GO:0005575,cellular_component cellular_component;GO:0005622,cellular_component intracellular;GO:0005623,cellular_component cell;GO:0005737,cellular_component cytoplasm;GO:000…	NA	RID77794.1 hypothetical protein BRARA_A00675 [Brassica rapa]
BraA01g006980.3C	Down	A01	3328426	3329278	853	3328500	23	5.65651	2.74262	3.49179	H2_peak_660	intergenic	BraA01g006980.3C:A01:3323073-3325694:-:-3157	BraA01g006980.3C(BraA01g006980.3C)	46;GO:0003674,molecular_function molecular_function;GO:0003824,molecular_function catalytic activity;GO:0004180,molecular_function carboxypeptidase activity;GO:0004185,molecular_function serine-type carboxypeptidase activity;GO:0005575,cellular_component cellular_component;GO:0005622,cellular_component intracellular;GO:0005623,cellular_component cell;GO:0005737,cellular_component cytoplasm;GO:000…	NA	RID77794.1 hypothetical protein BRARA_A00675 [Brassica rapa]
BraA01g006980.3C	Down	A01	3329544	3329911	368	3329632	28	6.22429	2.66693	3.96611	H2_peak_661	intergenic	BraA01g006980.3C:A01:3323073-3325694:-:-4033	BraA01g006980.3C(BraA01g006980.3C)	46;GO:0003674,molecular_function molecular_function;GO:0003824,molecular_function catalytic activity;GO:0004180,molecular_function carboxypeptidase activity;GO:0004185,molecular_function serine-type carboxypeptidase activity;GO:0005575,cellular_component cellular_component;GO:0005622,cellular_component intracellular;GO:0005623,cellular_component cell;GO:0005737,cellular_component cytoplasm;GO:000…	NA	RID77794.1 hypothetical protein BRARA_A00675 [Brassica rapa]
BraA01g006980.3C	Down	A01	3330361	3331061	701	3330816	24	7.53156	3.32065	5.04607	H2_peak_662	intergenic	BraA01g006980.3C:A01:3323073-3325694:-:-5016	BraA01g006980.3C(BraA01g006980.3C)	46;GO:0003674,molecular_function molecular_function;GO:0003824,molecular_function catalytic activity;GO:0004180,molecular_function carboxypeptidase activity;GO:0004185,molecular_function serine-type carboxypeptidase activity;GO:0005575,cellular_component cellular_component;GO:0005622,cellular_component intracellular;GO:0005623,cellular_component cell;GO:0005737,cellular_component cytoplasm;GO:000…	NA	RID77794.1 hypothetical protein BRARA_A00675 [Brassica rapa]
BraA01g006980.3C	Down	A01	3331490	3331924	435	3331751	30	7.21624	2.85085	4.79882	H2_peak_663	intergenic	BraA01g006980.3C:A01:3323073-3325694:-:-6012	BraA01g006980.3C(BraA01g006980.3C)	46;GO:0003674,molecular_function molecular_function;GO:0003824,molecular_function catalytic activity;GO:0004180,molecular_function carboxypeptidase activity;GO:0004185,molecular_function serine-type carboxypeptidase activity;GO:0005575,cellular_component cellular_component;GO:0005622,cellular_component intracellular;GO:0005623,cellular_component cell;GO:0005737,cellular_component cytoplasm;GO:000…	NA	RID77794.1 hypothetical protein BRARA_A00675 [Brassica rapa]
BraA01g006980.3C	Down	A01	3333804	3333938	135	3333879	13	3.02588	2.27189	1.59195	H2_peak_664	intergenic	BraA01g006980.3C:A01:3323073-3325694:-:-8176	BraA01g006980.3C(BraA01g006980.3C)	46;GO:0003674,molecular_function molecular_function;GO:0003824,molecular_function catalytic activity;GO:0004180,molecular_function carboxypeptidase activity;GO:0004185,molecular_function serine-type carboxypeptidase activity;GO:0005575,cellular_component cellular_component;GO:0005622,cellular_component intracellular;GO:0005623,cellular_component cell;GO:0005737,cellular_component cytoplasm;GO:000…	NA	RID77794.1 hypothetical protein BRARA_A00675 [Brassica rapa]
BraA01g007020.3C	Up	A01	3355143	3355782	640	3355452	20	6.86616	3.40783	4.47784	H2_peak_670	BraA01g007020.3C:exon	BraA01g007020.3C:A01:3355341-3357637:+:121	BraA01g007020.3C(BraA01g007020.3C)	54;GO:0000959,biological_process mitochondrial RNA metabolic process;GO:0000963,biological_process mitochondrial RNA processing;GO:0003674,molecular_function molecular_function;GO:0003676,molecular_function nucleic acid binding;GO:0003723,molecular_function RNA binding;GO:0003824,molecular_function catalytic activity;GO:0004518,molecular_function nuclease activity;GO:0004519,molecular_function en…	NA	XP_013670367.1 AUGMIN subunit 8-like [Brassica napus]
BraA01g007020.3C	Up	A01	3355950	3356322	373	3356298	16	4.5313	2.75872	2.64101	H2_peak_671	BraA01g007030.3C:Promoter;BraA01g007020.3C:exon	BraA01g007020.3C:A01:3355341-3357637:+:794	BraA01g007020.3C(BraA01g007020.3C)	54;GO:0000959,biological_process mitochondrial RNA metabolic process;GO:0000963,biological_process mitochondrial RNA processing;GO:0003674,molecular_function molecular_function;GO:0003676,molecular_function nucleic acid binding;GO:0003723,molecular_function RNA binding;GO:0003824,molecular_function catalytic activity;GO:0004518,molecular_function nuclease activity;GO:0004519,molecular_function en…	NA	XP_013670367.1 AUGMIN subunit 8-like [Brassica napus]
BraA01g007040.3C	Up	A01	3362326	3362702	377	3362436	17	2.69451	1.96051	1.40768	H2_peak_672	BraA01g007040.3C:exon	BraA01g007040.3C:A01:3361286-3364368:+:1227	BraA01g007040.3C(BraA01g007040.3C)	NA	EIF4G; translation initiation factor 4G; K03260	XP_009127643.1 PREDICTED: eukaryotic translation initiation factor-like [Brassica rapa]
BraA01g007040.3C	Up	A01	3362880	3363046	167	3362971	20	3.51613	2.15484	1.92584	H2_peak_673	BraA01g007040.3C:exon	BraA01g007040.3C:A01:3361286-3364368:+:1676	BraA01g007040.3C(BraA01g007040.3C)	NA	EIF4G; translation initiation factor 4G; K03260	XP_009127643.1 PREDICTED: eukaryotic translation initiation factor-like [Brassica rapa]
BraA01g007040.3C	Up	A01	3363455	3364110	656	3363713	19	6.25069	3.24555	3.96611	H2_peak_674	BraA01g007040.3C:intron	BraA01g007040.3C:A01:3361286-3364368:+:2496	BraA01g007040.3C(BraA01g007040.3C)	NA	EIF4G; translation initiation factor 4G; K03260	XP_009127643.1 PREDICTED: eukaryotic translation initiation factor-like [Brassica rapa]
BraA01g007060.3C	Up	A01	3375025	3375585	561	3375103	20	6.86616	3.40783	4.47784	H2_peak_677	intergenic	BraA01g007060.3C:A01:3375270-3376305:-:1000	BraA01g007060.3C(BraA01g007060.3C)	66;GO:0003674,molecular_function molecular_function;GO:0005215,molecular_function transporter activity;GO:0005575,cellular_component cellular_component;GO:0005622,cellular_component intracellular;GO:0005623,cellular_component cell;GO:0005737,cellular_component cytoplasm;GO:0005773,cellular_component vacuole;GO:0005774,cellular_component vacuolar membrane;GO:0006810,biological_process transport;GO…	NA	CDY28209.1 BnaA01g06400D [Brassica napus]
BraA01g007220.3C	Up	A01	3443050	3443200	151	3443068	15	3.35126	2.31068	1.8901	H2_peak_690	BraA01g007220.3C:exon;BraA01g007210.3C:Promoter	BraA01g007220.3C:A01:3443001-3443946:-:821	BraA01g007220.3C(BraA01g007220.3C)	NA	NA	XP_009127718.1 PREDICTED: uncharacterized protein LOC103852566 [Brassica rapa]
BraA01g007290.3C	Down	A01	3489389	3489739	351	3489641	25	6.55126	2.92163	4.24001	H2_peak_696	BraA01g007290.3C:exon;BraA01g007280.3C:Promoter	BraA01g007290.3C:A01:3489283-3489778:+:280	BraA01g007290.3C(BraA01g007290.3C)	NA	NA	RID77817.1 hypothetical protein BRARA_A00697, partial [Brassica rapa]
BraA01g007310.3C	Down	A01	3495566	3495754	189	3495681	18	5.65573	3.08327	3.49109	H2_peak_698	BraA01g007310.3C:exon	BraA01g007310.3C:A01:3494593-3495883:+:1066	BraA01g007310.3C(BraA01g007310.3C)	68;GO:0003674,molecular_function molecular_function;GO:0003824,molecular_function catalytic activity;GO:0005575,cellular_component cellular_component;GO:0005622,cellular_component intracellular;GO:0005623,cellular_component cell;GO:0005737,cellular_component cytoplasm;GO:0005768,cellular_component endosome;GO:0005794,cellular_component Golgi apparatus;GO:0005802,cellular_component trans-Golgi net…	E5.1.3.6; UDP-glucuronate 4-epimerase [EC:5.1.3.6]; K08679	XP_013606421.1 PREDICTED: UDP-glucuronate 4-epimerase 1 [Brassica oleracea var. oleracea]
BraA01g007340.3C	Down	A01	3514690	3514951	262	3514850	16	4.5313	2.75872	2.64101	H2_peak_706	intergenic	BraA01g007340.3C:A01:3513413-3514081:+:1407	BraA01g007340.3C(BraA01g007340.3C)	50;GO:0003674,molecular_function molecular_function;GO:0003700,molecular_function DNA-binding transcription factor activity;GO:0006355,biological_process regulation of transcription, DNA-templated;GO:0007154,biological_process cell communication;GO:0007165,biological_process signal transduction;GO:0008150,biological_process biological_process;GO:0009719,biological_process response to endogenous s…	NA	XP_009127839.1 PREDICTED: uncharacterized protein LOC103852691 [Brassica rapa]
BraA01g007340.3C	Down	A01	3516542	3516764	223	3516686	17	4.58111	2.70993	2.67704	H2_peak_707	intergenic	BraA01g007340.3C:A01:3513413-3514081:+:3239	BraA01g007340.3C(BraA01g007340.3C)	50;GO:0003674,molecular_function molecular_function;GO:0003700,molecular_function DNA-binding transcription factor activity;GO:0006355,biological_process regulation of transcription, DNA-templated;GO:0007154,biological_process cell communication;GO:0007165,biological_process signal transduction;GO:0008150,biological_process biological_process;GO:0009719,biological_process response to endogenous s…	NA	XP_009127839.1 PREDICTED: uncharacterized protein LOC103852691 [Brassica rapa]
BraA01g007440.3C	Down	A01	3566782	3566948	167	3566935	15	4.00406	2.59644	2.2611	H2_peak_714	BraA01g007440.3C:exon;BraA01g007450.3C:Promoter	BraA01g007440.3C:A01:3566087-3567130:+:777	BraA01g007440.3C(BraA01g007440.3C)	NA	TCH4; xyloglucan:xyloglucosyl transferase TCH4 [EC:2.4.1.207]; K14504	XP_009127941.1 PREDICTED: xyloglucan endotransglucosylase/hydrolase protein 24 [Brassica rapa]
BraA01g007450.3C	Down	A01	3569864	3570064	201	3569926	18	5.65573	3.08327	3.49109	H2_peak_715	intergenic	BraA01g007450.3C:A01:3567867-3569025:+:2096	BraA01g007450.3C(BraA01g007450.3C)	23;GO:0000138,cellular_component Golgi trans cisterna;GO:0005575,cellular_component cellular_component;GO:0005622,cellular_component intracellular;GO:0005623,cellular_component cell;GO:0005737,cellular_component cytoplasm;GO:0005794,cellular_component Golgi apparatus;GO:0005795,cellular_component Golgi stack;GO:0005797,cellular_component Golgi medial cisterna;GO:0005802,cellular_component trans-G…	NA	XP_013687583.1 protein YIPF6 homolog [Brassica napus]
BraA01g007470.3C	Up	A01	3577065	3577395	331	3577291	17	5.08225	2.921	3.04533	H2_peak_720	intergenic	BraA01g007470.3C:A01:3579022-3579781:-:2551	BraA01g007470.3C(BraA01g007470.3C)	NA	NA	XP_009127981.1 PREDICTED: uncharacterized protein LOC103852831 [Brassica rapa]
BraA01g007470.3C	Up	A01	3584706	3584964	259	3584814	18	5.65573	3.08327	3.49109	H2_peak_721	intergenic	BraA01g007470.3C:A01:3579022-3579781:-:-5053	BraA01g007470.3C(BraA01g007470.3C)	NA	NA	XP_009127981.1 PREDICTED: uncharacterized protein LOC103852831 [Brassica rapa]
BraA01g007510.3C	Down	A01	3624989	3625108	120	3625050	14	3.50179	2.43416	1.91218	H2_peak_724	BraA01g007510.3C:exon	BraA01g007510.3C:A01:3623706-3628149:+:1342	BraA01g007510.3C(BraA01g007510.3C)	60;GO:0000287,molecular_function magnesium ion binding;GO:0003674,molecular_function molecular_function;GO:0003824,molecular_function catalytic activity;GO:0005215,molecular_function transporter activity;GO:0005488,molecular_function binding;GO:0005575,cellular_component cellular_component;GO:0005623,cellular_component cell;GO:0005886,cellular_component plasma membrane;GO:0006810,biological_proce…	PMA1, PMA2; H+-transporting ATPase [EC:7.1.2.1]; K01535	XP_009128001.1 PREDICTED: ATPase 2, plasma membrane-type [Brassica rapa]
BraA01g007510.3C	Down	A01	3625475	3626054	580	3625856	23	6.06058	2.87945	3.85468	H2_peak_725	BraA01g007510.3C:exon	BraA01g007510.3C:A01:3623706-3628149:+:2058	BraA01g007510.3C(BraA01g007510.3C)	60;GO:0000287,molecular_function magnesium ion binding;GO:0003674,molecular_function molecular_function;GO:0003824,molecular_function catalytic activity;GO:0005215,molecular_function transporter activity;GO:0005488,molecular_function binding;GO:0005575,cellular_component cellular_component;GO:0005623,cellular_component cell;GO:0005886,cellular_component plasma membrane;GO:0006810,biological_proce…	PMA1, PMA2; H+-transporting ATPase [EC:7.1.2.1]; K01535	XP_009128001.1 PREDICTED: ATPase 2, plasma membrane-type [Brassica rapa]
BraA01g007520.3C	Down	A01	3626794	3627483	690	3627255	20	6.86616	3.40783	4.47784	H2_peak_726	BraA01g007510.3C:exon	BraA01g007520.3C:A01:3629635-3630124:-:2986	BraA01g007520.3C(BraA01g007520.3C)	22;GO:0003674,molecular_function molecular_function;GO:0003700,molecular_function DNA-binding transcription factor activity;GO:0006355,biological_process regulation of transcription, DNA-templated;GO:0008150,biological_process biological_process;GO:0009889,biological_process regulation of biosynthetic process;GO:0010468,biological_process regulation of gene expression;GO:0010556,biological_proces…	NA	XP_009128014.1 PREDICTED: uncharacterized protein At4g30180 [Brassica rapa]
BraA01g007520.3C	Down	A01	3627630	3628104	475	3627697	16	4.5313	2.75872	2.64101	H2_peak_727	BraA01g007510.3C:exon	BraA01g007520.3C:A01:3629635-3630124:-:2257	BraA01g007520.3C(BraA01g007520.3C)	22;GO:0003674,molecular_function molecular_function;GO:0003700,molecular_function DNA-binding transcription factor activity;GO:0006355,biological_process regulation of transcription, DNA-templated;GO:0008150,biological_process biological_process;GO:0009889,biological_process regulation of biosynthetic process;GO:0010468,biological_process regulation of gene expression;GO:0010556,biological_proces…	NA	XP_009128014.1 PREDICTED: uncharacterized protein At4g30180 [Brassica rapa]
BraA01g007520.3C	Down	A01	3630541	3630706	166	3630658	16	4.5313	2.75872	2.64101	H2_peak_728	BraA01g007520.3C:Promoter	BraA01g007520.3C:A01:3629635-3630124:-:-499	BraA01g007520.3C(BraA01g007520.3C)	22;GO:0003674,molecular_function molecular_function;GO:0003700,molecular_function DNA-binding transcription factor activity;GO:0006355,biological_process regulation of transcription, DNA-templated;GO:0008150,biological_process biological_process;GO:0009889,biological_process regulation of biosynthetic process;GO:0010468,biological_process regulation of gene expression;GO:0010556,biological_proces…	NA	XP_009128014.1 PREDICTED: uncharacterized protein At4g30180 [Brassica rapa]
BraA01g007520.3C	Down	A01	3631887	3632199	313	3632051	42	14.619	4.05973	11.5674	H2_peak_729	BraA01g007520.3C:Promoter	BraA01g007520.3C:A01:3629635-3630124:-:-1918	BraA01g007520.3C(BraA01g007520.3C)	22;GO:0003674,molecular_function molecular_function;GO:0003700,molecular_function DNA-binding transcription factor activity;GO:0006355,biological_process regulation of transcription, DNA-templated;GO:0008150,biological_process biological_process;GO:0009889,biological_process regulation of biosynthetic process;GO:0010468,biological_process regulation of gene expression;GO:0010556,biological_proces…	NA	XP_009128014.1 PREDICTED: uncharacterized protein At4g30180 [Brassica rapa]
BraA01g007560.3C	Up	A01	3660618	3660763	146	3660646	16	4.5313	2.75872	2.64101	H2_peak_733	BraA01g007560.3C:exon	BraA01g007560.3C:A01:3659541-3666143:-:5453	BraA01g007560.3C(BraA01g007560.3C)	NA	NA	XP_009128049.1 PREDICTED: uncharacterized protein LOC103852906 [Brassica rapa]
BraA01g007560.3C	Up	A01	3666760	3666967	208	3666842	19	6.25069	3.24555	3.96611	H2_peak_734	BraA01g007560.3C:Promoter	BraA01g007560.3C:A01:3659541-3666143:-:-720	BraA01g007560.3C(BraA01g007560.3C)	NA	NA	XP_009128049.1 PREDICTED: uncharacterized protein LOC103852906 [Brassica rapa]
BraA01g007560.3C	Up	A01	3667231	3667422	192	3667356	15	4.00406	2.59644	2.2611	H2_peak_735	BraA01g007560.3C:Promoter	BraA01g007560.3C:A01:3659541-3666143:-:-1183	BraA01g007560.3C(BraA01g007560.3C)	NA	NA	XP_009128049.1 PREDICTED: uncharacterized protein LOC103852906 [Brassica rapa]
BraA01g007560.3C	Up	A01	3667667	3667781	115	3667706	16	4.5313	2.75872	2.64101	H2_peak_736	BraA01g007570.3C:exon;BraA01g007560.3C:Promoter	BraA01g007560.3C:A01:3659541-3666143:-:-1580	BraA01g007560.3C(BraA01g007560.3C)	NA	NA	XP_009128049.1 PREDICTED: uncharacterized protein LOC103852906 [Brassica rapa]
BraA01g007590.3C	Down	A01	3683120	3683323	204	3683208	19	6.25069	3.24555	3.96611	H2_peak_740	BraA01g007590.3C:exon	BraA01g007590.3C:A01:3683195-3687325:+:26	BraA01g007590.3C(BraA01g007590.3C)	18;GO:0005575,cellular_component cellular_component;GO:0005623,cellular_component cell;GO:0005886,cellular_component plasma membrane;GO:0008150,biological_process biological_process;GO:0016020,cellular_component membrane;GO:0042592,biological_process homeostatic process;GO:0044464,cellular_component cell part;GO:0048878,biological_process chemical homeostasis;GO:0050801,biological_process ion hom…	NA	XP_009128090.1 PREDICTED: cadmium/zinc-transporting ATPase HMA2 [Brassica rapa]
BraA01g007590.3C	Down	A01	3684717	3684905	189	3684846	14	3.50179	2.43416	1.91218	H2_peak_741	BraA01g007590.3C:exon	BraA01g007590.3C:A01:3683195-3687325:+:1615	BraA01g007590.3C(BraA01g007590.3C)	18;GO:0005575,cellular_component cellular_component;GO:0005623,cellular_component cell;GO:0005886,cellular_component plasma membrane;GO:0008150,biological_process biological_process;GO:0016020,cellular_component membrane;GO:0042592,biological_process homeostatic process;GO:0044464,cellular_component cell part;GO:0048878,biological_process chemical homeostasis;GO:0050801,biological_process ion hom…	NA	XP_009128090.1 PREDICTED: cadmium/zinc-transporting ATPase HMA2 [Brassica rapa]
BraA01g007600.3C	Up	A01	3690099	3690241	143	3690166	16	4.5313	2.75872	2.64101	H2_peak_742	BraA01g007600.3C:exon	BraA01g007600.3C:A01:3688513-3690922:+:1656	BraA01g007600.3C(BraA01g007600.3C)	NA	NA	XP_009128109.1 PREDICTED: uncharacterized protein LOC103852948 isoform X2 [Brassica rapa]
BraA01g007610.3C	Up	A01	3697500	3697778	279	3697651	20	6.6041	3.30182	4.28537	H2_peak_743	BraA01g007610.3C:exon	BraA01g007610.3C:A01:3695555-3698000:+:2083	BraA01g007610.3C(BraA01g007610.3C)	57;GO:0003674,molecular_function molecular_function;GO:0003676,molecular_function nucleic acid binding;GO:0003700,molecular_function DNA-binding transcription factor activity;GO:0003723,molecular_function RNA binding;GO:0005488,molecular_function binding;GO:0005575,cellular_component cellular_component;GO:0005622,cellular_component intracellular;GO:0005623,cellular_component cell;GO:0005634,cellu…	NA	XP_009128129.1 PREDICTED: auxin response factor 16 [Brassica rapa]
BraA01g007680.3C	Up	A01	3727575	3727931	357	3727664	20	6.86616	3.40783	4.47784	H2_peak_749	BraA01g007680.3C:exon;BraA01g007690.3C:Promoter	BraA01g007680.3C:A01:3726375-3728094:+:1377	BraA01g007680.3C(BraA01g007680.3C)	45;GO:0003674,molecular_function molecular_function;GO:0003824,molecular_function catalytic activity;GO:0004156,molecular_function dihydropteroate synthase activity;GO:0006082,biological_process organic acid metabolic process;GO:0006575,biological_process cellular modified amino acid metabolic process;GO:0006725,biological_process cellular aromatic compound metabolic process;GO:0006732,biological…	folKP; 2-amino-4-hydroxy-6-hydroxymethyldihydropteridine diphosphokinase / dihydropteroate synthase [EC:2.7.6.3 2.5.1.15]; K13941	XP_009128181.1 PREDICTED: folate synthesis bifunctional protein, mitochondrial [Brassica rapa]
BraA01g007770.3C	Up	A01	3772929	3773377	449	3773107	16	4.5313	2.75872	2.64101	H2_peak_757	BraA01g007770.3C:exon	BraA01g007770.3C:A01:3772343-3783663:+:809	BraA01g007770.3C(BraA01g007770.3C)	25;GO:0005575,cellular_component cellular_component;GO:0005622,cellular_component intracellular;GO:0005623,cellular_component cell;GO:0005737,cellular_component cytoplasm;GO:0006810,biological_process transport;GO:0008150,biological_process biological_process;GO:0009507,cellular_component chloroplast;GO:0009536,cellular_component plastid;GO:0010232,biological_process vascular transport;GO:0010233…	NA	XP_009128276.1 PREDICTED: protein SMAX1-LIKE 4 isoform X1 [Brassica rapa]
BraA01g007770.3C	Up	A01	3773998	3774120	123	3774032	15	4.00406	2.59644	2.2611	H2_peak_758	BraA01g007770.3C:exon	BraA01g007770.3C:A01:3772343-3783663:+:1715	BraA01g007770.3C(BraA01g007770.3C)	25;GO:0005575,cellular_component cellular_component;GO:0005622,cellular_component intracellular;GO:0005623,cellular_component cell;GO:0005737,cellular_component cytoplasm;GO:0006810,biological_process transport;GO:0008150,biological_process biological_process;GO:0009507,cellular_component chloroplast;GO:0009536,cellular_component plastid;GO:0010232,biological_process vascular transport;GO:0010233…	NA	XP_009128276.1 PREDICTED: protein SMAX1-LIKE 4 isoform X1 [Brassica rapa]
BraA01g007770.3C	Up	A01	3774475	3774701	227	3774495	17	5.08225	2.921	3.04533	H2_peak_759	BraA01g007770.3C:exon	BraA01g007770.3C:A01:3772343-3783663:+:2244	BraA01g007770.3C(BraA01g007770.3C)	25;GO:0005575,cellular_component cellular_component;GO:0005622,cellular_component intracellular;GO:0005623,cellular_component cell;GO:0005737,cellular_component cytoplasm;GO:0006810,biological_process transport;GO:0008150,biological_process biological_process;GO:0009507,cellular_component chloroplast;GO:0009536,cellular_component plastid;GO:0010232,biological_process vascular transport;GO:0010233…	NA	XP_009128276.1 PREDICTED: protein SMAX1-LIKE 4 isoform X1 [Brassica rapa]
BraA01g007830.3C	Up	A01	3810919	3811045	127	3811013	14	3.50179	2.43416	1.91218	H2_peak_760	BraA01g007830.3C:intron	BraA01g007830.3C:A01:3807249-3814675:+:3732	BraA01g007830.3C(BraA01g007830.3C)	79;GO:0001101,biological_process response to acid chemical;GO:0003674,molecular_function molecular_function;GO:0003824,molecular_function catalytic activity;GO:0005215,molecular_function transporter activity;GO:0005388,molecular_function calcium-transporting ATPase activity;GO:0005575,cellular_component cellular_component;GO:0005622,cellular_component intracellular;GO:0005623,cellular_component c…	NA	XP_018508939.1 PREDICTED: calcium-transporting ATPase 10, plasma membrane-type-like isoform X2 [Brassica rapa]
BraA01g007880.3C	Up	A01	3822555	3822794	240	3822690	19	5.36509	2.88835	3.30259	H2_peak_761	BraA01g007880.3C:exon;BraA01g007890.3C:Promoter	BraA01g007880.3C:A01:3822571-3823719:-:1045	BraA01g007880.3C(BraA01g007880.3C)	134;GO:0000151,cellular_component ubiquitin ligase complex;GO:0000428,cellular_component DNA-directed RNA polymerase complex;GO:0000785,cellular_component chromatin;GO:0005575,cellular_component cellular_component;GO:0005622,cellular_component intracellular;GO:0005623,cellular_component cell;GO:0005634,cellular_component nucleus;GO:0005654,cellular_component nucleoplasm;GO:0005694,cellular_compon…	WDR61, REC14, SKI8; WD repeat-containing protein 61; K12602	XP_009128427.1 PREDICTED: WD repeat-containing protein VIP3 [Brassica rapa]
BraA01g007910.3C	Down	A01	3834462	3834676	215	3834594	18	4.82862	2.74393	2.90648	H2_peak_765	BraA01g007910.3C:exon	BraA01g007910.3C:A01:3831006-3836936:-:2367	BraA01g007910.3C(BraA01g007910.3C)	NA	NA	CDY43525.1 BnaA01g07190D [Brassica napus]
BraA01g007910.3C	Down	A01	3835476	3835631	156	3835595	15	4.00406	2.59644	2.2611	H2_peak_766	BraA01g007910.3C:exon	BraA01g007910.3C:A01:3831006-3836936:-:1383	BraA01g007910.3C(BraA01g007910.3C)	NA	NA	CDY43525.1 BnaA01g07190D [Brassica napus]
BraA01g007960.3C	Down	A01	3862377	3862878	502	3862799	19	6.25069	3.24555	3.96611	H2_peak_774	BraA01g007960.3C:exon	BraA01g007960.3C:A01:3861531-3863157:+:1096	BraA01g007960.3C(BraA01g007960.3C)	22;GO:0003674,molecular_function molecular_function;GO:0003824,molecular_function catalytic activity;GO:0005575,cellular_component cellular_component;GO:0005622,cellular_component intracellular;GO:0005623,cellular_component cell;GO:0005737,cellular_component cytoplasm;GO:0008150,biological_process biological_process;GO:0008152,biological_process metabolic process;GO:0016491,molecular_function oxi…	SMOX, PAO5; spermine oxidase [EC:1.5.3.16 1.5.3.-]; K12259	XP_009128530.1 PREDICTED: probable polyamine oxidase 5 [Brassica rapa]
BraA01g007970.3C	Up	A01	3867817	3868017	201	3868000	14	3.50179	2.43416	1.91218	H2_peak_775	intergenic	BraA01g007970.3C:A01:3872744-3872972:+:-4827	BraA01g007970.3C(BraA01g007970.3C)	NA	NA	XP_020889155.1 probable protein phosphatase 2C 43 [Arabidopsis lyrata subsp. lyrata]
BraA01g007970.3C	Up	A01	3872893	3873052	160	3872984	18	5.65573	3.08327	3.49109	H2_peak_776	intergenic	BraA01g007970.3C:A01:3872744-3872972:+:228	BraA01g007970.3C(BraA01g007970.3C)	NA	NA	XP_020889155.1 probable protein phosphatase 2C 43 [Arabidopsis lyrata subsp. lyrata]
BraA01g008030.3C	Down	A01	3890966	3891310	345	3891191	17	5.08225	2.921	3.04533	H2_peak_783	BraA01g008040.3C:Promoter;BraA01g008030.3C:Promoter	BraA01g008030.3C:A01:3891210-3891730:+:-72	BraA01g008030.3C(BraA01g008030.3C)	NA	NA	XP_009128584.1 PREDICTED: uncharacterized protein At4g29660 [Brassica rapa]
BraA01g008050.3C	Up	A01	3903166	3903352	187	3903228	16	4.06774	2.55937	2.31459	H2_peak_786	BraA01g008050.3C:exon	BraA01g008050.3C:A01:3902069-3904017:-:758	BraA01g008050.3C(BraA01g008050.3C)	52;GO:0003674,molecular_function molecular_function;GO:0003824,molecular_function catalytic activity;GO:0004812,molecular_function aminoacyl-tRNA ligase activity;GO:0004831,molecular_function tyrosine-tRNA ligase activity;GO:0004832,molecular_function valine-tRNA ligase activity;GO:0006082,biological_process organic acid metabolic process;GO:0006139,biological_process nucleobase-containing compou…	YARS, tyrS; tyrosyl-tRNA synthetase [EC:6.1.1.1]; K01866	XP_009128597.1 PREDICTED: UPF0725 protein At4g29550-like [Brassica rapa]
BraA01g008050.3C	Up	A01	3905006	3905235	230	3905069	16	4.5313	2.75872	2.64101	H2_peak_787	BraA01g008050.3C:Promoter	BraA01g008050.3C:A01:3902069-3904017:-:-1103	BraA01g008050.3C(BraA01g008050.3C)	52;GO:0003674,molecular_function molecular_function;GO:0003824,molecular_function catalytic activity;GO:0004812,molecular_function aminoacyl-tRNA ligase activity;GO:0004831,molecular_function tyrosine-tRNA ligase activity;GO:0004832,molecular_function valine-tRNA ligase activity;GO:0006082,biological_process organic acid metabolic process;GO:0006139,biological_process nucleobase-containing compou…	YARS, tyrS; tyrosyl-tRNA synthetase [EC:6.1.1.1]; K01866	XP_009128597.1 PREDICTED: UPF0725 protein At4g29550-like [Brassica rapa]
BraA01g008060.3C	Up	A01	3908188	3908335	148	3908281	14	3.33526	2.35844	1.87766	H2_peak_788	BraA01g008060.3C:exon	BraA01g008060.3C:A01:3908031-3909587:-:1326	BraA01g008060.3C(BraA01g008060.3C)	52;GO:0003674,molecular_function molecular_function;GO:0003824,molecular_function catalytic activity;GO:0004812,molecular_function aminoacyl-tRNA ligase activity;GO:0004831,molecular_function tyrosine-tRNA ligase activity;GO:0004832,molecular_function valine-tRNA ligase activity;GO:0006082,biological_process organic acid metabolic process;GO:0006139,biological_process nucleobase-containing compou…	YARS, tyrS; tyrosyl-tRNA synthetase [EC:6.1.1.1]; K01866	XP_009128603.1 PREDICTED: UPF0725 protein At4g29550 isoform X1 [Brassica rapa]
BraA01g008060.3C	Up	A01	3909983	3910394	412	3910282	17	5.08225	2.921	3.04533	H2_peak_789	BraA01g008060.3C:Promoter	BraA01g008060.3C:A01:3908031-3909587:-:-601	BraA01g008060.3C(BraA01g008060.3C)	52;GO:0003674,molecular_function molecular_function;GO:0003824,molecular_function catalytic activity;GO:0004812,molecular_function aminoacyl-tRNA ligase activity;GO:0004831,molecular_function tyrosine-tRNA ligase activity;GO:0004832,molecular_function valine-tRNA ligase activity;GO:0006082,biological_process organic acid metabolic process;GO:0006139,biological_process nucleobase-containing compou…	YARS, tyrS; tyrosyl-tRNA synthetase [EC:6.1.1.1]; K01866	XP_009128603.1 PREDICTED: UPF0725 protein At4g29550 isoform X1 [Brassica rapa]
BraA01g008210.3C	Up	A01	3961226	3961350	125	3961295	16	4.5313	2.75872	2.64101	H2_peak_792	BraA01g008220.3C:Promoter	BraA01g008210.3C:A01:3961324-3962177:-:889	BraA01g008210.3C(BraA01g008210.3C)	31;GO:0003674,molecular_function molecular_function;GO:0003735,molecular_function structural constituent of ribosome;GO:0005198,molecular_function structural molecule activity;GO:0005575,cellular_component cellular_component;GO:0005622,cellular_component intracellular;GO:0005623,cellular_component cell;GO:0005737,cellular_component cytoplasm;GO:0005739,cellular_component mitochondrion;GO:0005773,…	RP-S15Ae, RPS15A; small subunit ribosomal protein S15Ae; K02957	XP_009128742.1 PREDICTED: 40S ribosomal protein S15a-5 [Brassica rapa]
BraA01g008220.3C	Up	A01	3963524	3963669	146	3963586	16	4.5313	2.75872	2.64101	H2_peak_793	BraA01g008230.3C:Promoter;BraA01g008220.3C:exon;BraA01g008210.3C:Promoter	BraA01g008220.3C:A01:3962400-3964288:+:1196	BraA01g008220.3C(BraA01g008220.3C)	33;GO:0005575,cellular_component cellular_component;GO:0005911,cellular_component cell-cell junction;GO:0006810,biological_process transport;GO:0007154,biological_process cell communication;GO:0007165,biological_process signal transduction;GO:0008150,biological_process biological_process;GO:0009506,cellular_component plasmodesma;GO:0009719,biological_process response to endogenous stimulus;GO:000…	NA	XP_009128750.1 PREDICTED: F-box/LRR-repeat protein At4g29420 [Brassica rapa]
BraA01g008260.3C	Up	A01	3977512	3978115	604	3977927	16	4.5313	2.75872	2.64101	H2_peak_794	BraA01g008260.3C:exon	BraA01g008260.3C:A01:3971156-3980414:-:2601	BraA01g008260.3C(BraA01g008260.3C)	185;GO:0000003,biological_process reproduction;GO:0000011,biological_process vacuole inheritance;GO:0000151,cellular_component ubiquitin ligase complex;GO:0003674,molecular_function molecular_function;GO:0003824,molecular_function catalytic activity;GO:0004672,molecular_function protein kinase activity;GO:0004674,molecular_function protein serine/threonine kinase activity;GO:0005488,molecular_fun…	PIK3R4, VPS15; phosphoinositide-3-kinase, regulatory subunit 4 [EC:2.7.11.1]; K08333	XP_009128783.1 PREDICTED: phosphoinositide 3-kinase regulatory subunit 4 isoform X1 [Brassica rapa]
BraA01g008280.3C	Down	A01	3996447	3996674	228	3996594	16	4.33316	2.6729	2.55497	H2_peak_797	BraA01g008280.3C:exon	BraA01g008280.3C:A01:3995993-3997972:+:567	BraA01g008280.3C(BraA01g008280.3C)	21;GO:0001871,molecular_function obsolete pattern binding;GO:0003674,molecular_function molecular_function;GO:0003824,molecular_function catalytic activity;GO:0004553,molecular_function hydrolase activity, hydrolyzing O-glycosyl compounds;GO:0005488,molecular_function binding;GO:0005575,cellular_component cellular_component;GO:0005623,cellular_component cell;GO:0005886,cellular_component plasma m…	NA	XP_009128829.1 PREDICTED: glucan endo-1,3-beta-glucosidase 12 [Brassica rapa]
BraA01g008280.3C	Down	A01	3997008	3997243	236	3997056	17	4.58111	2.70993	2.67704	H2_peak_798	BraA01g008280.3C:exon	BraA01g008280.3C:A01:3995993-3997972:+:1132	BraA01g008280.3C(BraA01g008280.3C)	21;GO:0001871,molecular_function obsolete pattern binding;GO:0003674,molecular_function molecular_function;GO:0003824,molecular_function catalytic activity;GO:0004553,molecular_function hydrolase activity, hydrolyzing O-glycosyl compounds;GO:0005488,molecular_function binding;GO:0005575,cellular_component cellular_component;GO:0005623,cellular_component cell;GO:0005886,cellular_component plasma m…	NA	XP_009128829.1 PREDICTED: glucan endo-1,3-beta-glucosidase 12 [Brassica rapa]
BraA01g008360.3C	Up	A01	4042785	4043000	216	4042922	16	4.5313	2.75872	2.64101	H2_peak_804	BraA01g008360.3C:exon	BraA01g008360.3C:A01:4042638-4044123:+:254	BraA01g008360.3C(BraA01g008360.3C)	NA	NA	XP_009128910.1 PREDICTED: acid phosphatase 1 [Brassica rapa]
BraA01g008370.3C	Up	A01	4048538	4049244	707	4048875	23	8.09852	3.61323	5.56329	H2_peak_805	BraA01g008370.3C:exon	BraA01g008370.3C:A01:4045596-4050283:-:1392	BraA01g008370.3C(BraA01g008370.3C)	49;GO:0001067,molecular_function regulatory region nucleic acid binding;GO:0003674,molecular_function molecular_function;GO:0003676,molecular_function nucleic acid binding;GO:0003677,molecular_function DNA binding;GO:0003700,molecular_function DNA-binding transcription factor activity;GO:0005488,molecular_function binding;GO:0006355,biological_process regulation of transcription, DNA-templated;GO…	NA	XP_009128925.1 PREDICTED: uncharacterized protein LOC103853758 isoform X2 [Brassica rapa]
BraA01g008460.3C	Down	A01	4154817	4155107	291	4154975	17	5.08225	2.921	3.04533	H2_peak_821	intergenic	BraA01g008460.3C:A01:4165060-4166357:+:-10098	BraA01g008460.3C(BraA01g008460.3C)	28;GO:0003674,molecular_function molecular_function;GO:0003700,molecular_function DNA-binding transcription factor activity;GO:0006355,biological_process regulation of transcription, DNA-templated;GO:0008150,biological_process biological_process;GO:0009719,biological_process response to endogenous stimulus;GO:0009725,biological_process response to hormone;GO:0009733,biological_process response to…	IAA; auxin-responsive protein IAA; K14484	XP_009129008.1 PREDICTED: auxin-responsive protein IAA27 [Brassica rapa]
BraA01g008580.3C	Up	A01	4213128	4213329	202	4213255	19	6.25069	3.24555	3.96611	H2_peak_831	BraA01g008580.3C:exon	BraA01g008580.3C:A01:4210552-4216203:-:2975	BraA01g008580.3C(BraA01g008580.3C)	NA	NA	XP_009129120.1 PREDICTED: DNA topoisomerase 2 [Brassica rapa]
BraA01g008580.3C	Up	A01	4214206	4214534	329	4214321	21	7.50125	3.57011	5.01775	H2_peak_832	BraA01g008580.3C:exon	BraA01g008580.3C:A01:4210552-4216203:-:1833	BraA01g008580.3C(BraA01g008580.3C)	NA	NA	XP_009129120.1 PREDICTED: DNA topoisomerase 2 [Brassica rapa]
BraA01g008580.3C	Up	A01	4215795	4216075	281	4215947	22	7.86093	3.61627	5.34675	H2_peak_833	BraA01g008580.3C:exon	BraA01g008580.3C:A01:4210552-4216203:-:268	BraA01g008580.3C(BraA01g008580.3C)	NA	NA	XP_009129120.1 PREDICTED: DNA topoisomerase 2 [Brassica rapa]
BraA01g008590.3C	Down	A01	4221583	4225531	3949	4223687	47	18.0342	4.5318	14.8334	H2_peak_834	intergenic	BraA01g008590.3C:A01:4217650-4219994:-:-3562	BraA01g008590.3C(BraA01g008590.3C)	NA	NA	XP_009129133.1 PREDICTED: bark storage protein A [Brassica rapa]
BraA01g008660.3C	Up	A01	4259618	4259814	197	4259646	18	5.65573	3.08327	3.49109	H2_peak_840	BraA01g008670.3C:Promoter	BraA01g008660.3C:A01:4259903-4261210:-:1494	BraA01g008660.3C(BraA01g008660.3C)	NA	NA	XP_009129236.1 PREDICTED: methyltransferase-like protein 5 [Brassica rapa]
BraA01g008730.3C	Down	A01	4288585	4288766	182	4288695	20	6.86616	3.40783	4.47784	H2_peak_854	BraA01g008730.3C:exon	BraA01g008730.3C:A01:4288031-4290370:-:1695	BraA01g008730.3C(BraA01g008730.3C)	NA	NA	XP_009129278.1 PREDICTED: GDSL esterase/lipase At4g28780 [Brassica rapa]
BraA01g008730.3C	Down	A01	4291354	4291498	145	4291457	16	4.06774	2.55937	2.31459	H2_peak_855	BraA01g008740.3C:Promoter;BraA01g008730.3C:Promoter	BraA01g008730.3C:A01:4288031-4290370:-:-1055	BraA01g008730.3C(BraA01g008730.3C)	NA	NA	XP_009129278.1 PREDICTED: GDSL esterase/lipase At4g28780 [Brassica rapa]
BraA01g008740.3C	Down	A01	4295131	4295350	220	4295331	14	3.50179	2.43416	1.91218	H2_peak_856	BraA01g008750.3C:exon	BraA01g008740.3C:A01:4293360-4294766:+:1880	BraA01g008740.3C(BraA01g008740.3C)	NA	NA	XP_009129299.1 PREDICTED: tetraspanin-20 [Brassica rapa]
BraA01g008820.3C	Down	A01	4363303	4364518	1216	4364103	18	5.52399	3.02819	3.44702	H2_peak_869	BraA01g008820.3C:exon	BraA01g008820.3C:A01:4363034-4364540:-:630	BraA01g008820.3C(BraA01g008820.3C)	39;GO:0003674,molecular_function molecular_function;GO:0005215,molecular_function transporter activity;GO:0005575,cellular_component cellular_component;GO:0005623,cellular_component cell;GO:0005886,cellular_component plasma membrane;GO:0005887,cellular_component integral component of plasma membrane;GO:0005911,cellular_component cell-cell junction;GO:0006810,biological_process transport;GO:000681…	NA	XP_009129394.1 PREDICTED: ammonium transporter 1 member 4 [Brassica rapa]
BraA01g008820.3C	Down	A01	4365227	4365446	220	4365290	15	4.00406	2.59644	2.2611	H2_peak_870	BraA01g008830.3C:exon;BraA01g008820.3C:Promoter	BraA01g008820.3C:A01:4363034-4364540:-:-796	BraA01g008820.3C(BraA01g008820.3C)	39;GO:0003674,molecular_function molecular_function;GO:0005215,molecular_function transporter activity;GO:0005575,cellular_component cellular_component;GO:0005623,cellular_component cell;GO:0005886,cellular_component plasma membrane;GO:0005887,cellular_component integral component of plasma membrane;GO:0005911,cellular_component cell-cell junction;GO:0006810,biological_process transport;GO:000681…	NA	XP_009129394.1 PREDICTED: ammonium transporter 1 member 4 [Brassica rapa]
BraA01g009120.3C	Up	A01	4545464	4545993	530	4545871	20	6.86616	3.40783	4.47784	H2_peak_889	BraA01g009120.3C:exon	BraA01g009120.3C:A01:4545334-4546135:-:407	BraA01g009120.3C(BraA01g009120.3C)	78;GO:0000160,biological_process phosphorelay signal transduction system;GO:0000302,biological_process response to reactive oxygen species;GO:0003674,molecular_function molecular_function;GO:0003676,molecular_function nucleic acid binding;GO:0003677,molecular_function DNA binding;GO:0003700,molecular_function DNA-binding transcription factor activity;GO:0005488,molecular_function binding;GO:00055…	NA	CDY64966.1 BnaA01g34910D [Brassica napus]
BraA01g009220.3C	Up	A01	4599387	4599504	118	4599452	15	4.00406	2.59644	2.2611	H2_peak_896	BraA01g009220.3C:exon	BraA01g009220.3C:A01:4590320-4604684:-:5239	BraA01g009220.3C(BraA01g009220.3C)	NA	NA	XP_009130801.1 PREDICTED: uncharacterized protein LOC103855553 [Brassica rapa]
BraA01g009230.3C	Up	A01	4613213	4613492	280	4613344	16	4.5313	2.75872	2.64101	H2_peak_897	BraA01g009230.3C:intron	BraA01g009230.3C:A01:4613101-4615104:+:251	BraA01g009230.3C(BraA01g009230.3C)	90;GO:0000003,biological_process reproduction;GO:0000902,biological_process cell morphogenesis;GO:0000904,biological_process cell morphogenesis involved in differentiation;GO:0001101,biological_process response to acid chemical;GO:0003006,biological_process developmental process involved in reproduction;GO:0003674,molecular_function molecular_function;GO:0005488,molecular_function binding;GO:0005…	NA	XP_009130811.1 PREDICTED: calcineurin B-like protein 1 [Brassica rapa]
BraA01g009240.3C	Up	A01	4616568	4616741	174	4616626	15	3.82176	2.51567	2.20299	H2_peak_898	BraA01g009240.3C:exon	BraA01g009240.3C:A01:4616370-4619349:+:284	BraA01g009240.3C(BraA01g009240.3C)	8;GO:0005575,cellular_component cellular_component;GO:0005622,cellular_component intracellular;GO:0005623,cellular_component cell;GO:0005737,cellular_component cytoplasm;GO:0005829,cellular_component cytosol;GO:0044424,cellular_component intracellular part;GO:0044444,cellular_component cytoplasmic part;GO:0044464,cellular_component cell part	NA	XP_009130831.1 PREDICTED: decapping nuclease DXO homolog, chloroplastic-like isoform X1 [Brassica rapa]
BraA01g009360.3C	Down	A01	4684197	4684504	308	4684361	16	4.5313	2.75872	2.64101	H2_peak_903	BraA01g009360.3C:exon	BraA01g009360.3C:A01:4682801-4685028:-:678	BraA01g009360.3C(BraA01g009360.3C)	NA	NA	XP_018512517.1 PREDICTED: uncharacterized protein LOC103855754 [Brassica rapa]
BraA01g009360.3C	Down	A01	4685976	4686578	603	4686363	19	6.25069	3.24555	3.96611	H2_peak_904	BraA01g009360.3C:Promoter	BraA01g009360.3C:A01:4682801-4685028:-:-1248	BraA01g009360.3C(BraA01g009360.3C)	NA	NA	XP_018512517.1 PREDICTED: uncharacterized protein LOC103855754 [Brassica rapa]
BraA01g009520.3C	Down	A01	4801374	4801690	317	4801426	21	7.50125	3.57011	5.01775	H2_peak_928	BraA01g009520.3C:Promoter;BraA01g009510.3C:Promoter	BraA01g009520.3C:A01:4801945-4802840:+:-413	BraA01g009520.3C(BraA01g009520.3C)	NA	NA	XP_009131195.1 PREDICTED: uncharacterized protein LOC103855897 [Brassica rapa]
BraA01g009520.3C	Down	A01	4802272	4802452	181	4802288	16	4.5313	2.75872	2.64101	H2_peak_929	BraA01g009520.3C:exon	BraA01g009520.3C:A01:4801945-4802840:+:416	BraA01g009520.3C(BraA01g009520.3C)	NA	NA	XP_009131195.1 PREDICTED: uncharacterized protein LOC103855897 [Brassica rapa]
BraA01g009530.3C	Down	A01	4804650	4804912	263	4804679	15	4.00406	2.59644	2.2611	H2_peak_930	BraA01g009530.3C:exon	BraA01g009530.3C:A01:4803315-4804772:-:-8	BraA01g009530.3C(BraA01g009530.3C)	8;GO:0005575,cellular_component cellular_component;GO:0005622,cellular_component intracellular;GO:0005623,cellular_component cell;GO:0005737,cellular_component cytoplasm;GO:0005829,cellular_component cytosol;GO:0044424,cellular_component intracellular part;GO:0044444,cellular_component cytoplasmic part;GO:0044464,cellular_component cell part	NA	XP_013723460.1 AT-hook motif nuclear-localized protein 13-like isoform X1 [Brassica napus]
BraA01g009550.3C	Up	A01	4822392	4823256	865	4823131	18	5.65573	3.08327	3.49109	H2_peak_932	intergenic	BraA01g009550.3C:A01:4823633-4826218:-:3394	BraA01g009550.3C(BraA01g009550.3C)	NA	BSK; BR-signaling kinase [EC:2.7.11.1]; K14500	XP_009131234.1 PREDICTED: probable serine/threonine-protein kinase At4g35230 [Brassica rapa]
BraA01g009550.3C	Up	A01	4823595	4823849	255	4823776	21	7.50125	3.57011	5.01775	H2_peak_933	BraA01g009550.3C:exon	BraA01g009550.3C:A01:4823633-4826218:-:2496	BraA01g009550.3C(BraA01g009550.3C)	NA	BSK; BR-signaling kinase [EC:2.7.11.1]; K14500	XP_009131234.1 PREDICTED: probable serine/threonine-protein kinase At4g35230 [Brassica rapa]
BraA01g009560.3C	Up	A01	4835048	4835635	588	4835385	18	5.65573	3.08327	3.49109	H2_peak_934	BraA01g009560.3C:exon	BraA01g009560.3C:A01:4833865-4836670:-:1329	BraA01g009560.3C(BraA01g009560.3C)	70;GO:0001101,biological_process response to acid chemical;GO:0003674,molecular_function molecular_function;GO:0003824,molecular_function catalytic activity;GO:0004439,molecular_function phosphatidylinositol-4,5-bisphosphate 5-phosphatase activity;GO:0004445,molecular_function inositol-polyphosphate 5-phosphatase activity;GO:0005975,biological_process carbohydrate metabolic process;GO:0006066,bio…	NA	XP_013723453.1 type I inositol polyphosphate 5-phosphatase 2-like [Brassica napus]
BraA01g009640.3C	Up	A01	4884100	4884386	287	4884162	16	4.5313	2.75872	2.64101	H2_peak_947	BraA01g009640.3C:exon	BraA01g009640.3C:A01:4882353-4885055:+:1889	BraA01g009640.3C(BraA01g009640.3C)	41;GO:0003674,molecular_function molecular_function;GO:0003676,molecular_function nucleic acid binding;GO:0003723,molecular_function RNA binding;GO:0003729,molecular_function mRNA binding;GO:0005488,molecular_function binding;GO:0005575,cellular_component cellular_component;GO:0005622,cellular_component intracellular;GO:0005623,cellular_component cell;GO:0005634,cellular_component nucleus;GO:0008…	NA	XP_009131417.1 PREDICTED: protein MEI2-like 3 [Brassica rapa]
BraA01g009660.3C	Down	A01	4893921	4894167	247	4894108	16	4.5313	2.75872	2.64101	H2_peak_950	BraA01g009660.3C:exon	BraA01g009660.3C:A01:4891623-4895031:+:2420	BraA01g009660.3C(BraA01g009660.3C)	NA	NA	XP_009131438.1 PREDICTED: GBF-interacting protein 1-like [Brassica rapa]
BraA01g010020.3C	Down	A01	5143995	5144166	172	5144069	13	3.02588	2.27189	1.59195	H2_peak_988	BraA01g010020.3C:Promoter	BraA01g010020.3C:A01:5145355-5147450:+:-1275	BraA01g010020.3C(BraA01g010020.3C)	NA	NA	XP_009131909.1 PREDICTED: uncharacterized protein LOC103856548 isoform X1 [Brassica rapa]
BraA01g010030.3C	Up	A01	5148706	5149004	299	5148832	21	7.50125	3.57011	5.01775	H2_peak_989	BraA01g010030.3C:exon	BraA01g010030.3C:A01:5148809-5150646:-:1791	BraA01g010030.3C(BraA01g010030.3C)	NA	NA	XP_009131932.1 PREDICTED: uncharacterized protein LOC103856573 [Brassica rapa]
BraA01g010030.3C	Up	A01	5149598	5150001	404	5149859	19	6.25069	3.24555	3.96611	H2_peak_990	BraA01g010030.3C:exon	BraA01g010030.3C:A01:5148809-5150646:-:847	BraA01g010030.3C(BraA01g010030.3C)	NA	NA	XP_009131932.1 PREDICTED: uncharacterized protein LOC103856573 [Brassica rapa]
BraA01g010030.3C	Up	A01	5150495	5150658	164	5150606	15	4.00406	2.59644	2.2611	H2_peak_991	BraA01g010030.3C:exon	BraA01g010030.3C:A01:5148809-5150646:-:70	BraA01g010030.3C(BraA01g010030.3C)	NA	NA	XP_009131932.1 PREDICTED: uncharacterized protein LOC103856573 [Brassica rapa]
BraA01g010030.3C	Up	A01	5151039	5151166	128	5151061	16	4.5313	2.75872	2.64101	H2_peak_992	BraA01g010030.3C:Promoter	BraA01g010030.3C:A01:5148809-5150646:-:-456	BraA01g010030.3C(BraA01g010030.3C)	NA	NA	XP_009131932.1 PREDICTED: uncharacterized protein LOC103856573 [Brassica rapa]
BraA01g010080.3C	Up	A01	5176877	5176992	116	5176914	15	3.57791	2.40882	1.98092	H2_peak_1003	BraA01g010090.3C:Promoter;BraA01g010080.3C:intron	BraA01g010080.3C:A01:5176742-5177536:-:602	BraA01g010080.3C(BraA01g010080.3C)	NA	NA	XP_013721677.1 uncharacterized protein LOC106425455 [Brassica napus]
BraA01g010100.3C	Down	A01	5180776	5180958	183	5180849	17	5.08225	2.921	3.04533	H2_peak_1004	BraA01g010100.3C:exon;BraA01g010110.3C:Promoter	BraA01g010100.3C:A01:5180633-5181189:+:233	BraA01g010100.3C(BraA01g010100.3C)	82;GO:0003674,molecular_function molecular_function;GO:0003824,molecular_function catalytic activity;GO:0004721,molecular_function phosphoprotein phosphatase activity;GO:0005488,molecular_function binding;GO:0005515,molecular_function protein binding;GO:0005575,cellular_component cellular_component;GO:0005622,cellular_component intracellular;GO:0005623,cellular_component cell;GO:0005634,cellular_…	NA	XP_009132000.1 PREDICTED: probable inactive dual specificity protein phosphatase-like At4g18593 [Brassica rapa]
BraA01g010130.3C	Down	A01	5194577	5194845	269	5194723	22	6.10696	2.95984	3.8976	H2_peak_1009	BraA01g010130.3C:exon	BraA01g010130.3C:A01:5194326-5194914:+:384	BraA01g010130.3C(BraA01g010130.3C)	NA	NA	XP_013668903.1 protein LIGHT-DEPENDENT SHORT HYPOCOTYLS 9 [Brassica napus]
BraA01g010210.3C	Down	A01	5243668	5243799	132	5243741	17	5.08225	2.921	3.04533	H2_peak_1012	BraA01g010210.3C:exon	BraA01g010210.3C:A01:5242619-5244929:-:1196	BraA01g010210.3C(BraA01g010210.3C)	8;GO:0003674,molecular_function molecular_function;GO:0005198,molecular_function structural molecule activity;GO:0005199,molecular_function structural constituent of cell wall;GO:0005575,cellular_component cellular_component;GO:0005911,cellular_component cell-cell junction;GO:0009506,cellular_component plasmodesma;GO:0030054,cellular_component cell junction;GO:0055044,cellular_component symplast	NA	XP_009132101.1 PREDICTED: leucine-rich repeat extensin-like protein 5 isoform X2 [Brassica rapa]
BraA01g010230.3C	Down	A01	5250806	5251609	804	5251506	20	4.5487	2.51952	2.65546	H2_peak_1013	BraA01g010230.3C:exon	BraA01g010230.3C:A01:5250362-5251847:-:640	BraA01g010230.3C(BraA01g010230.3C)	46;GO:0003674,molecular_function molecular_function;GO:0003824,molecular_function catalytic activity;GO:0004672,molecular_function protein kinase activity;GO:0004674,molecular_function protein serine/threonine kinase activity;GO:0005575,cellular_component cellular_component;GO:0005622,cellular_component intracellular;GO:0005623,cellular_component cell;GO:0006464,biological_process cellular protei…	NA	XP_009132122.1 PREDICTED: CBL-interacting serine/threonine-protein kinase 12 [Brassica rapa]
BraA01g010230.3C	Down	A01	5254522	5254684	163	5254602	17	5.08225	2.921	3.04533	H2_peak_1014	intergenic	BraA01g010230.3C:A01:5250362-5251847:-:-2755	BraA01g010230.3C(BraA01g010230.3C)	46;GO:0003674,molecular_function molecular_function;GO:0003824,molecular_function catalytic activity;GO:0004672,molecular_function protein kinase activity;GO:0004674,molecular_function protein serine/threonine kinase activity;GO:0005575,cellular_component cellular_component;GO:0005622,cellular_component intracellular;GO:0005623,cellular_component cell;GO:0006464,biological_process cellular protei…	NA	XP_009132122.1 PREDICTED: CBL-interacting serine/threonine-protein kinase 12 [Brassica rapa]
BraA01g010280.3C	Down	A01	5267366	5267560	195	5267496	17	5.08225	2.921	3.04533	H2_peak_1016	BraA01g010280.3C:intron	BraA01g010280.3C:A01:5266053-5267699:-:236	BraA01g010280.3C(BraA01g010280.3C)	32;GO:0002831,biological_process regulation of response to biotic stimulus;GO:0002833,biological_process positive regulation of response to biotic stimulus;GO:0005575,cellular_component cellular_component;GO:0005623,cellular_component cell;GO:0005886,cellular_component plasma membrane;GO:0008150,biological_process biological_process;GO:0009605,biological_process response to external stimulus;GO:0…	NA	XP_013700361.1 receptor-like protein 51 [Brassica napus]
BraA01g010300.3C	Down	A01	5278572	5278882	311	5278622	16	2.64012	1.97284	1.35912	H2_peak_1019	intergenic	BraA01g010300.3C:A01:5280916-5281788:-:3061	BraA01g010300.3C(BraA01g010300.3C)	49;GO:0000139,cellular_component Golgi membrane;GO:0005575,cellular_component cellular_component;GO:0005622,cellular_component intracellular;GO:0005623,cellular_component cell;GO:0005634,cellular_component nucleus;GO:0005737,cellular_component cytoplasm;GO:0005768,cellular_component endosome;GO:0005769,cellular_component early endosome;GO:0005773,cellular_component vacuole;GO:0005794,cellular_com…	RAB11A; Ras-related protein Rab-11A; K07904	XP_009132207.1 PREDICTED: ras-related protein RABA1d [Brassica rapa]
BraA01g010480.3C	Up	A01	5399708	5400009	302	5399856	20	6.86616	3.40783	4.47784	H2_peak_1036	BraA01g010480.3C:Promoter	BraA01g010480.3C:A01:5396292-5398693:-:-1165	BraA01g010480.3C(BraA01g010480.3C)	39;GO:0003674,molecular_function molecular_function;GO:0003824,molecular_function catalytic activity;GO:0005575,cellular_component cellular_component;GO:0005622,cellular_component intracellular;GO:0005623,cellular_component cell;GO:0005737,cellular_component cytoplasm;GO:0005777,cellular_component peroxisome;GO:0006732,biological_process coenzyme metabolic process;GO:0006733,biological_process ox…	4CL; 4-coumarate--CoA ligase [EC:6.2.1.12]; K01904	XP_009132447.1 PREDICTED: 4-coumarate--CoA ligase-like 6 isoform X1 [Brassica rapa]
BraA01g010480.3C	Up	A01	5400169	5400347	179	5400327	16	4.5313	2.75872	2.64101	H2_peak_1037	BraA01g010490.3C:Promoter;BraA01g010480.3C:Promoter	BraA01g010480.3C:A01:5396292-5398693:-:-1564	BraA01g010480.3C(BraA01g010480.3C)	39;GO:0003674,molecular_function molecular_function;GO:0003824,molecular_function catalytic activity;GO:0005575,cellular_component cellular_component;GO:0005622,cellular_component intracellular;GO:0005623,cellular_component cell;GO:0005737,cellular_component cytoplasm;GO:0005777,cellular_component peroxisome;GO:0006732,biological_process coenzyme metabolic process;GO:0006733,biological_process ox…	4CL; 4-coumarate--CoA ligase [EC:6.2.1.12]; K01904	XP_009132447.1 PREDICTED: 4-coumarate--CoA ligase-like 6 isoform X1 [Brassica rapa]
BraA01g010490.3C	Up	A01	5410514	5410735	222	5410678	17	5.08225	2.921	3.04533	H2_peak_1038	intergenic	BraA01g010490.3C:A01:5402147-5407951:+:8477	BraA01g010490.3C(BraA01g010490.3C)	43;GO:0003674,molecular_function molecular_function;GO:0003824,molecular_function catalytic activity;GO:0003886,molecular_function DNA (cytosine-5-)-methyltransferase activity;GO:0006139,biological_process nucleobase-containing compound metabolic process;GO:0006259,biological_process DNA metabolic process;GO:0006304,biological_process DNA modification;GO:0006305,biological_process DNA alkylation;…	DNMT1, dcm; DNA (cytosine-5)-methyltransferase 1 [EC:2.1.1.37]; K00558	XP_009132470.1 PREDICTED: DNA (cytosine-5)-methyltransferase CMT2 isoform X1 [Brassica rapa]
BraA01g010500.3C	Up	A01	5411900	5412111	212	5412011	17	5.08225	2.921	3.04533	H2_peak_1039	intergenic	BraA01g010500.3C:A01:5415666-5419208:-:7203	BraA01g010500.3C(BraA01g010500.3C)	NA	NA	XP_009132501.1 PREDICTED: putative disease resistance protein At4g19050 isoform X1 [Brassica rapa]
BraA01g010500.3C	Up	A01	5416236	5416370	135	5416288	15	4.00406	2.59644	2.2611	H2_peak_1040	BraA01g010500.3C:exon	BraA01g010500.3C:A01:5415666-5419208:-:2905	BraA01g010500.3C(BraA01g010500.3C)	NA	NA	XP_009132501.1 PREDICTED: putative disease resistance protein At4g19050 isoform X1 [Brassica rapa]
BraA01g010500.3C	Up	A01	5416515	5416890	376	5416699	17	5.08225	2.921	3.04533	H2_peak_1041	BraA01g010500.3C:exon	BraA01g010500.3C:A01:5415666-5419208:-:2506	BraA01g010500.3C(BraA01g010500.3C)	NA	NA	XP_009132501.1 PREDICTED: putative disease resistance protein At4g19050 isoform X1 [Brassica rapa]
BraA01g010500.3C	Up	A01	5417075	5417758	684	5417243	23	8.8271	3.89466	6.18374	H2_peak_1042	BraA01g010500.3C:exon	BraA01g010500.3C:A01:5415666-5419208:-:1792	BraA01g010500.3C(BraA01g010500.3C)	NA	NA	XP_009132501.1 PREDICTED: putative disease resistance protein At4g19050 isoform X1 [Brassica rapa]
BraA01g010520.3C	Down	A01	5424749	5425020	272	5424820	16	4.5313	2.75872	2.64101	H2_peak_1045	BraA01g010520.3C:exon	BraA01g010520.3C:A01:5424347-5426691:-:1807	BraA01g010520.3C(BraA01g010520.3C)	32;GO:0003674,molecular_function molecular_function;GO:0003824,molecular_function catalytic activity;GO:0005575,cellular_component cellular_component;GO:0005622,cellular_component intracellular;GO:0005623,cellular_component cell;GO:0005737,cellular_component cytoplasm;GO:0005768,cellular_component endosome;GO:0005794,cellular_component Golgi apparatus;GO:0005802,cellular_component trans-Golgi net…	NA	XP_009132524.1 PREDICTED: probable methyltransferase PMT21 [Brassica rapa]
BraA01g010520.3C	Down	A01	5425150	5425283	134	5425258	15	4.00406	2.59644	2.2611	H2_peak_1046	BraA01g010520.3C:exon	BraA01g010520.3C:A01:5424347-5426691:-:1475	BraA01g010520.3C(BraA01g010520.3C)	32;GO:0003674,molecular_function molecular_function;GO:0003824,molecular_function catalytic activity;GO:0005575,cellular_component cellular_component;GO:0005622,cellular_component intracellular;GO:0005623,cellular_component cell;GO:0005737,cellular_component cytoplasm;GO:0005768,cellular_component endosome;GO:0005794,cellular_component Golgi apparatus;GO:0005802,cellular_component trans-Golgi net…	NA	XP_009132524.1 PREDICTED: probable methyltransferase PMT21 [Brassica rapa]
BraA01g010580.3C	Down	A01	5456060	5456216	157	5456162	14	3.50179	2.43416	1.91218	H2_peak_1049	BraA01g010590.3C:Promoter;BraA01g010580.3C:Promoter	BraA01g010580.3C:A01:5453657-5456117:-:-20	BraA01g010580.3C(BraA01g010580.3C)	24;GO:0003674,molecular_function molecular_function;GO:0005215,molecular_function transporter activity;GO:0005575,cellular_component cellular_component;GO:0005622,cellular_component intracellular;GO:0005623,cellular_component cell;GO:0005737,cellular_component cytoplasm;GO:0005794,cellular_component Golgi apparatus;GO:0005886,cellular_component plasma membrane;GO:0006810,biological_process transp…	NA	XP_009132609.1 PREDICTED: WAT1-related protein At4g19185 [Brassica rapa]
BraA01g010880.3C	Up	A01	5641759	5642220	462	5641942	19	6.25069	3.24555	3.96611	H2_peak_1075	intergenic	BraA01g010880.3C:A01:5645847-5646580:+:-3858	BraA01g010880.3C(BraA01g010880.3C)	NA	NA	XP_009133005.1 PREDICTED: uncharacterized protein LOC103857548 [Brassica rapa]
BraA01g010880.3C	Up	A01	5645701	5645823	123	5645776	15	4.00406	2.59644	2.2611	H2_peak_1076	BraA01g010880.3C:Promoter	BraA01g010880.3C:A01:5645847-5646580:+:-85	BraA01g010880.3C(BraA01g010880.3C)	NA	NA	XP_009133005.1 PREDICTED: uncharacterized protein LOC103857548 [Brassica rapa]
BraA01g010880.3C	Up	A01	5646891	5647152	262	5647140	16	4.5313	2.75872	2.64101	H2_peak_1077	intergenic	BraA01g010880.3C:A01:5645847-5646580:+:1174	BraA01g010880.3C(BraA01g010880.3C)	NA	NA	XP_009133005.1 PREDICTED: uncharacterized protein LOC103857548 [Brassica rapa]
BraA01g011300.3C	Down	A01	5890115	5890243	129	5890161	15	4.00406	2.59644	2.2611	H2_peak_1111	BraA01g011290.3C:intron	BraA01g011300.3C:A01:5892767-5894842:+:-2588	BraA01g011300.3C(BraA01g011300.3C)	6;GO:0008150,biological_process biological_process;GO:0009987,biological_process cellular process;GO:0042546,biological_process cell wall biogenesis;GO:0044085,biological_process cellular component biogenesis;GO:0071554,biological_process cell wall organization or biogenesis;GO:0071840,biological_process cellular component organization or biogenesis	NA	XP_009133544.1 PREDICTED: galactan beta-1,4-galactosyltransferase GALS3 [Brassica rapa]
BraA01g011300.3C	Down	A01	5892961	5893134	174	5893084	15	4.00406	2.59644	2.2611	H2_peak_1112	BraA01g011300.3C:exon	BraA01g011300.3C:A01:5892767-5894842:+:280	BraA01g011300.3C(BraA01g011300.3C)	6;GO:0008150,biological_process biological_process;GO:0009987,biological_process cellular process;GO:0042546,biological_process cell wall biogenesis;GO:0044085,biological_process cellular component biogenesis;GO:0071554,biological_process cell wall organization or biogenesis;GO:0071840,biological_process cellular component organization or biogenesis	NA	XP_009133544.1 PREDICTED: galactan beta-1,4-galactosyltransferase GALS3 [Brassica rapa]
BraA01g011400.3C	Up	A01	5968668	5968871	204	5968768	19	6.25069	3.24555	3.96611	H2_peak_1117	BraA01g011400.3C:Promoter;BraA01g011390.3C:exon	BraA01g011400.3C:A01:5970720-5974661:+:-1951	BraA01g011400.3C(BraA01g011400.3C)	NA	RNASEH2B; ribonuclease H2 subunit B; K10744	XP_009133685.1 PREDICTED: ribonuclease H2 subunit B [Brassica rapa]
BraA01g011400.3C	Up	A01	5971559	5971777	219	5971585	16	4.5313	2.75872	2.64101	H2_peak_1118	BraA01g011400.3C:exon	BraA01g011400.3C:A01:5970720-5974661:+:947	BraA01g011400.3C(BraA01g011400.3C)	NA	RNASEH2B; ribonuclease H2 subunit B; K10744	XP_009133685.1 PREDICTED: ribonuclease H2 subunit B [Brassica rapa]
BraA01g011460.3C	Down	A01	5990171	5990478	308	5990377	19	6.25069	3.24555	3.96611	H2_peak_1124	BraA01g011450.3C:exon	BraA01g011460.3C:A01:5991578-5993896:-:3572	BraA01g011460.3C(BraA01g011460.3C)	55;GO:0000149,molecular_function SNARE binding;GO:0003674,molecular_function molecular_function;GO:0005483,molecular_function soluble NSF attachment protein activity;GO:0005488,molecular_function binding;GO:0005515,molecular_function protein binding;GO:0005575,cellular_component cellular_component;GO:0005622,cellular_component intracellular;GO:0005623,cellular_component cell;GO:0005737,cellular_c…	NA	XP_009133787.1 PREDICTED: gamma-soluble NSF attachment protein [Brassica rapa]
BraA01g011480.3C	Down	A01	5996400	5996796	397	5996559	22	8.15515	3.73239	5.58887	H2_peak_1127	BraA01g011480.3C:exon	BraA01g011480.3C:A01:5994982-5998412:-:1814	BraA01g011480.3C(BraA01g011480.3C)	19;GO:0003674,molecular_function molecular_function;GO:0003824,molecular_function catalytic activity;GO:0004175,molecular_function endopeptidase activity;GO:0004252,molecular_function serine-type endopeptidase activity;GO:0006508,biological_process proteolysis;GO:0006807,biological_process nitrogen compound metabolic process;GO:0008150,biological_process biological_process;GO:0008152,biological_p…	NA	XP_009133843.1 PREDICTED: subtilisin-like protease SBT2.2 [Brassica rapa]
BraA01g011480.3C	Down	A01	5997154	5997615	462	5997359	19	6.25069	3.24555	3.96611	H2_peak_1128	BraA01g011480.3C:exon	BraA01g011480.3C:A01:5994982-5998412:-:1028	BraA01g011480.3C(BraA01g011480.3C)	19;GO:0003674,molecular_function molecular_function;GO:0003824,molecular_function catalytic activity;GO:0004175,molecular_function endopeptidase activity;GO:0004252,molecular_function serine-type endopeptidase activity;GO:0006508,biological_process proteolysis;GO:0006807,biological_process nitrogen compound metabolic process;GO:0008150,biological_process biological_process;GO:0008152,biological_p…	NA	XP_009133843.1 PREDICTED: subtilisin-like protease SBT2.2 [Brassica rapa]
BraA01g011970.3C	Up	A01	6232464	6232779	316	6232620	18	5.65573	3.08327	3.49109	H2_peak_1162	BraA01g011970.3C:exon	BraA01g011970.3C:A01:6231434-6238452:+:1187	BraA01g011970.3C(BraA01g011970.3C)	29;GO:0003674,molecular_function molecular_function;GO:0003824,molecular_function catalytic activity;GO:0006082,biological_process organic acid metabolic process;GO:0006629,biological_process lipid metabolic process;GO:0006720,biological_process isoprenoid metabolic process;GO:0006721,biological_process terpenoid metabolic process;GO:0008150,biological_process biological_process;GO:0008152,biolog…	E1.14.11.13; gibberellin 2beta-dioxygenase [EC:1.14.11.13]; K04125	XP_009134539.1 PREDICTED: gibberellin 2-beta-dioxygenase 8 [Brassica rapa]
BraA01g011970.3C	Up	A01	6233998	6234413	416	6234156	31	8.01789	3.0212	5.48994	H2_peak_1163	BraA01g011970.3C:intron	BraA01g011970.3C:A01:6231434-6238452:+:2771	BraA01g011970.3C(BraA01g011970.3C)	29;GO:0003674,molecular_function molecular_function;GO:0003824,molecular_function catalytic activity;GO:0006082,biological_process organic acid metabolic process;GO:0006629,biological_process lipid metabolic process;GO:0006720,biological_process isoprenoid metabolic process;GO:0006721,biological_process terpenoid metabolic process;GO:0008150,biological_process biological_process;GO:0008152,biolog…	E1.14.11.13; gibberellin 2beta-dioxygenase [EC:1.14.11.13]; K04125	XP_009134539.1 PREDICTED: gibberellin 2-beta-dioxygenase 8 [Brassica rapa]
BraA01g011990.3C	Up	A01	6243484	6243723	240	6243552	18	5.65573	3.08327	3.49109	H2_peak_1164	BraA01g011990.3C:exon	BraA01g011990.3C:A01:6242650-6244265:+:953	BraA01g011990.3C(BraA01g011990.3C)	47;GO:0003674,molecular_function molecular_function;GO:0003824,molecular_function catalytic activity;GO:0004672,molecular_function protein kinase activity;GO:0004721,molecular_function phosphoprotein phosphatase activity;GO:0005575,cellular_component cellular_component;GO:0005622,cellular_component intracellular;GO:0005623,cellular_component cell;GO:0005737,cellular_component cytoplasm;GO:0006464…	NA	XP_009134561.1 PREDICTED: pyruvate, phosphate dikinase regulatory protein 1, chloroplastic [Brassica rapa]
BraA01g011990.3C	Up	A01	6245224	6245354	131	6245271	14	3.50179	2.43416	1.91218	H2_peak_1165	intergenic	BraA01g011990.3C:A01:6242650-6244265:+:2638	BraA01g011990.3C(BraA01g011990.3C)	47;GO:0003674,molecular_function molecular_function;GO:0003824,molecular_function catalytic activity;GO:0004672,molecular_function protein kinase activity;GO:0004721,molecular_function phosphoprotein phosphatase activity;GO:0005575,cellular_component cellular_component;GO:0005622,cellular_component intracellular;GO:0005623,cellular_component cell;GO:0005737,cellular_component cytoplasm;GO:0006464…	NA	XP_009134561.1 PREDICTED: pyruvate, phosphate dikinase regulatory protein 1, chloroplastic [Brassica rapa]
BraA01g012040.3C	Down	A01	6267537	6267712	176	6267627	19	6.25069	3.24555	3.96611	H2_peak_1169	BraA01g012040.3C:Promoter	BraA01g012040.3C:A01:6267679-6270217:+:-55	BraA01g012040.3C(BraA01g012040.3C)	38;GO:0003674,molecular_function molecular_function;GO:0003676,molecular_function nucleic acid binding;GO:0003723,molecular_function RNA binding;GO:0003824,molecular_function catalytic activity;GO:0004518,molecular_function nuclease activity;GO:0004519,molecular_function endonuclease activity;GO:0005488,molecular_function binding;GO:0005575,cellular_component cellular_component;GO:0005622,cellula…	NA	XP_009134643.1 PREDICTED: pentatricopeptide repeat-containing protein At4g21300 isoform X1 [Brassica rapa]
BraA01g012090.3C	Up	A01	6280936	6281720	785	6281539	22	6.74454	3.19157	4.41407	H2_peak_1170	BraA01g012090.3C:exon	BraA01g012090.3C:A01:6280763-6281885:-:557	BraA01g012090.3C(BraA01g012090.3C)	29;GO:0005575,cellular_component cellular_component;GO:0005622,cellular_component intracellular;GO:0005623,cellular_component cell;GO:0005634,cellular_component nucleus;GO:0005737,cellular_component cytoplasm;GO:0006464,biological_process cellular protein modification process;GO:0006807,biological_process nitrogen compound metabolic process;GO:0008150,biological_process biological_process;GO:0008…	NA	XP_009134680.1 PREDICTED: U-box domain-containing protein 8 [Brassica rapa]
BraA01g012220.3C	Up	A01	6352606	6352750	145	6352729	13	2.67394	2.10772	1.38765	H2_peak_1186	BraA01g012220.3C:Promoter;BraA01g012230.3C:intron	BraA01g012220.3C:A01:6350294-6351082:-:-1595	BraA01g012220.3C(BraA01g012220.3C)	NA	NA	XP_009134834.1 PREDICTED: F-box protein SKIP27 [Brassica rapa]
BraA01g012240.3C	Up	A01	6355677	6355832	156	6355746	16	4.5313	2.75872	2.64101	H2_peak_1187	BraA01g012230.3C:Promoter;BraA01g012240.3C:exon	BraA01g012240.3C:A01:6354896-6360057:+:858	BraA01g012240.3C(BraA01g012240.3C)	37;GO:0000003,biological_process reproduction;GO:0003006,biological_process developmental process involved in reproduction;GO:0005575,cellular_component cellular_component;GO:0005622,cellular_component intracellular;GO:0005623,cellular_component cell;GO:0005634,cellular_component nucleus;GO:0007275,biological_process multicellular organism development;GO:0008150,biological_process biological_proc…	APC4; anaphase-promoting complex subunit 4; K03351	XP_009134863.2 PREDICTED: anaphase-promoting complex subunit 4 [Brassica rapa]
BraA01g012260.3C	Up	A01	6366729	6367002	274	6366833	25	10.2224	4.21922	7.4469	H2_peak_1188	BraA01g012260.3C:exon	BraA01g012260.3C:A01:6366482-6367112:-:247	BraA01g012260.3C(BraA01g012260.3C)	90;GO:0000813,cellular_component ESCRT I complex;GO:0005575,cellular_component cellular_component;GO:0005622,cellular_component intracellular;GO:0005623,cellular_component cell;GO:0005737,cellular_component cytoplasm;GO:0005768,cellular_component endosome;GO:0005794,cellular_component Golgi apparatus;GO:0005802,cellular_component trans-Golgi network;GO:0006508,biological_process proteolysis;GO:00…	VPS28; ESCRT-I complex subunit VPS28; K12184	XP_009134891.1 PREDICTED: vacuolar protein sorting-associated protein 28 homolog 1 [Brassica rapa]
BraA01g012270.3C	Down	A01	6368954	6369130	177	6369090	16	4.06774	2.55937	2.31459	H2_peak_1189	BraA01g012270.3C:exon;BraA01g012260.3C:Promoter	BraA01g012270.3C:A01:6368616-6369741:-:699	BraA01g012270.3C(BraA01g012270.3C)	NA	NA	XP_009134968.1 PREDICTED: transmembrane protein 184 homolog DDB_G0279555 [Brassica rapa]
BraA01g012300.3C	Up	A01	6380463	6380712	250	6380607	18	5.65573	3.08327	3.49109	H2_peak_1190	BraA01g012300.3C:exon	BraA01g012300.3C:A01:6378173-6382303:+:2414	BraA01g012300.3C(BraA01g012300.3C)	65;GO:0000166,molecular_function nucleotide binding;GO:0003674,molecular_function molecular_function;GO:0003824,molecular_function catalytic activity;GO:0003960,molecular_function NADPH:quinone reductase activity;GO:0005488,molecular_function binding;GO:0005515,molecular_function protein binding;GO:0005575,cellular_component cellular_component;GO:0005622,cellular_component intracellular;GO:000562…	NA	XP_009134929.1 PREDICTED: quinone oxidoreductase PIG3 isoform X1 [Brassica rapa]
BraA01g012380.3C	Down	A01	6449658	6449961	304	6449722	15	4.00406	2.59644	2.2611	H2_peak_1198	BraA01g012380.3C:exon	BraA01g012380.3C:A01:6449380-6452143:+:429	BraA01g012380.3C(BraA01g012380.3C)	NA	UBE2O; ubiquitin-conjugating enzyme E2 O [EC:2.3.2.24]; K10581	XP_009135061.1 PREDICTED: uncharacterized protein LOC103859300 [Brassica rapa]
BraA01g012600.3C	Down	A01	6561754	6561932	179	6561831	15	4.00406	2.59644	2.2611	H2_peak_1207	BraA01g012590.3C:Promoter;BraA01g012600.3C:exon	BraA01g012600.3C:A01:6561159-6561981:-:138	BraA01g012600.3C(BraA01g012600.3C)	NA	NA	XP_009135393.1 PREDICTED: uncharacterized protein LOC103859584 isoform X1 [Brassica rapa]
BraA01g012720.3C	Down	A01	6635675	6635819	145	6635745	14	2.90654	2.16626	1.59195	H2_peak_1213	BraA01g012720.3C:exon	BraA01g012720.3C:A01:6634226-6637770:+:1520	BraA01g012720.3C(BraA01g012720.3C)	NA	NA	XP_018508079.1 PREDICTED: L-ascorbate oxidase homolog isoform X1 [Brassica rapa]
BraA01g012730.3C	Up	A01	6650801	6651459	659	6650920	24	6.30605	2.90123	4.01601	H2_peak_1214	BraA01g012730.3C:exon	BraA01g012730.3C:A01:6650816-6653835:-:2705	BraA01g012730.3C(BraA01g012730.3C)	71;GO:0001067,molecular_function regulatory region nucleic acid binding;GO:0003674,molecular_function molecular_function;GO:0003676,molecular_function nucleic acid binding;GO:0003677,molecular_function DNA binding;GO:0003700,molecular_function DNA-binding transcription factor activity;GO:0005488,molecular_function binding;GO:0006355,biological_process regulation of transcription, DNA-templated;GO…	NA	XP_009135540.1 PREDICTED: probable WRKY transcription factor 31 [Brassica rapa]
BraA01g012730.3C	Up	A01	6655994	6656342	349	6656197	29	8.46072	3.26752	5.86851	H2_peak_1215	intergenic	BraA01g012730.3C:A01:6650816-6653835:-:-2332	BraA01g012730.3C(BraA01g012730.3C)	71;GO:0001067,molecular_function regulatory region nucleic acid binding;GO:0003674,molecular_function molecular_function;GO:0003676,molecular_function nucleic acid binding;GO:0003677,molecular_function DNA binding;GO:0003700,molecular_function DNA-binding transcription factor activity;GO:0005488,molecular_function binding;GO:0006355,biological_process regulation of transcription, DNA-templated;GO…	NA	XP_009135540.1 PREDICTED: probable WRKY transcription factor 31 [Brassica rapa]
BraA01g012730.3C	Up	A01	6656704	6656888	185	6656813	20	4.10184	2.35978	2.34497	H2_peak_1216	intergenic	BraA01g012730.3C:A01:6650816-6653835:-:-2960	BraA01g012730.3C(BraA01g012730.3C)	71;GO:0001067,molecular_function regulatory region nucleic acid binding;GO:0003674,molecular_function molecular_function;GO:0003676,molecular_function nucleic acid binding;GO:0003677,molecular_function DNA binding;GO:0003700,molecular_function DNA-binding transcription factor activity;GO:0005488,molecular_function binding;GO:0006355,biological_process regulation of transcription, DNA-templated;GO…	NA	XP_009135540.1 PREDICTED: probable WRKY transcription factor 31 [Brassica rapa]
BraA01g012730.3C	Up	A01	6657069	6657294	226	6657125	29	7.82629	3.07835	5.31621	H2_peak_1217	intergenic	BraA01g012730.3C:A01:6650816-6653835:-:-3346	BraA01g012730.3C(BraA01g012730.3C)	71;GO:0001067,molecular_function regulatory region nucleic acid binding;GO:0003674,molecular_function molecular_function;GO:0003676,molecular_function nucleic acid binding;GO:0003677,molecular_function DNA binding;GO:0003700,molecular_function DNA-binding transcription factor activity;GO:0005488,molecular_function binding;GO:0006355,biological_process regulation of transcription, DNA-templated;GO…	NA	XP_009135540.1 PREDICTED: probable WRKY transcription factor 31 [Brassica rapa]
BraA01g012730.3C	Up	A01	6657633	6658005	373	6657919	19	6.25069	3.24555	3.96611	H2_peak_1218	intergenic	BraA01g012730.3C:A01:6650816-6653835:-:-3983	BraA01g012730.3C(BraA01g012730.3C)	71;GO:0001067,molecular_function regulatory region nucleic acid binding;GO:0003674,molecular_function molecular_function;GO:0003676,molecular_function nucleic acid binding;GO:0003677,molecular_function DNA binding;GO:0003700,molecular_function DNA-binding transcription factor activity;GO:0005488,molecular_function binding;GO:0006355,biological_process regulation of transcription, DNA-templated;GO…	NA	XP_009135540.1 PREDICTED: probable WRKY transcription factor 31 [Brassica rapa]
BraA01g012880.3C	Down	A01	6747442	6747770	329	6747578	17	5.08225	2.921	3.04533	H2_peak_1226	BraA01g012880.3C:exon	BraA01g012880.3C:A01:6747313-6748315:-:709	BraA01g012880.3C(BraA01g012880.3C)	NA	NA	RID78405.1 hypothetical protein BRARA_A01241 [Brassica rapa]
BraA01g012880.3C	Down	A01	6748013	6748201	189	6748096	16	4.5313	2.75872	2.64101	H2_peak_1227	BraA01g012880.3C:exon	BraA01g012880.3C:A01:6747313-6748315:-:208	BraA01g012880.3C(BraA01g012880.3C)	NA	NA	RID78405.1 hypothetical protein BRARA_A01241 [Brassica rapa]
BraA01g012980.3C	Up	A01	6808028	6808203	176	6808146	18	5.65573	3.08327	3.49109	H2_peak_1229	BraA01g012980.3C:Promoter	BraA01g012980.3C:A01:6809271-6810285:+:-1156	BraA01g012980.3C(BraA01g012980.3C)	62;GO:0003674,molecular_function molecular_function;GO:0005215,molecular_function transporter activity;GO:0005342,molecular_function organic acid transmembrane transporter activity;GO:0005575,cellular_component cellular_component;GO:0005622,cellular_component intracellular;GO:0005623,cellular_component cell;GO:0005737,cellular_component cytoplasm;GO:0005739,cellular_component mitochondrion;GO:000…	NA	XP_009135828.1 PREDICTED: mitochondrial pyruvate carrier 4 [Brassica rapa]
BraA01g012980.3C	Up	A01	6810491	6810713	223	6810628	16	4.5313	2.75872	2.64101	H2_peak_1230	intergenic	BraA01g012980.3C:A01:6809271-6810285:+:1330	BraA01g012980.3C(BraA01g012980.3C)	62;GO:0003674,molecular_function molecular_function;GO:0005215,molecular_function transporter activity;GO:0005342,molecular_function organic acid transmembrane transporter activity;GO:0005575,cellular_component cellular_component;GO:0005622,cellular_component intracellular;GO:0005623,cellular_component cell;GO:0005737,cellular_component cytoplasm;GO:0005739,cellular_component mitochondrion;GO:000…	NA	XP_009135828.1 PREDICTED: mitochondrial pyruvate carrier 4 [Brassica rapa]
BraA01g013170.3C	Down	A01	6878947	6879159	213	6879066	16	4.5313	2.75872	2.64101	H2_peak_1239	BraA01g013170.3C:exon	BraA01g013170.3C:A01:6877130-6881394:-:2341	BraA01g013170.3C(BraA01g013170.3C)	NA	NA	XP_009135974.1 PREDICTED: oxysterol-binding protein-related protein 2A isoform X2 [Brassica rapa]
BraA01g013170.3C	Down	A01	6883155	6883281	127	6883252	15	4.00406	2.59644	2.2611	H2_peak_1240	BraA01g013170.3C:Promoter	BraA01g013170.3C:A01:6877130-6881394:-:-1823	BraA01g013170.3C(BraA01g013170.3C)	NA	NA	XP_009135974.1 PREDICTED: oxysterol-binding protein-related protein 2A isoform X2 [Brassica rapa]
BraA01g013190.3C	Down	A01	6904575	6904921	347	6904713	17	4.0634	2.49775	2.31459	H2_peak_1243	BraA01g013190.3C:exon	BraA01g013190.3C:A01:6904119-6905436:-:688	BraA01g013190.3C(BraA01g013190.3C)	NA	NA	XP_013672077.1 LOW QUALITY PROTEIN: probable xyloglucan galactosyltransferase GT19 [Brassica napus]
BraA01g013300.3C	Down	A01	6966223	6966589	367	6966405	17	5.08225	2.921	3.04533	H2_peak_1263	BraA01g013300.3C:Promoter	BraA01g013300.3C:A01:6966423-6968842:+:-17	BraA01g013300.3C(BraA01g013300.3C)	52;GO:0000003,biological_process reproduction;GO:0003006,biological_process developmental process involved in reproduction;GO:0005575,cellular_component cellular_component;GO:0005618,cellular_component cell wall;GO:0005623,cellular_component cell;GO:0007275,biological_process multicellular organism development;GO:0007389,biological_process pattern specification process;GO:0008150,biological_proce…	NA	XP_009136073.1 PREDICTED: somatic embryogenesis receptor kinase 4 [Brassica rapa]
BraA01g013360.3C	Down	A01	7000161	7000363	203	7000267	14	3.50179	2.43416	1.91218	H2_peak_1269	BraA01g013360.3C:Promoter	BraA01g013360.3C:A01:6996187-6999844:-:-417	BraA01g013360.3C(BraA01g013360.3C)	52;GO:0000254,molecular_function C-4 methylsterol oxidase activity;GO:0003674,molecular_function molecular_function;GO:0003824,molecular_function catalytic activity;GO:0004497,molecular_function monooxygenase activity;GO:0005575,cellular_component cellular_component;GO:0005622,cellular_component intracellular;GO:0005623,cellular_component cell;GO:0005737,cellular_component cytoplasm;GO:0005783,ce…	SMO1; plant 4,4-dimethylsterol C-4alpha-methyl-monooxygenase [EC:1.14.18.10]; K14423	ESQ55079.1 hypothetical protein EUTSA_v10024722mg [Eutrema salsugineum]
BraA01g013470.3C	Down	A01	7066616	7066795	180	7066633	15	4.00406	2.59644	2.2611	H2_peak_1276	BraA01g013470.3C:exon	BraA01g013470.3C:A01:7066462-7067884:-:1179	BraA01g013470.3C(BraA01g013470.3C)	52;GO:0001101,biological_process response to acid chemical;GO:0003674,molecular_function molecular_function;GO:0003824,molecular_function catalytic activity;GO:0006725,biological_process cellular aromatic compound metabolic process;GO:0006950,biological_process response to stress;GO:0006996,biological_process organelle organization;GO:0007033,biological_process vacuole organization;GO:0008150,bio…	ANS; anthocyanidin synthase [EC:1.14.20.4]; K05277	XP_009136276.1 PREDICTED: leucoanthocyanidin dioxygenase [Brassica rapa]
BraA01g013480.3C	Up	A01	7068849	7069005	157	7068950	15	4.00406	2.59644	2.2611	H2_peak_1277	BraA01g013470.3C:Promoter;BraA01g013480.3C:Promoter	BraA01g013480.3C:A01:7069614-7071238:+:-687	BraA01g013480.3C(BraA01g013480.3C)	46;GO:0003674,molecular_function molecular_function;GO:0003824,molecular_function catalytic activity;GO:0005488,molecular_function binding;GO:0005515,molecular_function protein binding;GO:0005575,cellular_component cellular_component;GO:0005622,cellular_component intracellular;GO:0005623,cellular_component cell;GO:0005737,cellular_component cytoplasm;GO:0006091,biological_process generation of pr…	NA	XP_009136287.1 PREDICTED: PGR5-like protein 1A, chloroplastic isoform X1 [Brassica rapa]
BraA01g013590.3C	Down	A01	7148219	7148721	503	7148384	19	6.25069	3.24555	3.96611	H2_peak_1285	BraA01g013590.3C:intron	BraA01g013590.3C:A01:7146276-7149978:+:2193	BraA01g013590.3C(BraA01g013590.3C)	NA	NA	XP_009136517.1 PREDICTED: protein FAM63A [Brassica rapa]
BraA01g013590.3C	Down	A01	7149775	7149981	207	7149966	14	3.50179	2.43416	1.91218	H2_peak_1286	BraA01g013590.3C:exon	BraA01g013590.3C:A01:7146276-7149978:+:3601	BraA01g013590.3C(BraA01g013590.3C)	NA	NA	XP_009136517.1 PREDICTED: protein FAM63A [Brassica rapa]
BraA01g013590.3C	Down	A01	7150679	7150940	262	7150757	16	4.5313	2.75872	2.64101	H2_peak_1287	BraA01g013600.3C:exon	BraA01g013590.3C:A01:7146276-7149978:+:4533	BraA01g013590.3C(BraA01g013590.3C)	NA	NA	XP_009136517.1 PREDICTED: protein FAM63A [Brassica rapa]
BraA01g013590.3C	Down	A01	7151322	7151660	339	7151420	14	3.50179	2.43416	1.91218	H2_peak_1288	BraA01g013600.3C:intron	BraA01g013590.3C:A01:7146276-7149978:+:5214	BraA01g013590.3C(BraA01g013590.3C)	NA	NA	XP_009136517.1 PREDICTED: protein FAM63A [Brassica rapa]
BraA01g013590.3C	Down	A01	7152026	7152212	187	7152173	14	2.90654	2.16626	1.59195	H2_peak_1289	BraA01g013600.3C:exon	BraA01g013590.3C:A01:7146276-7149978:+:5842	BraA01g013590.3C(BraA01g013590.3C)	NA	NA	XP_009136517.1 PREDICTED: protein FAM63A [Brassica rapa]
BraA01g013590.3C	Down	A01	7153382	7153657	276	7153612	17	5.08225	2.921	3.04533	H2_peak_1290	BraA01g013600.3C:exon	BraA01g013590.3C:A01:7146276-7149978:+:7243	BraA01g013590.3C(BraA01g013590.3C)	NA	NA	XP_009136517.1 PREDICTED: protein FAM63A [Brassica rapa]
BraA01g013670.3C	Up	A01	7232146	7232731	586	7232213	20	6.86616	3.40783	4.47784	H2_peak_1304	intergenic	BraA01g013670.3C:A01:7241453-7244429:+:-9015	BraA01g013670.3C(BraA01g013670.3C)	22;GO:0005575,cellular_component cellular_component;GO:0005622,cellular_component intracellular;GO:0005623,cellular_component cell;GO:0005737,cellular_component cytoplasm;GO:0005829,cellular_component cytosol;GO:0005856,cellular_component cytoskeleton;GO:0005875,cellular_component microtubule associated complex;GO:0005886,cellular_component plasma membrane;GO:0015630,cellular_component microtubul…	NA	XP_009136658.1 PREDICTED: protein IQ-DOMAIN 14 [Brassica rapa]
BraA01g013670.3C	Up	A01	7233173	7233684	512	7233549	16	4.06774	2.55937	2.31459	H2_peak_1305	intergenic	BraA01g013670.3C:A01:7241453-7244429:+:-8025	BraA01g013670.3C(BraA01g013670.3C)	22;GO:0005575,cellular_component cellular_component;GO:0005622,cellular_component intracellular;GO:0005623,cellular_component cell;GO:0005737,cellular_component cytoplasm;GO:0005829,cellular_component cytosol;GO:0005856,cellular_component cytoskeleton;GO:0005875,cellular_component microtubule associated complex;GO:0005886,cellular_component plasma membrane;GO:0015630,cellular_component microtubul…	NA	XP_009136658.1 PREDICTED: protein IQ-DOMAIN 14 [Brassica rapa]
BraA01g013670.3C	Up	A01	7235544	7235799	256	7235631	17	5.08225	2.921	3.04533	H2_peak_1306	intergenic	BraA01g013670.3C:A01:7241453-7244429:+:-5782	BraA01g013670.3C(BraA01g013670.3C)	22;GO:0005575,cellular_component cellular_component;GO:0005622,cellular_component intracellular;GO:0005623,cellular_component cell;GO:0005737,cellular_component cytoplasm;GO:0005829,cellular_component cytosol;GO:0005856,cellular_component cytoskeleton;GO:0005875,cellular_component microtubule associated complex;GO:0005886,cellular_component plasma membrane;GO:0015630,cellular_component microtubul…	NA	XP_009136658.1 PREDICTED: protein IQ-DOMAIN 14 [Brassica rapa]
BraA01g013670.3C	Up	A01	7241616	7241901	286	7241728	19	6.25069	3.24555	3.96611	H2_peak_1307	BraA01g013670.3C:exon	BraA01g013670.3C:A01:7241453-7244429:+:305	BraA01g013670.3C(BraA01g013670.3C)	22;GO:0005575,cellular_component cellular_component;GO:0005622,cellular_component intracellular;GO:0005623,cellular_component cell;GO:0005737,cellular_component cytoplasm;GO:0005829,cellular_component cytosol;GO:0005856,cellular_component cytoskeleton;GO:0005875,cellular_component microtubule associated complex;GO:0005886,cellular_component plasma membrane;GO:0015630,cellular_component microtubul…	NA	XP_009136658.1 PREDICTED: protein IQ-DOMAIN 14 [Brassica rapa]
BraA01g013670.3C	Up	A01	7242987	7243144	158	7243050	15	4.00406	2.59644	2.2611	H2_peak_1308	BraA01g013670.3C:intron	BraA01g013670.3C:A01:7241453-7244429:+:1612	BraA01g013670.3C(BraA01g013670.3C)	22;GO:0005575,cellular_component cellular_component;GO:0005622,cellular_component intracellular;GO:0005623,cellular_component cell;GO:0005737,cellular_component cytoplasm;GO:0005829,cellular_component cytosol;GO:0005856,cellular_component cytoskeleton;GO:0005875,cellular_component microtubule associated complex;GO:0005886,cellular_component plasma membrane;GO:0015630,cellular_component microtubul…	NA	XP_009136658.1 PREDICTED: protein IQ-DOMAIN 14 [Brassica rapa]
BraA01g013690.3C	Down	A01	7249509	7250186	678	7249975	31	11.2321	3.97377	8.38025	H2_peak_1309	intergenic	BraA01g013690.3C:A01:7252532-7253551:+:-2685	BraA01g013690.3C(BraA01g013690.3C)	NA	NA	XP_009136680.1 PREDICTED: thaumatin-like protein 1 [Brassica rapa]
BraA01g013770.3C	Up	A01	7285820	7285949	130	7285920	14	3.50179	2.43416	1.91218	H2_peak_1310	BraA01g013770.3C:exon	BraA01g013770.3C:A01:7285708-7288489:-:2605	BraA01g013770.3C(BraA01g013770.3C)	NA	NA	XP_009136911.1 PREDICTED: putative cysteine-rich receptor-like protein kinase 16 isoform X1 [Brassica rapa]
BraA01g013990.3C	Up	A01	7379680	7379876	197	7379773	18	4.55894	2.63652	2.66156	H2_peak_1331	BraA01g013990.3C:Promoter	BraA01g013990.3C:A01:7381336-7383535:+:-1558	BraA01g013990.3C(BraA01g013990.3C)	36;GO:0003674,molecular_function molecular_function;GO:0003824,molecular_function catalytic activity;GO:0005575,cellular_component cellular_component;GO:0005622,cellular_component intracellular;GO:0005623,cellular_component cell;GO:0005737,cellular_component cytoplasm;GO:0005886,cellular_component plasma membrane;GO:0008150,biological_process biological_process;GO:0008152,biological_process metab…	NA	XP_009136980.1 PREDICTED: short-chain dehydrogenase TIC 32, chloroplastic [Brassica rapa]
BraA01g013990.3C	Up	A01	7383301	7383505	205	7383305	14	3.50179	2.43416	1.91218	H2_peak_1332	BraA01g013990.3C:intron	BraA01g013990.3C:A01:7381336-7383535:+:2066	BraA01g013990.3C(BraA01g013990.3C)	36;GO:0003674,molecular_function molecular_function;GO:0003824,molecular_function catalytic activity;GO:0005575,cellular_component cellular_component;GO:0005622,cellular_component intracellular;GO:0005623,cellular_component cell;GO:0005737,cellular_component cytoplasm;GO:0005886,cellular_component plasma membrane;GO:0008150,biological_process biological_process;GO:0008152,biological_process metab…	NA	XP_009136980.1 PREDICTED: short-chain dehydrogenase TIC 32, chloroplastic [Brassica rapa]
BraA01g014000.3C	Down	A01	7392723	7392899	177	7392738	15	4.00406	2.59644	2.2611	H2_peak_1333	BraA01g014000.3C:exon	BraA01g014000.3C:A01:7392581-7395389:+:229	BraA01g014000.3C(BraA01g014000.3C)	NA	NA	XP_009136993.1 PREDICTED: uncharacterized protein LOC103861032 [Brassica rapa]
BraA01g014000.3C	Down	A01	7394395	7394571	177	7394462	15	4.00406	2.59644	2.2611	H2_peak_1334	BraA01g014000.3C:exon	BraA01g014000.3C:A01:7392581-7395389:+:1901	BraA01g014000.3C(BraA01g014000.3C)	NA	NA	XP_009136993.1 PREDICTED: uncharacterized protein LOC103861032 [Brassica rapa]
BraA01g014060.3C	Down	A01	7425202	7425643	442	7425464	16	4.5313	2.75872	2.64101	H2_peak_1341	BraA01g014060.3C:intron	BraA01g014060.3C:A01:7424685-7426915:-:1493	BraA01g014060.3C(BraA01g014060.3C)	NA	NA	RID78536.1 hypothetical protein BRARA_A01351 [Brassica rapa]
BraA01g014060.3C	Down	A01	7427397	7427582	186	7427505	17	5.08225	2.921	3.04533	H2_peak_1342	BraA01g014060.3C:Promoter	BraA01g014060.3C:A01:7424685-7426915:-:-574	BraA01g014060.3C(BraA01g014060.3C)	NA	NA	RID78536.1 hypothetical protein BRARA_A01351 [Brassica rapa]
BraA01g014090.3C	Down	A01	7446480	7446786	307	7446665	16	4.33316	2.6729	2.55497	H2_peak_1346	BraA01g014090.3C:exon	BraA01g014090.3C:A01:7446322-7449386:+:310	BraA01g014090.3C(BraA01g014090.3C)	NA	NA	XP_009137085.1 PREDICTED: probable polygalacturonase [Brassica rapa]
BraA01g014090.3C	Down	A01	7449188	7449419	232	7449225	15	4.00406	2.59644	2.2611	H2_peak_1347	BraA01g014090.3C:exon	BraA01g014090.3C:A01:7446322-7449386:+:2981	BraA01g014090.3C(BraA01g014090.3C)	NA	NA	XP_009137085.1 PREDICTED: probable polygalacturonase [Brassica rapa]
BraA01g014210.3C	Down	A01	7511696	7512324	629	7512111	21	7.50125	3.57011	5.01775	H2_peak_1374	BraA01g014210.3C:exon	BraA01g014210.3C:A01:7511685-7512855:+:324	BraA01g014210.3C(BraA01g014210.3C)	NA	NA	XP_009137139.1 PREDICTED: uncharacterized protein LOC103861190 [Brassica rapa]
BraA01g014210.3C	Down	A01	7512525	7512737	213	7512612	15	4.00406	2.59644	2.2611	H2_peak_1375	BraA01g014210.3C:exon	BraA01g014210.3C:A01:7511685-7512855:+:945	BraA01g014210.3C(BraA01g014210.3C)	NA	NA	XP_009137139.1 PREDICTED: uncharacterized protein LOC103861190 [Brassica rapa]
BraA01g014260.3C	Up	A01	7550407	7550628	222	7550502	21	7.50125	3.57011	5.01775	H2_peak_1383	BraA01g014260.3C:Promoter	BraA01g014260.3C:A01:7550764-7555877:+:-247	BraA01g014260.3C(BraA01g014260.3C)	NA	RFA1, RPA1, rpa; replication factor A1; K07466	XP_013623591.1 PREDICTED: uncharacterized protein LOC106329476 [Brassica oleracea var. oleracea]
BraA01g014260.3C	Up	A01	7550958	7551185	228	7551140	16	3.3747	2.27012	1.9115	H2_peak_1384	BraA01g014260.3C:intron	BraA01g014260.3C:A01:7550764-7555877:+:307	BraA01g014260.3C(BraA01g014260.3C)	NA	RFA1, RPA1, rpa; replication factor A1; K07466	XP_013623591.1 PREDICTED: uncharacterized protein LOC106329476 [Brassica oleracea var. oleracea]
BraA01g014260.3C	Up	A01	7551752	7552226	475	7551922	29	9.15703	3.48147	6.48823	H2_peak_1385	BraA01g014260.3C:exon	BraA01g014260.3C:A01:7550764-7555877:+:1224	BraA01g014260.3C(BraA01g014260.3C)	NA	RFA1, RPA1, rpa; replication factor A1; K07466	XP_013623591.1 PREDICTED: uncharacterized protein LOC106329476 [Brassica oleracea var. oleracea]
BraA01g014260.3C	Up	A01	7552568	7553891	1324	7553697	31	14.7777	5.19288	11.7169	H2_peak_1386	BraA01g014260.3C:exon	BraA01g014260.3C:A01:7550764-7555877:+:2465	BraA01g014260.3C(BraA01g014260.3C)	NA	RFA1, RPA1, rpa; replication factor A1; K07466	XP_013623591.1 PREDICTED: uncharacterized protein LOC106329476 [Brassica oleracea var. oleracea]
BraA01g014260.3C	Up	A01	7555663	7555853	191	7555722	16	4.5313	2.75872	2.64101	H2_peak_1387	BraA01g014260.3C:intron	BraA01g014260.3C:A01:7550764-7555877:+:4993	BraA01g014260.3C(BraA01g014260.3C)	NA	RFA1, RPA1, rpa; replication factor A1; K07466	XP_013623591.1 PREDICTED: uncharacterized protein LOC106329476 [Brassica oleracea var. oleracea]
BraA01g014290.3C	Down	A01	7577409	7577676	268	7577573	27	6.72543	2.86301	4.39846	H2_peak_1398	intergenic	BraA01g014290.3C:A01:7582738-7584844:+:-5196	BraA01g014290.3C(BraA01g014290.3C)	55;GO:0001101,biological_process response to acid chemical;GO:0003674,molecular_function molecular_function;GO:0003824,molecular_function catalytic activity;GO:0004121,molecular_function cystathionine beta-lyase activity;GO:0005575,cellular_component cellular_component;GO:0005576,cellular_component extracellular region;GO:0005622,cellular_component intracellular;GO:0005623,cellular_component cell…	CORI3; L-cystine beta-lyase [EC:4.4.1.35]; K21623; SUR1, RTY; S-alkyl-thiohydroximate lyase SUR1 [EC:4.4.1.-]; K11819; TAT; tyrosine aminotransferase [EC:2.6.1.5]; K00815	XP_009137236.1 PREDICTED: cystine lyase CORI3-like [Brassica rapa]
BraA01g014290.3C	Down	A01	7578870	7579428	559	7579226	34	14.3212	4.67378	11.283	H2_peak_1399	intergenic	BraA01g014290.3C:A01:7582738-7584844:+:-3589	BraA01g014290.3C(BraA01g014290.3C)	55;GO:0001101,biological_process response to acid chemical;GO:0003674,molecular_function molecular_function;GO:0003824,molecular_function catalytic activity;GO:0004121,molecular_function cystathionine beta-lyase activity;GO:0005575,cellular_component cellular_component;GO:0005576,cellular_component extracellular region;GO:0005622,cellular_component intracellular;GO:0005623,cellular_component cell…	CORI3; L-cystine beta-lyase [EC:4.4.1.35]; K21623; SUR1, RTY; S-alkyl-thiohydroximate lyase SUR1 [EC:4.4.1.-]; K11819; TAT; tyrosine aminotransferase [EC:2.6.1.5]; K00815	XP_009137236.1 PREDICTED: cystine lyase CORI3-like [Brassica rapa]
BraA01g014390.3C	Down	A01	7646948	7647136	189	7647002	15	4.00406	2.59644	2.2611	H2_peak_1406	intergenic	BraA01g014390.3C:A01:7641307-7644625:-:-2416	BraA01g014390.3C(BraA01g014390.3C)	53;GO:0005575,cellular_component cellular_component;GO:0005622,cellular_component intracellular;GO:0005623,cellular_component cell;GO:0005737,cellular_component cytoplasm;GO:0005768,cellular_component endosome;GO:0005770,cellular_component late endosome;GO:0006605,biological_process protein targeting;GO:0006623,biological_process protein targeting to vacuole;GO:0006810,biological_process transpor…	NA	XP_009137322.1 PREDICTED: cation/H(+) antiporter 17 [Brassica rapa]
BraA01g014390.3C	Down	A01	7647548	7647716	169	7647654	15	4.00406	2.59644	2.2611	H2_peak_1407	intergenic	BraA01g014390.3C:A01:7641307-7644625:-:-3006	BraA01g014390.3C(BraA01g014390.3C)	53;GO:0005575,cellular_component cellular_component;GO:0005622,cellular_component intracellular;GO:0005623,cellular_component cell;GO:0005737,cellular_component cytoplasm;GO:0005768,cellular_component endosome;GO:0005770,cellular_component late endosome;GO:0006605,biological_process protein targeting;GO:0006623,biological_process protein targeting to vacuole;GO:0006810,biological_process transpor…	NA	XP_009137322.1 PREDICTED: cation/H(+) antiporter 17 [Brassica rapa]
BraA01g014400.3C	Up	A01	7658487	7658772	286	7658591	17	5.08225	2.921	3.04533	H2_peak_1408	intergenic	BraA01g014400.3C:A01:7657293-7657861:+:1336	BraA01g014400.3C(BraA01g014400.3C)	22;GO:0005575,cellular_component cellular_component;GO:0005622,cellular_component intracellular;GO:0005623,cellular_component cell;GO:0005737,cellular_component cytoplasm;GO:0005773,cellular_component vacuole;GO:0005774,cellular_component vacuolar membrane;GO:0005794,cellular_component Golgi apparatus;GO:0012505,cellular_component endomembrane system;GO:0016020,cellular_component membrane;GO:0031…	ATPeV1G, ATP6G; V-type H+-transporting ATPase subunit G; K02152	XP_009137332.1 PREDICTED: V-type proton ATPase subunit G2 [Brassica rapa]
BraA01g014450.3C	Up	A01	7692504	7692673	170	7692608	16	4.5313	2.75872	2.64101	H2_peak_1410	intergenic	BraA01g014450.3C:A01:7695424-7697321:+:-2836	BraA01g014450.3C(BraA01g014450.3C)	NA	E5.1.3.15; glucose-6-phosphate 1-epimerase [EC:5.1.3.15]; K01792	XP_009137352.1 PREDICTED: putative glucose-6-phosphate 1-epimerase [Brassica rapa]
BraA01g014460.3C	Down	A01	7703183	7703358	176	7703220	14	3.50179	2.43416	1.91218	H2_peak_1411	intergenic	BraA01g014460.3C:A01:7698990-7701293:+:4280	BraA01g014460.3C(BraA01g014460.3C)	NA	E5.1.3.15; glucose-6-phosphate 1-epimerase [EC:5.1.3.15]; K01792	RID78571.1 hypothetical protein BRARA_A01383 [Brassica rapa]
BraA01g014470.3C	Up	A01	7706050	7706224	175	7706098	15	2.94329	2.13658	1.59195	H2_peak_1412	intergenic	BraA01g014470.3C:A01:7712980-7713928:+:-6843	BraA01g014470.3C(BraA01g014470.3C)	62;GO:0000003,biological_process reproduction;GO:0003006,biological_process developmental process involved in reproduction;GO:0003674,molecular_function molecular_function;GO:0003676,molecular_function nucleic acid binding;GO:0003677,molecular_function DNA binding;GO:0003700,molecular_function DNA-binding transcription factor activity;GO:0005488,molecular_function binding;GO:0005515,molecular_fun…	NA	XP_009137370.1 PREDICTED: ethylene-responsive transcription factor CRF2-like [Brassica rapa]
BraA01g014490.3C	Up	A01	7722702	7722898	197	7722826	17	4.86819	2.83013	2.93831	H2_peak_1415	BraA01g014490.3C:exon	BraA01g014490.3C:A01:7721908-7723035:-:235	BraA01g014490.3C(BraA01g014490.3C)	106;GO:0000302,biological_process response to reactive oxygen species;GO:0001101,biological_process response to acid chemical;GO:0002376,biological_process immune system process;GO:0003674,molecular_function molecular_function;GO:0003676,molecular_function nucleic acid binding;GO:0003677,molecular_function DNA binding;GO:0003700,molecular_function DNA-binding transcription factor activity;GO:0005…	NA	XP_009137380.1 PREDICTED: probable WRKY transcription factor 53 [Brassica rapa]
BraA01g014510.3C	Down	A01	7733608	7733817	210	7733663	15	3.82176	2.51567	2.20299	H2_peak_1417	BraA01g014510.3C:intron	BraA01g014510.3C:A01:7731417-7734368:-:656	BraA01g014510.3C(BraA01g014510.3C)	NA	NA	XP_009137402.1 PREDICTED: probable polygalacturonase [Brassica rapa]
BraA01g014560.3C	Down	A01	7754668	7754937	270	7754822	18	5.65573	3.08327	3.49109	H2_peak_1418	BraA01g014560.3C:exon	BraA01g014560.3C:A01:7754572-7755097:-:295	BraA01g014560.3C(BraA01g014560.3C)	NA	NA	XP_009137467.1 PREDICTED: uncharacterized protein LOC103861498 [Brassica rapa]
BraA01g014560.3C	Down	A01	7755361	7755507	147	7755420	15	4.00406	2.59644	2.2611	H2_peak_1419	BraA01g014560.3C:Promoter	BraA01g014560.3C:A01:7754572-7755097:-:-336	BraA01g014560.3C(BraA01g014560.3C)	NA	NA	XP_009137467.1 PREDICTED: uncharacterized protein LOC103861498 [Brassica rapa]
BraA01g014680.3C	Up	A01	7800430	7800652	223	7800561	22	8.15515	3.73239	5.58887	H2_peak_1421	intergenic	BraA01g014680.3C:A01:7807059-7810065:+:-6518	BraA01g014680.3C(BraA01g014680.3C)	38;GO:0003674,molecular_function molecular_function;GO:0003676,molecular_function nucleic acid binding;GO:0003677,molecular_function DNA binding;GO:0003700,molecular_function DNA-binding transcription factor activity;GO:0005488,molecular_function binding;GO:0005575,cellular_component cellular_component;GO:0005622,cellular_component intracellular;GO:0005623,cellular_component cell;GO:0005634,cellu…	K14486, ARF; auxin response factor; K14486	XP_009137577.1 PREDICTED: auxin response factor 9 [Brassica rapa]
BraA01g014680.3C	Up	A01	7807133	7807344	212	7807291	16	4.5313	2.75872	2.64101	H2_peak_1422	BraA01g014680.3C:exon	BraA01g014680.3C:A01:7807059-7810065:+:179	BraA01g014680.3C(BraA01g014680.3C)	38;GO:0003674,molecular_function molecular_function;GO:0003676,molecular_function nucleic acid binding;GO:0003677,molecular_function DNA binding;GO:0003700,molecular_function DNA-binding transcription factor activity;GO:0005488,molecular_function binding;GO:0005575,cellular_component cellular_component;GO:0005622,cellular_component intracellular;GO:0005623,cellular_component cell;GO:0005634,cellu…	K14486, ARF; auxin response factor; K14486	XP_009137577.1 PREDICTED: auxin response factor 9 [Brassica rapa]
BraA01g014710.3C	Down	A01	7823111	7823270	160	7823119	14	3.50179	2.43416	1.91218	H2_peak_1424	intergenic	BraA01g014710.3C:A01:7818640-7819804:-:-3386	BraA01g014710.3C(BraA01g014710.3C)	NA	NA	XP_009137596.1 PREDICTED: probable E3 ubiquitin-protein ligase RHA4A [Brassica rapa]
BraA01g014750.3C	Up	A01	7841502	7841678	177	7841551	17	5.08225	2.921	3.04533	H2_peak_1431	BraA01g014750.3C:exon	BraA01g014750.3C:A01:7840691-7844238:+:898	BraA01g014750.3C(BraA01g014750.3C)	56;GO:0001101,biological_process response to acid chemical;GO:0003674,molecular_function molecular_function;GO:0003700,molecular_function DNA-binding transcription factor activity;GO:0005575,cellular_component cellular_component;GO:0005622,cellular_component intracellular;GO:0005623,cellular_component cell;GO:0005634,cellular_component nucleus;GO:0006082,biological_process organic acid metabolic …	NA	XP_009137614.1 PREDICTED: protein NLP7 [Brassica rapa]
BraA01g014750.3C	Up	A01	7842200	7842319	120	7842229	16	2.64012	1.97284	1.35912	H2_peak_1432	BraA01g014750.3C:exon	BraA01g014750.3C:A01:7840691-7844238:+:1568	BraA01g014750.3C(BraA01g014750.3C)	56;GO:0001101,biological_process response to acid chemical;GO:0003674,molecular_function molecular_function;GO:0003700,molecular_function DNA-binding transcription factor activity;GO:0005575,cellular_component cellular_component;GO:0005622,cellular_component intracellular;GO:0005623,cellular_component cell;GO:0005634,cellular_component nucleus;GO:0006082,biological_process organic acid metabolic …	NA	XP_009137614.1 PREDICTED: protein NLP7 [Brassica rapa]
BraA01g014770.3C	Down	A01	7849498	7849780	283	7849610	20	6.86616	3.40783	4.47784	H2_peak_1436	BraA01g014770.3C:exon	BraA01g014770.3C:A01:7847196-7849974:+:2442	BraA01g014770.3C(BraA01g014770.3C)	32;GO:0003674,molecular_function molecular_function;GO:0003824,molecular_function catalytic activity;GO:0004553,molecular_function hydrolase activity, hydrolyzing O-glycosyl compounds;GO:0004555,molecular_function alpha,alpha-trehalase activity;GO:0005575,cellular_component cellular_component;GO:0005623,cellular_component cell;GO:0005886,cellular_component plasma membrane;GO:0005975,biological_pr…	TREH, treA, treF; alpha,alpha-trehalase [EC:3.2.1.28]; K01194	XP_009137634.1 PREDICTED: trehalase [Brassica rapa]
BraA01g014790.3C	Down	A01	7864440	7864981	542	7864593	20	6.86616	3.40783	4.47784	H2_peak_1440	BraA01g014790.3C:Promoter	BraA01g014790.3C:A01:7866138-7867549:+:-1428	BraA01g014790.3C(BraA01g014790.3C)	22;GO:0003674,molecular_function molecular_function;GO:0003700,molecular_function DNA-binding transcription factor activity;GO:0006355,biological_process regulation of transcription, DNA-templated;GO:0008150,biological_process biological_process;GO:0009889,biological_process regulation of biosynthetic process;GO:0010468,biological_process regulation of gene expression;GO:0010556,biological_proces…	NA	XP_009137657.1 PREDICTED: dof zinc finger protein DOF4.6 [Brassica rapa]
BraA01g014790.3C	Down	A01	7865097	7865248	152	7865168	15	4.00406	2.59644	2.2611	H2_peak_1441	BraA01g014790.3C:Promoter	BraA01g014790.3C:A01:7866138-7867549:+:-966	BraA01g014790.3C(BraA01g014790.3C)	22;GO:0003674,molecular_function molecular_function;GO:0003700,molecular_function DNA-binding transcription factor activity;GO:0006355,biological_process regulation of transcription, DNA-templated;GO:0008150,biological_process biological_process;GO:0009889,biological_process regulation of biosynthetic process;GO:0010468,biological_process regulation of gene expression;GO:0010556,biological_proces…	NA	XP_009137657.1 PREDICTED: dof zinc finger protein DOF4.6 [Brassica rapa]
BraA01g014990.3C	Down	A01	7965928	7966091	164	7965956	16	4.33316	2.6729	2.55497	H2_peak_1453	BraA01g014990.3C:exon;BraA01g015000.3C:Promoter	BraA01g014990.3C:A01:7964686-7966234:-:225	BraA01g014990.3C(BraA01g014990.3C)	25;GO:0000062,molecular_function fatty-acyl-CoA binding;GO:0000166,molecular_function nucleotide binding;GO:0003674,molecular_function molecular_function;GO:0005488,molecular_function binding;GO:0005575,cellular_component cellular_component;GO:0005576,cellular_component extracellular region;GO:0005615,cellular_component extracellular space;GO:0017076,molecular_function purine nucleotide binding;G…	NA	XP_009137826.1 PREDICTED: acyl-CoA-binding domain-containing protein 3 isoform X2 [Brassica rapa]
BraA01g015030.3C	Down	A01	7976796	7976938	143	7976905	15	4.00406	2.59644	2.2611	H2_peak_1455	BraA01g015040.3C:Promoter;BraA01g015030.3C:exon;BraA01g015020.3C:Promoter	BraA01g015030.3C:A01:7976592-7977057:-:190	BraA01g015030.3C(BraA01g015030.3C)	NA	NA	CDY34272.1 BnaA01g13750D [Brassica napus]
BraA01g015030.3C	Down	A01	7977448	7977616	169	7977518	15	4.00406	2.59644	2.2611	H2_peak_1456	BraA01g015040.3C:Promoter;BraA01g015030.3C:Promoter;BraA01g015020.3C:Promoter	BraA01g015030.3C:A01:7976592-7977057:-:-474	BraA01g015030.3C(BraA01g015030.3C)	NA	NA	CDY34272.1 BnaA01g13750D [Brassica napus]
BraA01g015140.3C	Down	A01	8007449	8007642	194	8007520	18	5.65573	3.08327	3.49109	H2_peak_1463	BraA01g015140.3C:exon	BraA01g015140.3C:A01:8006267-8008413:-:868	BraA01g015140.3C(BraA01g015140.3C)	NA	NA	XP_009137974.1 PREDICTED: uncharacterized protein At5g49945 [Brassica rapa]
BraA01g015160.3C	Up	A01	8020462	8020773	312	8020710	18	5.65573	3.08327	3.49109	H2_peak_1464	BraA01g015160.3C:intron	BraA01g015160.3C:A01:8020432-8023137:+:185	BraA01g015160.3C(BraA01g015160.3C)	NA	NA	XP_009137991.1 PREDICTED: bark storage protein A-like [Brassica rapa]
BraA01g015200.3C	Up	A01	8033209	8033437	229	8033260	17	5.08225	2.921	3.04533	H2_peak_1466	BraA01g015200.3C:Promoter	BraA01g015200.3C:A01:8034079-8036979:+:-756	BraA01g015200.3C(BraA01g015200.3C)	71;GO:0001101,biological_process response to acid chemical;GO:0003674,molecular_function molecular_function;GO:0003824,molecular_function catalytic activity;GO:0004672,molecular_function protein kinase activity;GO:0004674,molecular_function protein serine/threonine kinase activity;GO:0005575,cellular_component cellular_component;GO:0005622,cellular_component intracellular;GO:0005623,cellular_comp…	NA	XP_009138030.1 PREDICTED: CBL-interacting serine/threonine-protein kinase 8 [Brassica rapa]
BraA01g015240.3C	Up	A01	8075343	8075636	294	8075433	19	6.25069	3.24555	3.96611	H2_peak_1468	BraA01g015240.3C:Promoter;BraA01g015230.3C:exon	BraA01g015240.3C:A01:8076896-8079368:+:-1407	BraA01g015240.3C(BraA01g015240.3C)	45;GO:0002229,biological_process defense response to oomycetes;GO:0002239,biological_process response to oomycetes;GO:0005575,cellular_component cellular_component;GO:0005622,cellular_component intracellular;GO:0005623,cellular_component cell;GO:0005737,cellular_component cytoplasm;GO:0006810,biological_process transport;GO:0006811,biological_process ion transport;GO:0006820,biological_process an…	NA	XP_009138072.1 PREDICTED: protein CLT2, chloroplastic [Brassica rapa]
BraA01g015250.3C	Up	A01	8083267	8083413	147	8083368	15	3.82176	2.51567	2.20299	H2_peak_1469	BraA01g015250.3C:exon	BraA01g015250.3C:A01:8083116-8085090:+:223	BraA01g015250.3C(BraA01g015250.3C)	98;GO:0000976,molecular_function transcription regulatory region sequence-specific DNA binding;GO:0000977,molecular_function RNA polymerase II regulatory region sequence-specific DNA binding;GO:0000981,molecular_function DNA-binding transcription factor activity, RNA polymerase II-specific;GO:0001012,molecular_function RNA polymerase II regulatory region DNA binding;GO:0001067,molecular_function …	NA	XP_009138082.1 PREDICTED: GATA transcription factor 25 [Brassica rapa]
BraA01g015260.3C	Up	A01	8096135	8096487	353	8096360	15	4.00406	2.59644	2.2611	H2_peak_1470	BraA01g015260.3C:exon	BraA01g015260.3C:A01:8095885-8100171:+:425	BraA01g015260.3C(BraA01g015260.3C)	142;GO:0001666,biological_process response to hypoxia;GO:0003674,molecular_function molecular_function;GO:0003824,molecular_function catalytic activity;GO:0004672,molecular_function protein kinase activity;GO:0004674,molecular_function protein serine/threonine kinase activity;GO:0004712,molecular_function protein serine/threonine/tyrosine kinase activity;GO:0005575,cellular_component cellular_com…	NA	XP_009138094.1 PREDICTED: serine/threonine-protein kinase CTR1 [Brassica rapa]
BraA01g015260.3C	Up	A01	8099639	8099997	359	8099820	18	5.65573	3.08327	3.49109	H2_peak_1471	BraA01g015260.3C:intron	BraA01g015260.3C:A01:8095885-8100171:+:3932	BraA01g015260.3C(BraA01g015260.3C)	142;GO:0001666,biological_process response to hypoxia;GO:0003674,molecular_function molecular_function;GO:0003824,molecular_function catalytic activity;GO:0004672,molecular_function protein kinase activity;GO:0004674,molecular_function protein serine/threonine kinase activity;GO:0004712,molecular_function protein serine/threonine/tyrosine kinase activity;GO:0005575,cellular_component cellular_com…	NA	XP_009138094.1 PREDICTED: serine/threonine-protein kinase CTR1 [Brassica rapa]
BraA01g015270.3C	Down	A01	8102560	8102733	174	8102698	15	3.82176	2.51567	2.20299	H2_peak_1472	BraA01g015270.3C:intron	BraA01g015270.3C:A01:8100700-8104059:-:1413	BraA01g015270.3C(BraA01g015270.3C)	75;GO:0003008,biological_process system process;GO:0003674,molecular_function molecular_function;GO:0003824,molecular_function catalytic activity;GO:0004659,molecular_function prenyltransferase activity;GO:0004661,molecular_function protein geranylgeranyltransferase activity;GO:0004663,molecular_function Rab geranylgeranyltransferase activity;GO:0005488,molecular_function binding;GO:0005515,molec…	NA	XP_009138101.1 PREDICTED: geranylgeranyl transferase type-2 subunit alpha 1 [Brassica rapa]
BraA01g015270.3C	Down	A01	8102920	8103239	320	8103068	16	4.06774	2.55937	2.31459	H2_peak_1473	BraA01g015280.3C:Promoter;BraA01g015270.3C:exon	BraA01g015270.3C:A01:8100700-8104059:-:980	BraA01g015270.3C(BraA01g015270.3C)	75;GO:0003008,biological_process system process;GO:0003674,molecular_function molecular_function;GO:0003824,molecular_function catalytic activity;GO:0004659,molecular_function prenyltransferase activity;GO:0004661,molecular_function protein geranylgeranyltransferase activity;GO:0004663,molecular_function Rab geranylgeranyltransferase activity;GO:0005488,molecular_function binding;GO:0005515,molec…	NA	XP_009138101.1 PREDICTED: geranylgeranyl transferase type-2 subunit alpha 1 [Brassica rapa]
BraA01g015290.3C	Down	A01	8106854	8107179	326	8107128	15	4.00406	2.59644	2.2611	H2_peak_1475	BraA01g015290.3C:exon	BraA01g015290.3C:A01:8107039-8110388:+:-23	BraA01g015290.3C(BraA01g015290.3C)	49;GO:0000038,biological_process very long-chain fatty acid metabolic process;GO:0005575,cellular_component cellular_component;GO:0005622,cellular_component intracellular;GO:0005623,cellular_component cell;GO:0005634,cellular_component nucleus;GO:0005737,cellular_component cytoplasm;GO:0005783,cellular_component endoplasmic reticulum;GO:0006082,biological_process organic acid metabolic process;GO…	NA	RID78652.1 hypothetical protein BRARA_A01456 [Brassica rapa]
BraA01g015340.3C	Up	A01	8138665	8138871	207	8138777	14	3.50179	2.43416	1.91218	H2_peak_1480	BraA01g015340.3C:exon	BraA01g015340.3C:A01:8137162-8141631:-:2863	BraA01g015340.3C(BraA01g015340.3C)	60;GO:0000003,biological_process reproduction;GO:0003006,biological_process developmental process involved in reproduction;GO:0003674,molecular_function molecular_function;GO:0003824,molecular_function catalytic activity;GO:0006464,biological_process cellular protein modification process;GO:0006508,biological_process proteolysis;GO:0006807,biological_process nitrogen compound metabolic process;GO…	NA	XP_009138224.1 PREDICTED: ubiquitin carboxyl-terminal hydrolase 16 [Brassica rapa]
BraA01g015340.3C	Up	A01	8139316	8139669	354	8139515	15	3.35126	2.31068	1.8901	H2_peak_1481	BraA01g015340.3C:exon	BraA01g015340.3C:A01:8137162-8141631:-:2139	BraA01g015340.3C(BraA01g015340.3C)	60;GO:0000003,biological_process reproduction;GO:0003006,biological_process developmental process involved in reproduction;GO:0003674,molecular_function molecular_function;GO:0003824,molecular_function catalytic activity;GO:0006464,biological_process cellular protein modification process;GO:0006508,biological_process proteolysis;GO:0006807,biological_process nitrogen compound metabolic process;GO…	NA	XP_009138224.1 PREDICTED: ubiquitin carboxyl-terminal hydrolase 16 [Brassica rapa]
BraA01g015340.3C	Up	A01	8139923	8140060	138	8139955	13	3.02588	2.27189	1.59195	H2_peak_1482	BraA01g015340.3C:exon	BraA01g015340.3C:A01:8137162-8141631:-:1640	BraA01g015340.3C(BraA01g015340.3C)	60;GO:0000003,biological_process reproduction;GO:0003006,biological_process developmental process involved in reproduction;GO:0003674,molecular_function molecular_function;GO:0003824,molecular_function catalytic activity;GO:0006464,biological_process cellular protein modification process;GO:0006508,biological_process proteolysis;GO:0006807,biological_process nitrogen compound metabolic process;GO…	NA	XP_009138224.1 PREDICTED: ubiquitin carboxyl-terminal hydrolase 16 [Brassica rapa]
BraA01g015360.3C	Down	A01	8152056	8152254	199	8152122	15	4.00406	2.59644	2.2611	H2_peak_1486	BraA01g015360.3C:exon	BraA01g015360.3C:A01:8149293-8155358:-:3203	BraA01g015360.3C(BraA01g015360.3C)	135;GO:0000003,biological_process reproduction;GO:0000902,biological_process cell morphogenesis;GO:0000904,biological_process cell morphogenesis involved in differentiation;GO:0001891,cellular_component phagocytic cup;GO:0002009,biological_process morphogenesis of an epithelium;GO:0002011,biological_process morphogenesis of an epithelial sheet;GO:0003006,biological_process developmental process i…	NA	RID78664.1 hypothetical protein BRARA_A01464 [Brassica rapa]
BraA01g015370.3C	Up	A01	8162969	8163259	291	8163169	16	4.5313	2.75872	2.64101	H2_peak_1487	BraA01g015370.3C:Promoter	BraA01g015370.3C:A01:8164376-8165524:+:-1262	BraA01g015370.3C(BraA01g015370.3C)	NA	NA	XP_009138265.1 PREDICTED: uncharacterized protein LOC103862320 isoform X1 [Brassica rapa]
BraA01g015370.3C	Up	A01	8164452	8164627	176	8164614	15	2.94329	2.13658	1.59195	H2_peak_1488	BraA01g015370.3C:exon	BraA01g015370.3C:A01:8164376-8165524:+:163	BraA01g015370.3C(BraA01g015370.3C)	NA	NA	XP_009138265.1 PREDICTED: uncharacterized protein LOC103862320 isoform X1 [Brassica rapa]
BraA01g015370.3C	Up	A01	8166186	8166404	219	8166342	17	5.08225	2.921	3.04533	H2_peak_1489	BraA01g015380.3C:intron	BraA01g015370.3C:A01:8164376-8165524:+:1918	BraA01g015370.3C(BraA01g015370.3C)	NA	NA	XP_009138265.1 PREDICTED: uncharacterized protein LOC103862320 isoform X1 [Brassica rapa]
BraA01g015370.3C	Up	A01	8167335	8167470	136	8167426	14	3.50179	2.43416	1.91218	H2_peak_1490	BraA01g015380.3C:intron	BraA01g015370.3C:A01:8164376-8165524:+:3026	BraA01g015370.3C(BraA01g015370.3C)	NA	NA	XP_009138265.1 PREDICTED: uncharacterized protein LOC103862320 isoform X1 [Brassica rapa]
BraA01g015420.3C	Up	A01	8190663	8191269	607	8191107	19	5.67406	3.01103	3.50464	H2_peak_1495	BraA01g015420.3C:exon	BraA01g015420.3C:A01:8190630-8191308:-:342	BraA01g015420.3C(BraA01g015420.3C)	36;GO:0000003,biological_process reproduction;GO:0003006,biological_process developmental process involved in reproduction;GO:0003674,molecular_function molecular_function;GO:0003676,molecular_function nucleic acid binding;GO:0003677,molecular_function DNA binding;GO:0005488,molecular_function binding;GO:0005515,molecular_function protein binding;GO:0005575,cellular_component cellular_component;G…	NA	XP_009138327.1 PREDICTED: zinc-finger homeodomain protein 2 [Brassica rapa]
BraA01g015430.3C	Down	A01	8198046	8198181	136	8198139	14	3.50179	2.43416	1.91218	H2_peak_1496	BraA01g015430.3C:exon	BraA01g015430.3C:A01:8197130-8200165:-:2052	BraA01g015430.3C(BraA01g015430.3C)	94;GO:0000003,biological_process reproduction;GO:0003006,biological_process developmental process involved in reproduction;GO:0003674,molecular_function molecular_function;GO:0003824,molecular_function catalytic activity;GO:0005575,cellular_component cellular_component;GO:0005622,cellular_component intracellular;GO:0005623,cellular_component cell;GO:0005737,cellular_component cytoplasm;GO:0005783…	TAA1; L-tryptophan---pyruvate aminotransferase [EC:2.6.1.99]; K16903	CDY34300.1 BnaA01g14030D [Brassica napus]
BraA01g015510.3C	Up	A01	8237276	8237587	312	8237431	14	3.50179	2.43416	1.91218	H2_peak_1503	intergenic	BraA01g015510.3C:A01:8233167-8235198:-:-2233	BraA01g015510.3C(BraA01g015510.3C)	NA	NA	XP_009138492.1 PREDICTED: protein ABHD17B [Brassica rapa]
BraA01g015530.3C	Down	A01	8245924	8246066	143	8245976	15	3.14019	2.22023	1.69558	H2_peak_1506	BraA01g015530.3C:Promoter	BraA01g015530.3C:A01:8243915-8245466:-:-528	BraA01g015530.3C(BraA01g015530.3C)	NA	pel; pectate lyase [EC:4.2.2.2]; K01728	XP_013739479.1 probable pectate lyase 18 [Brassica napus]
BraA01g015560.3C	Down	A01	8264223	8264889	667	8264818	18	3.25106	2.13504	1.80177	H2_peak_1509	BraA01g015560.3C:exon	BraA01g015560.3C:A01:8264293-8265082:+:262	BraA01g015560.3C(BraA01g015560.3C)	NA	NA	XP_009138572.1 PREDICTED: uncharacterized protein LOC103862631 [Brassica rapa]
BraA01g015600.3C	Down	A01	8286935	8287188	254	8287036	18	5.65573	3.08327	3.49109	H2_peak_1513	intergenic	BraA01g015600.3C:A01:8287917-8290695:-:3634	BraA01g015600.3C(BraA01g015600.3C)	20;GO:0003674,molecular_function molecular_function;GO:0003824,molecular_function catalytic activity;GO:0003993,molecular_function acid phosphatase activity;GO:0005575,cellular_component cellular_component;GO:0005618,cellular_component cell wall;GO:0005623,cellular_component cell;GO:0006793,biological_process phosphorus metabolic process;GO:0006796,biological_process phosphate-containing compound…	NA	CDY34321.1 BnaA01g14240D [Brassica napus]
BraA01g015600.3C	Down	A01	8288151	8288673	523	8288286	17	5.08225	2.921	3.04533	H2_peak_1514	BraA01g015600.3C:intron	BraA01g015600.3C:A01:8287917-8290695:-:2283	BraA01g015600.3C(BraA01g015600.3C)	20;GO:0003674,molecular_function molecular_function;GO:0003824,molecular_function catalytic activity;GO:0003993,molecular_function acid phosphatase activity;GO:0005575,cellular_component cellular_component;GO:0005618,cellular_component cell wall;GO:0005623,cellular_component cell;GO:0006793,biological_process phosphorus metabolic process;GO:0006796,biological_process phosphate-containing compound…	NA	CDY34321.1 BnaA01g14240D [Brassica napus]
BraA01g015600.3C	Down	A01	8288981	8289255	275	8289043	18	5.65573	3.08327	3.49109	H2_peak_1515	BraA01g015600.3C:exon	BraA01g015600.3C:A01:8287917-8290695:-:1577	BraA01g015600.3C(BraA01g015600.3C)	20;GO:0003674,molecular_function molecular_function;GO:0003824,molecular_function catalytic activity;GO:0003993,molecular_function acid phosphatase activity;GO:0005575,cellular_component cellular_component;GO:0005618,cellular_component cell wall;GO:0005623,cellular_component cell;GO:0006793,biological_process phosphorus metabolic process;GO:0006796,biological_process phosphate-containing compound…	NA	CDY34321.1 BnaA01g14240D [Brassica napus]
BraA01g015610.3C	Up	A01	8293855	8293997	143	8293981	14	3.33526	2.35844	1.87766	H2_peak_1516	BraA01g015610.3C:exon	BraA01g015610.3C:A01:8292682-8294476:+:1243	BraA01g015610.3C(BraA01g015610.3C)	28;GO:0000003,biological_process reproduction;GO:0003006,biological_process developmental process involved in reproduction;GO:0005575,cellular_component cellular_component;GO:0005622,cellular_component intracellular;GO:0005623,cellular_component cell;GO:0005634,cellular_component nucleus;GO:0007275,biological_process multicellular organism development;GO:0008150,biological_process biological_proc…	NA	XP_009138618.1 PREDICTED: TITAN-like protein [Brassica rapa]
BraA01g015740.3C	Up	A01	8337713	8337840	128	8337771	15	3.82176	2.51567	2.20299	H2_peak_1519	BraA01g015740.3C:exon	BraA01g015740.3C:A01:8336673-8339825:+:1103	BraA01g015740.3C(BraA01g015740.3C)	NA	NA	XP_009138776.1 PREDICTED: uncharacterized protein LOC103862826 [Brassica rapa]
BraA01g015740.3C	Up	A01	8338804	8338972	169	8338835	14	3.50179	2.43416	1.91218	H2_peak_1520	BraA01g015740.3C:intron	BraA01g015740.3C:A01:8336673-8339825:+:2214	BraA01g015740.3C(BraA01g015740.3C)	NA	NA	XP_009138776.1 PREDICTED: uncharacterized protein LOC103862826 [Brassica rapa]
BraA01g015790.3C	Up	A01	8374649	8374778	130	8374745	13	2.67394	2.10772	1.38765	H2_peak_1524	BraA01g015790.3C:exon	BraA01g015790.3C:A01:8374475-8379591:+:238	BraA01g015790.3C(BraA01g015790.3C)	NA	NA	XP_009138807.1 PREDICTED: coiled-coil domain-containing protein SCD2 isoform X1 [Brassica rapa]
BraA01g015790.3C	Up	A01	8376929	8377150	222	8377051	20	6.6041	3.30182	4.28537	H2_peak_1525	BraA01g015790.3C:exon	BraA01g015790.3C:A01:8374475-8379591:+:2564	BraA01g015790.3C(BraA01g015790.3C)	NA	NA	XP_009138807.1 PREDICTED: coiled-coil domain-containing protein SCD2 isoform X1 [Brassica rapa]
BraA01g015850.3C	Down	A01	8392918	8393125	208	8393009	18	5.42571	2.98736	3.3554	H2_peak_1533	BraA01g015830.3C:Promoter	BraA01g015850.3C:A01:8393039-8394124:-:1103	BraA01g015850.3C(BraA01g015850.3C)	NA	NA	XP_009138920.1 PREDICTED: acid phosphatase 1 [Brassica rapa]
BraA01g015850.3C	Down	A01	8395367	8395615	249	8395463	19	6.25069	3.24555	3.96611	H2_peak_1534	BraA01g015860.3C:exon;BraA01g015850.3C:Promoter	BraA01g015850.3C:A01:8393039-8394124:-:-1366	BraA01g015850.3C(BraA01g015850.3C)	NA	NA	XP_009138920.1 PREDICTED: acid phosphatase 1 [Brassica rapa]
BraA01g015850.3C	Down	A01	8395843	8396318	476	8396227	18	5.65573	3.08327	3.49109	H2_peak_1535	BraA01g015860.3C:exon	BraA01g015850.3C:A01:8393039-8394124:-:-1956	BraA01g015850.3C(BraA01g015850.3C)	NA	NA	XP_009138920.1 PREDICTED: acid phosphatase 1 [Brassica rapa]
BraA01g015870.3C	Up	A01	8411805	8411934	130	8411872	16	4.5313	2.75872	2.64101	H2_peak_1536	BraA01g015870.3C:exon	BraA01g015870.3C:A01:8411649-8413718:+:220	BraA01g015870.3C(BraA01g015870.3C)	NA	NA	XP_009138932.1 PREDICTED: uncharacterized protein LOC103862954 [Brassica rapa]
BraA01g016020.3C	Down	A01	8482235	8482551	317	8482350	16	4.5313	2.75872	2.64101	H2_peak_1549	BraA01g016010.3C:Promoter;BraA01g016020.3C:exon	BraA01g016020.3C:A01:8481381-8482968:-:575	BraA01g016020.3C(BraA01g016020.3C)	39;GO:0003674,molecular_function molecular_function;GO:0003676,molecular_function nucleic acid binding;GO:0003723,molecular_function RNA binding;GO:0003824,molecular_function catalytic activity;GO:0004518,molecular_function nuclease activity;GO:0004519,molecular_function endonuclease activity;GO:0005488,molecular_function binding;GO:0005575,cellular_component cellular_component;GO:0005622,cellula…	CMPK1, UMPK; UMP-CMP kinase [EC:2.7.4.14]; K13800	XP_009139068.1 PREDICTED: pentatricopeptide repeat-containing protein At4g25270, chloroplastic [Brassica rapa]
BraA01g016100.3C	Down	A01	8511912	8512619	708	8512445	22	8.15515	3.73239	5.58887	H2_peak_1553	BraA01g016100.3C:exon	BraA01g016100.3C:A01:8510391-8512586:+:1874	BraA01g016100.3C(BraA01g016100.3C)	NA	NA	XP_009139170.1 PREDICTED: protein trichome birefringence-like 18 [Brassica rapa]
BraA01g016290.3C	Down	A01	8647377	8647665	289	8647585	20	6.86616	3.40783	4.47784	H2_peak_1573	BraA01g016290.3C:intron	BraA01g016290.3C:A01:8646438-8649105:+:1082	BraA01g016290.3C(BraA01g016290.3C)	NA	NA	RID78753.1 hypothetical protein BRARA_A01546 [Brassica rapa]
BraA01g016340.3C	Up	A01	8673566	8673683	118	8673644	15	4.00406	2.59644	2.2611	H2_peak_1576	BraA01g016340.3C:exon	BraA01g016340.3C:A01:8671270-8674222:+:2354	BraA01g016340.3C(BraA01g016340.3C)	NA	NA	XP_009139354.1 PREDICTED: uncharacterized protein LOC103863353 [Brassica rapa]
BraA01g016470.3C	Down	A01	8729294	8729581	288	8729478	18	4.30618	2.53719	2.54048	H2_peak_1583	BraA01g016470.3C:exon	BraA01g016470.3C:A01:8729197-8729614:+:240	BraA01g016470.3C(BraA01g016470.3C)	15;GO:0008150,biological_process biological_process;GO:0032879,biological_process regulation of localization;GO:0032890,biological_process regulation of organic acid transport;GO:0034762,biological_process regulation of transmembrane transport;GO:0034765,biological_process regulation of ion transmembrane transport;GO:0043269,biological_process regulation of ion transport;GO:0044070,biological_pro…	NA	XP_009139490.2 PREDICTED: protein GLUTAMINE DUMPER 2 [Brassica rapa]
BraA01g016550.3C	Up	A01	8763754	8763868	115	8763830	16	4.5313	2.75872	2.64101	H2_peak_1591	BraA01g016550.3C:exon	BraA01g016550.3C:A01:8763003-8763955:+:807	BraA01g016550.3C(BraA01g016550.3C)	5;GO:0003674,molecular_function molecular_function;GO:0005488,molecular_function binding;GO:0048037,molecular_function cofactor binding;GO:0051536,molecular_function iron-sulfur cluster binding;GO:0051540,molecular_function metal cluster binding	NA	XP_009139582.1 PREDICTED: CASP-like protein 2C1 [Brassica rapa]
BraA01g016650.3C	Up	A01	8818876	8819101	226	8819064	16	4.33316	2.6729	2.55497	H2_peak_1598	intergenic	BraA01g016650.3C:A01:8818013-8818978:+:975	BraA01g016650.3C(BraA01g016650.3C)	39;GO:0003674,molecular_function molecular_function;GO:0005198,molecular_function structural molecule activity;GO:0005488,molecular_function binding;GO:0005515,molecular_function protein binding;GO:0005575,cellular_component cellular_component;GO:0005622,cellular_component intracellular;GO:0005623,cellular_component cell;GO:0005737,cellular_component cytoplasm;GO:0006091,biological_process genera…	NA	XP_009139703.1 PREDICTED: nifU-like protein 3, chloroplastic [Brassica rapa]
BraA01g016650.3C	Up	A01	8819366	8819680	315	8819534	20	6.86616	3.40783	4.47784	H2_peak_1599	BraA01g016660.3C:exon	BraA01g016650.3C:A01:8818013-8818978:+:1509	BraA01g016650.3C(BraA01g016650.3C)	39;GO:0003674,molecular_function molecular_function;GO:0005198,molecular_function structural molecule activity;GO:0005488,molecular_function binding;GO:0005515,molecular_function protein binding;GO:0005575,cellular_component cellular_component;GO:0005622,cellular_component intracellular;GO:0005623,cellular_component cell;GO:0005737,cellular_component cytoplasm;GO:0006091,biological_process genera…	NA	XP_009139703.1 PREDICTED: nifU-like protein 3, chloroplastic [Brassica rapa]
BraA01g016650.3C	Up	A01	8819955	8820386	432	8820319	16	4.5313	2.75872	2.64101	H2_peak_1600	BraA01g016660.3C:exon	BraA01g016650.3C:A01:8818013-8818978:+:2157	BraA01g016650.3C(BraA01g016650.3C)	39;GO:0003674,molecular_function molecular_function;GO:0005198,molecular_function structural molecule activity;GO:0005488,molecular_function binding;GO:0005515,molecular_function protein binding;GO:0005575,cellular_component cellular_component;GO:0005622,cellular_component intracellular;GO:0005623,cellular_component cell;GO:0005737,cellular_component cytoplasm;GO:0006091,biological_process genera…	NA	XP_009139703.1 PREDICTED: nifU-like protein 3, chloroplastic [Brassica rapa]
BraA01g016730.3C	Up	A01	8878309	8878771	463	8878514	20	6.86616	3.40783	4.47784	H2_peak_1610	BraA01g016730.3C:intron	BraA01g016730.3C:A01:8877000-8884148:+:1539	BraA01g016730.3C(BraA01g016730.3C)	75;GO:0001101,biological_process response to acid chemical;GO:0003674,molecular_function molecular_function;GO:0003824,molecular_function catalytic activity;GO:0005215,molecular_function transporter activity;GO:0005388,molecular_function calcium-transporting ATPase activity;GO:0005575,cellular_component cellular_component;GO:0005622,cellular_component intracellular;GO:0005623,cellular_component c…	NA	XP_009139813.1 PREDICTED: calcium-transporting ATPase 8, plasma membrane-type-like isoform X1 [Brassica rapa]
BraA01g016730.3C	Up	A01	8879149	8879352	204	8879320	16	4.5313	2.75872	2.64101	H2_peak_1611	BraA01g016730.3C:intron	BraA01g016730.3C:A01:8877000-8884148:+:2250	BraA01g016730.3C(BraA01g016730.3C)	75;GO:0001101,biological_process response to acid chemical;GO:0003674,molecular_function molecular_function;GO:0003824,molecular_function catalytic activity;GO:0005215,molecular_function transporter activity;GO:0005388,molecular_function calcium-transporting ATPase activity;GO:0005575,cellular_component cellular_component;GO:0005622,cellular_component intracellular;GO:0005623,cellular_component c…	NA	XP_009139813.1 PREDICTED: calcium-transporting ATPase 8, plasma membrane-type-like isoform X1 [Brassica rapa]
BraA01g016760.3C	Up	A01	8898626	8898804	179	8898633	14	3.50179	2.43416	1.91218	H2_peak_1616	BraA01g016760.3C:exon	BraA01g016760.3C:A01:8898592-8905741:+:122	BraA01g016760.3C(BraA01g016760.3C)	75;GO:0001101,biological_process response to acid chemical;GO:0003674,molecular_function molecular_function;GO:0003824,molecular_function catalytic activity;GO:0005215,molecular_function transporter activity;GO:0005388,molecular_function calcium-transporting ATPase activity;GO:0005575,cellular_component cellular_component;GO:0005622,cellular_component intracellular;GO:0005623,cellular_component c…	NA	XP_009139779.1 PREDICTED: calcium-transporting ATPase 8, plasma membrane-type-like isoform X1 [Brassica rapa]
BraA01g016760.3C	Up	A01	8899227	8899496	270	8899422	18	5.65573	3.08327	3.49109	H2_peak_1617	BraA01g016760.3C:intron	BraA01g016760.3C:A01:8898592-8905741:+:769	BraA01g016760.3C(BraA01g016760.3C)	75;GO:0001101,biological_process response to acid chemical;GO:0003674,molecular_function molecular_function;GO:0003824,molecular_function catalytic activity;GO:0005215,molecular_function transporter activity;GO:0005388,molecular_function calcium-transporting ATPase activity;GO:0005575,cellular_component cellular_component;GO:0005622,cellular_component intracellular;GO:0005623,cellular_component c…	NA	XP_009139779.1 PREDICTED: calcium-transporting ATPase 8, plasma membrane-type-like isoform X1 [Brassica rapa]
BraA01g016870.3C	Down	A01	8967103	8967275	173	8967229	17	4.31346	2.59952	2.54318	H2_peak_1638	BraA01g016870.3C:exon	BraA01g016870.3C:A01:8966952-8969269:+:236	BraA01g016870.3C(BraA01g016870.3C)	33;GO:0005575,cellular_component cellular_component;GO:0005622,cellular_component intracellular;GO:0005623,cellular_component cell;GO:0005634,cellular_component nucleus;GO:0005737,cellular_component cytoplasm;GO:0006950,biological_process response to stress;GO:0006952,biological_process defense response;GO:0008150,biological_process biological_process;GO:0009605,biological_process response to ext…	NPR1; regulatory protein NPR1; K14508	XP_009139916.1 PREDICTED: regulatory protein NPR2 [Brassica rapa]
BraA01g016870.3C	Down	A01	8967710	8967952	243	8967769	17	5.08225	2.921	3.04533	H2_peak_1639	BraA01g016870.3C:exon	BraA01g016870.3C:A01:8966952-8969269:+:878	BraA01g016870.3C(BraA01g016870.3C)	33;GO:0005575,cellular_component cellular_component;GO:0005622,cellular_component intracellular;GO:0005623,cellular_component cell;GO:0005634,cellular_component nucleus;GO:0005737,cellular_component cytoplasm;GO:0006950,biological_process response to stress;GO:0006952,biological_process defense response;GO:0008150,biological_process biological_process;GO:0009605,biological_process response to ext…	NPR1; regulatory protein NPR1; K14508	XP_009139916.1 PREDICTED: regulatory protein NPR2 [Brassica rapa]
BraA01g016870.3C	Down	A01	8968153	8968335	183	8968268	14	3.50179	2.43416	1.91218	H2_peak_1640	BraA01g016870.3C:exon	BraA01g016870.3C:A01:8966952-8969269:+:1291	BraA01g016870.3C(BraA01g016870.3C)	33;GO:0005575,cellular_component cellular_component;GO:0005622,cellular_component intracellular;GO:0005623,cellular_component cell;GO:0005634,cellular_component nucleus;GO:0005737,cellular_component cytoplasm;GO:0006950,biological_process response to stress;GO:0006952,biological_process defense response;GO:0008150,biological_process biological_process;GO:0009605,biological_process response to ext…	NPR1; regulatory protein NPR1; K14508	XP_009139916.1 PREDICTED: regulatory protein NPR2 [Brassica rapa]
BraA01g016870.3C	Down	A01	8968971	8969183	213	8969100	16	4.5313	2.75872	2.64101	H2_peak_1641	BraA01g016870.3C:exon	BraA01g016870.3C:A01:8966952-8969269:+:2124	BraA01g016870.3C(BraA01g016870.3C)	33;GO:0005575,cellular_component cellular_component;GO:0005622,cellular_component intracellular;GO:0005623,cellular_component cell;GO:0005634,cellular_component nucleus;GO:0005737,cellular_component cytoplasm;GO:0006950,biological_process response to stress;GO:0006952,biological_process defense response;GO:0008150,biological_process biological_process;GO:0009605,biological_process response to ext…	NPR1; regulatory protein NPR1; K14508	XP_009139916.1 PREDICTED: regulatory protein NPR2 [Brassica rapa]
BraA01g016890.3C	Down	A01	8979110	8979314	205	8979246	15	3.35126	2.31068	1.8901	H2_peak_1642	intergenic	BraA01g016890.3C:A01:8979684-8983888:-:4676	BraA01g016890.3C(BraA01g016890.3C)	22;GO:0003674,molecular_function molecular_function;GO:0003824,molecular_function catalytic activity;GO:0004553,molecular_function hydrolase activity, hydrolyzing O-glycosyl compounds;GO:0004565,molecular_function beta-galactosidase activity;GO:0005575,cellular_component cellular_component;GO:0005618,cellular_component cell wall;GO:0005622,cellular_component intracellular;GO:0005623,cellular_comp…	GLB1, ELNR1; beta-galactosidase [EC:3.2.1.23]; K12309	RID78820.1 hypothetical protein BRARA_A01608 [Brassica rapa]
BraA01g016890.3C	Down	A01	8985644	8985860	217	8985751	18	5.65573	3.08327	3.49109	H2_peak_1643	BraA01g016890.3C:Promoter	BraA01g016890.3C:A01:8979684-8983888:-:-1863	BraA01g016890.3C(BraA01g016890.3C)	22;GO:0003674,molecular_function molecular_function;GO:0003824,molecular_function catalytic activity;GO:0004553,molecular_function hydrolase activity, hydrolyzing O-glycosyl compounds;GO:0004565,molecular_function beta-galactosidase activity;GO:0005575,cellular_component cellular_component;GO:0005618,cellular_component cell wall;GO:0005622,cellular_component intracellular;GO:0005623,cellular_comp…	GLB1, ELNR1; beta-galactosidase [EC:3.2.1.23]; K12309	RID78820.1 hypothetical protein BRARA_A01608 [Brassica rapa]
BraA01g017010.3C	Down	A01	9057459	9057592	134	9057502	15	4.00406	2.59644	2.2611	H2_peak_1648	BraA01g017010.3C:intron	BraA01g017010.3C:A01:9054879-9057625:-:100	BraA01g017010.3C(BraA01g017010.3C)	146;GO:0003674,molecular_function molecular_function;GO:0003824,molecular_function catalytic activity;GO:0003872,molecular_function 6-phosphofructokinase activity;GO:0005575,cellular_component cellular_component;GO:0005622,cellular_component intracellular;GO:0005623,cellular_component cell;GO:0005737,cellular_component cytoplasm;GO:0005829,cellular_component cytosol;GO:0005975,biological_process …	pfkA, PFK; 6-phosphofructokinase 1 [EC:2.7.1.11]; K00850	XP_022573055.1 ATP-dependent 6-phosphofructokinase 3 isoform X1 [Brassica napus]
BraA01g017200.3C	Down	A01	9169376	9169491	116	9169439	15	4.00406	2.59644	2.2611	H2_peak_1655	BraA01g017200.3C:exon;BraA01g017190.3C:Promoter	BraA01g017200.3C:A01:9168102-9169540:+:1331	BraA01g017200.3C(BraA01g017200.3C)	12;GO:0003674,molecular_function molecular_function;GO:0005488,molecular_function binding;GO:0005509,molecular_function calcium ion binding;GO:0005575,cellular_component cellular_component;GO:0005622,cellular_component intracellular;GO:0005623,cellular_component cell;GO:0005737,cellular_component cytoplasm;GO:0043167,molecular_function ion binding;GO:0043169,molecular_function cation binding;GO:0…	CML; calcium-binding protein CML; K13448	XP_009142368.1 PREDICTED: probable calcium-binding protein CML21 [Brassica rapa]
BraA01g017200.3C	Down	A01	9169697	9169962	266	9169889	15	4.00406	2.59644	2.2611	H2_peak_1656	intergenic	BraA01g017200.3C:A01:9168102-9169540:+:1727	BraA01g017200.3C(BraA01g017200.3C)	12;GO:0003674,molecular_function molecular_function;GO:0005488,molecular_function binding;GO:0005509,molecular_function calcium ion binding;GO:0005575,cellular_component cellular_component;GO:0005622,cellular_component intracellular;GO:0005623,cellular_component cell;GO:0005737,cellular_component cytoplasm;GO:0043167,molecular_function ion binding;GO:0043169,molecular_function cation binding;GO:0…	CML; calcium-binding protein CML; K13448	XP_009142368.1 PREDICTED: probable calcium-binding protein CML21 [Brassica rapa]
BraA01g017270.3C	Up	A01	9189185	9189410	226	9189303	15	4.00406	2.59644	2.2611	H2_peak_1660	BraA01g017270.3C:Promoter;BraA01g017260.3C:exon	BraA01g017270.3C:A01:9190086-9191415:+:-789	BraA01g017270.3C(BraA01g017270.3C)	141;GO:0001666,biological_process response to hypoxia;GO:0003674,molecular_function molecular_function;GO:0003824,molecular_function catalytic activity;GO:0004332,molecular_function fructose-bisphosphate aldolase activity;GO:0005575,cellular_component cellular_component;GO:0005622,cellular_component intracellular;GO:0005623,cellular_component cell;GO:0005737,cellular_component cytoplasm;GO:000597…	ALDO; fructose-bisphosphate aldolase, class I [EC:4.1.2.13]; K01623	XP_009142435.1 PREDICTED: fructose-bisphosphate aldolase 7, cytosolic [Brassica rapa]
BraA01g017330.3C	Up	A01	9220795	9221000	206	9220796	15	2.94329	2.13658	1.59195	H2_peak_1662	BraA01g017330.3C:exon	BraA01g017330.3C:A01:9220134-9221166:-:269	BraA01g017330.3C(BraA01g017330.3C)	NA	NA	XP_009142488.1 PREDICTED: E3 ubiquitin-protein ligase At4g11680 [Brassica rapa]
BraA01g017380.3C	Down	A01	9243287	9243458	172	9243331	17	5.08225	2.921	3.04533	H2_peak_1669	BraA01g017380.3C:intron	BraA01g017380.3C:A01:9242716-9245934:-:2562	BraA01g017380.3C(BraA01g017380.3C)	NA	NA	XP_018514414.1 PREDICTED: DNA ligase 1 [Brassica rapa]
BraA01g017380.3C	Down	A01	9245464	9245601	138	9245517	16	4.5313	2.75872	2.64101	H2_peak_1670	BraA01g017380.3C:exon	BraA01g017380.3C:A01:9242716-9245934:-:402	BraA01g017380.3C(BraA01g017380.3C)	NA	NA	XP_018514414.1 PREDICTED: DNA ligase 1 [Brassica rapa]
BraA01g017390.3C	Up	A01	9248576	9249243	668	9248859	21	6.16934	3.05281	3.95527	H2_peak_1671	BraA01g017390.3C:exon	BraA01g017390.3C:A01:9248563-9251345:-:2436	BraA01g017390.3C(BraA01g017390.3C)	54;GO:0001101,biological_process response to acid chemical;GO:0003674,molecular_function molecular_function;GO:0003676,molecular_function nucleic acid binding;GO:0003677,molecular_function DNA binding;GO:0003700,molecular_function DNA-binding transcription factor activity;GO:0005488,molecular_function binding;GO:0006355,biological_process regulation of transcription, DNA-templated;GO:0006950,biol…	NA	XP_009142587.1 PREDICTED: probable WRKY transcription factor 20 [Brassica rapa]
BraA01g017390.3C	Up	A01	9257243	9257359	117	9257346	14	3.50179	2.43416	1.91218	H2_peak_1672	intergenic	BraA01g017390.3C:A01:9248563-9251345:-:-5955	BraA01g017390.3C(BraA01g017390.3C)	54;GO:0001101,biological_process response to acid chemical;GO:0003674,molecular_function molecular_function;GO:0003676,molecular_function nucleic acid binding;GO:0003677,molecular_function DNA binding;GO:0003700,molecular_function DNA-binding transcription factor activity;GO:0005488,molecular_function binding;GO:0006355,biological_process regulation of transcription, DNA-templated;GO:0006950,biol…	NA	XP_009142587.1 PREDICTED: probable WRKY transcription factor 20 [Brassica rapa]
BraA01g017450.3C	Down	A01	9291245	9291821	577	9291542	17	3.40396	2.23524	1.91218	H2_peak_1679	BraA01g017450.3C:exon	BraA01g017450.3C:A01:9290226-9293411:+:1306	BraA01g017450.3C(BraA01g017450.3C)	172;GO:0002181,biological_process cytoplasmic translation;GO:0002376,biological_process immune system process;GO:0003674,molecular_function molecular_function;GO:0003676,molecular_function nucleic acid binding;GO:0003723,molecular_function RNA binding;GO:0003824,molecular_function catalytic activity;GO:0004812,molecular_function aminoacyl-tRNA ligase activity;GO:0004818,molecular_function glutama…	EARS, gltX; glutamyl-tRNA synthetase [EC:6.1.1.17]; K01885	XP_013741805.1 glutamate--tRNA ligase, cytoplasmic-like [Brassica napus]
BraA01g017450.3C	Down	A01	9292435	9292682	248	9292549	17	4.86819	2.83013	2.93831	H2_peak_1680	BraA01g017450.3C:exon	BraA01g017450.3C:A01:9290226-9293411:+:2332	BraA01g017450.3C(BraA01g017450.3C)	172;GO:0002181,biological_process cytoplasmic translation;GO:0002376,biological_process immune system process;GO:0003674,molecular_function molecular_function;GO:0003676,molecular_function nucleic acid binding;GO:0003723,molecular_function RNA binding;GO:0003824,molecular_function catalytic activity;GO:0004812,molecular_function aminoacyl-tRNA ligase activity;GO:0004818,molecular_function glutama…	EARS, gltX; glutamyl-tRNA synthetase [EC:6.1.1.17]; K01885	XP_013741805.1 glutamate--tRNA ligase, cytoplasmic-like [Brassica napus]
BraA01g017450.3C	Down	A01	9293385	9293539	155	9293484	16	4.5313	2.75872	2.64101	H2_peak_1681	intergenic	BraA01g017450.3C:A01:9290226-9293411:+:3235	BraA01g017450.3C(BraA01g017450.3C)	172;GO:0002181,biological_process cytoplasmic translation;GO:0002376,biological_process immune system process;GO:0003674,molecular_function molecular_function;GO:0003676,molecular_function nucleic acid binding;GO:0003723,molecular_function RNA binding;GO:0003824,molecular_function catalytic activity;GO:0004812,molecular_function aminoacyl-tRNA ligase activity;GO:0004818,molecular_function glutama…	EARS, gltX; glutamyl-tRNA synthetase [EC:6.1.1.17]; K01885	XP_013741805.1 glutamate--tRNA ligase, cytoplasmic-like [Brassica napus]
BraA01g017540.3C	Down	A01	9345112	9345380	269	9345248	17	5.08225	2.921	3.04533	H2_peak_1696	BraA01g017540.3C:Promoter	BraA01g017540.3C:A01:9345752-9347265:+:-506	BraA01g017540.3C(BraA01g017540.3C)	NA	NA	XP_009142811.1 PREDICTED: GDSL esterase/lipase At4g26790 [Brassica rapa]
BraA01g017540.3C	Down	A01	9345603	9346151	549	9345965	19	5.67406	3.01103	3.50464	H2_peak_1697	BraA01g017540.3C:exon	BraA01g017540.3C:A01:9345752-9347265:+:124	BraA01g017540.3C(BraA01g017540.3C)	NA	NA	XP_009142811.1 PREDICTED: GDSL esterase/lipase At4g26790 [Brassica rapa]
BraA01g017580.3C	Up	A01	9362797	9362933	137	9362904	14	3.50179	2.43416	1.91218	H2_peak_1701	intergenic	BraA01g017580.3C:A01:9364302-9366206:-:3341	BraA01g017580.3C(BraA01g017580.3C)	NA	VTC2_5; GDP-L-galactose phosphorylase [EC:2.7.7.69]; K14190	XP_009142887.1 PREDICTED: GDP-L-galactose phosphorylase 1 [Brassica rapa]
BraA01g017580.3C	Up	A01	9364530	9364687	158	9364655	13	3.02588	2.27189	1.59195	H2_peak_1702	BraA01g017580.3C:exon	BraA01g017580.3C:A01:9364302-9366206:-:1598	BraA01g017580.3C(BraA01g017580.3C)	NA	VTC2_5; GDP-L-galactose phosphorylase [EC:2.7.7.69]; K14190	XP_009142887.1 PREDICTED: GDP-L-galactose phosphorylase 1 [Brassica rapa]
BraA01g017580.3C	Up	A01	9366143	9366349	207	9366238	18	5.42571	2.98736	3.3554	H2_peak_1703	BraA01g017580.3C:Promoter	BraA01g017580.3C:A01:9364302-9366206:-:-39	BraA01g017580.3C(BraA01g017580.3C)	NA	VTC2_5; GDP-L-galactose phosphorylase [EC:2.7.7.69]; K14190	XP_009142887.1 PREDICTED: GDP-L-galactose phosphorylase 1 [Brassica rapa]
BraA01g017580.3C	Up	A01	9369061	9369243	183	9369096	14	2.7148	2.08146	1.42536	H2_peak_1704	intergenic	BraA01g017580.3C:A01:9364302-9366206:-:-2945	BraA01g017580.3C(BraA01g017580.3C)	NA	VTC2_5; GDP-L-galactose phosphorylase [EC:2.7.7.69]; K14190	XP_009142887.1 PREDICTED: GDP-L-galactose phosphorylase 1 [Brassica rapa]
BraA01g017580.3C	Up	A01	9371265	9371611	347	9371433	20	6.6041	3.30182	4.28537	H2_peak_1705	intergenic	BraA01g017580.3C:A01:9364302-9366206:-:-5231	BraA01g017580.3C(BraA01g017580.3C)	NA	VTC2_5; GDP-L-galactose phosphorylase [EC:2.7.7.69]; K14190	XP_009142887.1 PREDICTED: GDP-L-galactose phosphorylase 1 [Brassica rapa]
BraA01g017580.3C	Up	A01	9372138	9372811	674	9372622	21	5.86008	2.9378	3.67505	H2_peak_1706	intergenic	BraA01g017580.3C:A01:9364302-9366206:-:-6268	BraA01g017580.3C(BraA01g017580.3C)	NA	VTC2_5; GDP-L-galactose phosphorylase [EC:2.7.7.69]; K14190	XP_009142887.1 PREDICTED: GDP-L-galactose phosphorylase 1 [Brassica rapa]
BraA01g017670.3C	Down	A01	9413438	9413637	200	9413539	14	3.50179	2.43416	1.91218	H2_peak_1716	BraA01g017670.3C:intron	BraA01g017670.3C:A01:9410372-9415067:+:3165	BraA01g017670.3C(BraA01g017670.3C)	52;GO:0000105,biological_process histidine biosynthetic process;GO:0005575,cellular_component cellular_component;GO:0005622,cellular_component intracellular;GO:0005623,cellular_component cell;GO:0005737,cellular_component cytoplasm;GO:0006082,biological_process organic acid metabolic process;GO:0006520,biological_process cellular amino acid metabolic process;GO:0006547,biological_process histidin…	HIS7; imidazole glycerol-phosphate synthase [EC:4.3.2.10]; K01663	XP_009142922.2 PREDICTED: LOW QUALITY PROTEIN: imidazole glycerol phosphate synthase hisHF, chloroplastic [Brassica rapa]
BraA01g017700.3C	Up	A01	9427484	9427687	204	9427570	20	6.86616	3.40783	4.47784	H2_peak_1718	BraA01g017710.3C:exon	BraA01g017700.3C:A01:9425323-9427222:+:2262	BraA01g017700.3C(BraA01g017700.3C)	NA	NA	XP_009142966.1 PREDICTED: mimitin, mitochondrial [Brassica rapa]
BraA01g017730.3C	Up	A01	9434640	9434868	229	9434706	17	5.08225	2.921	3.04533	H2_peak_1720	BraA01g017730.3C:exon;BraA01g017720.3C:Promoter	BraA01g017730.3C:A01:9434398-9443639:+:355	BraA01g017730.3C(BraA01g017730.3C)	NA	NA	XP_009142988.1 PREDICTED: uncharacterized protein LOC103866760 isoform X1 [Brassica rapa]
BraA01g017730.3C	Up	A01	9435903	9436048	146	9435922	14	2.7148	2.08146	1.42536	H2_peak_1721	BraA01g017730.3C:exon	BraA01g017730.3C:A01:9434398-9443639:+:1577	BraA01g017730.3C(BraA01g017730.3C)	NA	NA	XP_009142988.1 PREDICTED: uncharacterized protein LOC103866760 isoform X1 [Brassica rapa]
BraA01g017730.3C	Up	A01	9437384	9437608	225	9437485	17	5.08225	2.921	3.04533	H2_peak_1722	BraA01g017730.3C:exon	BraA01g017730.3C:A01:9434398-9443639:+:3097	BraA01g017730.3C(BraA01g017730.3C)	NA	NA	XP_009142988.1 PREDICTED: uncharacterized protein LOC103866760 isoform X1 [Brassica rapa]
BraA01g017730.3C	Up	A01	9438308	9438513	206	9438391	18	4.55894	2.63652	2.66156	H2_peak_1723	BraA01g017730.3C:exon	BraA01g017730.3C:A01:9434398-9443639:+:4012	BraA01g017730.3C(BraA01g017730.3C)	NA	NA	XP_009142988.1 PREDICTED: uncharacterized protein LOC103866760 isoform X1 [Brassica rapa]
BraA01g017750.3C	Up	A01	9447757	9448004	248	9447973	15	4.00406	2.59644	2.2611	H2_peak_1727	BraA01g017740.3C:Promoter;BraA01g017760.3C:exon	BraA01g017750.3C:A01:9446729-9447626:+:1151	BraA01g017750.3C(BraA01g017750.3C)	NA	NA	XP_009143027.1 PREDICTED: fatty acid desaturase 4, chloroplastic-like [Brassica rapa]
BraA01g017770.3C	Up	A01	9453079	9453431	353	9453154	16	4.5313	2.75872	2.64101	H2_peak_1729	BraA01g017770.3C:exon;BraA01g017780.3C:Promoter	BraA01g017770.3C:A01:9449804-9453578:-:323	BraA01g017770.3C(BraA01g017770.3C)	55;GO:0000902,biological_process cell morphogenesis;GO:0003674,molecular_function molecular_function;GO:0005488,molecular_function binding;GO:0005515,molecular_function protein binding;GO:0005575,cellular_component cellular_component;GO:0005622,cellular_component intracellular;GO:0005623,cellular_component cell;GO:0005737,cellular_component cytoplasm;GO:0005856,cellular_component cytoskeleton;GO:…	NA	XP_009143045.1 PREDICTED: microtubule-associated protein TORTIFOLIA1 [Brassica rapa]
BraA01g017800.3C	Up	A01	9457398	9457526	129	9457422	14	3.50179	2.43416	1.91218	H2_peak_1730	BraA01g017800.3C:exon;BraA01g017790.3C:Promoter	BraA01g017800.3C:A01:9456463-9459113:+:998	BraA01g017800.3C(BraA01g017800.3C)	58;GO:0003674,molecular_function molecular_function;GO:0005096,molecular_function GTPase activator activity;GO:0005488,molecular_function binding;GO:0005515,molecular_function protein binding;GO:0005575,cellular_component cellular_component;GO:0005576,cellular_component extracellular region;GO:0005622,cellular_component intracellular;GO:0005623,cellular_component cell;GO:0005737,cellular_componen…	NA	XP_013741701.1 TBC1 domain family member 15 [Brassica napus]
BraA01g017800.3C	Up	A01	9458208	9458407	200	9458332	16	4.5313	2.75872	2.64101	H2_peak_1731	BraA01g017800.3C:intron	BraA01g017800.3C:A01:9456463-9459113:+:1844	BraA01g017800.3C(BraA01g017800.3C)	58;GO:0003674,molecular_function molecular_function;GO:0005096,molecular_function GTPase activator activity;GO:0005488,molecular_function binding;GO:0005515,molecular_function protein binding;GO:0005575,cellular_component cellular_component;GO:0005576,cellular_component extracellular region;GO:0005622,cellular_component intracellular;GO:0005623,cellular_component cell;GO:0005737,cellular_componen…	NA	XP_013741701.1 TBC1 domain family member 15 [Brassica napus]
BraA01g017800.3C	Up	A01	9458619	9458857	239	9458738	16	4.5313	2.75872	2.64101	H2_peak_1732	BraA01g017800.3C:exon	BraA01g017800.3C:A01:9456463-9459113:+:2274	BraA01g017800.3C(BraA01g017800.3C)	58;GO:0003674,molecular_function molecular_function;GO:0005096,molecular_function GTPase activator activity;GO:0005488,molecular_function binding;GO:0005515,molecular_function protein binding;GO:0005575,cellular_component cellular_component;GO:0005576,cellular_component extracellular region;GO:0005622,cellular_component intracellular;GO:0005623,cellular_component cell;GO:0005737,cellular_componen…	NA	XP_013741701.1 TBC1 domain family member 15 [Brassica napus]
BraA01g017930.3C	Down	A01	9531325	9531482	158	9531349	14	3.50179	2.43416	1.91218	H2_peak_1746	intergenic	BraA01g017930.3C:A01:9533556-9534075:+:-2153	BraA01g017930.3C(BraA01g017930.3C)	NA	NA	XP_009144927.1 PREDICTED: uncharacterized protein LOC103868589 [Brassica rapa]
BraA01g017930.3C	Down	A01	9532759	9532969	211	9532862	16	4.5313	2.75872	2.64101	H2_peak_1747	BraA01g017940.3C:Promoter;BraA01g017930.3C:Promoter	BraA01g017930.3C:A01:9533556-9534075:+:-692	BraA01g017930.3C(BraA01g017930.3C)	NA	NA	XP_009144927.1 PREDICTED: uncharacterized protein LOC103868589 [Brassica rapa]
BraA01g017930.3C	Down	A01	9533377	9533515	139	9533378	14	3.50179	2.43416	1.91218	H2_peak_1748	BraA01g017940.3C:Promoter;BraA01g017930.3C:Promoter	BraA01g017930.3C:A01:9533556-9534075:+:-110	BraA01g017930.3C(BraA01g017930.3C)	NA	NA	XP_009144927.1 PREDICTED: uncharacterized protein LOC103868589 [Brassica rapa]
BraA01g017950.3C	Up	A01	9537444	9537638	195	9537518	18	5.65573	3.08327	3.49109	H2_peak_1750	BraA01g017950.3C:exon	BraA01g017950.3C:A01:9536502-9539436:+:1038	BraA01g017950.3C(BraA01g017950.3C)	18;GO:0005575,cellular_component cellular_component;GO:0005623,cellular_component cell;GO:0005886,cellular_component plasma membrane;GO:0006950,biological_process response to stress;GO:0006952,biological_process defense response;GO:0007154,biological_process cell communication;GO:0007165,biological_process signal transduction;GO:0008150,biological_process biological_process;GO:0009987,biological_…	NA	XP_009143203.1 PREDICTED: disease resistance protein At4g27190 [Brassica rapa]
BraA01g018100.3C	Up	A01	9645383	9645578	196	9645523	17	5.08225	2.921	3.04533	H2_peak_1778	BraA01g018110.3C:exon	BraA01g018100.3C:A01:9641089-9641608:+:4391	BraA01g018100.3C(BraA01g018100.3C)	NA	NA	XP_009143356.1 PREDICTED: dynein light chain 2, cytoplasmic [Brassica rapa]
BraA01g018130.3C	Up	A01	9655745	9655944	200	9655877	14	3.50179	2.43416	1.91218	H2_peak_1781	BraA01g018130.3C:Promoter	BraA01g018130.3C:A01:9654711-9655791:-:-53	BraA01g018130.3C(BraA01g018130.3C)	NA	NA	NP_001302512.1 NAC domain-containing protein 72-like [Brassica napus]
BraA01g018130.3C	Up	A01	9658605	9658789	185	9658722	18	5.65573	3.08327	3.49109	H2_peak_1782	intergenic	BraA01g018130.3C:A01:9654711-9655791:-:-2905	BraA01g018130.3C(BraA01g018130.3C)	NA	NA	NP_001302512.1 NAC domain-containing protein 72-like [Brassica napus]
BraA01g018170.3C	Down	A01	9679031	9679343	313	9679134	24	6.30605	2.90123	4.01601	H2_peak_1792	intergenic	BraA01g018170.3C:A01:9682816-9686857:+:-3629	BraA01g018170.3C(BraA01g018170.3C)	83;GO:0005575,cellular_component cellular_component;GO:0005622,cellular_component intracellular;GO:0005623,cellular_component cell;GO:0005634,cellular_component nucleus;GO:0005886,cellular_component plasma membrane;GO:0006355,biological_process regulation of transcription, DNA-templated;GO:0006725,biological_process cellular aromatic compound metabolic process;GO:0006778,biological_process porphy…	NA	XP_009143431.1 PREDICTED: titin homolog [Brassica rapa]
BraA01g018380.3C	Up	A01	9781155	9781506	352	9781340	18	4.82862	2.74393	2.90648	H2_peak_1801	BraA01g018380.3C:Promoter	BraA01g018380.3C:A01:9782127-9784341:+:-797	BraA01g018380.3C(BraA01g018380.3C)	38;GO:0003674,molecular_function molecular_function;GO:0003676,molecular_function nucleic acid binding;GO:0003723,molecular_function RNA binding;GO:0003824,molecular_function catalytic activity;GO:0004518,molecular_function nuclease activity;GO:0004519,molecular_function endonuclease activity;GO:0005488,molecular_function binding;GO:0005575,cellular_component cellular_component;GO:0005622,cellula…	NA	XP_018512906.1 PREDICTED: pentatricopeptide repeat-containing protein At1g77405-like [Brassica rapa]
BraA01g018400.3C	Up	A01	9795566	9795832	267	9795673	21	6.84878	3.31213	4.47784	H2_peak_1802	BraA01g018400.3C:exon	BraA01g018400.3C:A01:9795481-9796821:-:1122	BraA01g018400.3C(BraA01g018400.3C)	NA	NA	CDY52991.1 BnaAnng11850D [Brassica napus]
BraA01g018630.3C	Down	A01	9912496	9913058	563	9912754	18	4.55894	2.63652	2.66156	H2_peak_1822	BraA01g018630.3C:exon	BraA01g018630.3C:A01:9912413-9915099:-:2322	BraA01g018630.3C(BraA01g018630.3C)	29;GO:0003674,molecular_function molecular_function;GO:0005215,molecular_function transporter activity;GO:0005575,cellular_component cellular_component;GO:0005623,cellular_component cell;GO:0005886,cellular_component plasma membrane;GO:0005887,cellular_component integral component of plasma membrane;GO:0006810,biological_process transport;GO:0006857,biological_process oligopeptide transport;GO:00…	NA	XP_009143920.1 PREDICTED: oligopeptide transporter 6 [Brassica rapa]
BraA01g018680.3C	Up	A01	9937441	9937684	244	9937522	15	4.00406	2.59644	2.2611	H2_peak_1826	BraA01g018680.3C:Promoter	BraA01g018680.3C:A01:9937635-9939050:+:-73	BraA01g018680.3C(BraA01g018680.3C)	NA	NA	XP_009143986.1 PREDICTED: calumenin-A [Brassica rapa]
BraA01g018790.3C	Down	A01	10009948	10010072	125	10010037	14	3.50179	2.43416	1.91218	H2_peak_1837	BraA01g018790.3C:exon	BraA01g018790.3C:A01:10009996-10011026:-:1016	BraA01g018790.3C(BraA01g018790.3C)	NA	UBE2D, UBC4, UBC5; ubiquitin-conjugating enzyme E2 D [EC:2.3.2.23]; K06689	RID78995.1 hypothetical protein BRARA_A01770, partial [Brassica rapa]
BraA01g018790.3C	Down	A01	10012531	10012784	254	10012645	18	4.30618	2.53719	2.54048	H2_peak_1838	BraA01g018800.3C:exon;BraA01g018790.3C:Promoter	BraA01g018790.3C:A01:10009996-10011026:-:-1631	BraA01g018790.3C(BraA01g018790.3C)	NA	UBE2D, UBC4, UBC5; ubiquitin-conjugating enzyme E2 D [EC:2.3.2.23]; K06689	RID78995.1 hypothetical protein BRARA_A01770, partial [Brassica rapa]
BraA01g019130.3C	Down	A01	10175579	10176184	606	10176089	21	7.50125	3.57011	5.01775	H2_peak_1865	BraA01g019130.3C:exon;BraA01g019140.3C:Promoter	BraA01g019130.3C:A01:10175560-10176733:-:852	BraA01g019130.3C(BraA01g019130.3C)	NA	NA	XP_009144429.1 PREDICTED: pollen-specific leucine-rich repeat extensin-like protein 3 [Brassica rapa]
BraA01g019130.3C	Down	A01	10176430	10176607	178	10176497	18	4.30618	2.53719	2.54048	H2_peak_1866	BraA01g019130.3C:exon;BraA01g019140.3C:Promoter	BraA01g019130.3C:A01:10175560-10176733:-:215	BraA01g019130.3C(BraA01g019130.3C)	NA	NA	XP_009144429.1 PREDICTED: pollen-specific leucine-rich repeat extensin-like protein 3 [Brassica rapa]
BraA01g019220.3C	Up	A01	10236599	10236736	138	10236692	13	3.02588	2.27189	1.59195	H2_peak_1880	intergenic	BraA01g019220.3C:A01:10239166-10240588:+:-2499	BraA01g019220.3C(BraA01g019220.3C)	NA	NA	XP_009144512.1 PREDICTED: uncharacterized protein LOC103868158 [Brassica rapa]
BraA01g019220.3C	Up	A01	10237010	10237851	842	10237469	20	6.86616	3.40783	4.47784	H2_peak_1881	BraA01g019220.3C:Promoter	BraA01g019220.3C:A01:10239166-10240588:+:-1736	BraA01g019220.3C(BraA01g019220.3C)	NA	NA	XP_009144512.1 PREDICTED: uncharacterized protein LOC103868158 [Brassica rapa]
BraA01g019220.3C	Up	A01	10240177	10240383	207	10240267	17	5.08225	2.921	3.04533	H2_peak_1882	BraA01g019220.3C:exon	BraA01g019220.3C:A01:10239166-10240588:+:1113	BraA01g019220.3C(BraA01g019220.3C)	NA	NA	XP_009144512.1 PREDICTED: uncharacterized protein LOC103868158 [Brassica rapa]
BraA01g019230.3C	Up	A01	10248114	10248431	318	10248405	17	5.08225	2.921	3.04533	H2_peak_1883	BraA01g019230.3C:exon	BraA01g019230.3C:A01:10246633-10248449:+:1639	BraA01g019230.3C(BraA01g019230.3C)	NA	NA	XP_009144520.1 PREDICTED: uncharacterized protein LOC103868169 [Brassica rapa]
BraA01g019240.3C	Down	A01	10251435	10251591	157	10251516	15	4.00406	2.59644	2.2611	H2_peak_1884	intergenic	BraA01g019240.3C:A01:10254855-10256604:+:-3342	BraA01g019240.3C(BraA01g019240.3C)	23;GO:0005575,cellular_component cellular_component;GO:0005622,cellular_component intracellular;GO:0005623,cellular_component cell;GO:0005737,cellular_component cytoplasm;GO:0005768,cellular_component endosome;GO:0005794,cellular_component Golgi apparatus;GO:0005802,cellular_component trans-Golgi network;GO:0012505,cellular_component endomembrane system;GO:0031410,cellular_component cytoplasmic v…	NA	XP_009144541.1 PREDICTED: uncharacterized protein LOC103868186 [Brassica rapa]
BraA01g019240.3C	Down	A01	10252650	10252796	147	10252742	15	2.94329	2.13658	1.59195	H2_peak_1885	intergenic	BraA01g019240.3C:A01:10254855-10256604:+:-2132	BraA01g019240.3C(BraA01g019240.3C)	23;GO:0005575,cellular_component cellular_component;GO:0005622,cellular_component intracellular;GO:0005623,cellular_component cell;GO:0005737,cellular_component cytoplasm;GO:0005768,cellular_component endosome;GO:0005794,cellular_component Golgi apparatus;GO:0005802,cellular_component trans-Golgi network;GO:0012505,cellular_component endomembrane system;GO:0031410,cellular_component cytoplasmic v…	NA	XP_009144541.1 PREDICTED: uncharacterized protein LOC103868186 [Brassica rapa]
BraA01g019240.3C	Down	A01	10255022	10255335	314	10255144	19	6.00467	3.14459	3.80347	H2_peak_1886	BraA01g019240.3C:exon	BraA01g019240.3C:A01:10254855-10256604:+:323	BraA01g019240.3C(BraA01g019240.3C)	23;GO:0005575,cellular_component cellular_component;GO:0005622,cellular_component intracellular;GO:0005623,cellular_component cell;GO:0005737,cellular_component cytoplasm;GO:0005768,cellular_component endosome;GO:0005794,cellular_component Golgi apparatus;GO:0005802,cellular_component trans-Golgi network;GO:0012505,cellular_component endomembrane system;GO:0031410,cellular_component cytoplasmic v…	NA	XP_009144541.1 PREDICTED: uncharacterized protein LOC103868186 [Brassica rapa]
BraA01g019260.3C	Up	A01	10304137	10304354	218	10304209	24	8.74968	3.76378	6.13262	H2_peak_1887	intergenic	BraA01g019260.3C:A01:10310502-10315051:-:10806	BraA01g019260.3C(BraA01g019260.3C)	150;GO:0000209,biological_process protein polyubiquitination;GO:0000302,biological_process response to reactive oxygen species;GO:0001101,biological_process response to acid chemical;GO:0003674,molecular_function molecular_function;GO:0003824,molecular_function catalytic activity;GO:0004842,molecular_function ubiquitin-protein transferase activity;GO:0005488,molecular_function binding;GO:0005515,…	NA	XP_009144551.1 PREDICTED: uncharacterized protein LOC103868196 [Brassica rapa]
BraA01g019260.3C	Up	A01	10306752	10306954	203	10306864	14	3.50179	2.43416	1.91218	H2_peak_1888	intergenic	BraA01g019260.3C:A01:10310502-10315051:-:8198	BraA01g019260.3C(BraA01g019260.3C)	150;GO:0000209,biological_process protein polyubiquitination;GO:0000302,biological_process response to reactive oxygen species;GO:0001101,biological_process response to acid chemical;GO:0003674,molecular_function molecular_function;GO:0003824,molecular_function catalytic activity;GO:0004842,molecular_function ubiquitin-protein transferase activity;GO:0005488,molecular_function binding;GO:0005515,…	NA	XP_009144551.1 PREDICTED: uncharacterized protein LOC103868196 [Brassica rapa]
BraA01g019260.3C	Up	A01	10309390	10309609	220	10309518	17	5.08225	2.921	3.04533	H2_peak_1889	intergenic	BraA01g019260.3C:A01:10310502-10315051:-:5552	BraA01g019260.3C(BraA01g019260.3C)	150;GO:0000209,biological_process protein polyubiquitination;GO:0000302,biological_process response to reactive oxygen species;GO:0001101,biological_process response to acid chemical;GO:0003674,molecular_function molecular_function;GO:0003824,molecular_function catalytic activity;GO:0004842,molecular_function ubiquitin-protein transferase activity;GO:0005488,molecular_function binding;GO:0005515,…	NA	XP_009144551.1 PREDICTED: uncharacterized protein LOC103868196 [Brassica rapa]
BraA01g019260.3C	Up	A01	10310566	10310916	351	10310839	18	4.82862	2.74393	2.90648	H2_peak_1890	BraA01g019260.3C:exon	BraA01g019260.3C:A01:10310502-10315051:-:4310	BraA01g019260.3C(BraA01g019260.3C)	150;GO:0000209,biological_process protein polyubiquitination;GO:0000302,biological_process response to reactive oxygen species;GO:0001101,biological_process response to acid chemical;GO:0003674,molecular_function molecular_function;GO:0003824,molecular_function catalytic activity;GO:0004842,molecular_function ubiquitin-protein transferase activity;GO:0005488,molecular_function binding;GO:0005515,…	NA	XP_009144551.1 PREDICTED: uncharacterized protein LOC103868196 [Brassica rapa]
BraA01g019260.3C	Up	A01	10311967	10312114	148	10312080	15	4.00406	2.59644	2.2611	H2_peak_1891	BraA01g019260.3C:exon	BraA01g019260.3C:A01:10310502-10315051:-:3011	BraA01g019260.3C(BraA01g019260.3C)	150;GO:0000209,biological_process protein polyubiquitination;GO:0000302,biological_process response to reactive oxygen species;GO:0001101,biological_process response to acid chemical;GO:0003674,molecular_function molecular_function;GO:0003824,molecular_function catalytic activity;GO:0004842,molecular_function ubiquitin-protein transferase activity;GO:0005488,molecular_function binding;GO:0005515,…	NA	XP_009144551.1 PREDICTED: uncharacterized protein LOC103868196 [Brassica rapa]
BraA01g019320.3C	Up	A01	10340625	10340761	137	10340663	13	3.02588	2.27189	1.59195	H2_peak_1892	intergenic	BraA01g019320.3C:A01:10339279-10340646:+:1413	BraA01g019320.3C(BraA01g019320.3C)	6;GO:0005575,cellular_component cellular_component;GO:0005623,cellular_component cell;GO:0005886,cellular_component plasma membrane;GO:0016020,cellular_component membrane;GO:0044464,cellular_component cell part;GO:0071944,cellular_component cell periphery	NA	XP_009144614.1 PREDICTED: cytochrome b561 and DOMON domain-containing protein At4g17280 [Brassica rapa]
BraA01g019420.3C	Down	A01	10381870	10382118	249	10382066	17	5.08225	2.921	3.04533	H2_peak_1898	BraA01g019420.3C:exon	BraA01g019420.3C:A01:10380759-10382397:+:1234	BraA01g019420.3C(BraA01g019420.3C)	27;GO:0005575,cellular_component cellular_component;GO:0005622,cellular_component intracellular;GO:0005623,cellular_component cell;GO:0005737,cellular_component cytoplasm;GO:0005829,cellular_component cytosol;GO:0006996,biological_process organelle organization;GO:0008150,biological_process biological_process;GO:0009657,biological_process plastid organization;GO:0009658,biological_process chlorop…	NA	XP_009144703.1 PREDICTED: putative WEB family protein At4g17210 isoform X2 [Brassica rapa]
BraA01g019430.3C	Down	A01	10382280	10382580	301	10382408	22	8.15515	3.73239	5.58887	H2_peak_1899	intergenic	BraA01g019430.3C:A01:10382609-10383971:-:1541	BraA01g019430.3C(BraA01g019430.3C)	37;GO:0001871,molecular_function obsolete pattern binding;GO:0003674,molecular_function molecular_function;GO:0003824,molecular_function catalytic activity;GO:0004553,molecular_function hydrolase activity, hydrolyzing O-glycosyl compounds;GO:0005488,molecular_function binding;GO:0005575,cellular_component cellular_component;GO:0005618,cellular_component cell wall;GO:0005622,cellular_component int…	GN5_6; glucan endo-1,3-beta-glucosidase 5/6 [EC:3.2.1.39]; K19893	XP_009144687.1 PREDICTED: glucan endo-1,3-beta-glucosidase 5 [Brassica rapa]
BraA01g019430.3C	Down	A01	10383086	10383476	391	10383341	22	8.15515	3.73239	5.58887	H2_peak_1900	BraA01g019430.3C:exon;BraA01g019440.3C:Promoter	BraA01g019430.3C:A01:10382609-10383971:-:690	BraA01g019430.3C(BraA01g019430.3C)	37;GO:0001871,molecular_function obsolete pattern binding;GO:0003674,molecular_function molecular_function;GO:0003824,molecular_function catalytic activity;GO:0004553,molecular_function hydrolase activity, hydrolyzing O-glycosyl compounds;GO:0005488,molecular_function binding;GO:0005575,cellular_component cellular_component;GO:0005618,cellular_component cell wall;GO:0005622,cellular_component int…	GN5_6; glucan endo-1,3-beta-glucosidase 5/6 [EC:3.2.1.39]; K19893	XP_009144687.1 PREDICTED: glucan endo-1,3-beta-glucosidase 5 [Brassica rapa]
BraA01g019490.3C	Down	A01	10404608	10405067	460	10404739	17	5.08225	2.921	3.04533	H2_peak_1905	BraA01g019490.3C:Promoter	BraA01g019490.3C:A01:10404786-10406028:+:51	BraA01g019490.3C(BraA01g019490.3C)	13;GO:0005575,cellular_component cellular_component;GO:0005622,cellular_component intracellular;GO:0005623,cellular_component cell;GO:0005634,cellular_component nucleus;GO:0005737,cellular_component cytoplasm;GO:0005773,cellular_component vacuole;GO:0043226,cellular_component organelle;GO:0043227,cellular_component membrane-bounded organelle;GO:0043229,cellular_component intracellular organelle;G…	NA	XP_009145223.1 PREDICTED: uncharacterized protein LOC103868920 [Brassica rapa]
BraA01g019590.3C	Up	A01	10447235	10447598	364	10447462	16	4.5313	2.75872	2.64101	H2_peak_1913	intergenic	BraA01g019590.3C:A01:10443743-10446350:+:3673	BraA01g019590.3C(BraA01g019590.3C)	NA	NA	XP_009145288.1 PREDICTED: uncharacterized protein LOC103868993 [Brassica rapa]
BraA01g019620.3C	Down	A01	10461438	10461898	461	10461511	18	5.65573	3.08327	3.49109	H2_peak_1917	BraA01g019610.3C:exon	BraA01g019620.3C:A01:10463346-10464288:-:2620	BraA01g019620.3C(BraA01g019620.3C)	40;GO:0000959,biological_process mitochondrial RNA metabolic process;GO:0003674,molecular_function molecular_function;GO:0003676,molecular_function nucleic acid binding;GO:0003723,molecular_function RNA binding;GO:0003824,molecular_function catalytic activity;GO:0004518,molecular_function nuclease activity;GO:0004519,molecular_function endonuclease activity;GO:0005488,molecular_function binding;G…	NA	XP_009145315.1 PREDICTED: uncharacterized protein LOC103869026 [Brassica rapa]
BraA01g019620.3C	Down	A01	10465339	10465860	522	10465622	23	8.51675	3.7735	5.91933	H2_peak_1918	BraA01g019620.3C:Promoter	BraA01g019620.3C:A01:10463346-10464288:-:-1311	BraA01g019620.3C(BraA01g019620.3C)	40;GO:0000959,biological_process mitochondrial RNA metabolic process;GO:0003674,molecular_function molecular_function;GO:0003676,molecular_function nucleic acid binding;GO:0003723,molecular_function RNA binding;GO:0003824,molecular_function catalytic activity;GO:0004518,molecular_function nuclease activity;GO:0004519,molecular_function endonuclease activity;GO:0005488,molecular_function binding;G…	NA	XP_009145315.1 PREDICTED: uncharacterized protein LOC103869026 [Brassica rapa]
BraA01g019700.3C	Up	A01	10523752	10523957	206	10523925	17	3.40396	2.23524	1.91218	H2_peak_1940	BraA01g019700.3C:exon	BraA01g019700.3C:A01:10523823-10524890:-:1036	BraA01g019700.3C(BraA01g019700.3C)	104;GO:0000902,biological_process cell morphogenesis;GO:0003674,molecular_function molecular_function;GO:0003676,molecular_function nucleic acid binding;GO:0003677,molecular_function DNA binding;GO:0003700,molecular_function DNA-binding transcription factor activity;GO:0005488,molecular_function binding;GO:0005515,molecular_function protein binding;GO:0005575,cellular_component cellular_component…	NA	XP_009145468.1 PREDICTED: homeobox-leucine zipper protein HAT4 [Brassica rapa]
BraA01g019700.3C	Up	A01	10532016	10532217	202	10532111	18	5.65573	3.08327	3.49109	H2_peak_1941	intergenic	BraA01g019700.3C:A01:10523823-10524890:-:-7226	BraA01g019700.3C(BraA01g019700.3C)	104;GO:0000902,biological_process cell morphogenesis;GO:0003674,molecular_function molecular_function;GO:0003676,molecular_function nucleic acid binding;GO:0003677,molecular_function DNA binding;GO:0003700,molecular_function DNA-binding transcription factor activity;GO:0005488,molecular_function binding;GO:0005515,molecular_function protein binding;GO:0005575,cellular_component cellular_component…	NA	XP_009145468.1 PREDICTED: homeobox-leucine zipper protein HAT4 [Brassica rapa]
BraA01g019700.3C	Up	A01	10532447	10532665	219	10532578	17	5.08225	2.921	3.04533	H2_peak_1942	intergenic	BraA01g019700.3C:A01:10523823-10524890:-:-7665	BraA01g019700.3C(BraA01g019700.3C)	104;GO:0000902,biological_process cell morphogenesis;GO:0003674,molecular_function molecular_function;GO:0003676,molecular_function nucleic acid binding;GO:0003677,molecular_function DNA binding;GO:0003700,molecular_function DNA-binding transcription factor activity;GO:0005488,molecular_function binding;GO:0005515,molecular_function protein binding;GO:0005575,cellular_component cellular_component…	NA	XP_009145468.1 PREDICTED: homeobox-leucine zipper protein HAT4 [Brassica rapa]
BraA01g019700.3C	Up	A01	10537449	10537760	312	10537510	18	5.65573	3.08327	3.49109	H2_peak_1943	intergenic	BraA01g019700.3C:A01:10523823-10524890:-:-12714	BraA01g019700.3C(BraA01g019700.3C)	104;GO:0000902,biological_process cell morphogenesis;GO:0003674,molecular_function molecular_function;GO:0003676,molecular_function nucleic acid binding;GO:0003677,molecular_function DNA binding;GO:0003700,molecular_function DNA-binding transcription factor activity;GO:0005488,molecular_function binding;GO:0005515,molecular_function protein binding;GO:0005575,cellular_component cellular_component…	NA	XP_009145468.1 PREDICTED: homeobox-leucine zipper protein HAT4 [Brassica rapa]
BraA01g019720.3C	Up	A01	10560003	10560350	348	10560209	14	3.50179	2.43416	1.91218	H2_peak_1947	intergenic	BraA01g019720.3C:A01:10565031-10568567:+:-4855	BraA01g019720.3C(BraA01g019720.3C)	93;GO:0000166,molecular_function nucleotide binding;GO:0001676,biological_process long-chain fatty acid metabolic process;GO:0003674,molecular_function molecular_function;GO:0003824,molecular_function catalytic activity;GO:0003995,molecular_function acyl-CoA dehydrogenase activity;GO:0003997,molecular_function acyl-CoA oxidase activity;GO:0005488,molecular_function binding;GO:0005575,cellular_com…	E1.3.3.6, ACOX1, ACOX3; acyl-CoA oxidase [EC:1.3.3.6]; K00232	CDY42938.1 BnaA01g18160D [Brassica napus]
BraA01g019720.3C	Up	A01	10565071	10565245	175	10565092	15	3.82176	2.51567	2.20299	H2_peak_1948	BraA01g019720.3C:exon	BraA01g019720.3C:A01:10565031-10568567:+:126	BraA01g019720.3C(BraA01g019720.3C)	93;GO:0000166,molecular_function nucleotide binding;GO:0001676,biological_process long-chain fatty acid metabolic process;GO:0003674,molecular_function molecular_function;GO:0003824,molecular_function catalytic activity;GO:0003995,molecular_function acyl-CoA dehydrogenase activity;GO:0003997,molecular_function acyl-CoA oxidase activity;GO:0005488,molecular_function binding;GO:0005575,cellular_com…	E1.3.3.6, ACOX1, ACOX3; acyl-CoA oxidase [EC:1.3.3.6]; K00232	CDY42938.1 BnaA01g18160D [Brassica napus]
BraA01g019720.3C	Up	A01	10567490	10567999	510	10567980	15	4.00406	2.59644	2.2611	H2_peak_1949	BraA01g019720.3C:exon	BraA01g019720.3C:A01:10565031-10568567:+:2713	BraA01g019720.3C(BraA01g019720.3C)	93;GO:0000166,molecular_function nucleotide binding;GO:0001676,biological_process long-chain fatty acid metabolic process;GO:0003674,molecular_function molecular_function;GO:0003824,molecular_function catalytic activity;GO:0003995,molecular_function acyl-CoA dehydrogenase activity;GO:0003997,molecular_function acyl-CoA oxidase activity;GO:0005488,molecular_function binding;GO:0005575,cellular_com…	E1.3.3.6, ACOX1, ACOX3; acyl-CoA oxidase [EC:1.3.3.6]; K00232	CDY42938.1 BnaA01g18160D [Brassica napus]
BraA01g019870.3C	Up	A01	10667084	10667351	268	10667246	19	6.25069	3.24555	3.96611	H2_peak_1978	BraA01g019870.3C:intron	BraA01g019870.3C:A01:10666522-10667574:+:695	BraA01g019870.3C(BraA01g019870.3C)	65;GO:0003674,molecular_function molecular_function;GO:0003824,molecular_function catalytic activity;GO:0005488,molecular_function binding;GO:0005515,molecular_function protein binding;GO:0005575,cellular_component cellular_component;GO:0005622,cellular_component intracellular;GO:0005623,cellular_component cell;GO:0005737,cellular_component cytoplasm;GO:0005829,cellular_component cytosol;GO:00067…	PPD, MES16; pheophorbidase [EC:3.1.1.82]; K13544	XP_009145604.1 PREDICTED: pheophorbidase [Brassica rapa]
BraA01g019880.3C	Up	A01	10674245	10674448	204	10674292	17	4.86819	2.83013	2.93831	H2_peak_1979	BraA01g019880.3C:exon	BraA01g019880.3C:A01:10672755-10675461:+:1591	BraA01g019880.3C(BraA01g019880.3C)	61;GO:0000375,biological_process RNA splicing, via transesterification reactions;GO:0000377,biological_process RNA splicing, via transesterification reactions with bulged adenosine as nucleophile;GO:0000398,biological_process mRNA splicing, via spliceosome;GO:0003674,molecular_function molecular_function;GO:0003676,molecular_function nucleic acid binding;GO:0003723,molecular_function RNA binding;…	DHX16; pre-mRNA-splicing factor ATP-dependent RNA helicase DHX16 [EC:3.6.4.13]; K12813	XP_009145625.1 PREDICTED: probable pre-mRNA-splicing factor ATP-dependent RNA helicase DEAH8 [Brassica rapa]
BraA01g020200.3C	Up	A01	10839238	10839384	147	10839328	15	4.00406	2.59644	2.2611	H2_peak_2007	BraA01g020200.3C:exon	BraA01g020200.3C:A01:10838259-10839923:+:1051	BraA01g020200.3C(BraA01g020200.3C)	38;GO:0003674,molecular_function molecular_function;GO:0003676,molecular_function nucleic acid binding;GO:0003723,molecular_function RNA binding;GO:0003824,molecular_function catalytic activity;GO:0004518,molecular_function nuclease activity;GO:0004519,molecular_function endonuclease activity;GO:0005488,molecular_function binding;GO:0005575,cellular_component cellular_component;GO:0005622,cellula…	tdk, TK; thymidine kinase [EC:2.7.1.21]; K00857	XP_009145886.1 PREDICTED: pentatricopeptide repeat-containing protein At4g16470 [Brassica rapa]
BraA01g020240.3C	Down	A01	10871084	10871218	135	10871115	15	4.00406	2.59644	2.2611	H2_peak_2013	BraA01g020240.3C:Promoter	BraA01g020240.3C:A01:10870716-10871103:-:-47	BraA01g020240.3C(BraA01g020240.3C)	NA	NA	XP_009145912.1 PREDICTED: NADH-ubiquinone oxidoreductase 20.9 kDa subunit [Brassica rapa]
BraA01g020330.3C	Up	A01	10910939	10911080	142	10910967	14	3.50179	2.43416	1.91218	H2_peak_2017	BraA01g020330.3C:exon	BraA01g020330.3C:A01:10910888-10912003:-:994	BraA01g020330.3C(BraA01g020330.3C)	57;GO:0003674,molecular_function molecular_function;GO:0003676,molecular_function nucleic acid binding;GO:0003723,molecular_function RNA binding;GO:0003729,molecular_function mRNA binding;GO:0003735,molecular_function structural constituent of ribosome;GO:0005198,molecular_function structural molecule activity;GO:0005488,molecular_function binding;GO:0005575,cellular_component cellular_component;…	RP-L37e, RPL37; large subunit ribosomal protein L37e; K02922	CDY48164.1 BnaA06g16690D [Brassica napus]
BraA01g020600.3C	Down	A01	11097572	11097732	161	11097625	14	3.50179	2.43416	1.91218	H2_peak_2031	BraA01g020600.3C:intron	BraA01g020600.3C:A01:11095018-11099915:+:2633	BraA01g020600.3C(BraA01g020600.3C)	NA	NA	XP_009146348.1 PREDICTED: uncharacterized protein LOC103870016 isoform X2 [Brassica rapa]
BraA01g020600.3C	Down	A01	11097880	11098087	208	11097965	16	4.5313	2.75872	2.64101	H2_peak_2032	BraA01g020600.3C:exon	BraA01g020600.3C:A01:11095018-11099915:+:2965	BraA01g020600.3C(BraA01g020600.3C)	NA	NA	XP_009146348.1 PREDICTED: uncharacterized protein LOC103870016 isoform X2 [Brassica rapa]
BraA01g020610.3C	Up	A01	11098859	11098982	124	11098862	14	2.86629	2.14841	1.57208	H2_peak_2033	BraA01g020600.3C:exon	BraA01g020610.3C:A01:11100416-11101844:-:2924	BraA01g020610.3C(BraA01g020610.3C)	NA	RIA1; ribosome assembly protein 1 [EC:3.6.5.-]; K14536	XP_013743789.1 elongation factor-like GTPase 1 [Brassica napus]
BraA01g020610.3C	Up	A01	11099200	11099651	452	11099355	19	5.36509	2.88835	3.30259	H2_peak_2034	BraA01g020600.3C:exon	BraA01g020610.3C:A01:11100416-11101844:-:2419	BraA01g020610.3C(BraA01g020610.3C)	NA	RIA1; ribosome assembly protein 1 [EC:3.6.5.-]; K14536	XP_013743789.1 elongation factor-like GTPase 1 [Brassica napus]
BraA01g020610.3C	Up	A01	11100611	11100808	198	11100658	15	4.00406	2.59644	2.2611	H2_peak_2035	BraA01g020610.3C:exon	BraA01g020610.3C:A01:11100416-11101844:-:1135	BraA01g020610.3C(BraA01g020610.3C)	NA	RIA1; ribosome assembly protein 1 [EC:3.6.5.-]; K14536	XP_013743789.1 elongation factor-like GTPase 1 [Brassica napus]
BraA01g020610.3C	Up	A01	11102051	11102212	162	11102148	15	4.00406	2.59644	2.2611	H2_peak_2036	BraA01g020610.3C:Promoter;BraA01g020620.3C:exon	BraA01g020610.3C:A01:11100416-11101844:-:-287	BraA01g020610.3C(BraA01g020610.3C)	NA	RIA1; ribosome assembly protein 1 [EC:3.6.5.-]; K14536	XP_013743789.1 elongation factor-like GTPase 1 [Brassica napus]
BraA01g020730.3C	Down	A01	11170957	11171146	190	11171108	15	3.57791	2.40882	1.98092	H2_peak_2047	BraA01g020730.3C:Promoter;BraA01g020740.3C:intron	BraA01g020730.3C:A01:11169090-11169606:-:-1445	BraA01g020730.3C(BraA01g020730.3C)	NA	NA	XP_009146451.1 PREDICTED: uncharacterized protein LOC103870092 [Brassica rapa]
BraA01g020750.3C	Down	A01	11189712	11189849	138	11189787	17	5.08225	2.921	3.04533	H2_peak_2052	intergenic	BraA01g020750.3C:A01:11192818-11195279:+:-3038	BraA01g020750.3C(BraA01g020750.3C)	36;GO:0005575,cellular_component cellular_component;GO:0005622,cellular_component intracellular;GO:0005623,cellular_component cell;GO:0005737,cellular_component cytoplasm;GO:0005768,cellular_component endosome;GO:0005794,cellular_component Golgi apparatus;GO:0005802,cellular_component trans-Golgi network;GO:0005886,cellular_component plasma membrane;GO:0005911,cellular_component cell-cell junctio…	NA	XP_009146493.1 PREDICTED: COBRA-like protein 7 [Brassica rapa]
BraA01g020750.3C	Down	A01	11191083	11191490	408	11191276	17	4.86819	2.83013	2.93831	H2_peak_2053	BraA01g020750.3C:Promoter	BraA01g020750.3C:A01:11192818-11195279:+:-1532	BraA01g020750.3C(BraA01g020750.3C)	36;GO:0005575,cellular_component cellular_component;GO:0005622,cellular_component intracellular;GO:0005623,cellular_component cell;GO:0005737,cellular_component cytoplasm;GO:0005768,cellular_component endosome;GO:0005794,cellular_component Golgi apparatus;GO:0005802,cellular_component trans-Golgi network;GO:0005886,cellular_component plasma membrane;GO:0005911,cellular_component cell-cell junctio…	NA	XP_009146493.1 PREDICTED: COBRA-like protein 7 [Brassica rapa]
BraA01g020750.3C	Down	A01	11193435	11193644	210	11193580	15	3.6439	2.4376	2.04047	H2_peak_2054	BraA01g020750.3C:intron	BraA01g020750.3C:A01:11192818-11195279:+:721	BraA01g020750.3C(BraA01g020750.3C)	36;GO:0005575,cellular_component cellular_component;GO:0005622,cellular_component intracellular;GO:0005623,cellular_component cell;GO:0005737,cellular_component cytoplasm;GO:0005768,cellular_component endosome;GO:0005794,cellular_component Golgi apparatus;GO:0005802,cellular_component trans-Golgi network;GO:0005886,cellular_component plasma membrane;GO:0005911,cellular_component cell-cell junctio…	NA	XP_009146493.1 PREDICTED: COBRA-like protein 7 [Brassica rapa]
BraA01g020750.3C	Down	A01	11194015	11194243	229	11194060	17	4.58111	2.70993	2.67704	H2_peak_2055	BraA01g020750.3C:exon	BraA01g020750.3C:A01:11192818-11195279:+:1310	BraA01g020750.3C(BraA01g020750.3C)	36;GO:0005575,cellular_component cellular_component;GO:0005622,cellular_component intracellular;GO:0005623,cellular_component cell;GO:0005737,cellular_component cytoplasm;GO:0005768,cellular_component endosome;GO:0005794,cellular_component Golgi apparatus;GO:0005802,cellular_component trans-Golgi network;GO:0005886,cellular_component plasma membrane;GO:0005911,cellular_component cell-cell junctio…	NA	XP_009146493.1 PREDICTED: COBRA-like protein 7 [Brassica rapa]
BraA01g020750.3C	Down	A01	11194397	11194618	222	11194554	15	4.00406	2.59644	2.2611	H2_peak_2056	BraA01g020750.3C:exon	BraA01g020750.3C:A01:11192818-11195279:+:1689	BraA01g020750.3C(BraA01g020750.3C)	36;GO:0005575,cellular_component cellular_component;GO:0005622,cellular_component intracellular;GO:0005623,cellular_component cell;GO:0005737,cellular_component cytoplasm;GO:0005768,cellular_component endosome;GO:0005794,cellular_component Golgi apparatus;GO:0005802,cellular_component trans-Golgi network;GO:0005886,cellular_component plasma membrane;GO:0005911,cellular_component cell-cell junctio…	NA	XP_009146493.1 PREDICTED: COBRA-like protein 7 [Brassica rapa]
BraA01g020750.3C	Down	A01	11194770	11195458	689	11195358	16	4.5313	2.75872	2.64101	H2_peak_2057	intergenic	BraA01g020750.3C:A01:11192818-11195279:+:2295	BraA01g020750.3C(BraA01g020750.3C)	36;GO:0005575,cellular_component cellular_component;GO:0005622,cellular_component intracellular;GO:0005623,cellular_component cell;GO:0005737,cellular_component cytoplasm;GO:0005768,cellular_component endosome;GO:0005794,cellular_component Golgi apparatus;GO:0005802,cellular_component trans-Golgi network;GO:0005886,cellular_component plasma membrane;GO:0005911,cellular_component cell-cell junctio…	NA	XP_009146493.1 PREDICTED: COBRA-like protein 7 [Brassica rapa]
BraA01g020810.3C	Up	A01	11292111	11292384	274	11292158	14	3.50179	2.43416	1.91218	H2_peak_2077	BraA01g020810.3C:exon	BraA01g020810.3C:A01:11292103-11292517:+:144	BraA01g020810.3C(BraA01g020810.3C)	NA	NA	XP_009146539.1 PREDICTED: uncharacterized protein LOC103870183 [Brassica rapa]
BraA01g020810.3C	Up	A01	11294859	11295010	152	11294955	19	6.25069	3.24555	3.96611	H2_peak_2078	intergenic	BraA01g020810.3C:A01:11292103-11292517:+:2831	BraA01g020810.3C(BraA01g020810.3C)	NA	NA	XP_009146539.1 PREDICTED: uncharacterized protein LOC103870183 [Brassica rapa]
BraA01g020810.3C	Up	A01	11295595	11296214	620	11295988	16	4.5313	2.75872	2.64101	H2_peak_2079	intergenic	BraA01g020810.3C:A01:11292103-11292517:+:3801	BraA01g020810.3C(BraA01g020810.3C)	NA	NA	XP_009146539.1 PREDICTED: uncharacterized protein LOC103870183 [Brassica rapa]
BraA01g020830.3C	Up	A01	11307710	11307857	148	11307848	15	3.57791	2.40882	1.98092	H2_peak_2083	BraA01g020830.3C:exon	BraA01g020830.3C:A01:11306024-11308757:-:974	BraA01g020830.3C(BraA01g020830.3C)	NA	NA	XP_009146566.1 PREDICTED: uncharacterized protein LOC103870204 [Brassica rapa]
BraA01g021200.3C	Up	A01	11547748	11548035	288	11547815	16	4.5313	2.75872	2.64101	H2_peak_2123	BraA01g021200.3C:exon	BraA01g021200.3C:A01:11544053-11550449:+:3838	BraA01g021200.3C(BraA01g021200.3C)	21;GO:0005575,cellular_component cellular_component;GO:0005622,cellular_component intracellular;GO:0005623,cellular_component cell;GO:0005634,cellular_component nucleus;GO:0005737,cellular_component cytoplasm;GO:0005829,cellular_component cytosol;GO:0009507,cellular_component chloroplast;GO:0009532,cellular_component plastid stroma;GO:0009536,cellular_component plastid;GO:0009570,cellular_compone…	ppdK; pyruvate, orthophosphate dikinase [EC:2.7.9.1]; K01006	XP_009147254.1 PREDICTED: pyruvate, phosphate dikinase 1, chloroplastic [Brassica rapa]
BraA01g021200.3C	Up	A01	11548259	11548755	497	11548650	18	5.65573	3.08327	3.49109	H2_peak_2124	BraA01g021200.3C:exon	BraA01g021200.3C:A01:11544053-11550449:+:4453	BraA01g021200.3C(BraA01g021200.3C)	21;GO:0005575,cellular_component cellular_component;GO:0005622,cellular_component intracellular;GO:0005623,cellular_component cell;GO:0005634,cellular_component nucleus;GO:0005737,cellular_component cytoplasm;GO:0005829,cellular_component cytosol;GO:0009507,cellular_component chloroplast;GO:0009532,cellular_component plastid stroma;GO:0009536,cellular_component plastid;GO:0009570,cellular_compone…	ppdK; pyruvate, orthophosphate dikinase [EC:2.7.9.1]; K01006	XP_009147254.1 PREDICTED: pyruvate, phosphate dikinase 1, chloroplastic [Brassica rapa]
BraA01g021290.3C	Up	A01	11606181	11606370	190	11606249	14	3.50179	2.43416	1.91218	H2_peak_2131	BraA01g021290.3C:exon	BraA01g021290.3C:A01:11604729-11607120:+:1546	BraA01g021290.3C(BraA01g021290.3C)	NA	NA	XP_009147681.1 PREDICTED: pentatricopeptide repeat-containing protein At1g62670, mitochondrial-like [Brassica rapa]
BraA01g021290.3C	Up	A01	11607484	11607598	115	11607568	16	3.82063	2.4551	2.20299	H2_peak_2132	BraA01g021300.3C:intron	BraA01g021290.3C:A01:11604729-11607120:+:2811	BraA01g021290.3C(BraA01g021290.3C)	NA	NA	XP_009147681.1 PREDICTED: pentatricopeptide repeat-containing protein At1g62670, mitochondrial-like [Brassica rapa]
BraA01g021300.3C	Up	A01	11608835	11609009	175	11608978	20	6.25165	3.16158	3.96611	H2_peak_2133	BraA01g021300.3C:exon	BraA01g021300.3C:A01:11607259-11610424:-:1502	BraA01g021300.3C(BraA01g021300.3C)	NA	NA	XP_009147369.1 PREDICTED: CSC1-like protein At4g15430 isoform X3 [Brassica rapa]
BraA01g021300.3C	Up	A01	11610990	11611118	129	11611054	15	4.00406	2.59644	2.2611	H2_peak_2134	BraA01g021300.3C:Promoter	BraA01g021300.3C:A01:11607259-11610424:-:-629	BraA01g021300.3C(BraA01g021300.3C)	NA	NA	XP_009147369.1 PREDICTED: CSC1-like protein At4g15430 isoform X3 [Brassica rapa]
BraA01g021340.3C	Down	A01	11635051	11635202	152	11635135	14	3.50179	2.43416	1.91218	H2_peak_2140	BraA01g021340.3C:exon	BraA01g021340.3C:A01:11634406-11635962:-:836	BraA01g021340.3C(BraA01g021340.3C)	136;GO:0000096,biological_process sulfur amino acid metabolic process;GO:0000902,biological_process cell morphogenesis;GO:0000904,biological_process cell morphogenesis involved in differentiation;GO:0002682,biological_process regulation of immune system process;GO:0002683,biological_process negative regulation of immune system process;GO:0003674,molecular_function molecular_function;GO:0003676,mo…	PPP2R5; serine/threonine-protein phosphatase 2A regulatory subunit B'; K11584	XP_009147392.1 PREDICTED: serine/threonine protein phosphatase 2A 59 kDa regulatory subunit B' gamma isoform [Brassica rapa]
BraA01g021340.3C	Down	A01	11635650	11635792	143	11635748	15	3.35126	2.31068	1.8901	H2_peak_2141	BraA01g021340.3C:exon	BraA01g021340.3C:A01:11634406-11635962:-:241	BraA01g021340.3C(BraA01g021340.3C)	136;GO:0000096,biological_process sulfur amino acid metabolic process;GO:0000902,biological_process cell morphogenesis;GO:0000904,biological_process cell morphogenesis involved in differentiation;GO:0002682,biological_process regulation of immune system process;GO:0002683,biological_process negative regulation of immune system process;GO:0003674,molecular_function molecular_function;GO:0003676,mo…	PPP2R5; serine/threonine-protein phosphatase 2A regulatory subunit B'; K11584	XP_009147392.1 PREDICTED: serine/threonine protein phosphatase 2A 59 kDa regulatory subunit B' gamma isoform [Brassica rapa]
BraA01g021360.3C	Down	A01	11680683	11680799	117	11680774	13	3.02588	2.27189	1.59195	H2_peak_2147	intergenic	BraA01g021360.3C:A01:11687221-11690442:+:-6480	BraA01g021360.3C(BraA01g021360.3C)	NA	NA	XP_009147434.1 PREDICTED: BAHD acyltransferase At5g47980-like [Brassica rapa]
BraA01g021360.3C	Down	A01	11681352	11681499	148	11681471	15	4.00406	2.59644	2.2611	H2_peak_2148	intergenic	BraA01g021360.3C:A01:11687221-11690442:+:-5796	BraA01g021360.3C(BraA01g021360.3C)	NA	NA	XP_009147434.1 PREDICTED: BAHD acyltransferase At5g47980-like [Brassica rapa]
BraA01g021360.3C	Down	A01	11687630	11687759	130	11687645	15	2.94329	2.13658	1.59195	H2_peak_2149	BraA01g021360.3C:exon	BraA01g021360.3C:A01:11687221-11690442:+:473	BraA01g021360.3C(BraA01g021360.3C)	NA	NA	XP_009147434.1 PREDICTED: BAHD acyltransferase At5g47980-like [Brassica rapa]
BraA01g021360.3C	Down	A01	11689082	11689336	255	11689243	17	4.31346	2.59952	2.54318	H2_peak_2150	BraA01g021360.3C:exon	BraA01g021360.3C:A01:11687221-11690442:+:1987	BraA01g021360.3C(BraA01g021360.3C)	NA	NA	XP_009147434.1 PREDICTED: BAHD acyltransferase At5g47980-like [Brassica rapa]
BraA01g021370.3C	Up	A01	11689631	11690129	499	11689868	24	6.59966	2.99943	4.28537	H2_peak_2151	BraA01g021360.3C:exon	BraA01g021370.3C:A01:11690765-11691233:-:1353	BraA01g021370.3C(BraA01g021370.3C)	NA	NA	AAZ67599.1 80A08_14 [Brassica rapa subsp. pekinensis]
BraA01g021400.3C	Down	A01	11707016	11707140	125	11707068	16	4.5313	2.75872	2.64101	H2_peak_2154	BraA01g021400.3C:exon	BraA01g021400.3C:A01:11706976-11708940:+:101	BraA01g021400.3C(BraA01g021400.3C)	NA	NA	CDY22931.1 BnaA01g18690D [Brassica napus]
BraA01g021460.3C	Down	A01	11754394	11754616	223	11754554	19	6.25069	3.24555	3.96611	H2_peak_2165	BraA01g021460.3C:exon	BraA01g021460.3C:A01:11754551-11755437:-:932	BraA01g021460.3C(BraA01g021460.3C)	NA	NA	NA
BraA01g021460.3C	Down	A01	11755204	11755425	222	11755283	18	5.63715	3.07548	3.49109	H2_peak_2166	BraA01g021460.3C:intron	BraA01g021460.3C:A01:11754551-11755437:-:123	BraA01g021460.3C(BraA01g021460.3C)	NA	NA	NA
BraA01g021460.3C	Down	A01	11756527	11756746	220	11756582	18	5.65573	3.08327	3.49109	H2_peak_2167	BraA01g021460.3C:Promoter	BraA01g021460.3C:A01:11754551-11755437:-:-1199	BraA01g021460.3C(BraA01g021460.3C)	NA	NA	NA
BraA01g021500.3C	Up	A01	11769705	11769924	220	11769755	16	4.5313	2.75872	2.64101	H2_peak_2168	BraA01g021500.3C:exon	BraA01g021500.3C:A01:11769474-11772099:-:2285	BraA01g021500.3C(BraA01g021500.3C)	36;GO:0003674,molecular_function molecular_function;GO:0003824,molecular_function catalytic activity;GO:0004105,molecular_function choline-phosphate cytidylyltransferase activity;GO:0006629,biological_process lipid metabolic process;GO:0006644,biological_process phospholipid metabolic process;GO:0006650,biological_process glycerophospholipid metabolic process;GO:0006656,biological_process phospha…	PCYT1; choline-phosphate cytidylyltransferase [EC:2.7.7.15]; K00968	CDY22937.1 BnaA01g18750D [Brassica napus]
BraA01g021540.3C	Up	A01	11808699	11809019	321	11808919	18	5.65573	3.08327	3.49109	H2_peak_2175	intergenic	BraA01g021540.3C:A01:11817810-11818926:-:10067	BraA01g021540.3C(BraA01g021540.3C)	NA	NA	CDY22942.1 BnaA01g18800D [Brassica napus]
BraA01g021540.3C	Up	A01	11817615	11818122	508	11817822	22	5.81484	2.85614	3.63349	H2_peak_2176	BraA01g021540.3C:exon	BraA01g021540.3C:A01:11817810-11818926:-:1058	BraA01g021540.3C(BraA01g021540.3C)	NA	NA	CDY22942.1 BnaA01g18800D [Brassica napus]
BraA01g021540.3C	Up	A01	11818275	11818604	330	11818358	19	4.54896	2.57377	2.65546	H2_peak_2177	BraA01g021550.3C:Promoter;BraA01g021540.3C:exon	BraA01g021540.3C:A01:11817810-11818926:-:487	BraA01g021540.3C(BraA01g021540.3C)	NA	NA	CDY22942.1 BnaA01g18800D [Brassica napus]
BraA01g021590.3C	Up	A01	11852510	11852680	171	11852575	16	4.5313	2.75872	2.64101	H2_peak_2179	BraA01g021590.3C:Promoter	BraA01g021590.3C:A01:11851798-11852384:-:-210	BraA01g021590.3C(BraA01g021590.3C)	NA	RFA1, RPA1, rpa; replication factor A1; K07466	CDY50279.1 BnaAnng10430D [Brassica napus]
BraA01g021610.3C	Down	A01	11871866	11872132	267	11872034	18	5.65573	3.08327	3.49109	H2_peak_2182	intergenic	BraA01g021610.3C:A01:11863234-11865565:-:-6433	BraA01g021610.3C(BraA01g021610.3C)	NA	NA	CDY50277.1 BnaAnng10410D [Brassica napus]
BraA01g021720.3C	Up	A01	11937934	11938176	243	11938081	13	3.02588	2.27189	1.59195	H2_peak_2196	BraA01g021720.3C:exon	BraA01g021720.3C:A01:11934795-11938125:-:70	BraA01g021720.3C(BraA01g021720.3C)	73;GO:0003674,molecular_function molecular_function;GO:0005488,molecular_function binding;GO:0005515,molecular_function protein binding;GO:0005575,cellular_component cellular_component;GO:0005622,cellular_component intracellular;GO:0005623,cellular_component cell;GO:0005737,cellular_component cytoplasm;GO:0005739,cellular_component mitochondrion;GO:0006403,biological_process RNA localization;GO:0…	NA	XP_020880299.1 uncharacterized protein LOC9312043 [Arabidopsis lyrata subsp. lyrata]
BraA01g021720.3C	Up	A01	11938836	11938976	141	11938864	14	3.50179	2.43416	1.91218	H2_peak_2197	BraA01g021730.3C:Promoter;BraA01g021720.3C:Promoter	BraA01g021720.3C:A01:11934795-11938125:-:-780	BraA01g021720.3C(BraA01g021720.3C)	73;GO:0003674,molecular_function molecular_function;GO:0005488,molecular_function binding;GO:0005515,molecular_function protein binding;GO:0005575,cellular_component cellular_component;GO:0005622,cellular_component intracellular;GO:0005623,cellular_component cell;GO:0005737,cellular_component cytoplasm;GO:0005739,cellular_component mitochondrion;GO:0006403,biological_process RNA localization;GO:0…	NA	XP_020880299.1 uncharacterized protein LOC9312043 [Arabidopsis lyrata subsp. lyrata]
BraA01g021780.3C	Down	A01	11959337	11959474	138	11959403	15	4.00406	2.59644	2.2611	H2_peak_2204	intergenic	BraA01g021780.3C:A01:11962835-11963156:-:3751	BraA01g021780.3C(BraA01g021780.3C)	NA	NA	XP_009148100.1 PREDICTED: uncharacterized protein LOC103871584 [Brassica rapa]
BraA01g021840.3C	Down	A01	12026556	12026864	309	12026725	18	5.65573	3.08327	3.49109	H2_peak_2218	BraA01g021840.3C:exon	BraA01g021840.3C:A01:12024980-12030377:-:3667	BraA01g021840.3C(BraA01g021840.3C)	10;GO:0005575,cellular_component cellular_component;GO:0005622,cellular_component intracellular;GO:0005623,cellular_component cell;GO:0005634,cellular_component nucleus;GO:0043226,cellular_component organelle;GO:0043227,cellular_component membrane-bounded organelle;GO:0043229,cellular_component intracellular organelle;GO:0043231,cellular_component intracellular membrane-bounded organelle;GO:00444…	NA	XP_009148189.1 PREDICTED: protein NETWORKED 1B [Brassica rapa]
BraA01g021840.3C	Down	A01	12028762	12029184	423	12029009	17	5.08225	2.921	3.04533	H2_peak_2219	BraA01g021840.3C:exon	BraA01g021840.3C:A01:12024980-12030377:-:1404	BraA01g021840.3C(BraA01g021840.3C)	10;GO:0005575,cellular_component cellular_component;GO:0005622,cellular_component intracellular;GO:0005623,cellular_component cell;GO:0005634,cellular_component nucleus;GO:0043226,cellular_component organelle;GO:0043227,cellular_component membrane-bounded organelle;GO:0043229,cellular_component intracellular organelle;GO:0043231,cellular_component intracellular membrane-bounded organelle;GO:00444…	NA	XP_009148189.1 PREDICTED: protein NETWORKED 1B [Brassica rapa]
BraA01g021960.3C	Down	A01	12169694	12169807	114	12169779	14	3.50179	2.43416	1.91218	H2_peak_2259	BraA01g021960.3C:Promoter	BraA01g021960.3C:A01:12169155-12169728:-:-22	BraA01g021960.3C(BraA01g021960.3C)	21;GO:0007275,biological_process multicellular organism development;GO:0008150,biological_process biological_process;GO:0009653,biological_process anatomical structure morphogenesis;GO:0009791,biological_process post-embryonic development;GO:0009888,biological_process tissue development;GO:0009987,biological_process cellular process;GO:0010016,biological_process shoot system morphogenesis;GO:0010…	NA	CDY29758.1 BnaA01g19080D [Brassica napus]
BraA01g021960.3C	Down	A01	12174234	12174427	194	12174332	15	4.00406	2.59644	2.2611	H2_peak_2260	intergenic	BraA01g021960.3C:A01:12169155-12169728:-:-4602	BraA01g021960.3C(BraA01g021960.3C)	21;GO:0007275,biological_process multicellular organism development;GO:0008150,biological_process biological_process;GO:0009653,biological_process anatomical structure morphogenesis;GO:0009791,biological_process post-embryonic development;GO:0009888,biological_process tissue development;GO:0009987,biological_process cellular process;GO:0010016,biological_process shoot system morphogenesis;GO:0010…	NA	CDY29758.1 BnaA01g19080D [Brassica napus]
BraA01g021990.3C	Down	A01	12189292	12189436	145	12189347	15	4.00406	2.59644	2.2611	H2_peak_2265	BraA01g021990.3C:Promoter	BraA01g021990.3C:A01:12189765-12191130:+:-401	BraA01g021990.3C(BraA01g021990.3C)	36;GO:0000096,biological_process sulfur amino acid metabolic process;GO:0003674,molecular_function molecular_function;GO:0003824,molecular_function catalytic activity;GO:0005488,molecular_function binding;GO:0005506,molecular_function iron ion binding;GO:0006082,biological_process organic acid metabolic process;GO:0006520,biological_process cellular amino acid metabolic process;GO:0006555,biologi…	mtnD, mtnZ, ADI1; 1,2-dihydroxy-3-keto-5-methylthiopentene dioxygenase [EC:1.13.11.53 1.13.11.54]; K08967	XP_009148394.1 PREDICTED: 1,2-dihydroxy-3-keto-5-methylthiopentene dioxygenase 2 [Brassica rapa]
BraA01g022010.3C	Down	A01	12203026	12203382	357	12203057	18	3.07465	2.06943	1.63891	H2_peak_2268	BraA01g022010.3C:exon	BraA01g022010.3C:A01:12202210-12203944:+:993	BraA01g022010.3C(BraA01g022010.3C)	55;GO:0000103,biological_process sulfate assimilation;GO:0003674,molecular_function molecular_function;GO:0003824,molecular_function catalytic activity;GO:0004020,molecular_function adenylylsulfate kinase activity;GO:0004779,molecular_function sulfate adenylyltransferase activity;GO:0004781,molecular_function sulfate adenylyltransferase (ATP) activity;GO:0005575,cellular_component cellular_compon…	PAPSS; 3'-phosphoadenosine 5'-phosphosulfate synthase [EC:2.7.7.4 2.7.1.25]; K13811; sat, met3; sulfate adenylyltransferase [EC:2.7.7.4]; K00958	XP_009148417.1 PREDICTED: ATP-sulfurylase 3, chloroplastic [Brassica rapa]
BraA01g022020.3C	Down	A01	12214885	12215087	203	12214887	14	3.11286	2.25827	1.67143	H2_peak_2269	BraA01g022020.3C:exon	BraA01g022020.3C:A01:12212348-12215722:+:2637	BraA01g022020.3C(BraA01g022020.3C)	54;GO:0000272,biological_process polysaccharide catabolic process;GO:0001101,biological_process response to acid chemical;GO:0003674,molecular_function molecular_function;GO:0003824,molecular_function catalytic activity;GO:0004553,molecular_function hydrolase activity, hydrolyzing O-glycosyl compounds;GO:0004556,molecular_function alpha-amylase activity;GO:0005575,cellular_component cellular_comp…	AMY, amyA, malS; alpha-amylase [EC:3.2.1.1]; K01176	CDY29753.1 BnaA01g19130D [Brassica napus]
BraA01g022060.3C	Up	A01	12240455	12240584	130	12240497	15	4.00406	2.59644	2.2611	H2_peak_2270	intergenic	BraA01g022060.3C:A01:12247600-12248817:+:-7081	BraA01g022060.3C(BraA01g022060.3C)	NA	NA	XP_009148494.1 PREDICTED: uncharacterized protein LOC103871913 [Brassica rapa]
BraA01g022060.3C	Up	A01	12248490	12248757	268	12248544	19	6.25069	3.24555	3.96611	H2_peak_2271	BraA01g022060.3C:exon	BraA01g022060.3C:A01:12247600-12248817:+:1023	BraA01g022060.3C(BraA01g022060.3C)	NA	NA	XP_009148494.1 PREDICTED: uncharacterized protein LOC103871913 [Brassica rapa]
BraA01g022070.3C	Up	A01	12259056	12259180	125	12259100	14	3.11286	2.25827	1.67143	H2_peak_2272	BraA01g022070.3C:exon	BraA01g022070.3C:A01:12259008-12260700:-:1582	BraA01g022070.3C(BraA01g022070.3C)	70;GO:0001101,biological_process response to acid chemical;GO:0003674,molecular_function molecular_function;GO:0003676,molecular_function nucleic acid binding;GO:0003723,molecular_function RNA binding;GO:0003727,molecular_function single-stranded RNA binding;GO:0005488,molecular_function binding;GO:0005575,cellular_component cellular_component;GO:0005622,cellular_component intracellular;GO:000562…	NA	XP_013642600.1 transcription termination factor MTERF5, chloroplastic isoform X2 [Brassica napus]
BraA01g022140.3C	Down	A01	12336470	12336746	277	12336569	18	5.1169	2.86048	3.07393	H2_peak_2274	BraA01g022140.3C:exon	BraA01g022140.3C:A01:12336128-12336953:+:479	BraA01g022140.3C(BraA01g022140.3C)	48;GO:0003674,molecular_function molecular_function;GO:0003824,molecular_function catalytic activity;GO:0004672,molecular_function protein kinase activity;GO:0004674,molecular_function protein serine/threonine kinase activity;GO:0005575,cellular_component cellular_component;GO:0005622,cellular_component intracellular;GO:0005623,cellular_component cell;GO:0005634,cellular_component nucleus;GO:0005…	tatA; sec-independent protein translocase protein TatA; K03116	XP_018508896.1 PREDICTED: CBL-interacting serine/threonine-protein kinase 4 [Brassica rapa]
BraA01g022140.3C	Down	A01	12337420	12337883	464	12337592	25	4.84404	2.39104	2.92112	H2_peak_2275	intergenic	BraA01g022140.3C:A01:12336128-12336953:+:1523	BraA01g022140.3C(BraA01g022140.3C)	48;GO:0003674,molecular_function molecular_function;GO:0003824,molecular_function catalytic activity;GO:0004672,molecular_function protein kinase activity;GO:0004674,molecular_function protein serine/threonine kinase activity;GO:0005575,cellular_component cellular_component;GO:0005622,cellular_component intracellular;GO:0005623,cellular_component cell;GO:0005634,cellular_component nucleus;GO:0005…	tatA; sec-independent protein translocase protein TatA; K03116	XP_018508896.1 PREDICTED: CBL-interacting serine/threonine-protein kinase 4 [Brassica rapa]
BraA01g022140.3C	Down	A01	12338093	12338278	186	12338138	22	5.12972	2.61872	3.08606	H2_peak_2276	intergenic	BraA01g022140.3C:A01:12336128-12336953:+:2057	BraA01g022140.3C(BraA01g022140.3C)	48;GO:0003674,molecular_function molecular_function;GO:0003824,molecular_function catalytic activity;GO:0004672,molecular_function protein kinase activity;GO:0004674,molecular_function protein serine/threonine kinase activity;GO:0005575,cellular_component cellular_component;GO:0005622,cellular_component intracellular;GO:0005623,cellular_component cell;GO:0005634,cellular_component nucleus;GO:0005…	tatA; sec-independent protein translocase protein TatA; K03116	XP_018508896.1 PREDICTED: CBL-interacting serine/threonine-protein kinase 4 [Brassica rapa]
BraA01g022140.3C	Down	A01	12338486	12339342	857	12339057	36	15.3573	4.79175	12.2706	H2_peak_2277	intergenic	BraA01g022140.3C:A01:12336128-12336953:+:2785	BraA01g022140.3C(BraA01g022140.3C)	48;GO:0003674,molecular_function molecular_function;GO:0003824,molecular_function catalytic activity;GO:0004672,molecular_function protein kinase activity;GO:0004674,molecular_function protein serine/threonine kinase activity;GO:0005575,cellular_component cellular_component;GO:0005622,cellular_component intracellular;GO:0005623,cellular_component cell;GO:0005634,cellular_component nucleus;GO:0005…	tatA; sec-independent protein translocase protein TatA; K03116	XP_018508896.1 PREDICTED: CBL-interacting serine/threonine-protein kinase 4 [Brassica rapa]
BraA01g022150.3C	Down	A01	12339518	12339853	336	12339677	19	3.93638	2.34587	2.2611	H2_peak_2278	intergenic	BraA01g022150.3C:A01:12342294-12342798:+:-2609	BraA01g022150.3C(BraA01g022150.3C)	48;GO:0003674,molecular_function molecular_function;GO:0003824,molecular_function catalytic activity;GO:0004672,molecular_function protein kinase activity;GO:0004674,molecular_function protein serine/threonine kinase activity;GO:0005575,cellular_component cellular_component;GO:0005622,cellular_component intracellular;GO:0005623,cellular_component cell;GO:0005634,cellular_component nucleus;GO:0005…	tatA; sec-independent protein translocase protein TatA; K03116	RID79319.1 hypothetical protein BRARA_A02065 [Brassica rapa]
BraA01g022150.3C	Down	A01	12340060	12341185	1126	12340835	30	9.04392	3.37644	6.38506	H2_peak_2279	BraA01g022150.3C:Promoter	BraA01g022150.3C:A01:12342294-12342798:+:-1672	BraA01g022150.3C(BraA01g022150.3C)	48;GO:0003674,molecular_function molecular_function;GO:0003824,molecular_function catalytic activity;GO:0004672,molecular_function protein kinase activity;GO:0004674,molecular_function protein serine/threonine kinase activity;GO:0005575,cellular_component cellular_component;GO:0005622,cellular_component intracellular;GO:0005623,cellular_component cell;GO:0005634,cellular_component nucleus;GO:0005…	tatA; sec-independent protein translocase protein TatA; K03116	RID79319.1 hypothetical protein BRARA_A02065 [Brassica rapa]
BraA01g022150.3C	Down	A01	12341338	12341729	392	12341594	25	7.48155	3.22869	5.01775	H2_peak_2280	BraA01g022150.3C:Promoter	BraA01g022150.3C:A01:12342294-12342798:+:-761	BraA01g022150.3C(BraA01g022150.3C)	48;GO:0003674,molecular_function molecular_function;GO:0003824,molecular_function catalytic activity;GO:0004672,molecular_function protein kinase activity;GO:0004674,molecular_function protein serine/threonine kinase activity;GO:0005575,cellular_component cellular_component;GO:0005622,cellular_component intracellular;GO:0005623,cellular_component cell;GO:0005634,cellular_component nucleus;GO:0005…	tatA; sec-independent protein translocase protein TatA; K03116	RID79319.1 hypothetical protein BRARA_A02065 [Brassica rapa]
BraA01g022260.3C	Down	A01	12428926	12429103	178	12428954	14	3.50179	2.43416	1.91218	H2_peak_2308	BraA01g022260.3C:Promoter	BraA01g022260.3C:A01:12429188-12429527:+:-174	BraA01g022260.3C(BraA01g022260.3C)	NA	NA	XP_009123762.1 PREDICTED: uncharacterized protein LOC103848644 [Brassica rapa]
BraA01g022300.3C	Down	A01	12475664	12475783	120	12475776	13	3.02588	2.27189	1.59195	H2_peak_2314	BraA01g022300.3C:exon	BraA01g022300.3C:A01:12473711-12475933:+:2012	BraA01g022300.3C(BraA01g022300.3C)	NA	NA	XP_009148853.1 PREDICTED: uncharacterized protein LOC103872263 [Brassica rapa]
BraA01g022310.3C	Down	A01	12478654	12478967	314	12478859	22	8.15515	3.73239	5.58887	H2_peak_2315	BraA01g022310.3C:exon	BraA01g022310.3C:A01:12478654-12479002:+:156	BraA01g022310.3C(BraA01g022310.3C)	57;GO:0000003,biological_process reproduction;GO:0000902,biological_process cell morphogenesis;GO:0000904,biological_process cell morphogenesis involved in differentiation;GO:0003006,biological_process developmental process involved in reproduction;GO:0003674,molecular_function molecular_function;GO:0005215,molecular_function transporter activity;GO:0005319,molecular_function lipid transporter ac…	NA	CDY33268.1 BnaA01g19350D [Brassica napus]
BraA01g022330.3C	Down	A01	12492717	12493062	346	12492922	15	4.00406	2.59644	2.2611	H2_peak_2316	BraA01g022330.3C:Promoter	BraA01g022330.3C:A01:12494779-12497479:+:-1890	BraA01g022330.3C(BraA01g022330.3C)	104;GO:0000003,biological_process reproduction;GO:0001558,biological_process regulation of cell growth;GO:0003674,molecular_function molecular_function;GO:0003824,molecular_function catalytic activity;GO:0004672,molecular_function protein kinase activity;GO:0005575,cellular_component cellular_component;GO:0005618,cellular_component cell wall;GO:0005623,cellular_component cell;GO:0005886,cellular_…	NA	XP_009148931.1 PREDICTED: receptor-like protein kinase FERONIA [Brassica rapa]
BraA01g022350.3C	Up	A01	12501721	12501931	211	12501820	20	6.25165	3.16158	3.96611	H2_peak_2318	BraA01g022350.3C:exon;BraA01g022340.3C:Promoter	BraA01g022350.3C:A01:12501381-12502078:-:252	BraA01g022350.3C(BraA01g022350.3C)	NA	NA	XP_009148954.1 PREDICTED: uncharacterized protein LOC103872349 [Brassica rapa]
BraA01g022390.3C	Up	A01	12513289	12513468	180	12513439	15	4.00406	2.59644	2.2611	H2_peak_2325	BraA01g022390.3C:exon	BraA01g022390.3C:A01:12511510-12515481:-:2103	BraA01g022390.3C(BraA01g022390.3C)	113;GO:0000902,biological_process cell morphogenesis;GO:0000904,biological_process cell morphogenesis involved in differentiation;GO:0003674,molecular_function molecular_function;GO:0003824,molecular_function catalytic activity;GO:0005575,cellular_component cellular_component;GO:0005622,cellular_component intracellular;GO:0005623,cellular_component cell;GO:0005737,cellular_component cytoplasm;GO:…	SAC1, SACM1L; phosphatidylinositol 4-phosphatase [EC:3.1.3.-]; K21797	CDY33278.1 BnaA01g19450D [Brassica napus]
BraA01g022430.3C	Up	A01	12539233	12539435	203	12539368	16	4.5313	2.75872	2.64101	H2_peak_2327	intergenic	BraA01g022430.3C:A01:12534789-12536678:-:-2655	BraA01g022430.3C(BraA01g022430.3C)	34;GO:0000325,cellular_component plant-type vacuole;GO:0005575,cellular_component cellular_component;GO:0005622,cellular_component intracellular;GO:0005623,cellular_component cell;GO:0005737,cellular_component cytoplasm;GO:0005773,cellular_component vacuole;GO:0005774,cellular_component vacuolar membrane;GO:0006950,biological_process response to stress;GO:0006970,biological_process response to os…	NA	XP_009149040.1 PREDICTED: protein S-acyltransferase 10-like isoform X1 [Brassica rapa]
BraA01g022480.3C	Up	A01	12565096	12565311	216	12565167	16	4.5313	2.75872	2.64101	H2_peak_2333	BraA01g022470.3C:Promoter	BraA01g022480.3C:A01:12565291-12566124:-:921	BraA01g022480.3C(BraA01g022480.3C)	13;GO:0005575,cellular_component cellular_component;GO:0005622,cellular_component intracellular;GO:0005623,cellular_component cell;GO:0005737,cellular_component cytoplasm;GO:0009507,cellular_component chloroplast;GO:0009536,cellular_component plastid;GO:0043226,cellular_component organelle;GO:0043227,cellular_component membrane-bounded organelle;GO:0043229,cellular_component intracellular organel…	NA	RID79352.1 hypothetical protein BRARA_A02095 [Brassica rapa]
BraA01g022530.3C	Down	A01	12586817	12586931	115	12586833	14	3.50179	2.43416	1.91218	H2_peak_2338	BraA01g022530.3C:Promoter	BraA01g022530.3C:A01:12586888-12587971:+:-14	BraA01g022530.3C(BraA01g022530.3C)	57;GO:0000902,biological_process cell morphogenesis;GO:0003674,molecular_function molecular_function;GO:0003824,molecular_function catalytic activity;GO:0005575,cellular_component cellular_component;GO:0005622,cellular_component intracellular;GO:0005623,cellular_component cell;GO:0005737,cellular_component cytoplasm;GO:0005829,cellular_component cytosol;GO:0006139,biological_process nucleobase-co…	gmd, GMDS; GDPmannose 4,6-dehydratase [EC:4.2.1.47]; K01711	XP_009149246.1 PREDICTED: GDP-mannose 4,6 dehydratase 2-like [Brassica rapa]
BraA01g022530.3C	Down	A01	12587339	12587722	384	12587421	18	5.65573	3.08327	3.49109	H2_peak_2339	BraA01g022530.3C:exon	BraA01g022530.3C:A01:12586888-12587971:+:642	BraA01g022530.3C(BraA01g022530.3C)	57;GO:0000902,biological_process cell morphogenesis;GO:0003674,molecular_function molecular_function;GO:0003824,molecular_function catalytic activity;GO:0005575,cellular_component cellular_component;GO:0005622,cellular_component intracellular;GO:0005623,cellular_component cell;GO:0005737,cellular_component cytoplasm;GO:0005829,cellular_component cytosol;GO:0006139,biological_process nucleobase-co…	gmd, GMDS; GDPmannose 4,6-dehydratase [EC:4.2.1.47]; K01711	XP_009149246.1 PREDICTED: GDP-mannose 4,6 dehydratase 2-like [Brassica rapa]
BraA01g022630.3C	Up	A01	12664843	12664990	148	12664890	15	4.00406	2.59644	2.2611	H2_peak_2354	intergenic	BraA01g022630.3C:A01:12666277-12667833:-:2917	BraA01g022630.3C(BraA01g022630.3C)	76;GO:0000003,biological_process reproduction;GO:0003006,biological_process developmental process involved in reproduction;GO:0003674,molecular_function molecular_function;GO:0003676,molecular_function nucleic acid binding;GO:0003677,molecular_function DNA binding;GO:0005488,molecular_function binding;GO:0005515,molecular_function protein binding;GO:0005575,cellular_component cellular_component;G…	NA	XP_009149316.1 PREDICTED: protein SHI RELATED SEQUENCE 1-like [Brassica rapa]
BraA01g022630.3C	Up	A01	12666247	12666392	146	12666373	13	3.02588	2.27189	1.59195	H2_peak_2355	BraA01g022630.3C:exon	BraA01g022630.3C:A01:12666277-12667833:-:1514	BraA01g022630.3C(BraA01g022630.3C)	76;GO:0000003,biological_process reproduction;GO:0003006,biological_process developmental process involved in reproduction;GO:0003674,molecular_function molecular_function;GO:0003676,molecular_function nucleic acid binding;GO:0003677,molecular_function DNA binding;GO:0005488,molecular_function binding;GO:0005515,molecular_function protein binding;GO:0005575,cellular_component cellular_component;G…	NA	XP_009149316.1 PREDICTED: protein SHI RELATED SEQUENCE 1-like [Brassica rapa]
BraA01g022630.3C	Up	A01	12667346	12667850	505	12667549	21	7.50125	3.57011	5.01775	H2_peak_2356	BraA01g022630.3C:exon	BraA01g022630.3C:A01:12666277-12667833:-:235	BraA01g022630.3C(BraA01g022630.3C)	76;GO:0000003,biological_process reproduction;GO:0003006,biological_process developmental process involved in reproduction;GO:0003674,molecular_function molecular_function;GO:0003676,molecular_function nucleic acid binding;GO:0003677,molecular_function DNA binding;GO:0005488,molecular_function binding;GO:0005515,molecular_function protein binding;GO:0005575,cellular_component cellular_component;G…	NA	XP_009149316.1 PREDICTED: protein SHI RELATED SEQUENCE 1-like [Brassica rapa]
BraA01g022630.3C	Up	A01	12674393	12674834	442	12674533	17	5.08225	2.921	3.04533	H2_peak_2357	intergenic	BraA01g022630.3C:A01:12666277-12667833:-:-6780	BraA01g022630.3C(BraA01g022630.3C)	76;GO:0000003,biological_process reproduction;GO:0003006,biological_process developmental process involved in reproduction;GO:0003674,molecular_function molecular_function;GO:0003676,molecular_function nucleic acid binding;GO:0003677,molecular_function DNA binding;GO:0005488,molecular_function binding;GO:0005515,molecular_function protein binding;GO:0005575,cellular_component cellular_component;G…	NA	XP_009149316.1 PREDICTED: protein SHI RELATED SEQUENCE 1-like [Brassica rapa]
BraA01g022630.3C	Up	A01	12685098	12685576	479	12685514	18	5.42571	2.98736	3.3554	H2_peak_2358	intergenic	BraA01g022630.3C:A01:12666277-12667833:-:-17503	BraA01g022630.3C(BraA01g022630.3C)	76;GO:0000003,biological_process reproduction;GO:0003006,biological_process developmental process involved in reproduction;GO:0003674,molecular_function molecular_function;GO:0003676,molecular_function nucleic acid binding;GO:0003677,molecular_function DNA binding;GO:0005488,molecular_function binding;GO:0005515,molecular_function protein binding;GO:0005575,cellular_component cellular_component;G…	NA	XP_009149316.1 PREDICTED: protein SHI RELATED SEQUENCE 1-like [Brassica rapa]
BraA01g022660.3C	Up	A01	12709648	12709783	136	12709744	15	4.00406	2.59644	2.2611	H2_peak_2367	BraA01g022660.3C:Promoter	BraA01g022660.3C:A01:12709845-12711174:+:-130	BraA01g022660.3C(BraA01g022660.3C)	76;GO:0000226,biological_process microtubule cytoskeleton organization;GO:0000278,biological_process mitotic cell cycle;GO:0000280,biological_process nuclear division;GO:0000281,biological_process mitotic cytokinesis;GO:0000910,biological_process cytokinesis;GO:0000911,biological_process cytokinesis by cell plate formation;GO:0003674,molecular_function molecular_function;GO:0005488,molecular_func…	NA	RID79369.1 hypothetical protein BRARA_A02111 [Brassica rapa]
BraA01g022660.3C	Up	A01	12710456	12710596	141	12710497	15	4.00406	2.59644	2.2611	H2_peak_2368	BraA01g022660.3C:exon	BraA01g022660.3C:A01:12709845-12711174:+:680	BraA01g022660.3C(BraA01g022660.3C)	76;GO:0000226,biological_process microtubule cytoskeleton organization;GO:0000278,biological_process mitotic cell cycle;GO:0000280,biological_process nuclear division;GO:0000281,biological_process mitotic cytokinesis;GO:0000910,biological_process cytokinesis;GO:0000911,biological_process cytokinesis by cell plate formation;GO:0003674,molecular_function molecular_function;GO:0005488,molecular_func…	NA	RID79369.1 hypothetical protein BRARA_A02111 [Brassica rapa]
BraA01g022770.3C	Up	A01	12780149	12780683	535	12780530	19	6.25069	3.24555	3.96611	H2_peak_2389	intergenic	BraA01g022770.3C:A01:12784964-12787550:+:-4548	BraA01g022770.3C(BraA01g022770.3C)	24;GO:0003674,molecular_function molecular_function;GO:0003824,molecular_function catalytic activity;GO:0005575,cellular_component cellular_component;GO:0005622,cellular_component intracellular;GO:0005623,cellular_component cell;GO:0005737,cellular_component cytoplasm;GO:0005794,cellular_component Golgi apparatus;GO:0008150,biological_process biological_process;GO:0008374,molecular_function O-acy…	NA	CDY48162.1 BnaA06g16710D [Brassica napus]
BraA01g022770.3C	Up	A01	12781571	12781710	140	12781696	14	3.50179	2.43416	1.91218	H2_peak_2390	intergenic	BraA01g022770.3C:A01:12784964-12787550:+:-3324	BraA01g022770.3C(BraA01g022770.3C)	24;GO:0003674,molecular_function molecular_function;GO:0003824,molecular_function catalytic activity;GO:0005575,cellular_component cellular_component;GO:0005622,cellular_component intracellular;GO:0005623,cellular_component cell;GO:0005737,cellular_component cytoplasm;GO:0005794,cellular_component Golgi apparatus;GO:0008150,biological_process biological_process;GO:0008374,molecular_function O-acy…	NA	CDY48162.1 BnaA06g16710D [Brassica napus]
BraA01g022770.3C	Up	A01	12784059	12784572	514	12784509	17	5.08225	2.921	3.04533	H2_peak_2391	BraA01g022770.3C:Promoter	BraA01g022770.3C:A01:12784964-12787550:+:-649	BraA01g022770.3C(BraA01g022770.3C)	24;GO:0003674,molecular_function molecular_function;GO:0003824,molecular_function catalytic activity;GO:0005575,cellular_component cellular_component;GO:0005622,cellular_component intracellular;GO:0005623,cellular_component cell;GO:0005737,cellular_component cytoplasm;GO:0005794,cellular_component Golgi apparatus;GO:0008150,biological_process biological_process;GO:0008374,molecular_function O-acy…	NA	CDY48162.1 BnaA06g16710D [Brassica napus]
BraA01g022770.3C	Up	A01	12786939	12787094	156	12787029	15	4.00406	2.59644	2.2611	H2_peak_2392	BraA01g022770.3C:exon	BraA01g022770.3C:A01:12784964-12787550:+:2052	BraA01g022770.3C(BraA01g022770.3C)	24;GO:0003674,molecular_function molecular_function;GO:0003824,molecular_function catalytic activity;GO:0005575,cellular_component cellular_component;GO:0005622,cellular_component intracellular;GO:0005623,cellular_component cell;GO:0005737,cellular_component cytoplasm;GO:0005794,cellular_component Golgi apparatus;GO:0008150,biological_process biological_process;GO:0008374,molecular_function O-acy…	NA	CDY48162.1 BnaA06g16710D [Brassica napus]
BraA01g022770.3C	Up	A01	12787210	12787365	156	12787291	16	4.5313	2.75872	2.64101	H2_peak_2393	BraA01g022770.3C:intron	BraA01g022770.3C:A01:12784964-12787550:+:2323	BraA01g022770.3C(BraA01g022770.3C)	24;GO:0003674,molecular_function molecular_function;GO:0003824,molecular_function catalytic activity;GO:0005575,cellular_component cellular_component;GO:0005622,cellular_component intracellular;GO:0005623,cellular_component cell;GO:0005737,cellular_component cytoplasm;GO:0005794,cellular_component Golgi apparatus;GO:0008150,biological_process biological_process;GO:0008374,molecular_function O-acy…	NA	CDY48162.1 BnaA06g16710D [Brassica napus]
BraA01g022780.3C	Up	A01	12794466	12794628	163	12794509	17	5.08225	2.921	3.04533	H2_peak_2394	BraA01g022780.3C:exon	BraA01g022780.3C:A01:12793300-12794632:+:1246	BraA01g022780.3C(BraA01g022780.3C)	87;GO:0003674,molecular_function molecular_function;GO:0003676,molecular_function nucleic acid binding;GO:0003723,molecular_function RNA binding;GO:0003727,molecular_function single-stranded RNA binding;GO:0005488,molecular_function binding;GO:0005575,cellular_component cellular_component;GO:0005622,cellular_component intracellular;GO:0005623,cellular_component cell;GO:0005737,cellular_component …	psbO; photosystem II oxygen-evolving enhancer protein 1; K02716	XP_009149414.1 PREDICTED: oxygen-evolving enhancer protein 1-2, chloroplastic [Brassica rapa]
BraA01g022780.3C	Up	A01	12796283	12796857	575	12796811	15	3.57791	2.40882	1.98092	H2_peak_2395	intergenic	BraA01g022780.3C:A01:12793300-12794632:+:3269	BraA01g022780.3C(BraA01g022780.3C)	87;GO:0003674,molecular_function molecular_function;GO:0003676,molecular_function nucleic acid binding;GO:0003723,molecular_function RNA binding;GO:0003727,molecular_function single-stranded RNA binding;GO:0005488,molecular_function binding;GO:0005575,cellular_component cellular_component;GO:0005622,cellular_component intracellular;GO:0005623,cellular_component cell;GO:0005737,cellular_component …	psbO; photosystem II oxygen-evolving enhancer protein 1; K02716	XP_009149414.1 PREDICTED: oxygen-evolving enhancer protein 1-2, chloroplastic [Brassica rapa]
BraA01g022980.3C	Down	A01	13005160	13005626	467	13005469	22	8.15515	3.73239	5.58887	H2_peak_2449	intergenic	BraA01g022980.3C:A01:13000620-13003317:+:4772	BraA01g022980.3C(BraA01g022980.3C)	NA	NA	XP_009101992.1 PREDICTED: uncharacterized protein LOC103828141 isoform X1 [Brassica rapa]
BraA01g023030.3C	Up	A01	13046279	13046604	326	13046297	14	3.50179	2.43416	1.91218	H2_peak_2453	BraA01g023030.3C:exon	BraA01g023030.3C:A01:13045929-13046475:+:512	BraA01g023030.3C(BraA01g023030.3C)	NA	NA	RID79393.1 hypothetical protein BRARA_A02134 [Brassica rapa]
BraA01g023040.3C	Down	A01	13049386	13049563	178	13049442	14	3.50179	2.43416	1.91218	H2_peak_2454	BraA01g023040.3C:exon	BraA01g023040.3C:A01:13049279-13051015:-:1541	BraA01g023040.3C(BraA01g023040.3C)	22;GO:0003674,molecular_function molecular_function;GO:0003824,molecular_function catalytic activity;GO:0006950,biological_process response to stress;GO:0006952,biological_process defense response;GO:0008150,biological_process biological_process;GO:0008152,biological_process metabolic process;GO:0008168,molecular_function methyltransferase activity;GO:0008169,molecular_function C-methyltransferas…	NA	XP_013646929.1 salicylate/benzoate carboxyl methyltransferase-like [Brassica napus]
BraA01g023040.3C	Down	A01	13050144	13050405	262	13050146	14	3.50179	2.43416	1.91218	H2_peak_2455	BraA01g023040.3C:exon	BraA01g023040.3C:A01:13049279-13051015:-:741	BraA01g023040.3C(BraA01g023040.3C)	22;GO:0003674,molecular_function molecular_function;GO:0003824,molecular_function catalytic activity;GO:0006950,biological_process response to stress;GO:0006952,biological_process defense response;GO:0008150,biological_process biological_process;GO:0008152,biological_process metabolic process;GO:0008168,molecular_function methyltransferase activity;GO:0008169,molecular_function C-methyltransferas…	NA	XP_013646929.1 salicylate/benzoate carboxyl methyltransferase-like [Brassica napus]
BraA01g023050.3C	Down	A01	13059541	13059821	281	13059660	20	6.6041	3.30182	4.28537	H2_peak_2456	BraA01g023050.3C:Promoter	BraA01g023050.3C:A01:13056029-13059216:-:-464	BraA01g023050.3C(BraA01g023050.3C)	NA	NA	XP_009101852.1 PREDICTED: uncharacterized protein LOC103828023 isoform X1 [Brassica rapa]
BraA01g023070.3C	Down	A01	13062659	13062894	236	13062751	26	5.07488	2.42021	3.04533	H2_peak_2460	BraA01g023070.3C:exon;BraA01g023060.3C:Promoter	BraA01g023070.3C:A01:13061920-13063701:-:925	BraA01g023070.3C(BraA01g023070.3C)	NA	NA	AID60157.1 hypothetical protein GSBNAPT00096239001 [Brassica napus]
BraA01g023070.3C	Down	A01	13064285	13064832	548	13064664	19	6.25069	3.24555	3.96611	H2_peak_2461	BraA01g023080.3C:intron;BraA01g023070.3C:Promoter	BraA01g023070.3C:A01:13061920-13063701:-:-857	BraA01g023070.3C(BraA01g023070.3C)	NA	NA	AID60157.1 hypothetical protein GSBNAPT00096239001 [Brassica napus]
BraA01g023070.3C	Down	A01	13065917	13066040	124	13066010	14	3.50179	2.43416	1.91218	H2_peak_2462	BraA01g023080.3C:intron	BraA01g023070.3C:A01:13061920-13063701:-:-2277	BraA01g023070.3C(BraA01g023070.3C)	NA	NA	AID60157.1 hypothetical protein GSBNAPT00096239001 [Brassica napus]
BraA01g023100.3C	Up	A01	13078439	13078802	364	13078580	18	3.6358	2.27956	2.03264	H2_peak_2467	intergenic	BraA01g023100.3C:A01:13082249-13096401:+:-3629	BraA01g023100.3C(BraA01g023100.3C)	NA	NA	XP_009101795.1 PREDICTED: uncharacterized protein LOC103827977 isoform X1 [Brassica rapa]
BraA01g023100.3C	Up	A01	13080383	13080660	278	13080524	19	6.25069	3.24555	3.96611	H2_peak_2468	BraA01g023100.3C:Promoter	BraA01g023100.3C:A01:13082249-13096401:+:-1728	BraA01g023100.3C(BraA01g023100.3C)	NA	NA	XP_009101795.1 PREDICTED: uncharacterized protein LOC103827977 isoform X1 [Brassica rapa]
BraA01g023100.3C	Up	A01	13081603	13081754	152	13081707	14	3.50179	2.43416	1.91218	H2_peak_2469	BraA01g023100.3C:Promoter	BraA01g023100.3C:A01:13082249-13096401:+:-571	BraA01g023100.3C(BraA01g023100.3C)	NA	NA	XP_009101795.1 PREDICTED: uncharacterized protein LOC103827977 isoform X1 [Brassica rapa]
BraA01g023100.3C	Up	A01	13084912	13085029	118	13085003	14	3.50179	2.43416	1.91218	H2_peak_2470	BraA01g023100.3C:exon	BraA01g023100.3C:A01:13082249-13096401:+:2721	BraA01g023100.3C(BraA01g023100.3C)	NA	NA	XP_009101795.1 PREDICTED: uncharacterized protein LOC103827977 isoform X1 [Brassica rapa]
BraA01g023100.3C	Up	A01	13089850	13090134	285	13089985	14	3.50179	2.43416	1.91218	H2_peak_2471	BraA01g023100.3C:intron	BraA01g023100.3C:A01:13082249-13096401:+:7742	BraA01g023100.3C(BraA01g023100.3C)	NA	NA	XP_009101795.1 PREDICTED: uncharacterized protein LOC103827977 isoform X1 [Brassica rapa]
BraA01g023210.3C	Up	A01	13196267	13196813	547	13196757	17	4.58111	2.70993	2.67704	H2_peak_2510	BraA01g023210.3C:exon	BraA01g023210.3C:A01:13194710-13197321:-:781	BraA01g023210.3C(BraA01g023210.3C)	6;GO:0005575,cellular_component cellular_component;GO:0005623,cellular_component cell;GO:0005886,cellular_component plasma membrane;GO:0016020,cellular_component membrane;GO:0044464,cellular_component cell part;GO:0071944,cellular_component cell periphery	NA	XP_009101706.1 PREDICTED: probable inactive receptor kinase At5g67200 [Brassica rapa]
BraA01g023210.3C	Up	A01	13197171	13197339	169	13197191	15	3.82176	2.51567	2.20299	H2_peak_2511	BraA01g023210.3C:exon	BraA01g023210.3C:A01:13194710-13197321:-:66	BraA01g023210.3C(BraA01g023210.3C)	6;GO:0005575,cellular_component cellular_component;GO:0005623,cellular_component cell;GO:0005886,cellular_component plasma membrane;GO:0016020,cellular_component membrane;GO:0044464,cellular_component cell part;GO:0071944,cellular_component cell periphery	NA	XP_009101706.1 PREDICTED: probable inactive receptor kinase At5g67200 [Brassica rapa]
BraA01g023220.3C	Up	A01	13208118	13208305	188	13208247	17	5.08225	2.921	3.04533	H2_peak_2512	intergenic	BraA01g023220.3C:A01:13214532-13216457:-:8246	BraA01g023220.3C(BraA01g023220.3C)	NA	E1.14.11.61; feruloyl-CoA 6-hydroxylase [EC:1.14.11.61]; K06892	XP_009101685.1 PREDICTED: feruloyl CoA ortho-hydroxylase 2-like [Brassica rapa]
BraA01g023220.3C	Up	A01	13209864	13210006	143	13209876	14	3.50179	2.43416	1.91218	H2_peak_2513	intergenic	BraA01g023220.3C:A01:13214532-13216457:-:6522	BraA01g023220.3C(BraA01g023220.3C)	NA	E1.14.11.61; feruloyl-CoA 6-hydroxylase [EC:1.14.11.61]; K06892	XP_009101685.1 PREDICTED: feruloyl CoA ortho-hydroxylase 2-like [Brassica rapa]
BraA01g023220.3C	Up	A01	13213658	13213862	205	13213746	17	5.08225	2.921	3.04533	H2_peak_2514	intergenic	BraA01g023220.3C:A01:13214532-13216457:-:2697	BraA01g023220.3C(BraA01g023220.3C)	NA	E1.14.11.61; feruloyl-CoA 6-hydroxylase [EC:1.14.11.61]; K06892	XP_009101685.1 PREDICTED: feruloyl CoA ortho-hydroxylase 2-like [Brassica rapa]
BraA01g023220.3C	Up	A01	13214416	13214633	218	13214508	17	5.08225	2.921	3.04533	H2_peak_2515	intergenic	BraA01g023220.3C:A01:13214532-13216457:-:1933	BraA01g023220.3C(BraA01g023220.3C)	NA	E1.14.11.61; feruloyl-CoA 6-hydroxylase [EC:1.14.11.61]; K06892	XP_009101685.1 PREDICTED: feruloyl CoA ortho-hydroxylase 2-like [Brassica rapa]
BraA01g023220.3C	Up	A01	13214808	13214973	166	13214837	15	3.35126	2.31068	1.8901	H2_peak_2516	BraA01g023220.3C:exon	BraA01g023220.3C:A01:13214532-13216457:-:1567	BraA01g023220.3C(BraA01g023220.3C)	NA	E1.14.11.61; feruloyl-CoA 6-hydroxylase [EC:1.14.11.61]; K06892	XP_009101685.1 PREDICTED: feruloyl CoA ortho-hydroxylase 2-like [Brassica rapa]
BraA01g023220.3C	Up	A01	13216003	13216168	166	13216144	15	3.82176	2.51567	2.20299	H2_peak_2517	BraA01g023220.3C:exon	BraA01g023220.3C:A01:13214532-13216457:-:372	BraA01g023220.3C(BraA01g023220.3C)	NA	E1.14.11.61; feruloyl-CoA 6-hydroxylase [EC:1.14.11.61]; K06892	XP_009101685.1 PREDICTED: feruloyl CoA ortho-hydroxylase 2-like [Brassica rapa]
BraA01g023220.3C	Up	A01	13219035	13219349	315	13219247	16	4.5313	2.75872	2.64101	H2_peak_2518	intergenic	BraA01g023220.3C:A01:13214532-13216457:-:-2734	BraA01g023220.3C(BraA01g023220.3C)	NA	E1.14.11.61; feruloyl-CoA 6-hydroxylase [EC:1.14.11.61]; K06892	XP_009101685.1 PREDICTED: feruloyl CoA ortho-hydroxylase 2-like [Brassica rapa]
BraA01g023320.3C	Down	A01	13283357	13283483	127	13283467	14	3.50179	2.43416	1.91218	H2_peak_2527	BraA01g023320.3C:Promoter	BraA01g023320.3C:A01:13284637-13286314:+:-1217	BraA01g023320.3C(BraA01g023320.3C)	26;GO:0005575,cellular_component cellular_component;GO:0005622,cellular_component intracellular;GO:0005623,cellular_component cell;GO:0005737,cellular_component cytoplasm;GO:0005739,cellular_component mitochondrion;GO:0005740,cellular_component mitochondrial envelope;GO:0005741,cellular_component mitochondrial outer membrane;GO:0016020,cellular_component membrane;GO:0019867,cellular_component out…	NA	XP_009101578.1 PREDICTED: uncharacterized protein LOC103827779 [Brassica rapa]
BraA01g023400.3C	Up	A01	13319436	13319690	255	13319471	15	4.00406	2.59644	2.2611	H2_peak_2531	BraA01g023400.3C:intron	BraA01g023400.3C:A01:13319418-13320621:-:1058	BraA01g023400.3C(BraA01g023400.3C)	114;GO:0000228,cellular_component nuclear chromosome;GO:0000723,biological_process telomere maintenance;GO:0000781,cellular_component chromosome, telomeric region;GO:0000784,cellular_component nuclear chromosome, telomeric region;GO:0000785,cellular_component chromatin;GO:0001101,biological_process response to acid chemical;GO:0003674,molecular_function molecular_function;GO:0003676,molecular_fun…	NA	XP_009101486.1 PREDICTED: telomere repeat-binding factor 3 [Brassica rapa]
BraA01g023440.3C	Down	A01	13350416	13350776	361	13350645	21	7.50125	3.57011	5.01775	H2_peak_2532	BraA01g023440.3C:exon	BraA01g023440.3C:A01:13350313-13351645:+:282	BraA01g023440.3C(BraA01g023440.3C)	46;GO:0003674,molecular_function molecular_function;GO:0003824,molecular_function catalytic activity;GO:0004842,molecular_function ubiquitin-protein transferase activity;GO:0006464,biological_process cellular protein modification process;GO:0006807,biological_process nitrogen compound metabolic process;GO:0006950,biological_process response to stress;GO:0006970,biological_process response to osmo…	NA	XP_009101448.1 PREDICTED: U-box domain-containing protein 30 [Brassica rapa]
BraA01g023450.3C	Down	A01	13354881	13355007	127	13354927	16	4.5313	2.75872	2.64101	H2_peak_2533	intergenic	BraA01g023450.3C:A01:13357495-13359044:+:-2551	BraA01g023450.3C(BraA01g023450.3C)	NA	NA	XP_009101436.1 PREDICTED: uncharacterized protein LOC103827655 [Brassica rapa]
BraA01g023520.3C	Down	A01	13422040	13422757	718	13422629	17	5.08225	2.921	3.04533	H2_peak_2548	BraA01g023510.3C:Promoter;BraA01g023520.3C:exon	BraA01g023520.3C:A01:13422132-13422972:+:266	BraA01g023520.3C(BraA01g023520.3C)	NA	NA	XP_009101260.1 PREDICTED: inactive LRR receptor-like serine/threonine-protein kinase BIR2 [Brassica rapa]
BraA01g023530.3C	Down	A01	13426018	13426447	430	13426165	18	4.82862	2.74393	2.90648	H2_peak_2549	BraA01g023530.3C:exon	BraA01g023530.3C:A01:13425590-13426756:+:642	BraA01g023530.3C(BraA01g023530.3C)	108;GO:0000271,biological_process polysaccharide biosynthetic process;GO:0005575,cellular_component cellular_component;GO:0005622,cellular_component intracellular;GO:0005623,cellular_component cell;GO:0005737,cellular_component cytoplasm;GO:0005768,cellular_component endosome;GO:0005773,cellular_component vacuole;GO:0005774,cellular_component vacuolar membrane;GO:0005794,cellular_component Golgi …	NA	XP_009101240.1 PREDICTED: uncharacterized protein At3g49720-like isoform X2 [Brassica rapa]
BraA01g023530.3C	Down	A01	13429192	13429389	198	13429311	17	5.08225	2.921	3.04533	H2_peak_2550	intergenic	BraA01g023530.3C:A01:13425590-13426756:+:3700	BraA01g023530.3C(BraA01g023530.3C)	108;GO:0000271,biological_process polysaccharide biosynthetic process;GO:0005575,cellular_component cellular_component;GO:0005622,cellular_component intracellular;GO:0005623,cellular_component cell;GO:0005737,cellular_component cytoplasm;GO:0005768,cellular_component endosome;GO:0005773,cellular_component vacuole;GO:0005774,cellular_component vacuolar membrane;GO:0005794,cellular_component Golgi …	NA	XP_009101240.1 PREDICTED: uncharacterized protein At3g49720-like isoform X2 [Brassica rapa]
BraA01g023560.3C	Down	A01	13447324	13447556	233	13447428	16	4.5313	2.75872	2.64101	H2_peak_2555	intergenic	BraA01g023560.3C:A01:13447438-13451097:-:3657	BraA01g023560.3C(BraA01g023560.3C)	15;GO:0006950,biological_process response to stress;GO:0007154,biological_process cell communication;GO:0008150,biological_process biological_process;GO:0009267,biological_process cellular response to starvation;GO:0009605,biological_process response to external stimulus;GO:0009987,biological_process cellular process;GO:0009991,biological_process response to extracellular stimulus;GO:0031667,biol…	NA	XP_009152196.1 PREDICTED: probable 2-oxoglutarate-dependent dioxygenase At3g49630 [Brassica rapa]
BraA01g023560.3C	Down	A01	13451890	13452092	203	13452021	17	5.08225	2.921	3.04533	H2_peak_2556	BraA01g023560.3C:Promoter	BraA01g023560.3C:A01:13447438-13451097:-:-893	BraA01g023560.3C(BraA01g023560.3C)	15;GO:0006950,biological_process response to stress;GO:0007154,biological_process cell communication;GO:0008150,biological_process biological_process;GO:0009267,biological_process cellular response to starvation;GO:0009605,biological_process response to external stimulus;GO:0009987,biological_process cellular process;GO:0009991,biological_process response to extracellular stimulus;GO:0031667,biol…	NA	XP_009152196.1 PREDICTED: probable 2-oxoglutarate-dependent dioxygenase At3g49630 [Brassica rapa]
BraA01g023560.3C	Down	A01	13452473	13452602	130	13452558	14	3.50179	2.43416	1.91218	H2_peak_2557	BraA01g023560.3C:Promoter	BraA01g023560.3C:A01:13447438-13451097:-:-1440	BraA01g023560.3C(BraA01g023560.3C)	15;GO:0006950,biological_process response to stress;GO:0007154,biological_process cell communication;GO:0008150,biological_process biological_process;GO:0009267,biological_process cellular response to starvation;GO:0009605,biological_process response to external stimulus;GO:0009987,biological_process cellular process;GO:0009991,biological_process response to extracellular stimulus;GO:0031667,biol…	NA	XP_009152196.1 PREDICTED: probable 2-oxoglutarate-dependent dioxygenase At3g49630 [Brassica rapa]
BraA01g023560.3C	Down	A01	13453083	13453260	178	13453196	15	4.00406	2.59644	2.2611	H2_peak_2558	intergenic	BraA01g023560.3C:A01:13447438-13451097:-:-2074	BraA01g023560.3C(BraA01g023560.3C)	15;GO:0006950,biological_process response to stress;GO:0007154,biological_process cell communication;GO:0008150,biological_process biological_process;GO:0009267,biological_process cellular response to starvation;GO:0009605,biological_process response to external stimulus;GO:0009987,biological_process cellular process;GO:0009991,biological_process response to extracellular stimulus;GO:0031667,biol…	NA	XP_009152196.1 PREDICTED: probable 2-oxoglutarate-dependent dioxygenase At3g49630 [Brassica rapa]
BraA01g023560.3C	Down	A01	13454039	13454236	198	13454125	14	3.50179	2.43416	1.91218	H2_peak_2559	intergenic	BraA01g023560.3C:A01:13447438-13451097:-:-3040	BraA01g023560.3C(BraA01g023560.3C)	15;GO:0006950,biological_process response to stress;GO:0007154,biological_process cell communication;GO:0008150,biological_process biological_process;GO:0009267,biological_process cellular response to starvation;GO:0009605,biological_process response to external stimulus;GO:0009987,biological_process cellular process;GO:0009991,biological_process response to extracellular stimulus;GO:0031667,biol…	NA	XP_009152196.1 PREDICTED: probable 2-oxoglutarate-dependent dioxygenase At3g49630 [Brassica rapa]
BraA01g023560.3C	Down	A01	13455757	13455969	213	13455873	15	4.00406	2.59644	2.2611	H2_peak_2560	intergenic	BraA01g023560.3C:A01:13447438-13451097:-:-4765	BraA01g023560.3C(BraA01g023560.3C)	15;GO:0006950,biological_process response to stress;GO:0007154,biological_process cell communication;GO:0008150,biological_process biological_process;GO:0009267,biological_process cellular response to starvation;GO:0009605,biological_process response to external stimulus;GO:0009987,biological_process cellular process;GO:0009991,biological_process response to extracellular stimulus;GO:0031667,biol…	NA	XP_009152196.1 PREDICTED: probable 2-oxoglutarate-dependent dioxygenase At3g49630 [Brassica rapa]
BraA01g023630.3C	Up	A01	13505673	13505935	263	13505860	18	5.65573	3.08327	3.49109	H2_peak_2573	intergenic	BraA01g023630.3C:A01:13507679-13508015:-:2211	BraA01g023630.3C(BraA01g023630.3C)	NA	CNGC; cyclic nucleotide gated channel, plant; K05391	XP_013654008.1 probable cyclic nucleotide-gated ion channel 20, chloroplastic [Brassica napus]
BraA01g023630.3C	Up	A01	13510748	13510901	154	13510799	13	3.02588	2.27189	1.59195	H2_peak_2574	intergenic	BraA01g023630.3C:A01:13507679-13508015:-:-2809	BraA01g023630.3C(BraA01g023630.3C)	NA	CNGC; cyclic nucleotide gated channel, plant; K05391	XP_013654008.1 probable cyclic nucleotide-gated ion channel 20, chloroplastic [Brassica napus]
BraA01g023630.3C	Up	A01	13511268	13511429	162	13511398	15	4.00406	2.59644	2.2611	H2_peak_2575	intergenic	BraA01g023630.3C:A01:13507679-13508015:-:-3333	BraA01g023630.3C(BraA01g023630.3C)	NA	CNGC; cyclic nucleotide gated channel, plant; K05391	XP_013654008.1 probable cyclic nucleotide-gated ion channel 20, chloroplastic [Brassica napus]
BraA01g023630.3C	Up	A01	13511687	13511805	119	13511693	14	3.50179	2.43416	1.91218	H2_peak_2576	intergenic	BraA01g023630.3C:A01:13507679-13508015:-:-3730	BraA01g023630.3C(BraA01g023630.3C)	NA	CNGC; cyclic nucleotide gated channel, plant; K05391	XP_013654008.1 probable cyclic nucleotide-gated ion channel 20, chloroplastic [Brassica napus]
BraA01g023630.3C	Up	A01	13512700	13512937	238	13512846	15	3.14019	2.22023	1.69558	H2_peak_2577	intergenic	BraA01g023630.3C:A01:13507679-13508015:-:-4803	BraA01g023630.3C(BraA01g023630.3C)	NA	CNGC; cyclic nucleotide gated channel, plant; K05391	XP_013654008.1 probable cyclic nucleotide-gated ion channel 20, chloroplastic [Brassica napus]
BraA01g023670.3C	Up	A01	13563568	13564131	564	13563763	22	7.86093	3.61627	5.34675	H2_peak_2588	BraA01g023670.3C:exon	BraA01g023670.3C:A01:13563748-13568649:+:101	BraA01g023670.3C(BraA01g023670.3C)	NA	NA	XP_009152072.1 PREDICTED: uncharacterized protein LOC103875310 isoform X1 [Brassica rapa]
BraA01g023760.3C	Up	A01	13665828	13666282	455	13666049	20	5.32243	2.80427	3.26485	H2_peak_2606	BraA01g023760.3C:exon	BraA01g023760.3C:A01:13665227-13666910:+:827	BraA01g023760.3C(BraA01g023760.3C)	55;GO:0003674,molecular_function molecular_function;GO:0005096,molecular_function GTPase activator activity;GO:0005488,molecular_function binding;GO:0005515,molecular_function protein binding;GO:0005575,cellular_component cellular_component;GO:0005622,cellular_component intracellular;GO:0005623,cellular_component cell;GO:0006810,biological_process transport;GO:0006886,biological_process intracell…	RPB5, POLR2E; DNA-directed RNA polymerases I, II, and III subunit RPABC1; K03013	XP_009151958.1 PREDICTED: GTPase-activating protein GYP7 [Brassica rapa]
BraA01g023800.3C	Down	A01	13701115	13701348	234	13701204	17	4.86819	2.83013	2.93831	H2_peak_2615	BraA01g023800.3C:exon	BraA01g023800.3C:A01:13700573-13704381:-:3150	BraA01g023800.3C(BraA01g023800.3C)	28;GO:0003674,molecular_function molecular_function;GO:0003824,molecular_function catalytic activity;GO:0004857,molecular_function enzyme inhibitor activity;GO:0005575,cellular_component cellular_component;GO:0005618,cellular_component cell wall;GO:0005623,cellular_component cell;GO:0005886,cellular_component plasma membrane;GO:0008150,biological_process biological_process;GO:0009505,cellular_com…	E3.1.1.11; pectinesterase [EC:3.1.1.11]; K01051	XP_009151913.1 PREDICTED: probable pectinesterase/pectinesterase inhibitor 34 [Brassica rapa]
BraA01g023800.3C	Down	A01	13701490	13701697	208	13701625	17	5.08225	2.921	3.04533	H2_peak_2616	BraA01g023800.3C:intron	BraA01g023800.3C:A01:13700573-13704381:-:2788	BraA01g023800.3C(BraA01g023800.3C)	28;GO:0003674,molecular_function molecular_function;GO:0003824,molecular_function catalytic activity;GO:0004857,molecular_function enzyme inhibitor activity;GO:0005575,cellular_component cellular_component;GO:0005618,cellular_component cell wall;GO:0005623,cellular_component cell;GO:0005886,cellular_component plasma membrane;GO:0008150,biological_process biological_process;GO:0009505,cellular_com…	E3.1.1.11; pectinesterase [EC:3.1.1.11]; K01051	XP_009151913.1 PREDICTED: probable pectinesterase/pectinesterase inhibitor 34 [Brassica rapa]
BraA01g023800.3C	Down	A01	13703556	13703738	183	13703602	14	3.50179	2.43416	1.91218	H2_peak_2617	BraA01g023800.3C:exon	BraA01g023800.3C:A01:13700573-13704381:-:734	BraA01g023800.3C(BraA01g023800.3C)	28;GO:0003674,molecular_function molecular_function;GO:0003824,molecular_function catalytic activity;GO:0004857,molecular_function enzyme inhibitor activity;GO:0005575,cellular_component cellular_component;GO:0005618,cellular_component cell wall;GO:0005623,cellular_component cell;GO:0005886,cellular_component plasma membrane;GO:0008150,biological_process biological_process;GO:0009505,cellular_com…	E3.1.1.11; pectinesterase [EC:3.1.1.11]; K01051	XP_009151913.1 PREDICTED: probable pectinesterase/pectinesterase inhibitor 34 [Brassica rapa]
BraA01g023800.3C	Down	A01	13704094	13704387	294	13704158	16	3.3747	2.27012	1.9115	H2_peak_2618	BraA01g023800.3C:exon	BraA01g023800.3C:A01:13700573-13704381:-:141	BraA01g023800.3C(BraA01g023800.3C)	28;GO:0003674,molecular_function molecular_function;GO:0003824,molecular_function catalytic activity;GO:0004857,molecular_function enzyme inhibitor activity;GO:0005575,cellular_component cellular_component;GO:0005618,cellular_component cell wall;GO:0005623,cellular_component cell;GO:0005886,cellular_component plasma membrane;GO:0008150,biological_process biological_process;GO:0009505,cellular_com…	E3.1.1.11; pectinesterase [EC:3.1.1.11]; K01051	XP_009151913.1 PREDICTED: probable pectinesterase/pectinesterase inhibitor 34 [Brassica rapa]
BraA01g023800.3C	Down	A01	13706260	13706402	143	13706300	17	5.08225	2.921	3.04533	H2_peak_2619	BraA01g023800.3C:Promoter	BraA01g023800.3C:A01:13700573-13704381:-:-1949	BraA01g023800.3C(BraA01g023800.3C)	28;GO:0003674,molecular_function molecular_function;GO:0003824,molecular_function catalytic activity;GO:0004857,molecular_function enzyme inhibitor activity;GO:0005575,cellular_component cellular_component;GO:0005618,cellular_component cell wall;GO:0005623,cellular_component cell;GO:0005886,cellular_component plasma membrane;GO:0008150,biological_process biological_process;GO:0009505,cellular_com…	E3.1.1.11; pectinesterase [EC:3.1.1.11]; K01051	XP_009151913.1 PREDICTED: probable pectinesterase/pectinesterase inhibitor 34 [Brassica rapa]
BraA01g023880.3C	Up	A01	13765178	13765610	433	13765418	20	6.86616	3.40783	4.47784	H2_peak_2628	BraA01g023880.3C:exon	BraA01g023880.3C:A01:13763900-13768717:+:1493	BraA01g023880.3C(BraA01g023880.3C)	38;GO:0003674,molecular_function molecular_function;GO:0003676,molecular_function nucleic acid binding;GO:0003723,molecular_function RNA binding;GO:0003824,molecular_function catalytic activity;GO:0004518,molecular_function nuclease activity;GO:0004519,molecular_function endonuclease activity;GO:0005488,molecular_function binding;GO:0005575,cellular_component cellular_component;GO:0005622,cellula…	NA	XP_009151820.1 PREDICTED: putative pentatricopeptide repeat-containing protein At3g49142 [Brassica rapa]
BraA01g024000.3C	Up	A01	13866317	13866597	281	13866409	16	4.5313	2.75872	2.64101	H2_peak_2633	BraA01g024000.3C:exon	BraA01g024000.3C:A01:13863450-13867470:-:1013	BraA01g024000.3C(BraA01g024000.3C)	29;GO:0003674,molecular_function molecular_function;GO:0003824,molecular_function catalytic activity;GO:0004518,molecular_function nuclease activity;GO:0004519,molecular_function endonuclease activity;GO:0004520,molecular_function endodeoxyribonuclease activity;GO:0004536,molecular_function deoxyribonuclease activity;GO:0006139,biological_process nucleobase-containing compound metabolic process;G…	NA	XP_018510775.1 PREDICTED: flap endonuclease GEN-like 2 isoform X1 [Brassica rapa]
BraA01g024000.3C	Up	A01	13870286	13870535	250	13870392	18	5.65573	3.08327	3.49109	H2_peak_2634	intergenic	BraA01g024000.3C:A01:13863450-13867470:-:-2940	BraA01g024000.3C(BraA01g024000.3C)	29;GO:0003674,molecular_function molecular_function;GO:0003824,molecular_function catalytic activity;GO:0004518,molecular_function nuclease activity;GO:0004519,molecular_function endonuclease activity;GO:0004520,molecular_function endodeoxyribonuclease activity;GO:0004536,molecular_function deoxyribonuclease activity;GO:0006139,biological_process nucleobase-containing compound metabolic process;G…	NA	XP_018510775.1 PREDICTED: flap endonuclease GEN-like 2 isoform X1 [Brassica rapa]
BraA01g024160.3C	Down	A01	13998555	13998860	306	13998645	20	4.79171	2.60778	2.87768	H2_peak_2672	BraA01g024160.3C:Promoter	BraA01g024160.3C:A01:13999926-14004702:+:-1219	BraA01g024160.3C(BraA01g024160.3C)	46;GO:0003674,molecular_function molecular_function;GO:0003824,molecular_function catalytic activity;GO:0003993,molecular_function acid phosphatase activity;GO:0004620,molecular_function phospholipase activity;GO:0004629,molecular_function phospholipase C activity;GO:0006629,biological_process lipid metabolic process;GO:0006644,biological_process phospholipid metabolic process;GO:0006793,biologic…	plc; phospholipase C [EC:3.1.4.3]; K01114	RID79579.1 hypothetical protein BRARA_A02306 [Brassica rapa]
BraA01g024160.3C	Down	A01	14002347	14002669	323	14002384	14	3.50179	2.43416	1.91218	H2_peak_2673	BraA01g024160.3C:exon	BraA01g024160.3C:A01:13999926-14004702:+:2581	BraA01g024160.3C(BraA01g024160.3C)	46;GO:0003674,molecular_function molecular_function;GO:0003824,molecular_function catalytic activity;GO:0003993,molecular_function acid phosphatase activity;GO:0004620,molecular_function phospholipase activity;GO:0004629,molecular_function phospholipase C activity;GO:0006629,biological_process lipid metabolic process;GO:0006644,biological_process phospholipid metabolic process;GO:0006793,biologic…	plc; phospholipase C [EC:3.1.4.3]; K01114	RID79579.1 hypothetical protein BRARA_A02306 [Brassica rapa]
BraA01g024160.3C	Down	A01	14004266	14004617	352	14004492	18	5.65573	3.08327	3.49109	H2_peak_2674	BraA01g024160.3C:exon	BraA01g024160.3C:A01:13999926-14004702:+:4515	BraA01g024160.3C(BraA01g024160.3C)	46;GO:0003674,molecular_function molecular_function;GO:0003824,molecular_function catalytic activity;GO:0003993,molecular_function acid phosphatase activity;GO:0004620,molecular_function phospholipase activity;GO:0004629,molecular_function phospholipase C activity;GO:0006629,biological_process lipid metabolic process;GO:0006644,biological_process phospholipid metabolic process;GO:0006793,biologic…	plc; phospholipase C [EC:3.1.4.3]; K01114	RID79579.1 hypothetical protein BRARA_A02306 [Brassica rapa]
BraA01g024160.3C	Down	A01	14007680	14007844	165	14007832	14	3.50179	2.43416	1.91218	H2_peak_2675	intergenic	BraA01g024160.3C:A01:13999926-14004702:+:7835	BraA01g024160.3C(BraA01g024160.3C)	46;GO:0003674,molecular_function molecular_function;GO:0003824,molecular_function catalytic activity;GO:0003993,molecular_function acid phosphatase activity;GO:0004620,molecular_function phospholipase activity;GO:0004629,molecular_function phospholipase C activity;GO:0006629,biological_process lipid metabolic process;GO:0006644,biological_process phospholipid metabolic process;GO:0006793,biologic…	plc; phospholipase C [EC:3.1.4.3]; K01114	RID79579.1 hypothetical protein BRARA_A02306 [Brassica rapa]
BraA01g024160.3C	Down	A01	14008498	14008655	158	14008633	15	4.00406	2.59644	2.2611	H2_peak_2676	intergenic	BraA01g024160.3C:A01:13999926-14004702:+:8650	BraA01g024160.3C(BraA01g024160.3C)	46;GO:0003674,molecular_function molecular_function;GO:0003824,molecular_function catalytic activity;GO:0003993,molecular_function acid phosphatase activity;GO:0004620,molecular_function phospholipase activity;GO:0004629,molecular_function phospholipase C activity;GO:0006629,biological_process lipid metabolic process;GO:0006644,biological_process phospholipid metabolic process;GO:0006793,biologic…	plc; phospholipase C [EC:3.1.4.3]; K01114	RID79579.1 hypothetical protein BRARA_A02306 [Brassica rapa]
BraA01g024190.3C	Up	A01	14043553	14043778	226	14043593	16	4.5313	2.75872	2.64101	H2_peak_2684	intergenic	BraA01g024190.3C:A01:14045840-14046829:+:-2175	BraA01g024190.3C(BraA01g024190.3C)	NA	NA	NA
BraA01g024190.3C	Up	A01	14045546	14045706	161	14045650	17	5.08225	2.921	3.04533	H2_peak_2685	BraA01g024190.3C:Promoter	BraA01g024190.3C:A01:14045840-14046829:+:-214	BraA01g024190.3C(BraA01g024190.3C)	NA	NA	NA
BraA01g024190.3C	Up	A01	14046648	14046908	261	14046771	17	5.08225	2.921	3.04533	H2_peak_2686	BraA01g024190.3C:exon	BraA01g024190.3C:A01:14045840-14046829:+:937	BraA01g024190.3C(BraA01g024190.3C)	NA	NA	NA
BraA01g024190.3C	Up	A01	14047915	14048321	407	14048031	19	6.25069	3.24555	3.96611	H2_peak_2687	intergenic	BraA01g024190.3C:A01:14045840-14046829:+:2277	BraA01g024190.3C(BraA01g024190.3C)	NA	NA	NA
BraA01g024190.3C	Up	A01	14050631	14050770	140	14050713	13	2.87503	2.20121	1.57462	H2_peak_2688	intergenic	BraA01g024190.3C:A01:14045840-14046829:+:4860	BraA01g024190.3C(BraA01g024190.3C)	NA	NA	NA
BraA01g024270.3C	Down	A01	14130331	14130551	221	14130459	15	3.14019	2.22023	1.69558	H2_peak_2713	BraA01g024270.3C:exon	BraA01g024270.3C:A01:14129673-14131882:-:1441	BraA01g024270.3C(BraA01g024270.3C)	33;GO:0001932,biological_process regulation of protein phosphorylation;GO:0003674,molecular_function molecular_function;GO:0005575,cellular_component cellular_component;GO:0005618,cellular_component cell wall;GO:0005623,cellular_component cell;GO:0008150,biological_process biological_process;GO:0009505,cellular_component plant-type cell wall;GO:0019207,molecular_function kinase regulator activity…	NA	XP_009151403.1 PREDICTED: SNF1-related protein kinase regulatory subunit gamma-1-like [Brassica rapa]
BraA01g024270.3C	Down	A01	14130843	14131008	166	14130901	16	4.5313	2.75872	2.64101	H2_peak_2714	BraA01g024270.3C:intron	BraA01g024270.3C:A01:14129673-14131882:-:957	BraA01g024270.3C(BraA01g024270.3C)	33;GO:0001932,biological_process regulation of protein phosphorylation;GO:0003674,molecular_function molecular_function;GO:0005575,cellular_component cellular_component;GO:0005618,cellular_component cell wall;GO:0005623,cellular_component cell;GO:0008150,biological_process biological_process;GO:0009505,cellular_component plant-type cell wall;GO:0019207,molecular_function kinase regulator activity…	NA	XP_009151403.1 PREDICTED: SNF1-related protein kinase regulatory subunit gamma-1-like [Brassica rapa]
BraA01g024270.3C	Down	A01	14132088	14132251	164	14132213	16	4.5313	2.75872	2.64101	H2_peak_2715	BraA01g024270.3C:Promoter	BraA01g024270.3C:A01:14129673-14131882:-:-287	BraA01g024270.3C(BraA01g024270.3C)	33;GO:0001932,biological_process regulation of protein phosphorylation;GO:0003674,molecular_function molecular_function;GO:0005575,cellular_component cellular_component;GO:0005618,cellular_component cell wall;GO:0005623,cellular_component cell;GO:0008150,biological_process biological_process;GO:0009505,cellular_component plant-type cell wall;GO:0019207,molecular_function kinase regulator activity…	NA	XP_009151403.1 PREDICTED: SNF1-related protein kinase regulatory subunit gamma-1-like [Brassica rapa]
BraA01g024270.3C	Down	A01	14133589	14133880	292	14133832	18	5.65573	3.08327	3.49109	H2_peak_2716	BraA01g024270.3C:Promoter	BraA01g024270.3C:A01:14129673-14131882:-:-1852	BraA01g024270.3C(BraA01g024270.3C)	33;GO:0001932,biological_process regulation of protein phosphorylation;GO:0003674,molecular_function molecular_function;GO:0005575,cellular_component cellular_component;GO:0005618,cellular_component cell wall;GO:0005623,cellular_component cell;GO:0008150,biological_process biological_process;GO:0009505,cellular_component plant-type cell wall;GO:0019207,molecular_function kinase regulator activity…	NA	XP_009151403.1 PREDICTED: SNF1-related protein kinase regulatory subunit gamma-1-like [Brassica rapa]
BraA01g024270.3C	Down	A01	14134537	14134839	303	14134710	16	4.5313	2.75872	2.64101	H2_peak_2717	intergenic	BraA01g024270.3C:A01:14129673-14131882:-:-2805	BraA01g024270.3C(BraA01g024270.3C)	33;GO:0001932,biological_process regulation of protein phosphorylation;GO:0003674,molecular_function molecular_function;GO:0005575,cellular_component cellular_component;GO:0005618,cellular_component cell wall;GO:0005623,cellular_component cell;GO:0008150,biological_process biological_process;GO:0009505,cellular_component plant-type cell wall;GO:0019207,molecular_function kinase regulator activity…	NA	XP_009151403.1 PREDICTED: SNF1-related protein kinase regulatory subunit gamma-1-like [Brassica rapa]
BraA01g024270.3C	Down	A01	14135398	14135590	193	14135424	14	3.50179	2.43416	1.91218	H2_peak_2718	intergenic	BraA01g024270.3C:A01:14129673-14131882:-:-3611	BraA01g024270.3C(BraA01g024270.3C)	33;GO:0001932,biological_process regulation of protein phosphorylation;GO:0003674,molecular_function molecular_function;GO:0005575,cellular_component cellular_component;GO:0005618,cellular_component cell wall;GO:0005623,cellular_component cell;GO:0008150,biological_process biological_process;GO:0009505,cellular_component plant-type cell wall;GO:0019207,molecular_function kinase regulator activity…	NA	XP_009151403.1 PREDICTED: SNF1-related protein kinase regulatory subunit gamma-1-like [Brassica rapa]
BraA01g024270.3C	Down	A01	14136556	14136685	130	14136634	15	2.94329	2.13658	1.59195	H2_peak_2719	intergenic	BraA01g024270.3C:A01:14129673-14131882:-:-4738	BraA01g024270.3C(BraA01g024270.3C)	33;GO:0001932,biological_process regulation of protein phosphorylation;GO:0003674,molecular_function molecular_function;GO:0005575,cellular_component cellular_component;GO:0005618,cellular_component cell wall;GO:0005623,cellular_component cell;GO:0008150,biological_process biological_process;GO:0009505,cellular_component plant-type cell wall;GO:0019207,molecular_function kinase regulator activity…	NA	XP_009151403.1 PREDICTED: SNF1-related protein kinase regulatory subunit gamma-1-like [Brassica rapa]
BraA01g024360.3C	Up	A01	14226277	14226434	158	14226362	16	2.80674	2.03961	1.51389	H2_peak_2733	intergenic	BraA01g024360.3C:A01:14231059-14232486:-:6131	BraA01g024360.3C(BraA01g024360.3C)	14;GO:0003674,molecular_function molecular_function;GO:0003824,molecular_function catalytic activity;GO:0004497,molecular_function monooxygenase activity;GO:0005575,cellular_component cellular_component;GO:0008150,biological_process biological_process;GO:0008152,biological_process metabolic process;GO:0009058,biological_process biosynthetic process;GO:0016020,cellular_component membrane;GO:001649…	CYP1A1; cytochrome P450 family 1 subfamily A polypeptide 1 [EC:1.14.14.1]; K07408; CYP2J; cytochrome P450 family 2 subfamily J [EC:1.14.14.1 1.14.14.73 1.14.14.74 1.14.14.75]; K07418; CYP71A13; indoleacetaldoxime dehydratase [EC:4.99.1.6]; K11868	XP_009151311.1 PREDICTED: cytochrome P450 71A23-like [Brassica rapa]
BraA01g024360.3C	Up	A01	14231225	14231787	563	14231426	20	6.86616	3.40783	4.47784	H2_peak_2734	BraA01g024360.3C:exon	BraA01g024360.3C:A01:14231059-14232486:-:980	BraA01g024360.3C(BraA01g024360.3C)	14;GO:0003674,molecular_function molecular_function;GO:0003824,molecular_function catalytic activity;GO:0004497,molecular_function monooxygenase activity;GO:0005575,cellular_component cellular_component;GO:0008150,biological_process biological_process;GO:0008152,biological_process metabolic process;GO:0009058,biological_process biosynthetic process;GO:0016020,cellular_component membrane;GO:001649…	CYP1A1; cytochrome P450 family 1 subfamily A polypeptide 1 [EC:1.14.14.1]; K07408; CYP2J; cytochrome P450 family 2 subfamily J [EC:1.14.14.1 1.14.14.73 1.14.14.74 1.14.14.75]; K07418; CYP71A13; indoleacetaldoxime dehydratase [EC:4.99.1.6]; K11868	XP_009151311.1 PREDICTED: cytochrome P450 71A23-like [Brassica rapa]
BraA01g024360.3C	Up	A01	14231990	14232185	196	14232090	14	3.50179	2.43416	1.91218	H2_peak_2735	BraA01g024360.3C:exon	BraA01g024360.3C:A01:14231059-14232486:-:399	BraA01g024360.3C(BraA01g024360.3C)	14;GO:0003674,molecular_function molecular_function;GO:0003824,molecular_function catalytic activity;GO:0004497,molecular_function monooxygenase activity;GO:0005575,cellular_component cellular_component;GO:0008150,biological_process biological_process;GO:0008152,biological_process metabolic process;GO:0009058,biological_process biosynthetic process;GO:0016020,cellular_component membrane;GO:001649…	CYP1A1; cytochrome P450 family 1 subfamily A polypeptide 1 [EC:1.14.14.1]; K07408; CYP2J; cytochrome P450 family 2 subfamily J [EC:1.14.14.1 1.14.14.73 1.14.14.74 1.14.14.75]; K07418; CYP71A13; indoleacetaldoxime dehydratase [EC:4.99.1.6]; K11868	XP_009151311.1 PREDICTED: cytochrome P450 71A23-like [Brassica rapa]
BraA01g024360.3C	Up	A01	14232364	14232538	175	14232420	16	4.33316	2.6729	2.55497	H2_peak_2736	BraA01g024360.3C:exon	BraA01g024360.3C:A01:14231059-14232486:-:35	BraA01g024360.3C(BraA01g024360.3C)	14;GO:0003674,molecular_function molecular_function;GO:0003824,molecular_function catalytic activity;GO:0004497,molecular_function monooxygenase activity;GO:0005575,cellular_component cellular_component;GO:0008150,biological_process biological_process;GO:0008152,biological_process metabolic process;GO:0009058,biological_process biosynthetic process;GO:0016020,cellular_component membrane;GO:001649…	CYP1A1; cytochrome P450 family 1 subfamily A polypeptide 1 [EC:1.14.14.1]; K07408; CYP2J; cytochrome P450 family 2 subfamily J [EC:1.14.14.1 1.14.14.73 1.14.14.74 1.14.14.75]; K07418; CYP71A13; indoleacetaldoxime dehydratase [EC:4.99.1.6]; K11868	XP_009151311.1 PREDICTED: cytochrome P450 71A23-like [Brassica rapa]
BraA01g024370.3C	Up	A01	14236177	14236306	130	14236287	15	4.00406	2.59644	2.2611	H2_peak_2737	intergenic	BraA01g024370.3C:A01:14239575-14242149:+:-3334	BraA01g024370.3C(BraA01g024370.3C)	NA	NA	XP_022573298.1 uncharacterized protein LOC106443712 [Brassica napus]
BraA01g024420.3C	Up	A01	14254702	14254852	151	14254766	16	3.59012	2.35899	1.99023	H2_peak_2738	BraA01g024420.3C:Promoter	BraA01g024420.3C:A01:14254843-14257028:+:-66	BraA01g024420.3C(BraA01g024420.3C)	NA	NA	XP_009151299.1 PREDICTED: BTB/POZ domain-containing protein SETH6 [Brassica rapa]
BraA01g024420.3C	Up	A01	14263353	14263566	214	14263508	17	5.08225	2.921	3.04533	H2_peak_2739	intergenic	BraA01g024420.3C:A01:14254843-14257028:+:8616	BraA01g024420.3C(BraA01g024420.3C)	NA	NA	XP_009151299.1 PREDICTED: BTB/POZ domain-containing protein SETH6 [Brassica rapa]
BraA01g024530.3C	Up	A01	14360825	14361086	262	14360932	17	3.60995	2.31639	2.00812	H2_peak_2741	BraA01g024530.3C:exon	BraA01g024530.3C:A01:14360556-14362921:+:399	BraA01g024530.3C(BraA01g024530.3C)	21;GO:0005575,cellular_component cellular_component;GO:0005622,cellular_component intracellular;GO:0005623,cellular_component cell;GO:0005737,cellular_component cytoplasm;GO:0005794,cellular_component Golgi apparatus;GO:0008150,biological_process biological_process;GO:0009987,biological_process cellular process;GO:0012505,cellular_component endomembrane system;GO:0030154,biological_process cell d…	NA	XP_009150931.1 PREDICTED: uncharacterized protein LOC103874260 isoform X2 [Brassica rapa]
BraA01g024800.3C	Up	A01	14528238	14528449	212	14528382	14	3.50179	2.43416	1.91218	H2_peak_2788	BraA01g024800.3C:exon	BraA01g024800.3C:A01:14526514-14528579:+:1829	BraA01g024800.3C(BraA01g024800.3C)	59;GO:0003674,molecular_function molecular_function;GO:0003824,molecular_function catalytic activity;GO:0004842,molecular_function ubiquitin-protein transferase activity;GO:0006464,biological_process cellular protein modification process;GO:0006508,biological_process proteolysis;GO:0006511,biological_process ubiquitin-dependent protein catabolic process;GO:0006807,biological_process nitrogen comp…	NA	XP_009150779.1 PREDICTED: E3 ubiquitin-protein ligase SIS3 [Brassica rapa]
BraA01g024840.3C	Up	A01	14580280	14580718	439	14580515	15	4.00406	2.59644	2.2611	H2_peak_2792	intergenic	BraA01g024840.3C:A01:14578741-14579902:+:1757	BraA01g024840.3C(BraA01g024840.3C)	44;GO:0001671,molecular_function ATPase activator activity;GO:0003674,molecular_function molecular_function;GO:0005488,molecular_function binding;GO:0005515,molecular_function protein binding;GO:0005575,cellular_component cellular_component;GO:0005622,cellular_component intracellular;GO:0005623,cellular_component cell;GO:0005634,cellular_component nucleus;GO:0005654,cellular_component nucleoplasm…	NA	XP_009150726.1 PREDICTED: dnaJ homolog subfamily B member 1-like [Brassica rapa]
BraA01g024850.3C	Up	A01	14585994	14586158	165	14586091	15	4.00406	2.59644	2.2611	H2_peak_2793	BraA01g024850.3C:exon	BraA01g024850.3C:A01:14585967-14587183:-:1107	BraA01g024850.3C(BraA01g024850.3C)	130;GO:0003674,molecular_function molecular_function;GO:0003824,molecular_function catalytic activity;GO:0003906,molecular_function DNA-(apurinic or apyrimidinic site) endonuclease activity;GO:0005575,cellular_component cellular_component;GO:0005622,cellular_component intracellular;GO:0005623,cellular_component cell;GO:0005634,cellular_component nucleus;GO:0006139,biological_process nucleobase-co…	NTH; endonuclease III [EC:4.2.99.18]; K10773	XP_009150717.1 PREDICTED: putative DNA glycosylase At3g47830 [Brassica rapa]
BraA01g024980.3C	Down	A01	14675121	14675352	232	14675166	14	3.50179	2.43416	1.91218	H2_peak_2806	intergenic	BraA01g024980.3C:A01:14677469-14681684:-:6448	BraA01g024980.3C(BraA01g024980.3C)	20;GO:0003674,molecular_function molecular_function;GO:0003824,molecular_function catalytic activity;GO:0004857,molecular_function enzyme inhibitor activity;GO:0005575,cellular_component cellular_component;GO:0005623,cellular_component cell;GO:0008150,biological_process biological_process;GO:0016787,molecular_function hydrolase activity;GO:0016788,molecular_function hydrolase activity, acting on …	E3.1.1.11; pectinesterase [EC:3.1.1.11]; K01051	XP_009150639.1 PREDICTED: probable pectinesterase/pectinesterase inhibitor 33 [Brassica rapa]
BraA01g024980.3C	Down	A01	14675904	14676092	189	14676029	17	5.08225	2.921	3.04533	H2_peak_2807	intergenic	BraA01g024980.3C:A01:14677469-14681684:-:5686	BraA01g024980.3C(BraA01g024980.3C)	20;GO:0003674,molecular_function molecular_function;GO:0003824,molecular_function catalytic activity;GO:0004857,molecular_function enzyme inhibitor activity;GO:0005575,cellular_component cellular_component;GO:0005623,cellular_component cell;GO:0008150,biological_process biological_process;GO:0016787,molecular_function hydrolase activity;GO:0016788,molecular_function hydrolase activity, acting on …	E3.1.1.11; pectinesterase [EC:3.1.1.11]; K01051	XP_009150639.1 PREDICTED: probable pectinesterase/pectinesterase inhibitor 33 [Brassica rapa]
BraA01g024980.3C	Down	A01	14676944	14677243	300	14677143	18	5.65573	3.08327	3.49109	H2_peak_2808	intergenic	BraA01g024980.3C:A01:14677469-14681684:-:4591	BraA01g024980.3C(BraA01g024980.3C)	20;GO:0003674,molecular_function molecular_function;GO:0003824,molecular_function catalytic activity;GO:0004857,molecular_function enzyme inhibitor activity;GO:0005575,cellular_component cellular_component;GO:0005623,cellular_component cell;GO:0008150,biological_process biological_process;GO:0016787,molecular_function hydrolase activity;GO:0016788,molecular_function hydrolase activity, acting on …	E3.1.1.11; pectinesterase [EC:3.1.1.11]; K01051	XP_009150639.1 PREDICTED: probable pectinesterase/pectinesterase inhibitor 33 [Brassica rapa]
BraA01g024980.3C	Down	A01	14677518	14678135	618	14677743	27	11.6821	4.54377	8.79642	H2_peak_2809	BraA01g024980.3C:exon	BraA01g024980.3C:A01:14677469-14681684:-:3858	BraA01g024980.3C(BraA01g024980.3C)	20;GO:0003674,molecular_function molecular_function;GO:0003824,molecular_function catalytic activity;GO:0004857,molecular_function enzyme inhibitor activity;GO:0005575,cellular_component cellular_component;GO:0005623,cellular_component cell;GO:0008150,biological_process biological_process;GO:0016787,molecular_function hydrolase activity;GO:0016788,molecular_function hydrolase activity, acting on …	E3.1.1.11; pectinesterase [EC:3.1.1.11]; K01051	XP_009150639.1 PREDICTED: probable pectinesterase/pectinesterase inhibitor 33 [Brassica rapa]
BraA01g024980.3C	Down	A01	14680912	14681677	766	14681297	24	9.51639	4.05694	6.8049	H2_peak_2810	BraA01g024980.3C:exon	BraA01g024980.3C:A01:14677469-14681684:-:390	BraA01g024980.3C(BraA01g024980.3C)	20;GO:0003674,molecular_function molecular_function;GO:0003824,molecular_function catalytic activity;GO:0004857,molecular_function enzyme inhibitor activity;GO:0005575,cellular_component cellular_component;GO:0005623,cellular_component cell;GO:0008150,biological_process biological_process;GO:0016787,molecular_function hydrolase activity;GO:0016788,molecular_function hydrolase activity, acting on …	E3.1.1.11; pectinesterase [EC:3.1.1.11]; K01051	XP_009150639.1 PREDICTED: probable pectinesterase/pectinesterase inhibitor 33 [Brassica rapa]
BraA01g025010.3C	Up	A01	14737811	14738035	225	14737921	19	6.25069	3.24555	3.96611	H2_peak_2814	intergenic	BraA01g025010.3C:A01:14744223-14746884:+:-6300	BraA01g025010.3C(BraA01g025010.3C)	38;GO:0000272,biological_process polysaccharide catabolic process;GO:0000323,cellular_component lytic vacuole;GO:0003674,molecular_function molecular_function;GO:0003824,molecular_function catalytic activity;GO:0004553,molecular_function hydrolase activity, hydrolyzing O-glycosyl compounds;GO:0005575,cellular_component cellular_component;GO:0005622,cellular_component intracellular;GO:0005623,cell…	bglX; beta-glucosidase [EC:3.2.1.21]; K05349	RID79727.1 hypothetical protein BRARA_A02441 [Brassica rapa]
BraA01g025010.3C	Up	A01	14744888	14745067	180	14744961	18	5.65573	3.08327	3.49109	H2_peak_2815	BraA01g025010.3C:exon	BraA01g025010.3C:A01:14744223-14746884:+:754	BraA01g025010.3C(BraA01g025010.3C)	38;GO:0000272,biological_process polysaccharide catabolic process;GO:0000323,cellular_component lytic vacuole;GO:0003674,molecular_function molecular_function;GO:0003824,molecular_function catalytic activity;GO:0004553,molecular_function hydrolase activity, hydrolyzing O-glycosyl compounds;GO:0005575,cellular_component cellular_component;GO:0005622,cellular_component intracellular;GO:0005623,cell…	bglX; beta-glucosidase [EC:3.2.1.21]; K05349	RID79727.1 hypothetical protein BRARA_A02441 [Brassica rapa]
BraA01g025010.3C	Up	A01	14748364	14748522	159	14748441	15	4.00406	2.59644	2.2611	H2_peak_2816	intergenic	BraA01g025010.3C:A01:14744223-14746884:+:4219	BraA01g025010.3C(BraA01g025010.3C)	38;GO:0000272,biological_process polysaccharide catabolic process;GO:0000323,cellular_component lytic vacuole;GO:0003674,molecular_function molecular_function;GO:0003824,molecular_function catalytic activity;GO:0004553,molecular_function hydrolase activity, hydrolyzing O-glycosyl compounds;GO:0005575,cellular_component cellular_component;GO:0005622,cellular_component intracellular;GO:0005623,cell…	bglX; beta-glucosidase [EC:3.2.1.21]; K05349	RID79727.1 hypothetical protein BRARA_A02441 [Brassica rapa]
BraA01g025080.3C	Up	A01	14832477	14832854	378	14832623	17	5.08225	2.921	3.04533	H2_peak_2843	BraA01g025080.3C:exon	BraA01g025080.3C:A01:14832498-14834551:-:1886	BraA01g025080.3C(BraA01g025080.3C)	47;GO:0000229,cellular_component cytoplasmic chromosome;GO:0005575,cellular_component cellular_component;GO:0005622,cellular_component intracellular;GO:0005623,cellular_component cell;GO:0005694,cellular_component chromosome;GO:0005737,cellular_component cytoplasm;GO:0007623,biological_process circadian rhythm;GO:0008150,biological_process biological_process;GO:0009295,cellular_component nucleoid…	NA	XP_009150492.1 PREDICTED: protein plastid transcriptionally active 16, chloroplastic [Brassica rapa]
BraA01g025080.3C	Up	A01	14833769	14834011	243	14833911	19	6.25069	3.24555	3.96611	H2_peak_2844	BraA01g025080.3C:exon	BraA01g025080.3C:A01:14832498-14834551:-:661	BraA01g025080.3C(BraA01g025080.3C)	47;GO:0000229,cellular_component cytoplasmic chromosome;GO:0005575,cellular_component cellular_component;GO:0005622,cellular_component intracellular;GO:0005623,cellular_component cell;GO:0005694,cellular_component chromosome;GO:0005737,cellular_component cytoplasm;GO:0007623,biological_process circadian rhythm;GO:0008150,biological_process biological_process;GO:0009295,cellular_component nucleoid…	NA	XP_009150492.1 PREDICTED: protein plastid transcriptionally active 16, chloroplastic [Brassica rapa]
BraA01g025120.3C	Up	A01	14859142	14859447	306	14859399	17	5.08225	2.921	3.04533	H2_peak_2847	BraA01g025120.3C:exon	BraA01g025120.3C:A01:14856971-14859865:+:2323	BraA01g025120.3C(BraA01g025120.3C)	97;GO:0005575,cellular_component cellular_component;GO:0005622,cellular_component intracellular;GO:0005623,cellular_component cell;GO:0005737,cellular_component cytoplasm;GO:0005773,cellular_component vacuole;GO:0005774,cellular_component vacuolar membrane;GO:0006605,biological_process protein targeting;GO:0006810,biological_process transport;GO:0006886,biological_process intracellular protein tr…	NA	XP_009150445.1 PREDICTED: protein TOC75-3, chloroplastic [Brassica rapa]
BraA01g025150.3C	Down	A01	14866653	14866816	164	14866751	18	5.65573	3.08327	3.49109	H2_peak_2848	BraA01g025150.3C:exon	BraA01g025150.3C:A01:14865983-14866841:-:107	BraA01g025150.3C(BraA01g025150.3C)	96;GO:0000156,molecular_function phosphorelay response regulator activity;GO:0000160,biological_process phosphorelay signal transduction system;GO:0003674,molecular_function molecular_function;GO:0003700,molecular_function DNA-binding transcription factor activity;GO:0005575,cellular_component cellular_component;GO:0005622,cellular_component intracellular;GO:0005623,cellular_component cell;GO:000…	NA	XP_009150431.1 PREDICTED: transcription factor LUX [Brassica rapa]
BraA01g025150.3C	Down	A01	14868889	14869282	394	14869044	23	8.8271	3.89466	6.18374	H2_peak_2849	intergenic	BraA01g025150.3C:A01:14865983-14866841:-:-2244	BraA01g025150.3C(BraA01g025150.3C)	96;GO:0000156,molecular_function phosphorelay response regulator activity;GO:0000160,biological_process phosphorelay signal transduction system;GO:0003674,molecular_function molecular_function;GO:0003700,molecular_function DNA-binding transcription factor activity;GO:0005575,cellular_component cellular_component;GO:0005622,cellular_component intracellular;GO:0005623,cellular_component cell;GO:000…	NA	XP_009150431.1 PREDICTED: transcription factor LUX [Brassica rapa]
BraA01g025150.3C	Down	A01	14869726	14869980	255	14869838	21	7.50125	3.57011	5.01775	H2_peak_2850	intergenic	BraA01g025150.3C:A01:14865983-14866841:-:-3011	BraA01g025150.3C(BraA01g025150.3C)	96;GO:0000156,molecular_function phosphorelay response regulator activity;GO:0000160,biological_process phosphorelay signal transduction system;GO:0003674,molecular_function molecular_function;GO:0003700,molecular_function DNA-binding transcription factor activity;GO:0005575,cellular_component cellular_component;GO:0005622,cellular_component intracellular;GO:0005623,cellular_component cell;GO:000…	NA	XP_009150431.1 PREDICTED: transcription factor LUX [Brassica rapa]
BraA01g025230.3C	Up	A01	14911375	14912013	639	14911734	17	5.08225	2.921	3.04533	H2_peak_2851	BraA01g025230.3C:exon	BraA01g025230.3C:A01:14911024-14912773:-:1079	BraA01g025230.3C(BraA01g025230.3C)	46;GO:0003674,molecular_function molecular_function;GO:0003676,molecular_function nucleic acid binding;GO:0003677,molecular_function DNA binding;GO:0003700,molecular_function DNA-binding transcription factor activity;GO:0005488,molecular_function binding;GO:0005575,cellular_component cellular_component;GO:0005622,cellular_component intracellular;GO:0005623,cellular_component cell;GO:0005634,cellu…	NA	XP_009150374.1 PREDICTED: scarecrow-like protein 30 isoform X1 [Brassica rapa]
BraA01g025310.3C	Up	A01	14967763	14968029	267	14967879	22	8.15515	3.73239	5.58887	H2_peak_2853	intergenic	BraA01g025310.3C:A01:14971065-14972687:-:4791	BraA01g025310.3C(BraA01g025310.3C)	NA	NA	XP_013621124.1 PREDICTED: actin-12-like [Brassica oleracea var. oleracea]
BraA01g025310.3C	Up	A01	14969469	14969857	389	14969693	19	6.25069	3.24555	3.96611	H2_peak_2854	intergenic	BraA01g025310.3C:A01:14971065-14972687:-:3024	BraA01g025310.3C(BraA01g025310.3C)	NA	NA	XP_013621124.1 PREDICTED: actin-12-like [Brassica oleracea var. oleracea]
BraA01g025310.3C	Up	A01	14971563	14971776	214	14971687	18	5.65573	3.08327	3.49109	H2_peak_2855	BraA01g025310.3C:exon	BraA01g025310.3C:A01:14971065-14972687:-:1018	BraA01g025310.3C(BraA01g025310.3C)	NA	NA	XP_013621124.1 PREDICTED: actin-12-like [Brassica oleracea var. oleracea]
BraA01g025310.3C	Up	A01	14972345	14972458	114	14972354	15	4.00406	2.59644	2.2611	H2_peak_2856	BraA01g025310.3C:exon	BraA01g025310.3C:A01:14971065-14972687:-:286	BraA01g025310.3C(BraA01g025310.3C)	NA	NA	XP_013621124.1 PREDICTED: actin-12-like [Brassica oleracea var. oleracea]
BraA01g025390.3C	Down	A01	15082040	15082419	380	15082362	19	4.54896	2.57377	2.65546	H2_peak_2859	BraA01g025390.3C:exon	BraA01g025390.3C:A01:15081971-15084140:-:1911	BraA01g025390.3C(BraA01g025390.3C)	59;GO:0000902,biological_process cell morphogenesis;GO:0003674,molecular_function molecular_function;GO:0003824,molecular_function catalytic activity;GO:0004672,molecular_function protein kinase activity;GO:0005575,cellular_component cellular_component;GO:0005623,cellular_component cell;GO:0005886,cellular_component plasma membrane;GO:0005911,cellular_component cell-cell junction;GO:0006464,biolo…	PTO; serine/threonine-protein kinase Pto; K13435	XP_018510679.1 PREDICTED: receptor-like protein kinase HERK 1 [Brassica rapa]
BraA01g025390.3C	Down	A01	15083256	15083542	287	15083442	17	5.08225	2.921	3.04533	H2_peak_2860	BraA01g025400.3C:Promoter;BraA01g025390.3C:exon	BraA01g025390.3C:A01:15081971-15084140:-:741	BraA01g025390.3C(BraA01g025390.3C)	59;GO:0000902,biological_process cell morphogenesis;GO:0003674,molecular_function molecular_function;GO:0003824,molecular_function catalytic activity;GO:0004672,molecular_function protein kinase activity;GO:0005575,cellular_component cellular_component;GO:0005623,cellular_component cell;GO:0005886,cellular_component plasma membrane;GO:0005911,cellular_component cell-cell junction;GO:0006464,biolo…	PTO; serine/threonine-protein kinase Pto; K13435	XP_018510679.1 PREDICTED: receptor-like protein kinase HERK 1 [Brassica rapa]
BraA01g025630.3C	Up	A01	15371581	15371745	165	15371686	17	5.08225	2.921	3.04533	H2_peak_2870	BraA01g025630.3C:intron	BraA01g025630.3C:A01:15368535-15374852:+:3127	BraA01g025630.3C(BraA01g025630.3C)	NA	NA	CDY48149.1 BnaCnng15910D [Brassica napus]
BraA01g025630.3C	Up	A01	15373775	15373914	140	15373857	16	4.5313	2.75872	2.64101	H2_peak_2871	BraA01g025630.3C:intron	BraA01g025630.3C:A01:15368535-15374852:+:5309	BraA01g025630.3C(BraA01g025630.3C)	NA	NA	CDY48149.1 BnaCnng15910D [Brassica napus]
BraA01g025670.3C	Up	A01	15444902	15445042	141	15445004	18	5.65573	3.08327	3.49109	H2_peak_2874	intergenic	BraA01g025670.3C:A01:15460066-15461050:+:-15094	BraA01g025670.3C(BraA01g025670.3C)	NA	CARNMT1; carnosine N-methyltransferase [EC:2.1.1.22]; K19787	XP_013654181.2 uncharacterized protein LOC106358949 [Brassica napus]
BraA01g025670.3C	Up	A01	15453504	15453648	145	15453563	14	3.50179	2.43416	1.91218	H2_peak_2875	intergenic	BraA01g025670.3C:A01:15460066-15461050:+:-6490	BraA01g025670.3C(BraA01g025670.3C)	NA	CARNMT1; carnosine N-methyltransferase [EC:2.1.1.22]; K19787	XP_013654181.2 uncharacterized protein LOC106358949 [Brassica napus]
BraA01g025850.3C	Up	A01	15681852	15682049	198	15681886	17	4.86819	2.83013	2.93831	H2_peak_2908	BraA01g025850.3C:exon	BraA01g025850.3C:A01:15680878-15682019:+:1072	BraA01g025850.3C(BraA01g025850.3C)	NA	NA	XP_009149780.1 PREDICTED: uncharacterized protein LOC103873100 [Brassica rapa]
BraA01g025860.3C	Down	A01	15694581	15694911	331	15694673	18	5.1169	2.86048	3.07393	H2_peak_2909	BraA01g025860.3C:exon	BraA01g025860.3C:A01:15692885-15695561:-:815	BraA01g025860.3C(BraA01g025860.3C)	20;GO:0005575,cellular_component cellular_component;GO:0005623,cellular_component cell;GO:0006810,biological_process transport;GO:0006811,biological_process ion transport;GO:0006812,biological_process cation transport;GO:0006885,biological_process regulation of pH;GO:0008150,biological_process biological_process;GO:0012505,cellular_component endomembrane system;GO:0015672,biological_process monov…	NA	XP_009149771.1 PREDICTED: cation/H(+) antiporter 4 [Brassica rapa]
BraA01g025930.3C	Down	A01	15727610	15727807	198	15727742	16	4.5313	2.75872	2.64101	H2_peak_2911	BraA01g025930.3C:exon	BraA01g025930.3C:A01:15726879-15729386:-:1678	BraA01g025930.3C(BraA01g025930.3C)	NA	NA	XP_009149728.1 PREDICTED: BTB/POZ domain-containing protein At3g44820 isoform X1 [Brassica rapa]
BraA01g025930.3C	Down	A01	15728084	15728264	181	15728121	15	4.00406	2.59644	2.2611	H2_peak_2912	BraA01g025930.3C:exon	BraA01g025930.3C:A01:15726879-15729386:-:1212	BraA01g025930.3C(BraA01g025930.3C)	NA	NA	XP_009149728.1 PREDICTED: BTB/POZ domain-containing protein At3g44820 isoform X1 [Brassica rapa]
BraA01g025930.3C	Down	A01	15731281	15731438	158	15731396	15	4.00406	2.59644	2.2611	H2_peak_2913	intergenic	BraA01g025930.3C:A01:15726879-15729386:-:-1973	BraA01g025930.3C(BraA01g025930.3C)	NA	NA	XP_009149728.1 PREDICTED: BTB/POZ domain-containing protein At3g44820 isoform X1 [Brassica rapa]
BraA01g026000.3C	Up	A01	15855016	15855347	332	15855140	17	5.08225	2.921	3.04533	H2_peak_2919	BraA01g026000.3C:exon	BraA01g026000.3C:A01:15854279-15861015:-:5834	BraA01g026000.3C(BraA01g026000.3C)	51;GO:0003674,molecular_function molecular_function;GO:0003774,molecular_function motor activity;GO:0003777,molecular_function microtubule motor activity;GO:0003824,molecular_function catalytic activity;GO:0005575,cellular_component cellular_component;GO:0005622,cellular_component intracellular;GO:0005623,cellular_component cell;GO:0005737,cellular_component cytoplasm;GO:0005739,cellular_componen…	NA	XP_009149645.1 PREDICTED: kinesin KP1 [Brassica rapa]
BraA01g026020.3C	Up	A01	15904263	15904383	121	15904363	13	3.02588	2.27189	1.59195	H2_peak_2927	intergenic	BraA01g026020.3C:A01:15919986-15921559:+:-15663	BraA01g026020.3C(BraA01g026020.3C)	NA	NA	XP_009149956.1 PREDICTED: uncharacterized protein LOC103873284 [Brassica rapa]
BraA01g026020.3C	Up	A01	15905466	15905630	165	15905515	16	4.5313	2.75872	2.64101	H2_peak_2928	intergenic	BraA01g026020.3C:A01:15919986-15921559:+:-14438	BraA01g026020.3C(BraA01g026020.3C)	NA	NA	XP_009149956.1 PREDICTED: uncharacterized protein LOC103873284 [Brassica rapa]
BraA01g026020.3C	Up	A01	15906688	15906804	117	15906721	13	3.02588	2.27189	1.59195	H2_peak_2929	intergenic	BraA01g026020.3C:A01:15919986-15921559:+:-13240	BraA01g026020.3C(BraA01g026020.3C)	NA	NA	XP_009149956.1 PREDICTED: uncharacterized protein LOC103873284 [Brassica rapa]
BraA01g026020.3C	Up	A01	15914333	15914537	205	15914343	13	3.02588	2.27189	1.59195	H2_peak_2930	intergenic	BraA01g026020.3C:A01:15919986-15921559:+:-5551	BraA01g026020.3C(BraA01g026020.3C)	NA	NA	XP_009149956.1 PREDICTED: uncharacterized protein LOC103873284 [Brassica rapa]
BraA01g026020.3C	Up	A01	15920232	15920606	375	15920405	22	8.15515	3.73239	5.58887	H2_peak_2931	BraA01g026020.3C:exon	BraA01g026020.3C:A01:15919986-15921559:+:432	BraA01g026020.3C(BraA01g026020.3C)	NA	NA	XP_009149956.1 PREDICTED: uncharacterized protein LOC103873284 [Brassica rapa]
BraA01g026020.3C	Up	A01	15921561	15921723	163	15921701	15	4.00406	2.59644	2.2611	H2_peak_2932	intergenic	BraA01g026020.3C:A01:15919986-15921559:+:1655	BraA01g026020.3C(BraA01g026020.3C)	NA	NA	XP_009149956.1 PREDICTED: uncharacterized protein LOC103873284 [Brassica rapa]
BraA01g026020.3C	Up	A01	15924296	15924862	567	15924395	17	5.08225	2.921	3.04533	H2_peak_2933	intergenic	BraA01g026020.3C:A01:15919986-15921559:+:4592	BraA01g026020.3C(BraA01g026020.3C)	NA	NA	XP_009149956.1 PREDICTED: uncharacterized protein LOC103873284 [Brassica rapa]
BraA01g026020.3C	Up	A01	15937739	15937936	198	15937751	15	4.00406	2.59644	2.2611	H2_peak_2934	intergenic	BraA01g026020.3C:A01:15919986-15921559:+:17851	BraA01g026020.3C(BraA01g026020.3C)	NA	NA	XP_009149956.1 PREDICTED: uncharacterized protein LOC103873284 [Brassica rapa]
BraA01g026020.3C	Up	A01	15949192	15949396	205	15949306	18	5.65573	3.08327	3.49109	H2_peak_2935	intergenic	BraA01g026020.3C:A01:15919986-15921559:+:29307	BraA01g026020.3C(BraA01g026020.3C)	NA	NA	XP_009149956.1 PREDICTED: uncharacterized protein LOC103873284 [Brassica rapa]
BraA01g026020.3C	Up	A01	15950275	15950765	491	15950634	18	5.1169	2.86048	3.07393	H2_peak_2936	intergenic	BraA01g026020.3C:A01:15919986-15921559:+:30533	BraA01g026020.3C(BraA01g026020.3C)	NA	NA	XP_009149956.1 PREDICTED: uncharacterized protein LOC103873284 [Brassica rapa]
BraA01g026020.3C	Up	A01	15950965	15951222	258	15951108	16	4.5313	2.75872	2.64101	H2_peak_2937	intergenic	BraA01g026020.3C:A01:15919986-15921559:+:31107	BraA01g026020.3C(BraA01g026020.3C)	NA	NA	XP_009149956.1 PREDICTED: uncharacterized protein LOC103873284 [Brassica rapa]
BraA01g026020.3C	Up	A01	15952562	15952760	199	15952718	14	3.50179	2.43416	1.91218	H2_peak_2938	intergenic	BraA01g026020.3C:A01:15919986-15921559:+:32674	BraA01g026020.3C(BraA01g026020.3C)	NA	NA	XP_009149956.1 PREDICTED: uncharacterized protein LOC103873284 [Brassica rapa]
BraA01g026020.3C	Up	A01	15953470	15953612	143	15953486	14	3.50179	2.43416	1.91218	H2_peak_2939	intergenic	BraA01g026020.3C:A01:15919986-15921559:+:33554	BraA01g026020.3C(BraA01g026020.3C)	NA	NA	XP_009149956.1 PREDICTED: uncharacterized protein LOC103873284 [Brassica rapa]
BraA01g026140.3C	Down	A01	16226300	16226491	192	16226408	14	2.7148	2.08146	1.42536	H2_peak_2957	BraA01g026140.3C:exon	BraA01g026140.3C:A01:16226012-16226984:-:589	BraA01g026140.3C(BraA01g026140.3C)	37;GO:0000003,biological_process reproduction;GO:0000902,biological_process cell morphogenesis;GO:0000904,biological_process cell morphogenesis involved in differentiation;GO:0003006,biological_process developmental process involved in reproduction;GO:0006810,biological_process transport;GO:0007275,biological_process multicellular organism development;GO:0008150,biological_process biological_proc…	NA	XP_009122978.1 PREDICTED: probable nicotianamine synthase 4 [Brassica rapa]
BraA01g026140.3C	Down	A01	16226628	16226772	145	16226640	15	4.00406	2.59644	2.2611	H2_peak_2958	BraA01g026140.3C:exon	BraA01g026140.3C:A01:16226012-16226984:-:284	BraA01g026140.3C(BraA01g026140.3C)	37;GO:0000003,biological_process reproduction;GO:0000902,biological_process cell morphogenesis;GO:0000904,biological_process cell morphogenesis involved in differentiation;GO:0003006,biological_process developmental process involved in reproduction;GO:0006810,biological_process transport;GO:0007275,biological_process multicellular organism development;GO:0008150,biological_process biological_proc…	NA	XP_009122978.1 PREDICTED: probable nicotianamine synthase 4 [Brassica rapa]
BraA01g026400.3C	Down	A01	16517303	16517566	264	16517441	16	4.5313	2.75872	2.64101	H2_peak_2967	BraA01g026400.3C:exon;BraA01g026410.3C:Promoter	BraA01g026400.3C:A01:16516395-16518092:-:658	BraA01g026400.3C(BraA01g026400.3C)	42;GO:0005575,cellular_component cellular_component;GO:0005622,cellular_component intracellular;GO:0005623,cellular_component cell;GO:0005737,cellular_component cytoplasm;GO:0005739,cellular_component mitochondrion;GO:0005773,cellular_component vacuole;GO:0005774,cellular_component vacuolar membrane;GO:0005783,cellular_component endoplasmic reticulum;GO:0006810,biological_process transport;GO:000…	NA	XP_009119576.1 PREDICTED: protein AUXIN RESPONSE 4 [Brassica rapa]
BraA01g026730.3C	Up	A01	16850791	16850910	120	16850835	15	4.00406	2.59644	2.2611	H2_peak_3024	intergenic	BraA01g026730.3C:A01:16857837-16861601:+:-6987	BraA01g026730.3C(BraA01g026730.3C)	196;GO:0000175,molecular_function 3'-5'-exoribonuclease activity;GO:0000178,cellular_component exosome (RNase complex);GO:0000460,biological_process maturation of 5.8S rRNA;GO:0000785,cellular_component chromatin;GO:0000956,biological_process nuclear-transcribed mRNA catabolic process;GO:0003674,molecular_function molecular_function;GO:0003824,molecular_function catalytic activity;GO:0004518,mole…	RRP6, EXOSC10; exosome complex exonuclease RRP6 [EC:3.1.13.-]; K12591	XP_009119387.1 PREDICTED: protein RRP6-like 1 isoform X1 [Brassica rapa]
BraA01g026810.3C	Down	A01	17036623	17036772	150	17036709	16	4.5313	2.75872	2.64101	H2_peak_3030	intergenic	BraA01g026810.3C:A01:17059228-17060806:-:24109	BraA01g026810.3C(BraA01g026810.3C)	28;GO:0003674,molecular_function molecular_function;GO:0005488,molecular_function binding;GO:0005575,cellular_component cellular_component;GO:0005623,cellular_component cell;GO:0005886,cellular_component plasma membrane;GO:0006810,biological_process transport;GO:0006869,biological_process lipid transport;GO:0007275,biological_process multicellular organism development;GO:0008150,biological_proces…	NA	XP_009119333.1 PREDICTED: non-specific lipid transfer protein GPI-anchored 2 [Brassica rapa]
BraA01g026810.3C	Down	A01	17042452	17042752	301	17042545	16	4.5313	2.75872	2.64101	H2_peak_3031	intergenic	BraA01g026810.3C:A01:17059228-17060806:-:18204	BraA01g026810.3C(BraA01g026810.3C)	28;GO:0003674,molecular_function molecular_function;GO:0005488,molecular_function binding;GO:0005575,cellular_component cellular_component;GO:0005623,cellular_component cell;GO:0005886,cellular_component plasma membrane;GO:0006810,biological_process transport;GO:0006869,biological_process lipid transport;GO:0007275,biological_process multicellular organism development;GO:0008150,biological_proces…	NA	XP_009119333.1 PREDICTED: non-specific lipid transfer protein GPI-anchored 2 [Brassica rapa]
BraA01g026810.3C	Down	A01	17050070	17050238	169	17050207	16	4.5313	2.75872	2.64101	H2_peak_3032	intergenic	BraA01g026810.3C:A01:17059228-17060806:-:10652	BraA01g026810.3C(BraA01g026810.3C)	28;GO:0003674,molecular_function molecular_function;GO:0005488,molecular_function binding;GO:0005575,cellular_component cellular_component;GO:0005623,cellular_component cell;GO:0005886,cellular_component plasma membrane;GO:0006810,biological_process transport;GO:0006869,biological_process lipid transport;GO:0007275,biological_process multicellular organism development;GO:0008150,biological_proces…	NA	XP_009119333.1 PREDICTED: non-specific lipid transfer protein GPI-anchored 2 [Brassica rapa]
BraA01g026810.3C	Down	A01	17059497	17059694	198	17059586	16	4.5313	2.75872	2.64101	H2_peak_3033	BraA01g026810.3C:exon	BraA01g026810.3C:A01:17059228-17060806:-:1211	BraA01g026810.3C(BraA01g026810.3C)	28;GO:0003674,molecular_function molecular_function;GO:0005488,molecular_function binding;GO:0005575,cellular_component cellular_component;GO:0005623,cellular_component cell;GO:0005886,cellular_component plasma membrane;GO:0006810,biological_process transport;GO:0006869,biological_process lipid transport;GO:0007275,biological_process multicellular organism development;GO:0008150,biological_proces…	NA	XP_009119333.1 PREDICTED: non-specific lipid transfer protein GPI-anchored 2 [Brassica rapa]
BraA01g026810.3C	Down	A01	17078650	17078889	240	17078805	17	5.08225	2.921	3.04533	H2_peak_3034	intergenic	BraA01g026810.3C:A01:17059228-17060806:-:-17963	BraA01g026810.3C(BraA01g026810.3C)	28;GO:0003674,molecular_function molecular_function;GO:0005488,molecular_function binding;GO:0005575,cellular_component cellular_component;GO:0005623,cellular_component cell;GO:0005886,cellular_component plasma membrane;GO:0006810,biological_process transport;GO:0006869,biological_process lipid transport;GO:0007275,biological_process multicellular organism development;GO:0008150,biological_proces…	NA	XP_009119333.1 PREDICTED: non-specific lipid transfer protein GPI-anchored 2 [Brassica rapa]
BraA01g027010.3C	Down	A01	17278985	17279175	191	17279063	20	6.86616	3.40783	4.47784	H2_peak_3069	BraA01g027010.3C:exon	BraA01g027010.3C:A01:17278029-17279588:+:1050	BraA01g027010.3C(BraA01g027010.3C)	46;GO:0000139,cellular_component Golgi membrane;GO:0005575,cellular_component cellular_component;GO:0005622,cellular_component intracellular;GO:0005623,cellular_component cell;GO:0005737,cellular_component cytoplasm;GO:0005783,cellular_component endoplasmic reticulum;GO:0005789,cellular_component endoplasmic reticulum membrane;GO:0005794,cellular_component Golgi apparatus;GO:0006810,biological_pr…	NA	XP_009122967.1 PREDICTED: transmembrane emp24 domain-containing protein p24delta4-like [Brassica rapa]
BraA01g027060.3C	Up	A01	17332571	17332715	145	17332650	14	3.50179	2.43416	1.91218	H2_peak_3078	intergenic	BraA01g027060.3C:A01:17323845-17325130:-:-7512	BraA01g027060.3C(BraA01g027060.3C)	NA	NA	XP_013654733.2 protein PHLOEM PROTEIN 2-LIKE A5-like [Brassica napus]
BraA01g027080.3C	Up	A01	17391100	17391256	157	17391193	17	5.08225	2.921	3.04533	H2_peak_3079	intergenic	BraA01g027080.3C:A01:17404200-17405277:+:-13022	BraA01g027080.3C(BraA01g027080.3C)	NA	NA	XP_009102525.1 PREDICTED: F-box/kelch-repeat protein At1g57790 isoform X1 [Brassica rapa]
BraA01g027080.3C	Up	A01	17400418	17400531	114	17400528	14	3.50179	2.43416	1.91218	H2_peak_3080	intergenic	BraA01g027080.3C:A01:17404200-17405277:+:-3726	BraA01g027080.3C(BraA01g027080.3C)	NA	NA	XP_009102525.1 PREDICTED: F-box/kelch-repeat protein At1g57790 isoform X1 [Brassica rapa]
BraA01g027230.3C	Up	A01	17532917	17533048	132	17532938	14	3.50179	2.43416	1.91218	H2_peak_3096	BraA01g027230.3C:exon	BraA01g027230.3C:A01:17532568-17534252:-:1270	BraA01g027230.3C(BraA01g027230.3C)	NA	cynT, can; carbonic anhydrase [EC:4.2.1.1]; K01673	XP_022545557.1 beta carbonic anhydrase 6, mitochondrial-like isoform X2 [Brassica napus]
BraA01g027300.3C	Up	A01	17578430	17578618	189	17578602	16	4.33316	2.6729	2.55497	H2_peak_3097	BraA01g027300.3C:exon	BraA01g027300.3C:A01:17576938-17579830:+:1585	BraA01g027300.3C(BraA01g027300.3C)	13;GO:0003674,molecular_function molecular_function;GO:0003779,molecular_function actin binding;GO:0005488,molecular_function binding;GO:0005515,molecular_function protein binding;GO:0005575,cellular_component cellular_component;GO:0005623,cellular_component cell;GO:0005886,cellular_component plasma membrane;GO:0008092,molecular_function cytoskeletal protein binding;GO:0016020,cellular_component …	NA	XP_009102721.2 PREDICTED: protein NETWORKED 2A [Brassica rapa]
BraA01g027340.3C	Up	A01	17646161	17646532	372	17646342	19	6.25069	3.24555	3.96611	H2_peak_3119	BraA01g027340.3C:intron	BraA01g027340.3C:A01:17645827-17648837:-:2491	BraA01g027340.3C(BraA01g027340.3C)	58;GO:0001709,biological_process cell fate determination;GO:0003674,molecular_function molecular_function;GO:0005488,molecular_function binding;GO:0005515,molecular_function protein binding;GO:0006950,biological_process response to stress;GO:0006974,biological_process cellular response to DNA damage stimulus;GO:0007044,biological_process cell-substrate junction assembly;GO:0007154,biological_proc…	HUWE1, MULE, ARF-BP1; E3 ubiquitin-protein ligase HUWE1 [EC:2.3.2.26]; K10592	XP_018489996.1 PREDICTED: E3 ubiquitin-protein ligase UPL1 isoform X1 [Raphanus sativus]
BraA01g027340.3C	Up	A01	17646788	17647041	254	17646918	17	5.08225	2.921	3.04533	H2_peak_3120	BraA01g027340.3C:exon	BraA01g027340.3C:A01:17645827-17648837:-:1923	BraA01g027340.3C(BraA01g027340.3C)	58;GO:0001709,biological_process cell fate determination;GO:0003674,molecular_function molecular_function;GO:0005488,molecular_function binding;GO:0005515,molecular_function protein binding;GO:0006950,biological_process response to stress;GO:0006974,biological_process cellular response to DNA damage stimulus;GO:0007044,biological_process cell-substrate junction assembly;GO:0007154,biological_proc…	HUWE1, MULE, ARF-BP1; E3 ubiquitin-protein ligase HUWE1 [EC:2.3.2.26]; K10592	XP_018489996.1 PREDICTED: E3 ubiquitin-protein ligase UPL1 isoform X1 [Raphanus sativus]
BraA01g027340.3C	Up	A01	17648598	17648796	199	17648730	15	4.00406	2.59644	2.2611	H2_peak_3121	BraA01g027340.3C:exon	BraA01g027340.3C:A01:17645827-17648837:-:140	BraA01g027340.3C(BraA01g027340.3C)	58;GO:0001709,biological_process cell fate determination;GO:0003674,molecular_function molecular_function;GO:0005488,molecular_function binding;GO:0005515,molecular_function protein binding;GO:0006950,biological_process response to stress;GO:0006974,biological_process cellular response to DNA damage stimulus;GO:0007044,biological_process cell-substrate junction assembly;GO:0007154,biological_proc…	HUWE1, MULE, ARF-BP1; E3 ubiquitin-protein ligase HUWE1 [EC:2.3.2.26]; K10592	XP_018489996.1 PREDICTED: E3 ubiquitin-protein ligase UPL1 isoform X1 [Raphanus sativus]
BraA01g027430.3C	Up	A01	17698213	17698440	228	17698288	15	4.00406	2.59644	2.2611	H2_peak_3136	intergenic	BraA01g027430.3C:A01:17693298-17695047:-:-3279	BraA01g027430.3C(BraA01g027430.3C)	53;GO:0003674,molecular_function molecular_function;GO:0003824,molecular_function catalytic activity;GO:0005575,cellular_component cellular_component;GO:0005622,cellular_component intracellular;GO:0005623,cellular_component cell;GO:0005737,cellular_component cytoplasm;GO:0006725,biological_process cellular aromatic compound metabolic process;GO:0006778,biological_process porphyrin-containing comp…	hemA; glutamyl-tRNA reductase [EC:1.2.1.70]; K02492	XP_009102827.1 PREDICTED: glutamyl-tRNA reductase 1, chloroplastic-like [Brassica rapa]
[truncated: 11,799 more rows]

## Sheet: Data quality of ChIP-seq
Sample	RawReads	RawBases	CleanReads	CleanBases	CleanRatio	Q20	Q30	GC
IP_Par_1	43553280	6532992000	40519410	5996225762	0.9303	0.985	0.951	0.4622
IP_Par_2	45910024	6886503600	43068060	6352462960	0.9381	0.9835	0.9471	0.4479
Input_Par_1	49551724	7432758600	43660294	6468185269	0.8811	0.9851	0.9508	0.4013
Input_Par_2	48935862	7340379300	44273852	6558305549	0.9047	0.9853	0.9512	0.3946
