# Supplementary material for: Temperature-dependent jumonji demethylase modulates flowering time by targeting H3K36me2/3 in Brassica rapa
Source: Nat Commun. 2024 Jun 28;15:5470. doi: 10.1038/s41467-024-49721-z (PMC11211497; doi:10.1038/s41467-024-49721-z)
Supplement: Supplementary file 10 — Supplementary Data 7 [file 41467_2024_49721_MOESM10_ESM.xlsx]

## Sheet: s1 NC BrJMJ18PC-OX
GeneID	Chr	Start	End	Strand	Fold_enrichment	Pvalue	FDR	Annotation	Detailed_Annotation	Distance_to_TSS	Annotated_Transcript	Ensembl_ID	uniprot_ID	uniprot_Description	NR_ID	NR_Description	Refseq_ID	Symbol	Refseq_Description	Nomenclature_status	pfam_ID	pfam_Description	interpro_ID	interpro_Description	eggNOG_ID	eggNOG_Description	GO_term	GO_class	GO_description	KEGG_KO	KEGG_pathway	KEGG_description	H3K36me3 marked	H3K27me3 marked
BraA01g000720.3C	A01	380615	381003	+	3.00095	0.000610844	0.182013	promoter-TSS (BraA01g000720.3C.trans)	NA	1043	BraA01g000720.3C.trans	-	M4D5S1	Uncharacterized protein	-	-	-	-	-	-	-	-	-	-	-	-	GO:0016020;GO:0016021	cellular_component;cellular_component	membrane;integral component of membrane	-	-	-	NO	YES
BraA01g001060.3C	A01	491942	492161	-	2.80835	0.000610844	0.182013	promoter-TSS (BraA01g001060.3C.trans)	NA	169	BraA01g001060.3C.trans	-	M4D5P4	Uncharacterized protein	-	-	-	-	-	-	PF00588	SpoU rRNA Methylase family	IPR029064;IPR029028;IPR029026;IPR001537	50S ribosomal protein L30e-like;Alpha/beta knot methyltransferases;tRNA (guanine-N1-)-methyltransferase, N-terminal;tRNA/rRNA methyltransferase, SpoU type	-	-	GO:0006396;GO:0003723;GO:0008173;GO:0001510	biological_process;molecular_function;molecular_function;biological_process	RNA processing;RNA binding;RNA methyltransferase activity;RNA methylation	-	-	-	YES	NO
BraA01g001180.3C	A01	556680	556881	+	3.38616	2.7693e-05	0.0169465	promoter-TSS (BraA01g001180.3C.trans)	NA	638	BraA01g001180.3C.trans	-	M4D5N2	Phosphotransferase	-	-	-	-	-	-	PF03727;PF00349	Hexokinase;Hexokinase	IPR022672;IPR001312;IPR022673	Hexokinase, N-terminal;Hexokinase;Hexokinase, C-terminal	-	-	GO:0001678;GO:0016740;GO:0005536;GO:0005975;GO:0006096;GO:0016310;GO:0004396;GO:0016773;GO:0046835;GO:0000166;GO:0005524;GO:0016301;GO:0005623	biological_process;molecular_function;molecular_function;biological_process;biological_process;biological_process;molecular_function;molecular_function;biological_process;molecular_function;molecular_function;molecular_function;cellular_component	cellular glucose homeostasis;transferase activity;glucose binding;carbohydrate metabolic process;glycolytic process;phosphorylation;hexokinase activity;phosphotransferase activity, alcohol group as acceptor;carbohydrate phosphorylation;nucleotide binding;ATP binding;kinase activity;cell	-	-	-	NO	YES
BraA01g001290.3C	A01	646619	646971	-	2.80835	0.000610844	0.182013	promoter-TSS (BraA01g001290.3C.trans)	NA	1320	BraA01g001290.3C.trans	-	M4D5M0	Uncharacterized protein	-	-	-	-	-	-	PF03514	RAS domain family	IPR005202;IPR030019	Transcription factor GRAS;Protein short-root	-	-	GO:0008356;GO:0009956;GO:0006351;GO:0006355;GO:0048366;GO:0043565;GO:0005634;GO:0003700	biological_process;biological_process;biological_process;biological_process;biological_process;molecular_function;cellular_component;molecular_function	asymmetric cell division;radial pattern formation;transcription, DNA-templated;regulation of transcription, DNA-templated;leaf development;sequence-specific DNA binding;nucleus;DNA binding transcription factor activity	-	-	-	NO	YES
BraA01g001530.3C	A01	779175	779376	+	3.38616	2.7693e-05	0.0169465	exon (BraA01g001530.3C.trans, exon 3 of 4)	NA	2888	BraA01g001530.3C.trans	-	M4D5J9	Uncharacterized protein	-	-	-	-	-	-	PF00067	Cytochrome P450	IPR036396;IPR002401;IPR017972;IPR001128	Cytochrome P450 superfamily;Cytochrome P450, E-class, group I;Cytochrome P450, conserved site;Cytochrome P450	-	-	GO:0055114;GO:0005506;GO:0016021;GO:0004497;GO:0020037;GO:0016705;GO:0046872;GO:0016491;GO:0016020	biological_process;molecular_function;cellular_component;molecular_function;molecular_function;molecular_function;molecular_function;molecular_function;cellular_component	oxidation-reduction process;iron ion binding;integral component of membrane;monooxygenase activity;heme binding;oxidoreductase activity, acting on paired donors, with incorporation or reduction of molecular oxygen;metal ion binding;oxidoreductase activity;membrane	-	-	-	NO	YES
BraA01g001630.3C	A01	828554	828789	-	2.80835	0.000610844	0.182013	promoter-TSS (BraA01g001630.3C.trans)	NA	505	BraA01g001630.3C.trans	-	M4D5I8	Glycosyltransferases	-	-	-	-	-	-	PF03360	lycosyltransferase family 43	IPR005027;IPR029044	Glycosyl transferase, family 43;Nucleotide-diphospho-sugar transferases	-	-	GO:0048354;GO:0016740;GO:0000139;GO:0048367;GO:0015018;GO:0071555;GO:0042285;GO:0016021;GO:0016020;GO:0005802;GO:0010154;GO:0010051;GO:0047517;GO:0005794;GO:0045492;GO:0005768;GO:0010417	biological_process;molecular_function;cellular_component;biological_process;molecular_function;biological_process;molecular_function;cellular_component;cellular_component;cellular_component;biological_process;biological_process;molecular_function;cellular_component;biological_process;cellular_component;biological_process	mucilage biosynthetic process involved in seed coat development;transferase activity;Golgi membrane;shoot system development;galactosylgalactosylxylosylprotein 3-beta-glucuronosyltransferase activity;cell wall organization;xylosyltransferase activity;integral component of membrane;membrane;trans-Golgi network;fruit development;xylem and phloem pattern formation;1,4-beta-D-xylan synthase activity;…	-	-	-	NO	NO
BraA01g001850.3C	A01	931708	931954	+	2.80835	0.000610844	0.182013	promoter-TSS (BraA01g001850.3C.trans)	NA	106	BraA01g001850.3C.trans	-	M4D5G6	Uncharacterized protein	-	-	-	-	-	-	-	-	IPR024882	Nucleoporin p58/p45	-	-	GO:0006913;GO:0005643	biological_process;cellular_component	nucleocytoplasmic transport;nuclear pore	-	-	-	YES	NO
BraA01g001870.3C	A01	937185	937465	-	3.19355	0.000136116	0.0545632	intron (BraA01g001870.3C.trans, intron 6 of 8)	NA	2343	BraA01g001870.3C.trans	-	A0A0D3A1F0	Uncharacterized protein	XP_013587371.1	L-ascorbate oxidase homolog	106295903	LOC106295903	L-ascorbate oxidase homolog	-	PF07731;PF00394;PF07732	Multicopper oxidase;Multicopper oxidase;Multicopper oxidase	IPR008972;IPR011707;IPR011706;IPR001117	Cupredoxin;Multicopper oxidase, type 3;Multicopper oxidase, type 2;Multicopper oxidase, type 1	-	-	GO:0016491;GO:0055114;GO:0005507	molecular_function;biological_process;molecular_function	oxidoreductase activity;oxidation-reduction process;copper ion binding	-	-	-	YES	YES
BraA01g002350.3C	A01	1151840	1152094	+	2.42314	0.00903421	1	exon (BraA01g002350.3C.trans, exon 4 of 9)	NA	2085	BraA01g002350.3C.trans	-	M4D5C1	Uncharacterized protein	-	-	-	-	-	-	PF00067	Cytochrome P450	IPR036396;IPR002403;IPR017972;IPR001128	Cytochrome P450 superfamily;Cytochrome P450, E-class, group IV;Cytochrome P450, conserved site;Cytochrome P450	-	-	GO:0055114;GO:0005506;GO:0016021;GO:0016705;GO:0004497;GO:0020037;GO:0046872;GO:0016491;GO:0016020	biological_process;molecular_function;cellular_component;molecular_function;molecular_function;molecular_function;molecular_function;molecular_function;cellular_component	oxidation-reduction process;iron ion binding;integral component of membrane;oxidoreductase activity, acting on paired donors, with incorporation or reduction of molecular oxygen;monooxygenase activity;heme binding;metal ion binding;oxidoreductase activity;membrane	-	-	-	NO	YES
BraA01g002450.3C	A01	1214227	1214592	+	3.19355	0.000136116	0.0545632	promoter-TSS (BraA01g002450.3C.trans)	NA	258	BraA01g002450.3C.trans	-	M4D5B1	Uncharacterized protein	-	-	-	-	-	-	PF07714;PF00560;PF08263;PF13855	Protein tyrosine kinase;Leucine Rich Repeat;Leucine rich repeat N-terminal domain;Leucine rich repeat	IPR001611;IPR001245;IPR008271;IPR000719;IPR032675;IPR003591;IPR013210;IPR011009	Leucine-rich repeat;Serine-threonine/tyrosine-protein kinase, catalytic domain;Serine/threonine-protein kinase, active site;Protein kinase domain;Leucine-rich repeat domain superfamily;Leucine-rich repeat, typical subtype;Leucine-rich repeat-containing N-terminal, plant-type;Protein kinase-like domain superfamily	-	-	GO:0005886;GO:0016021;GO:0006468;GO:0004672;GO:0005524;GO:0016020	cellular_component;cellular_component;biological_process;molecular_function;molecular_function;cellular_component	plasma membrane;integral component of membrane;protein phosphorylation;protein kinase activity;ATP binding;membrane	-	-	-	YES	NO
BraA01g002580.3C	A01	1297365	1297632	+	2.61575	0.00248153	0.439705	promoter-TSS (BraA01g002580.3C.trans)	NA	919	BraA01g002580.3C.trans	-	M4D598	Uncharacterized protein	-	-	-	-	-	-	PF00098;PF00313	Zinc knuckle;'Cold-shock' DNA-binding domain	IPR012340;IPR036875;IPR011129;IPR002059;IPR001878	Nucleic acid-binding, OB-fold;Zinc finger, CCHC-type superfamily;Cold shock domain;Cold-shock protein, DNA-binding;Zinc finger, CCHC-type	-	-	GO:0006355;GO:0003677;GO:0008270;GO:0003676	biological_process;molecular_function;molecular_function;molecular_function	regulation of transcription, DNA-templated;DNA binding;zinc ion binding;nucleic acid binding	-	-	-	NO	NO
BraA01g002850.3C	A01	1412365	1412720	+	3.38616	2.7693e-05	0.0169465	promoter-TSS (BraA01g002850.3C.trans)	NA	546	BraA01g002850.3C.trans	-	M4D571	Uncharacterized protein	-	-	-	-	-	-	-	-	IPR013087	Zinc finger C2H2-type	-	-	GO:0005634;GO:0003676	cellular_component;molecular_function	nucleus;nucleic acid binding	-	-	-	NO	YES
BraA01g002930.3C	A01	1434877	1435137	+	2.42314	0.00903421	1	promoter-TSS (BraA01g002930.3C.trans)	NA	227	BraA01g002930.3C.trans	-	M4D563	Uncharacterized protein	-	-	-	-	-	-	-	-	-	-	-	-	-	-	-	-	-	-	NO	NO
BraA01g003020.3C	A01	1484628	1484962	-	2.61575	0.00248153	0.439705	promoter-TSS (BraA01g003020.3C.trans)	NA	168	BraA01g003020.3C.trans	-	M4D554	Uncharacterized protein	-	-	-	-	-	-	PF16206;PF09324;PF01369;PF16213;PF12783	C-terminal region of Mon2 protein;omain of unknown function (DUF1981);Sec7 domain;imerisation and cyclophilin-binding domain of Mon2;uanine nucleotide exchange factor in Golgi transport N-terminal	IPR032817;IPR000904;IPR035999;IPR023394;IPR015403;IPR032691;IPR016024;IPR032629	Mon2, C-terminal;Sec7 domain;Sec7 domain superfamily;Sec7, C-terminal domain superfamily;Sec7, C-terminal;Guanine nucleotide exchange factor, N-terminal;Armadillo-type fold;Mon2, dimerisation and cyclophilin-binding domain	-	-	GO:0065009;GO:0032012;GO:0032588;GO:0005086	biological_process;biological_process;cellular_component;molecular_function	regulation of molecular function;regulation of ARF protein signal transduction;trans-Golgi network membrane;ARF guanyl-nucleotide exchange factor activity	-	-	-	NO	YES
BraA01g003040.3C	A01	1488139	1488354	+	2.42314	0.00903421	1	promoter-TSS (BraA01g003040.3C.trans)	NA	3	BraA01g003040.3C.trans	-	M4D552	Uncharacterized protein	-	-	-	-	-	-	PF01937	Protein of unknown function DUF89	IPR035073;IPR016949;IPR002791;IPR036075	At2g17340, three-helix bundle domain;Uncharacterised conserved protein UCP030210;Domain of unknown function DUF89;AF1104-like superfamily	-	-	-	-	-	-	-	-	YES	NO
BraA01g003300.3C	A01	1640118	1640398	-	3.57876	2.7693e-05	0.0169465	promoter-TSS (BraA01g003300.3C.trans)	NA	565	BraA01g003300.3C.trans	-	M4D525	Uncharacterized protein	-	-	-	-	-	-	PF13920	Zinc finger, C3HC4 type (RING finger)	IPR013083;IPR017066	Zinc finger, RING/FYVE/PHD-type;E3 ubiquitin-protein ligase BOI-like	-	-	-	-	-	-	-	-	NO	NO
BraA01g003410.3C	A01	1700772	1700973	+	3.00095	0.000610844	0.182013	promoter-TSS (BraA01g003410.3C.trans)	NA	34	BraA01g003410.3C.trans	-	M4D516	Uncharacterized protein	-	-	-	-	-	-	PF06813	Nodulin-like	IPR010658;IPR036259;IPR020846	Nodulin-like;MFS transporter superfamily;Major facilitator superfamily domain	-	-	GO:0016020;GO:0016021	cellular_component;cellular_component	membrane;integral component of membrane	-	-	-	NO	NO
BraA01g003610.3C	A01	1783124	1783336	+	2.80835	0.000610844	0.182013	promoter-TSS (BraA01g003610.3C.trans)	NA	216	BraA01g003610.3C.trans	-	M4D4Z7	Arginine decarboxylase	-	-	-	-	-	-	PF02784	Pyridoxal-dependent decarboxylase, pyridoxal binding domain	IPR000183;IPR029066;IPR022644;IPR002985;IPR022653;IPR009006;IPR022657	Ornithine/DAP/Arg decarboxylase;PLP-binding barrel;Orn/DAP/Arg decarboxylase 2, N-terminal;Arginine decarboxylase;Orn/DAP/Arg decarboxylase 2, pyridoxal-phosphate binding site;Alanine racemase/group IV decarboxylase, C-terminal;Orn/DAP/Arg decarboxylase 2, conserved site	-	-	GO:0006527;GO:0008792;GO:0003824;GO:0016831;GO:0008295;GO:0016829	biological_process;molecular_function;molecular_function;molecular_function;biological_process;molecular_function	arginine catabolic process;arginine decarboxylase activity;catalytic activity;carboxy-lyase activity;spermidine biosynthetic process;lyase activity	-	-	-	YES	NO
BraA01g003950.3C	A01	1931510	1931711	-	2.80835	0.000610844	0.182013	promoter-TSS (BraA01g003950.3C.trans)	NA	318	BraA01g003950.3C.trans	-	M4D4W1	Uncharacterized protein	-	-	-	-	-	-	PF00400	WD domain, G-beta repeat	IPR017986;IPR001680;IPR036322;IPR032675;IPR003603;IPR015943	WD40-repeat-containing domain;WD40 repeat;WD40-repeat-containing domain superfamily;Leucine-rich repeat domain superfamily;U2A'/phosphoprotein 32 family A, C-terminal;WD40/YVTN repeat-like-containing domain superfamily	-	-	GO:0080008;GO:0071493	cellular_component;biological_process	Cul4-RING E3 ubiquitin ligase complex;cellular response to UV-B	-	-	-	YES	NO
BraA01g004550.3C	A01	2195194	2195401	-	3.19355	0.000136116	0.0545632	promoter-TSS (BraA01g004550.3C.trans)	NA	396	BraA01g004550.3C.trans	-	A0A0D3A280	Phospho-2-dehydro-3-deoxyheptonate aldolase	XP_013606488.1	phospho-2-dehydro-3-deoxyheptonate aldolase 2, chloroplastic	106313263	LOC106313263	phospho-2-dehydro-3-deoxyheptonate aldolase 2, chloroplastic	-	PF01474	Class-II DAHP synthetase family	IPR013785;IPR002480	Aldolase-type TIM barrel;DAHP synthetase, class II	-	-	GO:0016740;GO:0003824;GO:0009507;GO:0009073;GO:0009534;GO:0003849;GO:0009423;GO:0008652;GO:0009536	molecular_function;molecular_function;cellular_component;biological_process;cellular_component;molecular_function;biological_process;biological_process;cellular_component	transferase activity;catalytic activity;chloroplast;aromatic amino acid family biosynthetic process;chloroplast thylakoid;3-deoxy-7-phosphoheptulonate synthase activity;chorismate biosynthetic process;cellular amino acid biosynthetic process;plastid	K01626;K01626;K01626	ko02024;ko01230;ko00400	Quorum sensing;Biosynthesis of amino acids;Phenylalanine, tyrosine and tryptophan biosynthesis	YES	NO
BraA01g004600.3C	A01	2220767	2221077	+	2.42314	0.00903421	1	intron (BraA01g004600.3C.trans, intron 10 of 10)	NA	3904	BraA01g004600.3C.trans	-	M4D4P0	Histone deacetylase	-	-	-	-	-	-	PF00850	Histone deacetylase domain	IPR000286;IPR023696;IPR023801;IPR037138	Histone deacetylase superfamily;Ureohydrolase domain superfamily;Histone deacetylase domain;Histone deacetylase domain superfamily	-	-	GO:0042903;GO:0004407;GO:0043621;GO:0016787;GO:0006351;GO:0005829;GO:0009507;GO:0006325;GO:0090042;GO:0016575;GO:0006355;GO:0032041;GO:0043014;GO:0051721;GO:0070932;GO:0048487;GO:0005634	molecular_function;molecular_function;molecular_function;molecular_function;biological_process;cellular_component;cellular_component;biological_process;biological_process;biological_process;biological_process;molecular_function;molecular_function;molecular_function;biological_process;molecular_function;cellular_component	tubulin deacetylase activity;histone deacetylase activity;protein self-association;hydrolase activity;transcription, DNA-templated;cytosol;chloroplast;chromatin organization;tubulin deacetylation;histone deacetylation;regulation of transcription, DNA-templated;NAD-dependent histone deacetylase activity (H3-K14 specific);alpha-tubulin binding;protein phosphatase 2A binding;histone H3 deacetylation…	-	-	-	YES	NO
BraA01g004670.3C	A01	2250525	2250896	-	2.61575	0.00248153	0.439705	promoter-TSS (BraA01g004670.3C.trans)	NA	-147	BraA01g004670.3C.trans	-	M4D4N1	Uncharacterized protein	-	-	-	-	-	-	PF05701	Weak chloroplast movement under blue light	IPR008545	WEB family	-	-	GO:0016020;GO:0016021	cellular_component;cellular_component	membrane;integral component of membrane	-	-	-	NO	NO
BraA01g004670.3C	A01	2248051	2248266	-	3.00095	0.000610844	0.182013	exon (BraA01g004670.3C.trans, exon 8 of 11)	NA	2405	BraA01g004670.3C.trans	-	M4D4N1	Uncharacterized protein	-	-	-	-	-	-	PF05701	Weak chloroplast movement under blue light	IPR008545	WEB family	-	-	GO:0016020;GO:0016021	cellular_component;cellular_component	membrane;integral component of membrane	-	-	-	NO	NO
BraA01g005180.3C	A01	2481389	2481590	+	2.61575	0.00248153	0.439705	promoter-TSS (BraA01g005180.3C.trans)	NA	183	BraA01g005180.3C.trans	-	A0A0D3A2G2	Uncharacterized protein	XP_013590958.1	uncharacterized protein LOC106299408	106299408	LOC106299408	uncharacterized LOC106299408	-	PF05553	Cotton fibre expressed protein	IPR008480	Protein of unknown function DUF761, plant	-	-	-	-	-	-	-	-	NO	YES
BraA01g005240.3C	A01	2518835	2519208	-	3.19355	0.000136116	0.0545632	promoter-TSS (BraA01g005240.3C.trans)	NA	425	BraA01g005240.3C.trans	-	M4D4H9	Uncharacterized protein	-	-	-	-	-	-	PF00847	AP2 domain	IPR001471;IPR016177;IPR036955	AP2/ERF domain;DNA-binding domain superfamily;AP2/ERF domain superfamily	-	-	GO:0044212;GO:0006351;GO:0003677;GO:0006355;GO:0043565;GO:0005634;GO:0003700	molecular_function;biological_process;molecular_function;biological_process;molecular_function;cellular_component;molecular_function	transcription regulatory region DNA binding;transcription, DNA-templated;DNA binding;regulation of transcription, DNA-templated;sequence-specific DNA binding;nucleus;DNA binding transcription factor activity	-	-	-	NO	NO
BraA01g005350.3C	A01	2562807	2563010	-	3.57876	2.7693e-05	0.0169465	promoter-TSS (BraA01g005350.3C.trans)	NA	215	BraA01g005350.3C.trans	-	M4D4H1	Uncharacterized protein	-	-	-	-	-	-	PF00076;PF05383;PF08777	RNA recognition motif. (a.k.a. RRM, RBD, or RNP domain);La domain;RNA binding motif	IPR006630;IPR014886;IPR035979;IPR000504;IPR036388;IPR012677;IPR036390;IPR002344	La-type HTH domain;La protein, RNA-binding domain;RNA-binding domain superfamily;RNA recognition motif domain;Winged helix-like DNA-binding domain superfamily;Nucleotide-binding alpha-beta plait domain superfamily;Winged helix DNA-binding domain superfamily;Lupus La protein	-	-	GO:0005634;GO:0006396;GO:0003723;GO:0030529;GO:0003676	cellular_component;biological_process;molecular_function;;molecular_function	nucleus;RNA processing;RNA binding;;nucleic acid binding	-	-	-	YES	NO
BraA01g005360.3C	A01	2573791	2574056	-	3.38616	2.7693e-05	0.0169465	promoter-TSS (BraA01g005360.3C.trans)	NA	428	BraA01g005360.3C.trans	-	A0A0D3A2I4	Uncharacterized protein	XP_013587232.1	proline-rich receptor-like protein kinase PERK14	106295764	LOC106295764	proline-rich receptor-like protein kinase PERK14	-	PF07714	Protein tyrosine kinase	IPR001245;IPR017441;IPR024171;IPR008271;IPR000719;IPR011009	Serine-threonine/tyrosine-protein kinase, catalytic domain;Protein kinase, ATP binding site;S-receptor-like serine/threonine-protein kinase;Serine/threonine-protein kinase, active site;Protein kinase domain;Protein kinase-like domain superfamily	-	-	GO:0016740;GO:0016310;GO:0016020;GO:0016021;GO:0004672;GO:0006468;GO:0004674;GO:0000166;GO:0005524;GO:0016301	molecular_function;biological_process;cellular_component;cellular_component;molecular_function;biological_process;molecular_function;molecular_function;molecular_function;molecular_function	transferase activity;phosphorylation;membrane;integral component of membrane;protein kinase activity;protein phosphorylation;protein serine/threonine kinase activity;nucleotide binding;ATP binding;kinase activity	-	-	-	NO	NO
BraA01g005470.3C	A01	2658456	2658781	+	3.57876	2.7693e-05	0.0169465	promoter-TSS (BraA01g005470.3C.trans)	NA	1291	BraA01g005470.3C.trans	-	M4D4F7	Uncharacterized protein	-	-	-	-	-	-	-	-	-	-	-	-	-	-	-	-	-	-	NO	NO
BraA01g005530.3C	A01	2676205	2676494	-	2.42314	0.00903421	1	promoter-TSS (BraA01g005530.3C.trans)	NA	1027	BraA01g005530.3C.trans	-	M4D4F1	Uncharacterized protein	-	-	-	-	-	-	PF08513;PF00400	LisH;WD domain, G-beta repeat	IPR017986;IPR006594;IPR036322;IPR019775;IPR001680;IPR015943	WD40-repeat-containing domain;LIS1 homology motif;WD40-repeat-containing domain superfamily;WD40 repeat, conserved site;WD40 repeat;WD40/YVTN repeat-like-containing domain superfamily	-	-	-	-	-	-	-	-	NO	NO
BraA01g005670.3C	A01	2746203	2746458	-	2.23054	0.00903421	1	promoter-TSS (BraA01g005670.3C.trans)	NA	806	BraA01g005670.3C.trans	-	A0A0D3A2M4	Uncharacterized protein	XP_013604836.1	probable sugar phosphate/phosphate translocator At4g32390	106312012	LOC106312012	probable sugar phosphate/phosphate translocator At4g32390	-	PF03151	Triose-phosphate Transporter family	IPR004853	Sugar phosphate transporter domain	-	-	GO:0005768;GO:0016021;GO:0005802;GO:0005794;GO:0016020	cellular_component;cellular_component;cellular_component;cellular_component;cellular_component	endosome;integral component of membrane;trans-Golgi network;Golgi apparatus;membrane	-	-	-	NO	NO
BraA01g005680.3C	A01	2748291	2748571	-	2.80835	0.000610844	0.182013	promoter-TSS (BraA01g005680.3C.trans)	NA	994	BraA01g005680.3C.trans	-	M4D4D8	Uncharacterized protein	-	-	-	-	-	-	PF07734;PF00646	-box associated;-box domain	IPR006527;IPR036047;IPR017451;IPR001810	F-box associated domain, type 1;F-box-like domain superfamily;F-box associated interaction domain;F-box domain	-	-	-	-	-	-	-	-	NO	YES
BraA01g005930.3C	A01	2842778	2843001	-	3.00095	0.000610844	0.182013	promoter-TSS (BraA01g005930.3C.trans)	NA	66	BraA01g005930.3C.trans	-	M4D4B5	Uncharacterized protein	-	-	-	-	-	-	PF13833;PF00036;PF13202	-hand domain pair;hand;hand	IPR002048;IPR011992;IPR018247	EF-hand domain;EF-hand domain pair;EF-Hand 1, calcium-binding site	-	-	GO:0005739;GO:0005509;GO:0051562;GO:0006816	cellular_component;molecular_function;biological_process;biological_process	mitochondrion;calcium ion binding;negative regulation of mitochondrial calcium ion concentration;calcium ion transport	-	-	-	YES	NO
BraA01g005960.3C	A01	2853512	2853713	-	2.80835	0.000610844	0.182013	promoter-TSS (BraA01g005960.3C.trans)	NA	494	BraA01g005960.3C.trans	-	M4D4B2	Uncharacterized protein	-	-	-	-	-	-	-	-	-	-	-	-	-	-	-	-	-	-	YES	NO
BraA01g006040.3C	A01	2919556	2919757	+	2.61575	0.00248153	0.439705	promoter-TSS (BraA01g006040.3C.trans)	NA	303	BraA01g006040.3C.trans	-	M4D4A4	Uncharacterized protein	-	-	-	-	-	-	-	-	IPR011989;IPR016024;IPR000225	Armadillo-like helical;Armadillo-type fold;Armadillo	-	-	-	-	-	-	-	-	NO	NO
BraA01g006700.3C	A01	3207054	3207283	-	3.96396	8.97284e-07	0.00109673	intron (BraA01g006700.3C.trans, intron 2 of 3)	NA	3913	BraA01g006700.3C.trans	-	M4D443	Uncharacterized protein	-	-	-	-	-	-	PF07714;PF08488;PF13947	Protein tyrosine kinase;Wall-associated kinase;Wall-associated receptor kinase galacturonan-binding	IPR025287;IPR001245;IPR008271;IPR013695;IPR000719;IPR011009	Wall-associated receptor kinase, galacturonan-binding domain;Serine-threonine/tyrosine-protein kinase, catalytic domain;Serine/threonine-protein kinase, active site;Wall-associated receptor kinase;Protein kinase domain;Protein kinase-like domain superfamily	-	-	GO:0030247;GO:0016021;GO:0004672;GO:0006468;GO:0005524;GO:0004674	molecular_function;cellular_component;molecular_function;biological_process;molecular_function;molecular_function	polysaccharide binding;integral component of membrane;protein kinase activity;protein phosphorylation;ATP binding;protein serine/threonine kinase activity	-	-	-	NO	NO
BraA01g006730.3C	A01	3224962	3225163	+	3.38616	2.7693e-05	0.0169465	promoter-TSS (BraA01g006730.3C.trans)	NA	182	BraA01g006730.3C.trans	-	M4D439	Uncharacterized protein	-	-	-	-	-	-	PF03040	CemA family	IPR004282	Chloroplast envelope membrane protein, CemA	-	-	GO:0016020;GO:0016021	cellular_component;cellular_component	membrane;integral component of membrane	-	-	-	NO	NO
BraA01g007370.3C	A01	3526510	3526880	+	2.80835	0.000610844	0.182013	promoter-TSS (BraA01g007370.3C.trans)	NA	872	BraA01g007370.3C.trans	-	M4D3Y2	Uncharacterized protein	-	-	-	-	-	-	PF00520;PF00027	Ion transport protein;Cyclic nucleotide-binding domain	IPR000595;IPR005821;IPR018490;IPR014710	Cyclic nucleotide-binding domain;Ion transport domain;Cyclic nucleotide-binding-like;RmlC-like jelly roll fold	-	-	GO:0006811;GO:0034220;GO:0016021;GO:0016020;GO:0055085;GO:0005216	biological_process;biological_process;cellular_component;cellular_component;biological_process;molecular_function	ion transport;ion transmembrane transport;integral component of membrane;membrane;transmembrane transport;ion channel activity	-	-	-	NO	NO
BraA01g007730.3C	A01	3747701	3747902	+	2.80835	0.000610844	0.182013	promoter-TSS (BraA01g007730.3C.trans)	NA	238	BraA01g007730.3C.trans	-	M4D3U9	Uncharacterized protein	-	-	-	-	-	-	PF00628;PF00046	PHD-finger;Homeobox domain	IPR019786;IPR001356;IPR011011;IPR009057;IPR001965;IPR019787;IPR013083	Zinc finger, PHD-type, conserved site;Homeobox domain;Zinc finger, FYVE/PHD-type;Homeobox-like domain superfamily;Zinc finger, PHD-type;Zinc finger, PHD-finger;Zinc finger, RING/FYVE/PHD-type	-	-	GO:0003677;GO:0046872;GO:0005634	molecular_function;molecular_function;cellular_component	DNA binding;metal ion binding;nucleus	-	-	-	NO	NO
BraA01g007950.3C	A01	3857681	3858183	-	4.15656	8.97284e-07	0.00109673	promoter-TSS (BraA01g007950.3C.trans)	NA	-75	BraA01g007950.3C.trans	-	A0A0D3DWX0	Uncharacterized protein	-	-	-	-	-	-	PF03171;PF14226	2OG-Fe(II) oxygenase superfamily;non-haem dioxygenase in morphine synthesis N-terminal	IPR026992;IPR005123;IPR027443	Non-haem dioxygenase N-terminal domain;Oxoglutarate/iron-dependent dioxygenase;Isopenicillin N synthase-like	-	-	GO:0055114;GO:0016491	biological_process;molecular_function	oxidation-reduction process;oxidoreductase activity	-	-	-	NO	NO
BraA01g008020.3C	A01	3886660	3886936	+	3.38616	2.7693e-05	0.0169465	promoter-TSS (BraA01g008020.3C.trans)	NA	925	BraA01g008020.3C.trans	-	A0A0D3A3E9	Uncharacterized protein	-	-	-	-	-	-	PF00085;PF01663	Thioredoxin;Type I phosphodiesterase / nucleotide pyrophosphatase	IPR017850;IPR017849;IPR013766;IPR017937;IPR002591;IPR036249	Alkaline-phosphatase-like, core domain superfamily;Alkaline phosphatase-like, alpha/beta/alpha;Thioredoxin domain;Thioredoxin, conserved site;Type I phosphodiesterase/nucleotide pyrophosphatase/phosphate transferase;Thioredoxin-like superfamily	-	-	GO:0008152;GO:0003824;GO:0016021;GO:0045454;GO:0016020;GO:0005623	biological_process;molecular_function;cellular_component;biological_process;cellular_component;cellular_component	metabolic process;catalytic activity;integral component of membrane;cell redox homeostasis;membrane;cell	-	-	-	YES	NO
BraA01g008190.3C	A01	3954168	3954416	+	3.38616	2.7693e-05	0.0169465	intron (BraA01g008190.3C.trans, intron 10 of 14)	NA	4188	BraA01g008190.3C.trans	-	M4D3Q7	Uncharacterized protein	-	-	-	-	-	-	PF12819;PF07714;PF13855	Carbohydrate-binding protein of the ER;Protein tyrosine kinase;Leucine rich repeat	IPR001245;IPR024788;IPR017441;IPR008271;IPR000719;IPR032675;IPR001611;IPR011009	Serine-threonine/tyrosine-protein kinase, catalytic domain;Malectin-like carbohydrate-binding domain;Protein kinase, ATP binding site;Serine/threonine-protein kinase, active site;Protein kinase domain;Leucine-rich repeat domain superfamily;Leucine-rich repeat;Protein kinase-like domain superfamily	-	-	GO:0016021;GO:0004672;GO:0006468;GO:0005524;GO:0016020	cellular_component;molecular_function;biological_process;molecular_function;cellular_component	integral component of membrane;protein kinase activity;protein phosphorylation;ATP binding;membrane	-	-	-	NO	YES
BraA01g008470.3C	A01	4171125	4171396	-	2.42314	0.00903421	1	exon (BraA01g008470.3C.trans, exon 10 of 18)	NA	3851	BraA01g008470.3C.trans	-	M4D3M7	Elongation factor Ts, mitochondrial	-	-	-	-	-	-	PF01336;PF00575;PF00889;PF00152	OB-fold nucleic acid binding domain;S1 RNA binding domain;longation factor TS;tRNA synthetases class II (D, K and N)	IPR001816;IPR003029;IPR036402;IPR018101;IPR006195;IPR002312;IPR012340;IPR004523;IPR014039;IPR036444;IPR009060;IPR022967;IPR004365;IPR004364	Translation elongation factor EFTs/EF1B;S1 domain;Elongation factor Ts, dimerisation domain superfamily;Translation elongation factor Ts, conserved site;Aminoacyl-tRNA synthetase, class II;Aspartyl/Asparaginyl-tRNA synthetase, class IIb;Nucleic acid-binding, OB-fold;Aspartate-tRNA synthetase, type 2;Translation elongation factor EFTs/EF1B, dimerisation;Phospholipase A2 domain superfamily;UBA-like…	-	-	GO:0006422;GO:0003746;GO:0006418;GO:0006644;GO:0006412;GO:0004623;GO:0004815;GO:0004812;GO:0005739;GO:0000166;GO:0005622;GO:0006414;GO:0005524;GO:0005737;GO:0003676;GO:0050482	biological_process;molecular_function;biological_process;biological_process;biological_process;molecular_function;molecular_function;molecular_function;cellular_component;molecular_function;cellular_component;biological_process;molecular_function;cellular_component;molecular_function;biological_process	aspartyl-tRNA aminoacylation;translation elongation factor activity;tRNA aminoacylation for protein translation;phospholipid metabolic process;translation;phospholipase A2 activity;aspartate-tRNA ligase activity;aminoacyl-tRNA ligase activity;mitochondrion;nucleotide binding;intracellular;translational elongation;ATP binding;cytoplasm;nucleic acid binding;arachidonic acid secretion	-	-	-	YES	YES
BraA01g008620.3C	A01	4233831	4234149	+	2.80835	0.000610844	0.182013	promoter-TSS (BraA01g008620.3C.trans)	NA	382	BraA01g008620.3C.trans	-	M4D3L4	Uncharacterized protein	-	-	-	-	-	-	PF13639	Ring finger domain	IPR013083;IPR001841	Zinc finger, RING/FYVE/PHD-type;Zinc finger, RING-type	-	-	GO:0016020;GO:0016021	cellular_component;cellular_component	membrane;integral component of membrane	-	-	-	NO	NO
BraA01g008820.3C	A01	4364306	4364518	-	3.00095	0.000610844	0.182013	promoter-TSS (BraA01g008820.3C.trans)	NA	128	BraA01g008820.3C.trans	-	M4D3J7	Ammonium transporter	-	-	-	-	-	-	PF00909	Ammonium Transporter Family	IPR018047;IPR029020;IPR024041;IPR001905	Ammonium transporter, conserved site;Ammonium/urea transporter;Ammonium transporter AmtB-like domain;Ammonium transporter	-	-	GO:0072488;GO:0016021;GO:0015696;GO:0016020;GO:0008519	biological_process;cellular_component;biological_process;cellular_component;molecular_function	ammonium transmembrane transport;integral component of membrane;ammonium transport;membrane;ammonium transmembrane transporter activity	-	-	-	NO	YES
BraA01g008870.3C	A01	4386930	4387131	+	3.19355	0.000136116	0.0545632	promoter-TSS (BraA01g008870.3C.trans)	NA	1420	BraA01g008870.3C.trans	-	M4D3J2	Uncharacterized protein	-	-	-	-	-	-	PF13516;PF13855;PF08263;PF00069	Leucine Rich repeat;Leucine rich repeat;Leucine rich repeat N-terminal domain;Protein kinase domain	IPR001611;IPR017441;IPR008271;IPR000719;IPR032675;IPR003591;IPR013210;IPR011009	Leucine-rich repeat;Protein kinase, ATP binding site;Serine/threonine-protein kinase, active site;Protein kinase domain;Leucine-rich repeat domain superfamily;Leucine-rich repeat, typical subtype;Leucine-rich repeat-containing N-terminal, plant-type;Protein kinase-like domain superfamily	-	-	GO:0016740;GO:0046777;GO:0016310;GO:0090406;GO:0016020;GO:0016021;GO:0004672;GO:0006468;GO:0010087;GO:0004674;GO:0000166;GO:0005524;GO:0016301	molecular_function;biological_process;biological_process;cellular_component;cellular_component;cellular_component;molecular_function;biological_process;biological_process;molecular_function;molecular_function;molecular_function;molecular_function	transferase activity;protein autophosphorylation;phosphorylation;pollen tube;membrane;integral component of membrane;protein kinase activity;protein phosphorylation;phloem or xylem histogenesis;protein serine/threonine kinase activity;nucleotide binding;ATP binding;kinase activity	-	-	-	YES	NO
BraA01g009120.3C	A01	4544396	4544693	-	2.80835	0.000610844	0.182013	TTS (BraA01g009120.3C.trans)	NA	1591	BraA01g009120.3C.trans	-	A0A078JGZ5	BnaA01g34910D protein	-	-	-	-	-	-	PF00847	AP2 domain	IPR001471;IPR016177;IPR036955	AP2/ERF domain;DNA-binding domain superfamily;AP2/ERF domain superfamily	-	-	GO:0006351;GO:0003677;GO:0006355;GO:0005634;GO:0003700	biological_process;molecular_function;biological_process;cellular_component;molecular_function	transcription, DNA-templated;DNA binding;regulation of transcription, DNA-templated;nucleus;DNA binding transcription factor activity	-	-	-	YES	NO
BraA01g009130.3C	A01	4551201	4551402	+	3.00095	0.000610844	0.182013	promoter-TSS (BraA01g009130.3C.trans)	NA	411	BraA01g009130.3C.trans	-	M4FGD1	Uncharacterized protein	-	-	-	-	-	-	PF00847	AP2 domain	IPR001471;IPR016177;IPR036955	AP2/ERF domain;DNA-binding domain superfamily;AP2/ERF domain superfamily	-	-	GO:0006351;GO:0003677;GO:0006355;GO:0005634;GO:0003700	biological_process;molecular_function;biological_process;cellular_component;molecular_function	transcription, DNA-templated;DNA binding;regulation of transcription, DNA-templated;nucleus;DNA binding transcription factor activity	-	-	-	NO	NO
BraA01g009180.3C	A01	4564446	4564647	-	2.80835	0.000610844	0.182013	promoter-TSS (BraA01g009180.3C.trans)	NA	542	BraA01g009180.3C.trans	-	M4FGD6	Uncharacterized protein	-	-	-	-	-	-	-	-	IPR011701;IPR000849;IPR036259;IPR020846	Major facilitator superfamily;Sugar phosphate transporter;MFS transporter superfamily;Major facilitator superfamily domain	-	-	GO:0022857;GO:0055085;GO:0016020;GO:0016021	molecular_function;biological_process;cellular_component;cellular_component	transmembrane transporter activity;transmembrane transport;membrane;integral component of membrane	-	-	-	NO	YES
BraA01g009240.3C	A01	4616930	4617210	+	2.42314	0.00903421	1	promoter-TSS (BraA01g009240.3C.trans)	NA	699	BraA01g009240.3C.trans	-	M4FGE2	Uncharacterized protein	-	-	-	-	-	-	PF08652	RAI1 like PD-(D/E)XK nuclease	IPR013961	RAI1-like	-	-	-	-	-	-	-	-	YES	NO
BraA01g009320.3C	A01	4659588	4659992	-	3.19355	0.000136116	0.0545632	promoter-TSS (BraA01g009320.3C.trans)	NA	1711	BraA01g009320.3C.trans	-	M4FGE8	Uncharacterized protein	-	-	-	-	-	-	PF00249	Myb-like DNA-binding domain	IPR001005;IPR006447;IPR009057	SANT/Myb domain;Myb domain, plants;Homeobox-like domain superfamily	-	-	GO:0006355;GO:0003677;GO:0005634;GO:0006351	biological_process;molecular_function;cellular_component;biological_process	regulation of transcription, DNA-templated;DNA binding;nucleus;transcription, DNA-templated	-	-	-	NO	YES
BraA01g009420.3C	A01	4744597	4744798	-	3.00095	0.000610844	0.182013	promoter-TSS (BraA01g009420.3C.trans)	NA	339	BraA01g009420.3C.trans	-	M4D9U9	Uncharacterized protein	-	-	-	-	-	-	PF02517	CAAX protease self-immunity	IPR007110;IPR003675	Immunoglobulin-like domain;CAAX amino terminal protease	-	-	GO:0016020;GO:0016021	cellular_component;cellular_component	membrane;integral component of membrane	-	-	-	YES	NO
BraA01g009460.3C	A01	4769039	4769240	-	3.00095	0.000610844	0.182013	promoter-TSS (BraA01g009460.3C.trans)	NA	346	BraA01g009460.3C.trans	-	M4D9V3	Uncharacterized protein	-	-	-	-	-	-	PF00010	Helix-loop-helix DNA-binding domain	IPR011598;IPR036638	Myc-type, basic helix-loop-helix (bHLH) domain;Helix-loop-helix DNA-binding domain superfamily	-	-	GO:0046983	molecular_function	protein dimerization activity	-	-	-	YES	NO
BraA01g009600.3C	A01	4871369	4871679	-	3.00095	0.000610844	0.182013	promoter-TSS (BraA01g009600.3C.trans)	NA	630	BraA01g009600.3C.trans	-	M4DTN5	Uncharacterized protein	-	-	-	-	-	-	PF13855;PF00069	Leucine rich repeat;Protein kinase domain	IPR032675;IPR001611;IPR011009;IPR000719	Leucine-rich repeat domain superfamily;Leucine-rich repeat;Protein kinase-like domain superfamily;Protein kinase domain	-	-	GO:0016021;GO:0004672;GO:0006468;GO:0005524;GO:0016020	cellular_component;molecular_function;biological_process;molecular_function;cellular_component	integral component of membrane;protein kinase activity;protein phosphorylation;ATP binding;membrane	-	-	-	YES	NO
BraA01g009600.3C	A01	4870020	4871050	-	3.77136	5.18179e-06	0.00420639	TTS (BraA01g009600.3C.trans)	NA	1619	BraA01g009600.3C.trans	-	M4DTN5	Uncharacterized protein	-	-	-	-	-	-	PF13855;PF00069	Leucine rich repeat;Protein kinase domain	IPR032675;IPR001611;IPR011009;IPR000719	Leucine-rich repeat domain superfamily;Leucine-rich repeat;Protein kinase-like domain superfamily;Protein kinase domain	-	-	GO:0016021;GO:0004672;GO:0006468;GO:0005524;GO:0016020	cellular_component;molecular_function;biological_process;molecular_function;cellular_component	integral component of membrane;protein kinase activity;protein phosphorylation;ATP binding;membrane	-	-	-	YES	NO
BraA01g009650.3C	A01	4888665	4888868	-	3.19355	0.000136116	0.0545632	promoter-TSS (BraA01g009650.3C.trans)	NA	104	BraA01g009650.3C.trans	-	M4D9X6	Phytochrome	-	-	-	-	-	-	PF00989;PF01590;PF00360;PF02518;PF00512;PF08446	PAS fold;AF domain;Phytochrome region;Histidine kinase-, DNA gyrase B-, and HSP90-like ATPase;His Kinase A (phospho-acceptor) domain;PAS fold	IPR013515;IPR013516;IPR029016;IPR016132;IPR003594;IPR012129;IPR013654;IPR013767;IPR000014;IPR035965;IPR036890;IPR005467;IPR001294;IPR003018;IPR003661	Phytochrome, central region;Phytochrome chromophore binding site;GAF-like domain superfamily;Phytochrome chromophore attachment domain;Histidine kinase/HSP90-like ATPase;Phytochrome A/B/C/D/E;PAS fold-2;PAS fold;PAS domain;PAS domain superfamily;Histidine kinase/HSP90-like ATPase superfamily;Histidine kinase domain;Phytochrome;GAF domain;Signal transduction histidine kinase, dimerisation/phosphoa…	-	-	GO:0017006;GO:0023014;GO:0006351;GO:0009881;GO:0018298;GO:0006355;GO:0009585;GO:0042803;GO:0000160;GO:0050896;GO:0005622;GO:0009584;GO:0000155;GO:0007165	biological_process;biological_process;biological_process;molecular_function;biological_process;biological_process;biological_process;molecular_function;biological_process;biological_process;cellular_component;biological_process;molecular_function;biological_process	protein-tetrapyrrole linkage;signal transduction by protein phosphorylation;transcription, DNA-templated;photoreceptor activity;protein-chromophore linkage;regulation of transcription, DNA-templated;red, far-red light phototransduction;protein homodimerization activity;phosphorelay signal transduction system;response to stimulus;intracellular;detection of visible light;phosphorelay sensor kinase …	-	-	-	YES	NO
BraA01g009780.3C	A01	4977308	4977516	+	2.80835	0.000610844	0.182013	promoter-TSS (BraA01g009780.3C.trans)	NA	-70	BraA01g009780.3C.trans	-	A0A0D3A422	Uncharacterized protein	XP_013594741.1	uncharacterized protein LOC106302876	106302876	LOC106302876	uncharacterized LOC106302876	-	-	-	-	-	-	-	-	-	-	-	-	-	NO	NO
BraA01g010190.3C	A01	5230180	5230394	-	3.00095	0.000610844	0.182013	promoter-TSS (BraA01g010190.3C.trans)	NA	412	BraA01g010190.3C.trans	-	A0A0D3A457	Uncharacterized protein	XP_013624267.1	uncharacterized protein LOC106330321	106330321	LOC106330321	uncharacterized LOC106330321	-	PF14144	Seed dormancy control	IPR025422	Transcription factor TGA like domain	-	-	GO:0006351;GO:0043565	biological_process;molecular_function	transcription, DNA-templated;sequence-specific DNA binding	-	-	-	NO	YES
BraA01g010480.3C	A01	5398493	5398701	-	2.80835	0.000610844	0.182013	promoter-TSS (BraA01g010480.3C.trans)	NA	96	BraA01g010480.3C.trans	-	M4DA59	Uncharacterized protein	-	-	-	-	-	-	PF00501;PF13193	AMP-binding enzyme;AMP-binding enzyme C-terminal domain	IPR000873;IPR025110;IPR020845	AMP-dependent synthetase/ligase;AMP-binding enzyme, C-terminal domain;AMP-binding, conserved site	-	-	GO:0005777;GO:0016405;GO:0008152;GO:0006744;GO:0003824	cellular_component;molecular_function;biological_process;biological_process;molecular_function	peroxisome;CoA-ligase activity;metabolic process;ubiquinone biosynthetic process;catalytic activity	-	-	-	YES	NO
BraA01g010680.3C	A01	5507869	5508385	+	3.19355	0.000136116	0.0545632	promoter-TSS (BraA01g010680.3C.trans)	NA	631	BraA01g010680.3C.trans	-	M4DA78	Uncharacterized protein	-	-	-	-	-	-	-	-	IPR010920	LSM domain superfamily	-	-	-	-	-	-	-	-	NO	YES
BraA01g010690.3C	A01	5519605	5519816	+	3.00095	0.000610844	0.182013	promoter-TSS (BraA01g010690.3C.trans)	NA	1058	BraA01g010690.3C.trans	-	M4DA79	Uncharacterized protein	-	-	-	-	-	-	PF00646;PF01344	-box domain;Kelch motif	IPR015915;IPR036047;IPR001810;IPR006652	Kelch-type beta propeller;F-box-like domain superfamily;F-box domain;Kelch repeat type 1	-	-	-	-	-	-	-	-	NO	YES
BraA01g010840.3C	A01	5625373	5625734	+	3.38616	2.7693e-05	0.0169465	exon (BraA01g010840.3C.trans, exon 6 of 6)	NA	2074	BraA01g010840.3C.trans	-	M4DA92	Uncharacterized protein	-	-	-	-	-	-	PF02984;PF00134	Cyclin, C-terminal domain;Cyclin, N-terminal domain	IPR036915;IPR004367;IPR013763;IPR006671	Cyclin-like superfamily;Cyclin, C-terminal domain;Cyclin-like;Cyclin, N-terminal	-	-	GO:0005634	cellular_component	nucleus	-	-	-	NO	NO
BraA01g011050.3C	A01	5750760	5750971	-	2.61575	0.00248153	0.439705	promoter-TSS (BraA01g011050.3C.trans)	NA	-15	BraA01g011050.3C.trans	-	A0A0D3A4H8	Uncharacterized protein	XP_013618516.1	chitotriosidase-1-like	106325036	LOC106325036	chitotriosidase-1-like	-	PF00704	lycosyl hydrolases family 18	IPR017853;IPR029070;IPR011583;IPR001223	Glycoside hydrolase superfamily;Chitinase insertion domain superfamily;Chitinase II;Glycoside hydrolase family 18, catalytic domain	-	-	GO:0008061;GO:0005975	molecular_function;biological_process	chitin binding;carbohydrate metabolic process	K01183	ko00520	Amino sugar and nucleotide sugar metabolism	NO	YES
BraA01g011120.3C	A01	5788062	5788301	-	3.00095	0.000610844	0.182013	promoter-TSS (BraA01g011120.3C.trans)	NA	883	BraA01g011120.3C.trans	-	A0A0D3A4I6	Uncharacterized protein	XP_013597808.1	pentatricopeptide repeat-containing protein At4g19890	106305921	LOC106305921	pentatricopeptide repeat-containing protein At4g19890	-	PF13041;PF13812	PPR repeat family;Pentatricopeptide repeat domain	IPR002885;IPR011990	Pentatricopeptide repeat;Tetratricopeptide-like helical domain superfamily	-	-	-	-	-	-	-	-	NO	NO
BraA01g011260.3C	A01	5865495	5865799	-	2.61575	0.00248153	0.439705	promoter-TSS (BraA01g011260.3C.trans)	NA	679	BraA01g011260.3C.trans	-	M4DAD4	Uncharacterized protein	-	-	-	-	-	-	PF13041;PF01535	PPR repeat family;PPR repeat	IPR002885;IPR011990	Pentatricopeptide repeat;Tetratricopeptide-like helical domain superfamily	-	-	GO:0009793	biological_process	embryo development ending in seed dormancy	-	-	-	NO	NO
BraA01g011300.3C	A01	5892843	5893044	+	2.80835	0.000610844	0.182013	promoter-TSS (BraA01g011300.3C.trans)	NA	175	BraA01g011300.3C.trans	-	A0A0D3A4K3	Uncharacterized protein	XP_013609819.1	uncharacterized protein LOC106316471	106316471	LOC106316471	uncharacterized LOC106316471	-	PF01697	lycosyltransferase family 92	IPR008166	Glycosyltransferase family 92	-	-	GO:0016020;GO:0016021	cellular_component;cellular_component	membrane;integral component of membrane	-	-	-	NO	NO
BraA01g011410.3C	A01	5975864	5976170	+	2.42314	0.00903421	1	promoter-TSS (BraA01g011410.3C.trans)	NA	1095	BraA01g011410.3C.trans	-	M4DAE8	Elongation factor Tu	-	-	-	-	-	-	PF03144;PF03143;PF00009	longation factor Tu domain 2;longation factor Tu C-terminal domain;longation factor Tu GTP binding domain	IPR004161;IPR031157;IPR033720;IPR027417;IPR004160;IPR004541;IPR000795;IPR009000;IPR009001;IPR005225	Translation elongation factor EFTu-like, domain 2;Tr-type G domain, conserved site;Elongation factor Tu, domain 2;P-loop containing nucleoside triphosphate hydrolase;Translation elongation factor EFTu/EF1A, C-terminal;Translation elongation factor EFTu/EF1A, bacterial/organelle;Transcription factor, GTP-binding domain;Translation protein, beta-barrel domain superfamily;Translation elongation fact…	-	-	GO:0003746;GO:0005622;GO:0003924;GO:0005525;GO:0000166;GO:0006414	molecular_function;cellular_component;molecular_function;molecular_function;molecular_function;biological_process	translation elongation factor activity;intracellular;GTPase activity;GTP binding;nucleotide binding;translational elongation	-	-	-	YES	NO
BraA01g011490.3C	A01	6000656	6000857	-	3.19355	0.000136116	0.0545632	promoter-TSS (BraA01g011490.3C.trans)	NA	603	BraA01g011490.3C.trans	-	M4DAF5	Small nuclear ribonucleoprotein-associated protein	-	-	-	-	-	-	PF01423	LSM domain	IPR010920;IPR017131;IPR001163	LSM domain superfamily;Small ribonucleoprotein associated, SmB/SmN;LSM domain, eukaryotic/archaea-type	-	-	GO:0003723;GO:0030529;GO:0005634	molecular_function;;cellular_component	RNA binding;;nucleus	-	-	-	NO	NO
BraA01g011510.3C	A01	6010172	6010470	+	3.57876	2.7693e-05	0.0169465	promoter-TSS (BraA01g011510.3C.trans)	NA	1140	BraA01g011510.3C.trans	-	M4DAF7	Uncharacterized protein	-	-	-	-	-	-	PF13041;PF13812;PF01535	PPR repeat family;Pentatricopeptide repeat domain;PPR repeat	IPR002885;IPR011990	Pentatricopeptide repeat;Tetratricopeptide-like helical domain superfamily	-	-	-	-	-	-	-	-	NO	NO
BraA01g012100.3C	A01	6285584	6285895	-	3.19355	0.000136116	0.0545632	promoter-TSS (BraA01g012100.3C.trans)	NA	1073	BraA01g012100.3C.trans	-	M4DAL2	Uncharacterized protein	-	-	-	-	-	-	PF11883;PF12398;PF00954;PF08276;PF07714;PF01453	omain of unknown function (DUF3403);Receptor serine/threonine kinase;S-locus glycoprotein domain;PAN-like domain;Protein tyrosine kinase;-mannose binding lectin	IPR001245;IPR001480;IPR017441;IPR003609;IPR024171;IPR011009;IPR022126;IPR008271;IPR000719;IPR036426;IPR000858;IPR021820	Serine-threonine/tyrosine-protein kinase, catalytic domain;Bulb-type lectin domain;Protein kinase, ATP binding site;PAN/Apple domain;S-receptor-like serine/threonine-protein kinase;Protein kinase-like domain superfamily;S-locus, receptor kinase;Serine/threonine-protein kinase, active site;Protein kinase domain;Bulb-type lectin domain superfamily;S-locus glycoprotein domain;S-locus receptor kinase…	-	-	GO:0048544;GO:0016740;GO:0016301;GO:0016310;GO:0009506;GO:0005773;GO:0005886;GO:0031625;GO:0004672;GO:0006468;GO:0000166;GO:0005524;GO:0004674	biological_process;molecular_function;molecular_function;biological_process;cellular_component;cellular_component;cellular_component;molecular_function;molecular_function;biological_process;molecular_function;molecular_function;molecular_function	recognition of pollen;transferase activity;kinase activity;phosphorylation;plasmodesma;vacuole;plasma membrane;ubiquitin protein ligase binding;protein kinase activity;protein phosphorylation;nucleotide binding;ATP binding;protein serine/threonine kinase activity	-	-	-	NO	YES
BraA01g012140.3C	A01	6304267	6304650	-	2.61575	0.00248153	0.439705	promoter-TSS (BraA01g012140.3C.trans)	NA	362	BraA01g012140.3C.trans	-	M4DAL5	Uncharacterized protein	-	-	-	-	-	-	PF02373;PF08879	JmjC domain, hydroxylase;WRC	IPR003347;IPR001841;IPR014977	JmjC domain;Zinc finger, RING-type;WRC domain	-	-	-	-	-	-	-	-	YES	NO
BraA01g012180.3C	A01	6332226	6332427	+	2.61575	0.00248153	0.439705	promoter-TSS (BraA01g012180.3C.trans)	NA	292	BraA01g012180.3C.trans	-	A0A0D3A4V0	Uncharacterized protein	-	-	-	-	-	-	PF13419;PF00635;PF01687	Haloacid dehalogenase-like hydrolase;MSP (Major sperm protein) domain;Riboflavin kinase	IPR015865;IPR000535;IPR023214;IPR006439;IPR023198;IPR013783;IPR036412;IPR008962;IPR023465;IPR023468	Riboflavin kinase domain, bacterial/eukaryotic;Major sperm protein (MSP) domain;HAD superfamily;HAD hydrolase, subfamily IA;Phosphoglycolate phosphatase-like, domain 2;Immunoglobulin-like fold;HAD-like superfamily;PapD-like superfamily;Riboflavin kinase domain superfamily;Riboflavin kinase	-	-	GO:0016787;GO:0016310;GO:0008152;GO:0009231;GO:0008531	molecular_function;biological_process;biological_process;biological_process;molecular_function	hydrolase activity;phosphorylation;metabolic process;riboflavin biosynthetic process;riboflavin kinase activity	-	-	-	NO	NO
BraA01g012350.3C	A01	6399718	6399982	-	3.00095	0.000610844	0.182013	intron (BraA01g012350.3C.trans, intron 13 of 15)	NA	3852	BraA01g012350.3C.trans	-	M4DAN5	Uncharacterized protein	-	-	-	-	-	-	PF04037;PF04046	omain of unknown function (DUF382);PSP	IPR007180;IPR006568	Domain of unknown function DUF382;PSP, proline-rich	-	-	GO:0005634	cellular_component	nucleus	-	-	-	YES	NO
BraA01g012700.3C	A01	6618300	6618580	-	3.00095	0.000610844	0.182013	promoter-TSS (BraA01g012700.3C.trans)	NA	1215	BraA01g012700.3C.trans	-	M4DAR9	Uncharacterized protein	-	-	-	-	-	-	PF01507;PF00085	Phosphoadenosine phosphosulfate reductase family;Thioredoxin	IPR002500;IPR013766;IPR004508;IPR014729;IPR036249	Phosphoadenosine phosphosulphate reductase;Thioredoxin domain;Thioredoxin-independent 5'-adenylylsulphate reductase;Rossmann-like alpha/beta/alpha sandwich fold;Thioredoxin-like superfamily	-	-	GO:0055114;GO:0008152;GO:0019419;GO:0003824;GO:0045454;GO:0016671;GO:0005623	biological_process;biological_process;biological_process;molecular_function;biological_process;molecular_function;cellular_component	oxidation-reduction process;metabolic process;sulfate reduction;catalytic activity;cell redox homeostasis;oxidoreductase activity, acting on a sulfur group of donors, disulfide as acceptor;cell	-	-	-	YES	NO
BraA01g013080.3C	A01	6838534	6838767	+	3.77136	5.18179e-06	0.00420639	promoter-TSS (BraA01g013080.3C.trans)	NA	465	BraA01g013080.3C.trans	-	M4DAV7	ER membrane protein complex subunit 3	-	-	-	-	-	-	PF01956	Integral membrane protein DUF106	IPR002809;IPR008568	Integral membrane protein EMC3/TMCO1-like;ER membrane protein complex subunit 3	-	-	GO:0016020;GO:0016021	cellular_component;cellular_component	membrane;integral component of membrane	-	-	-	YES	NO
BraA01g013090.3C	A01	6842824	6843336	-	3.57876	2.7693e-05	0.0169465	TTS (BraA01g013090.3C.trans)	NA	1162	BraA01g013090.3C.trans	-	A0A0D3D2V4	Uncharacterized protein	-	-	-	-	-	-	-	-	-	-	-	-	-	-	-	-	-	-	NO	NO
BraA01g013130.3C	A01	6858864	6859155	-	3.57876	2.7693e-05	0.0169465	exon (BraA01g013130.3C.trans, exon 3 of 4)	NA	2598	BraA01g013130.3C.trans	-	M4DAW1	Uncharacterized protein	-	-	-	-	-	-	PF14547	Hydrophobic seed protein	IPR036312;IPR027923	Bifunctional inhibitor/plant lipid transfer protein/seed storage helical domain superfamily;Hydrophobic seed protein	-	-	-	-	-	-	-	-	NO	YES
BraA01g013150.3C	A01	6869303	6869515	+	3.00095	0.000610844	0.182013	promoter-TSS (BraA01g013150.3C.trans)	NA	-22	BraA01g013150.3C.trans	-	M4DAW2	Uncharacterized protein	-	-	-	-	-	-	PF14547	Hydrophobic seed protein	IPR016140;IPR036312;IPR027923	Bifunctional inhibitor/plant lipid transfer protein/seed storage helical domain;Bifunctional inhibitor/plant lipid transfer protein/seed storage helical domain superfamily;Hydrophobic seed protein	-	-	-	-	-	-	-	-	NO	YES
BraA01g013180.3C	A01	6899474	6899754	-	2.42314	0.00903421	1	promoter-TSS (BraA01g013180.3C.trans)	NA	292	BraA01g013180.3C.trans	-	M4DAW5	Uncharacterized protein	-	-	-	-	-	-	PF01569	PAP2 superfamily	IPR000326;IPR036938	Phosphatidic acid phosphatase type 2/haloperoxidase;Phosphatidic acid phosphatase type 2/haloperoxidase superfamily	-	-	GO:0016020;GO:0016021	cellular_component;cellular_component	membrane;integral component of membrane	-	-	-	NO	NO
BraA01g013350.3C	A01	6993033	6993543	-	3.57876	2.7693e-05	0.0169465	promoter-TSS (BraA01g013350.3C.trans)	NA	-49	BraA01g013350.3C.trans	-	M4DAY0	Uncharacterized protein	-	-	-	-	-	-	PF10248	Myelodysplasia-myeloid leukemia factor 1-interacting protein	IPR019376	Myeloid leukemia factor	-	-	-	-	-	-	-	-	NO	NO
BraA01g013500.3C	A01	7076907	7077138	+	2.80835	0.000610844	0.182013	promoter-TSS (BraA01g013500.3C.trans)	NA	615	BraA01g013500.3C.trans	-	M4DAZ5	Uncharacterized protein	-	-	-	-	-	-	PF00400;PF12894	WD domain, G-beta repeat;Anaphase-promoting complex subunit 4 WD40 domain	IPR017986;IPR033010;IPR024977;IPR036322;IPR019775;IPR001680;IPR015943	WD40-repeat-containing domain;The WD repeat Cdc20/Fizzy family;Anaphase-promoting complex subunit 4, WD40 domain;WD40-repeat-containing domain superfamily;WD40 repeat, conserved site;WD40 repeat;WD40/YVTN repeat-like-containing domain superfamily	-	-	GO:0010091;GO:0042023;GO:0010997;GO:0009825;GO:1904668;GO:0097027	biological_process;biological_process;molecular_function;biological_process;biological_process;molecular_function	trichome branching;DNA endoreduplication;anaphase-promoting complex binding;multidimensional cell growth;positive regulation of ubiquitin protein ligase activity;ubiquitin-protein transferase activator activity	-	-	-	YES	NO
BraA01g014000.3C	A01	7392567	7392983	+	3.19355	0.000136116	0.0545632	promoter-TSS (BraA01g014000.3C.trans)	NA	193	BraA01g014000.3C.trans	-	M4DB31	Uncharacterized protein	-	-	-	-	-	-	PF13676	TIR domain	IPR035897;IPR027417;IPR000157	Toll/interleukin-1 receptor homology (TIR) domain superfamily;P-loop containing nucleoside triphosphate hydrolase;Toll/interleukin-1 receptor homology (TIR) domain	-	-	GO:0007165	biological_process	signal transduction	-	-	-	NO	NO
BraA01g014300.3C	A01	7590781	7591076	+	2.80835	0.000610844	0.182013	promoter-TSS (BraA01g014300.3C.trans)	NA	230	BraA01g014300.3C.trans	-	M4DB55	Uncharacterized protein	-	-	-	-	-	-	PF03168	Late embryogenesis abundant protein	IPR004864	Late embryogenesis abundant protein, LEA-14	-	-	GO:0016020;GO:0016021	cellular_component;cellular_component	membrane;integral component of membrane	-	-	-	NO	NO
BraA01g015070.3C	A01	7989104	7989447	+	4.73437	2.17756e-08	5.32525e-05	promoter-TSS (BraA01g015070.3C.trans)	NA	509	BraA01g015070.3C.trans	-	M4DBC6	Uncharacterized protein	-	-	-	-	-	-	PF00012	Hsp70 protein	IPR029047;IPR029048;IPR012725;IPR018181;IPR013126	Heat shock protein 70kD, peptide-binding domain superfamily;Heat shock protein 70kD, C-terminal domain superfamily;Chaperone DnaK;Heat shock protein 70, conserved site;Heat shock protein 70 family	-	-	GO:0051082;GO:0006457;GO:0005524;GO:0000166	molecular_function;biological_process;molecular_function;molecular_function	unfolded protein binding;protein folding;ATP binding;nucleotide binding	-	-	-	NO	NO
BraA01g015190.3C	A01	8028886	8029178	-	2.42314	0.00903421	1	promoter-TSS (BraA01g015190.3C.trans)	NA	518	BraA01g015190.3C.trans	-	M4DBD8	Uncharacterized protein	-	-	-	-	-	-	-	-	IPR032675;IPR006553	Leucine-rich repeat domain superfamily;Leucine-rich repeat, cysteine-containing subtype	-	-	-	-	-	-	-	-	YES	NO
BraA01g015220.3C	A01	8067320	8067542	+	2.61575	0.00248153	0.439705	promoter-TSS (BraA01g015220.3C.trans)	NA	47	BraA01g015220.3C.trans	-	A0A078J2X4	BnaC01g41540D protein	-	-	-	-	-	-	PF02751;PF01326;PF02268	Transcription initiation factor IIA, gamma subunit;Pyruvate phosphate dikinase, PEP/pyruvate binding domain;Transcription initiation factor IIA, gamma subunit, helical domain	IPR009088;IPR015872;IPR013815;IPR009083;IPR002192;IPR015871	Transcription factor IIA, beta-barrel;Transcription initiation factor IIA, gamma subunit, N-terminal;ATP-grasp fold, subdomain 1;Transcription factor IIA, helical;Pyruvate phosphate dikinase, PEP/pyruvate-binding;Transcription initiation factor IIA, gamma subunit, C-terminal	-	-	GO:0016310;GO:0005672;GO:0006367;GO:0005524;GO:0016301	biological_process;cellular_component;biological_process;molecular_function;molecular_function	phosphorylation;transcription factor TFIIA complex;transcription initiation from RNA polymerase II promoter;ATP binding;kinase activity	-	-	-	NO	NO
BraA01g015380.3C	A01	8172627	8172828	-	2.80835	0.000610844	0.182013	promoter-TSS (BraA01g015380.3C.trans)	NA	130	BraA01g015380.3C.trans	-	M4DBF8	Uncharacterized protein	-	-	-	-	-	-	-	-	-	-	-	-	-	-	-	-	-	-	YES	NO
BraA01g015750.3C	A01	8347675	8347913	-	3.00095	0.000610844	0.182013	promoter-TSS (BraA01g015750.3C.trans)	NA	292	BraA01g015750.3C.trans	-	A0A0D3ANI3	Uncharacterized protein	-	-	-	-	-	-	PF03004	Plant transposase (Ptta/En/Spm family)	IPR004252	Probable transposase, Ptta/En/Spm, plant	-	-	-	-	-	-	-	-	NO	NO
BraA01g015790.3C	A01	8378701	8378977	+	3.38616	2.7693e-05	0.0169465	exon (BraA01g015790.3C.trans, exon 16 of 17)	NA	4363	BraA01g015790.3C.trans	-	M4DBK0	Uncharacterized protein	-	-	-	-	-	-	-	-	-	-	-	-	-	-	-	-	-	-	NO	NO
BraA01g015910.3C	A01	8431155	8431402	+	2.61575	0.00248153	0.439705	promoter-TSS (BraA01g015910.3C.trans)	NA	446	BraA01g015910.3C.trans	-	M4DBL2	Uncharacterized protein	-	-	-	-	-	-	PF00011	Hsp20/alpha crystallin family	IPR008978;IPR002068;IPR031107	HSP20-like chaperone;Alpha crystallin/Hsp20 domain;Small heat shock protein HSP20	-	-	GO:0046686	biological_process	response to cadmium ion	-	-	-	NO	NO
BraA01g015950.3C	A01	8446323	8446932	+	4.54177	1.44571e-07	0.000251884	promoter-TSS (BraA01g015950.3C.trans)	NA	-114	BraA01g015950.3C.trans	-	Q9FM95	Similarity to mutator-like transposase	-	-	-	-	-	-	PF04434;PF03108;PF10551	SWIM zinc finger;MuDR family transposase;MULE transposase domain	IPR007527;IPR006564;IPR001207;IPR018289;IPR001878;IPR004332;IPR036875	Zinc finger, SWIM-type;Zinc finger, PMZ-type;Transposase, mutator type;MULE transposase domain;Zinc finger, CCHC-type;Transposase, MuDR, plant;Zinc finger, CCHC-type superfamily	-	-	GO:0003677;GO:0008270;GO:0004803;GO:0006313;GO:0003676	molecular_function;molecular_function;molecular_function;biological_process;molecular_function	DNA binding;zinc ion binding;transposase activity;transposition, DNA-mediated;nucleic acid binding	-	-	-	NO	NO
BraA01g016190.3C	A01	8613702	8614081	-	3.38616	2.7693e-05	0.0169465	promoter-TSS (BraA01g016190.3C.trans)	NA	999	BraA01g016190.3C.trans	-	A0A078ITW4	BnaC07g49440D protein	-	-	-	-	-	-	PF00069	Protein kinase domain	IPR017441;IPR008271;IPR011009;IPR000719	Protein kinase, ATP binding site;Serine/threonine-protein kinase, active site;Protein kinase-like domain superfamily;Protein kinase domain	-	-	GO:0004672;GO:0005524;GO:0006468	molecular_function;molecular_function;biological_process	protein kinase activity;ATP binding;protein phosphorylation	-	-	-	NO	NO
BraA01g016310.3C	A01	8661228	8661683	+	2.60345	0.000273716	0.0887749	intron (BraA01g016310.3C.trans, intron 4 of 6)	NA	4499	BraA01g016310.3C.trans	-	A0A0D3A6C2	Uncharacterized protein	-	-	-	-	-	-	PF00249	Myb-like DNA-binding domain	IPR017930;IPR001005;IPR009057	Myb domain;SANT/Myb domain;Homeobox-like domain superfamily	-	-	GO:0003677	molecular_function	DNA binding	-	-	-	NO	NO
BraA01g016310.3C	A01	8660780	8660981	+	3.00095	0.000610844	0.182013	intron (BraA01g016310.3C.trans, intron 4 of 6)	NA	3924	BraA01g016310.3C.trans	-	A0A0D3A6C2	Uncharacterized protein	-	-	-	-	-	-	PF00249	Myb-like DNA-binding domain	IPR017930;IPR001005;IPR009057	Myb domain;SANT/Myb domain;Homeobox-like domain superfamily	-	-	GO:0003677	molecular_function	DNA binding	-	-	-	NO	NO
BraA01g016310.3C	A01	8659779	8660308	+	4.34917	1.44571e-07	0.000251884	intron (BraA01g016310.3C.trans, intron 4 of 6)	NA	3087	BraA01g016310.3C.trans	-	A0A0D3A6C2	Uncharacterized protein	-	-	-	-	-	-	PF00249	Myb-like DNA-binding domain	IPR017930;IPR001005;IPR009057	Myb domain;SANT/Myb domain;Homeobox-like domain superfamily	-	-	GO:0003677	molecular_function	DNA binding	-	-	-	NO	NO
BraA01g016360.3C	A01	8681298	8681500	+	3.19355	0.000136116	0.0545632	promoter-TSS (BraA01g016360.3C.trans)	NA	280	BraA01g016360.3C.trans	-	M4DBP5	Uncharacterized protein	-	-	-	-	-	-	PF08704;PF01269	tRNA methyltransferase complex GCD14 subunit;ibrillarin	IPR000692;IPR029063	Fibrillarin;S-adenosyl-L-methionine-dependent methyltransferase	-	-	GO:0003723;GO:0008168;GO:0006364;GO:0032259	molecular_function;molecular_function;biological_process;biological_process	RNA binding;methyltransferase activity;rRNA processing;methylation	-	-	-	YES	NO
BraA01g016630.3C	A01	8803199	8803427	-	3.19355	0.000136116	0.0545632	promoter-TSS (BraA01g016630.3C.trans)	NA	179	BraA01g016630.3C.trans	-	M4DBR9	Uncharacterized protein	-	-	-	-	-	-	PF13251	omain of unknown function (DUF4042)	IPR011989;IPR025283;IPR016024	Armadillo-like helical;Domain of unknown function DUF4042;Armadillo-type fold	-	-	-	-	-	-	-	-	NO	NO
BraA01g016880.3C	A01	8972376	8972676	-	3.00095	0.000610844	0.182013	promoter-TSS (BraA01g016880.3C.trans)	NA	219	BraA01g016880.3C.trans	-	M4DBU5	Uncharacterized protein	-	-	-	-	-	-	PF14364;PF05553	omain of unknown function (DUF4408);Cotton fibre expressed protein	IPR008480;IPR025520	Protein of unknown function DUF761, plant;Domain of unknown function DUF4408	-	-	GO:0016020;GO:0016021	cellular_component;cellular_component	membrane;integral component of membrane	-	-	-	YES	NO
BraA01g017180.3C	A01	9147883	9148342	+	2.80835	0.000610844	0.182013	promoter-TSS (BraA01g017180.3C.trans)	NA	532	BraA01g017180.3C.trans	-	M4ECC5	Uncharacterized protein	-	-	-	-	-	-	-	-	-	-	-	-	GO:0005635;GO:0009504;GO:0006997;GO:0046982	cellular_component;cellular_component;biological_process;molecular_function	nuclear envelope;cell plate;nucleus organization;protein heterodimerization activity	-	-	-	NO	NO
BraA01g017440.3C	A01	9287522	9287723	+	2.80835	0.000610844	0.182013	promoter-TSS (BraA01g017440.3C.trans)	NA	838	BraA01g017440.3C.trans	-	M4ECA1	Uncharacterized protein	-	-	-	-	-	-	PF13041;PF03950;PF00749;PF01535	PPR repeat family;tRNA synthetases class I (E and Q), anti-codon binding domain;tRNA synthetases class I (E and Q), catalytic domain;PPR repeat	IPR004526;IPR020058;IPR020059;IPR020056;IPR011990;IPR011035;IPR000924;IPR002885;IPR001412;IPR014729;IPR036282	Glutamyl-tRNA synthetase, archaeal/eukaryotic cytosolic;Glutamyl/glutaminyl-tRNA synthetase, class Ib, catalytic domain;Glutamyl/glutaminyl-tRNA synthetase, class Ib, anti-codon binding domain;Ribosomal protein L25/Gln-tRNA synthetase, N-terminal;Tetratricopeptide-like helical domain superfamily;Ribosomal protein L25/Gln-tRNA synthetase, anti-codon-binding domain superfamily;Glutamyl/glutaminyl-t…	-	-	GO:0043039;GO:0006418;GO:0006412;GO:0004812;GO:0006424;GO:0004818;GO:0000166;GO:0005524;GO:0005737	biological_process;biological_process;biological_process;molecular_function;biological_process;molecular_function;molecular_function;molecular_function;cellular_component	tRNA aminoacylation;tRNA aminoacylation for protein translation;translation;aminoacyl-tRNA ligase activity;glutamyl-tRNA aminoacylation;glutamate-tRNA ligase activity;nucleotide binding;ATP binding;cytoplasm	-	-	-	YES	NO
BraA01g017770.3C	A01	9450636	9450837	-	2.61575	0.00248153	0.439705	exon (BraA01g017770.3C.trans, exon 3 of 4)	NA	2842	BraA01g017770.3C.trans	-	A0A0D3A6T9	Uncharacterized protein	XP_013600660.1	microtubule-associated protein TORTIFOLIA1	106308081	LOC106308081	microtubule-associated protein TORTIFOLIA1	-	-	-	IPR033337;IPR011989;IPR016024	MT-associated protein TORTIFOLIA1/SPIRAL2-like;Armadillo-like helical;Armadillo-type fold	-	-	GO:0008017;GO:0010005;GO:0010031;GO:0007275;GO:0009826;GO:0005874	molecular_function;cellular_component;biological_process;biological_process;biological_process;cellular_component	microtubule binding;cortical microtubule, transverse to long axis;circumnutation;multicellular organism development;unidimensional cell growth;microtubule	-	-	-	YES	NO
BraA01g017970.3C	A01	9545179	9545380	+	3.19355	0.000136116	0.0545632	promoter-TSS (BraA01g017970.3C.trans)	NA	1226	BraA01g017970.3C.trans	-	M4EC57	Uncharacterized protein	-	-	-	-	-	-	-	-	IPR013087	Zinc finger C2H2-type	-	-	GO:0003676	molecular_function	nucleic acid binding	-	-	-	YES	NO
BraA01g018080.3C	A01	9634852	9635377	-	3.19355	0.000136116	0.0545632	promoter-TSS (BraA01g018080.3C.trans)	NA	788	BraA01g018080.3C.trans	-	M4EC49	tRNA	-	-	-	-	-	-	PF02475;PF06325;PF02005;PF02086	Met-10+ like-protein;Ribosomal protein L11 methyltransferase (PrmA);N2,N2-dimethylguanosine tRNA methyltransferase;12 class N6 adenine-specific DNA methyltransferase	IPR025792;IPR029063;IPR030382	tRNA (guanine(37)-N(1))-methyltransferase, eukaryotic;S-adenosyl-L-methionine-dependent methyltransferase;SAM-dependent methyltransferase TRM5/TYW2-type	-	-	GO:0052906;GO:0030488;GO:0016740;GO:0005759;GO:0032259;GO:0008033;GO:0005739;GO:0009019;GO:0008168;GO:0005737;GO:0005634	molecular_function;biological_process;molecular_function;cellular_component;biological_process;biological_process;cellular_component;molecular_function;molecular_function;cellular_component;cellular_component	tRNA (guanine(37)-N(1))-methyltransferase activity;tRNA methylation;transferase activity;mitochondrial matrix;methylation;tRNA processing;mitochondrion;tRNA (guanine-N1-)-methyltransferase activity;methyltransferase activity;cytoplasm;nucleus	-	-	-	YES	NO
BraA01g018220.3C	A01	9714056	9714394	+	2.80835	0.000610844	0.182013	promoter-TSS (BraA01g018220.3C.trans)	NA	69	BraA01g018220.3C.trans	-	M4EC38	Uncharacterized protein	-	-	-	-	-	-	PF00571	CBS domain	IPR000644	CBS domain	-	-	-	-	-	-	-	-	NO	NO
BraA01g018380.3C	A01	9782280	9782577	+	3.19355	0.000136116	0.0545632	promoter-TSS (BraA01g018380.3C.trans)	NA	300	BraA01g018380.3C.trans	-	M4EC24	Uncharacterized protein	-	-	-	-	-	-	PF01936	NYN domain	IPR036236;IPR021139;IPR002885;IPR011990	Zinc finger C2H2 superfamily;NYN domain, limkain-b1-type;Pentatricopeptide repeat;Tetratricopeptide-like helical domain superfamily	-	-	-	-	-	-	-	-	YES	NO
BraA01g018390.3C	A01	9794381	9794588	+	3.19355	0.000136116	0.0545632	promoter-TSS (BraA01g018390.3C.trans)	NA	870	BraA01g018390.3C.trans	-	M4EC23	Uncharacterized protein	-	-	-	-	-	-	PF13041;PF17177	PPR repeat family;Pentacotripeptide-repeat region of PRORP	IPR002885;IPR011990	Pentatricopeptide repeat;Tetratricopeptide-like helical domain superfamily	-	-	-	-	-	-	-	-	YES	NO
BraA01g019680.3C	A01	10512867	10513109	-	3.00095	0.000610844	0.182013	promoter-TSS (BraA01g019680.3C.trans)	NA	457	BraA01g019680.3C.trans	-	M4E5P5	Uncharacterized protein	-	-	-	-	-	-	-	-	-	-	-	-	-	-	-	-	-	-	NO	NO
BraA01g019920.3C	A01	10696778	10697470	+	3.96396	8.97284e-07	0.00109673	promoter-TSS (BraA01g019920.3C.trans)	NA	10	BraA01g019920.3C.trans	-	M4CZV7	Uncharacterized protein	-	-	-	-	-	-	PF06479;PF00069	Ribonuclease 2-5A;Protein kinase domain	IPR015943;IPR018997;IPR011047;IPR038357;IPR008271;IPR000719;IPR018391;IPR010513;IPR011009	WD40/YVTN repeat-like-containing domain superfamily;PUB domain;Quinoprotein alcohol dehydrogenase-like superfamily;KEN domain superfamily;Serine/threonine-protein kinase, active site;Protein kinase domain;Pyrrolo-quinoline quinone beta-propeller repeat;KEN domain;Protein kinase-like domain superfamily	-	-	GO:0090501;GO:0006397;GO:0016021;GO:0006468;GO:0004672;GO:0004540;GO:0005524;GO:0016020	biological_process;biological_process;cellular_component;biological_process;molecular_function;molecular_function;molecular_function;cellular_component	RNA phosphodiester bond hydrolysis;mRNA processing;integral component of membrane;protein phosphorylation;protein kinase activity;ribonuclease activity;ATP binding;membrane	-	-	-	NO	NO
BraA01g019920.3C	A01	10697636	10698301	+	4.73437	2.17756e-08	5.32525e-05	promoter-TSS (BraA01g019920.3C.trans)	NA	854	BraA01g019920.3C.trans	-	M4CZV7	Uncharacterized protein	-	-	-	-	-	-	PF06479;PF00069	Ribonuclease 2-5A;Protein kinase domain	IPR015943;IPR018997;IPR011047;IPR038357;IPR008271;IPR000719;IPR018391;IPR010513;IPR011009	WD40/YVTN repeat-like-containing domain superfamily;PUB domain;Quinoprotein alcohol dehydrogenase-like superfamily;KEN domain superfamily;Serine/threonine-protein kinase, active site;Protein kinase domain;Pyrrolo-quinoline quinone beta-propeller repeat;KEN domain;Protein kinase-like domain superfamily	-	-	GO:0090501;GO:0006397;GO:0016021;GO:0006468;GO:0004672;GO:0004540;GO:0005524;GO:0016020	biological_process;biological_process;cellular_component;biological_process;molecular_function;molecular_function;molecular_function;cellular_component	RNA phosphodiester bond hydrolysis;mRNA processing;integral component of membrane;protein phosphorylation;protein kinase activity;ribonuclease activity;ATP binding;membrane	-	-	-	NO	NO
BraA01g020110.3C	A01	10805761	10806003	+	3.00095	0.000610844	0.182013	intron (BraA01g020110.3C.trans, intron 1 of 1)	NA	4938	BraA01g020110.3C.trans	-	A0A0D3BXC0	Uncharacterized protein	-	-	-	-	-	-	-	-	-	-	-	-	-	-	-	-	-	-	NO	YES
BraA01g020490.3C	A01	11004021	11004222	+	3.00095	0.000610844	0.182013	promoter-TSS (BraA01g020490.3C.trans)	NA	1091	BraA01g020490.3C.trans	-	A0A078H354	BnaA01g17480D protein	XP_013743665.1;XP_013743650.1;XP_013743692.1;XP_013743708.1;XP_013743717.1;XP_013743673.1;XP_013743657.1;XP_013743700.1	-;calcineurin B-like protein 6 isoform X1;-;-;-;-;-;-	106446458;106446490	LOC106446458;LOC106446490	calcineurin B-like protein 6;calcineurin B-like protein 6	-;-	PF13202	hand	IPR002048;IPR011992	EF-hand domain;EF-hand domain pair	-	-	GO:0005509	molecular_function	calcium ion binding	K06268;K06268;K06268;K06268;K06268;K06268;K06268;K06268;K06268;K06268;K06268;K06268;K06268;K06268;K06268;K06268;K06268;K06268;K06268;K06268;K06268	ko04650;ko04310;ko05152;ko04921;ko04114;ko05166;ko04360;ko04020;ko04724;ko04022;ko04380;ko04922;ko04660;ko04010;ko04720;ko04924;ko05014;ko04662;ko04370;ko05031;ko05010	Natural killer cell mediated cytotoxicity;Wnt signaling pathway;Tuberculosis;Oxytocin signaling pathway;Oocyte meiosis;HTLV-I infection;Axon guidance;Calcium signaling pathway;Glutamatergic synapse;cGMP-PKG signaling pathway;Osteoclast differentiation;Glucagon signaling pathway;T cell receptor signaling pathway;MAPK signaling pathway;Long-term potentiation;Renin secretion;Amyotrophic lateral scle…	YES	NO
BraA01g020580.3C	A01	11088304	11088576	+	4.34917	1.44571e-07	0.000251884	promoter-TSS (BraA01g020580.3C.trans)	NA	416	BraA01g020580.3C.trans	-	M4EXK9	Uncharacterized protein	-	-	-	-	-	-	-	-	-	-	-	-	-	-	-	-	-	-	NO	YES
BraA01g020850.3C	A01	11326485	11326766	-	2.80835	0.000610844	0.182013	promoter-TSS (BraA01g020850.3C.trans)	NA	-110	BraA01g020850.3C.trans	-	A0A0D3CJA3	Uncharacterized protein	-	-	-	-	-	-	PF13456;PF13966	Reverse transcriptase-like;zinc-binding in reverse transcriptase	IPR026960;IPR012337;IPR002156;IPR036397	Reverse transcriptase zinc-binding domain;Ribonuclease H-like superfamily;Ribonuclease H domain;Ribonuclease H superfamily	-	-	GO:0004523;GO:0090502;GO:0003676	molecular_function;biological_process;molecular_function	RNA-DNA hybrid ribonuclease activity;RNA phosphodiester bond hydrolysis, endonucleolytic;nucleic acid binding	-	-	-	NO	NO
BraA01g021240.3C	A01	11563203	11563662	+	3.00095	0.000610844	0.182013	promoter-TSS (BraA01g021240.3C.trans)	NA	314	BraA01g021240.3C.trans	-	Q2A660	Glycosyltransferase	-	-	-	-	-	-	PF00201	UDP-glucoronosyl and UDP-glucosyl transferase	IPR035595;IPR002213	UDP-glycosyltransferase family, conserved site;UDP-glucuronosyl/UDP-glucosyltransferase	-	-	GO:0008152;GO:0016758;GO:0016740;GO:0016757	biological_process;molecular_function;molecular_function;molecular_function	metabolic process;transferase activity, transferring hexosyl groups;transferase activity;transferase activity, transferring glycosyl groups	-	-	-	NO	YES
BraA01g021650.3C	A01	11888874	11889303	+	2.61575	0.00248153	0.439705	TTS (BraA01g021650.3C.trans)	NA	3063	BraA01g021650.3C.trans	-	M4F758	Uncharacterized protein	-	-	-	-	-	-	-	-	-	-	-	-	GO:0003729	molecular_function	mRNA binding	-	-	-	NO	NO
BraA01g022120.3C	A01	12311269	12311470	-	3.00095	0.000610844	0.182013	promoter-TSS (BraA01g022120.3C.trans)	NA	118	BraA01g022120.3C.trans	-	M4F711	Uncharacterized protein	-	-	-	-	-	-	PF00560;PF08263;PF13855	Leucine Rich Repeat;Leucine rich repeat N-terminal domain;Leucine rich repeat	IPR001611;IPR011889;IPR032675;IPR003591;IPR013210	Leucine-rich repeat;Bacterial surface protein 26-residue repeat;Leucine-rich repeat domain superfamily;Leucine-rich repeat, typical subtype;Leucine-rich repeat-containing N-terminal, plant-type	-	-	GO:0016020;GO:0016021	cellular_component;cellular_component	membrane;integral component of membrane	-	-	-	YES	NO
BraA01g022530.3C	A01	12587653	12587893	+	3.57876	2.7693e-05	0.0169465	promoter-TSS (BraA01g022530.3C.trans)	NA	884	BraA01g022530.3C.trans	-	M4FCR9	Uncharacterized protein	-	-	-	-	-	-	PF04321;PF01370;PF02719;PF16363	RmlD substrate binding domain;NAD dependent epimerase/dehydratase family;Polysaccharide biosynthesis protein;P-mannose 4,6 dehydratase	IPR006368;IPR016040;IPR036291	GDP-mannose 4,6-dehydratase;NAD(P)-binding domain;NAD(P)-binding domain superfamily	-	-	GO:0008446;GO:0019673	molecular_function;biological_process	GDP-mannose 4,6-dehydratase activity;GDP-mannose metabolic process	-	-	-	NO	NO
BraA01g022940.3C	A01	12971398	12971657	+	3.38616	2.7693e-05	0.0169465	promoter-TSS (BraA01g022940.3C.trans)	NA	424	BraA01g022940.3C.trans	-	M4EMK0	Uncharacterized protein	-	-	-	-	-	-	-	-	-	-	-	-	-	-	-	-	-	-	NO	YES
BraA01g022970.3C	A01	12995866	12996217	-	2.61575	0.00248153	0.439705	promoter-TSS (BraA01g022970.3C.trans)	NA	762	BraA01g022970.3C.trans	-	A0A0D3CKF4	Uncharacterized protein	-	-	-	-	-	-	PF14303;PF12023;PF04827	No apical meristem-associated C-terminal domain;omain of unknown function (DUF3511);Plant transposon protein	IPR029466;IPR021899;IPR006912	No apical meristem-associated, C-terminal domain;Protein of unknown function DUF3511;Harbinger transposase-derived protein	-	-	GO:0016788	molecular_function	hydrolase activity, acting on ester bonds	-	-	-	NO	NO
BraA01g022970.3C	A01	12995105	12995347	-	3.19355	0.000136116	0.0545632	promoter-TSS (BraA01g022970.3C.trans)	NA	1577	BraA01g022970.3C.trans	-	A0A0D3CKF4	Uncharacterized protein	-	-	-	-	-	-	PF14303;PF12023;PF04827	No apical meristem-associated C-terminal domain;omain of unknown function (DUF3511);Plant transposon protein	IPR029466;IPR021899;IPR006912	No apical meristem-associated, C-terminal domain;Protein of unknown function DUF3511;Harbinger transposase-derived protein	-	-	GO:0016788	molecular_function	hydrolase activity, acting on ester bonds	-	-	-	NO	NO
BraA01g022990.3C	A01	13009576	13009777	-	2.61575	0.00248153	0.439705	TTS (BraA01g022990.3C.trans)	NA	1261	BraA01g022990.3C.trans	-	-	-	-	-	-	-	-	-	-	-	-	-	-	-	-	-	-	-	-	-	NO	NO
BraA01g023300.3C	A01	13274370	13274571	+	2.61575	0.00248153	0.439705	promoter-TSS (BraA01g023300.3C.trans)	NA	555	BraA01g023300.3C.trans	-	M4EMG9	Uncharacterized protein	-	-	-	-	-	-	PF14541;PF14543	Xylanase inhibitor C-terminal;Xylanase inhibitor N-terminal	IPR032799;IPR034161;IPR001969;IPR001461;IPR033121;IPR021109;IPR032861	Xylanase inhibitor, C-terminal;Pepsin-like domain, plant;Aspartic peptidase, active site;Aspartic peptidase A1 family;Peptidase family A1 domain;Aspartic peptidase domain superfamily;Xylanase inhibitor, N-terminal	-	-	GO:0016787;GO:0016021;GO:0004190;GO:0008233;GO:0016020;GO:0006508	molecular_function;cellular_component;molecular_function;molecular_function;cellular_component;biological_process	hydrolase activity;integral component of membrane;aspartic-type endopeptidase activity;peptidase activity;membrane;proteolysis	-	-	-	YES	NO
BraA01g023540.3C	A01	13433727	13434059	-	3.00095	0.000610844	0.182013	promoter-TSS (BraA01g023540.3C.trans)	NA	134	BraA01g023540.3C.trans	-	M4EME6	Branched-chain-amino-acid aminotransferase	-	-	-	-	-	-	PF01063	Amino-transferase class IV	IPR033939;IPR001544;IPR036038;IPR018300;IPR005786	Branched-chain aminotransferase;Aminotransferase class IV;Aminotransferase-like, PLP-dependent enzymes;Aminotransferase, class IV, conserved site;Branched-chain amino acid aminotransferase II	-	-	GO:0052656;GO:0016740;GO:0052654;GO:0008152;GO:0003824;GO:0009081;GO:0008483;GO:0004084;GO:0008652;GO:0009082;GO:0052655	molecular_function;molecular_function;molecular_function;biological_process;molecular_function;biological_process;molecular_function;molecular_function;biological_process;biological_process;molecular_function	L-isoleucine transaminase activity;transferase activity;L-leucine transaminase activity;metabolic process;catalytic activity;branched-chain amino acid metabolic process;transaminase activity;branched-chain-amino-acid transaminase activity;cellular amino acid biosynthetic process;branched-chain amino acid biosynthetic process;L-valine transaminase activity	-	-	-	YES	NO
BraA01g023720.3C	A01	13602724	13602925	+	3.00095	0.000610844	0.182013	TTS (BraA01g023720.3C.trans)	NA	4190	BraA01g023720.3C.trans	-	A0A0D3A4Y8	Uncharacterized protein	-	-	-	-	-	-	PF09331;PF02902	omain of unknown function (DUF1985);Ulp1 protease family, C-terminal catalytic domain	IPR015410;IPR003653	Domain of unknown function DUF1985;Ulp1 protease family, C-terminal catalytic domain	-	-	GO:0006508;GO:0008234	biological_process;molecular_function	proteolysis;cysteine-type peptidase activity	-	-	-	NO	NO
BraA01g023990.3C	A01	13861754	13862053	+	3.57876	2.7693e-05	0.0169465	promoter-TSS (BraA01g023990.3C.trans)	NA	241	BraA01g023990.3C.trans	-	M4EMA5	Uncharacterized protein	-	-	-	-	-	-	PF02469	asciclin domain	IPR000782;IPR036378;IPR033254	FAS1 domain;FAS1 domain superfamily;Fasciclin-like arabinogalactan protein	-	-	-	-	-	-	-	-	YES	NO
BraA01g025050.3C	A01	14787529	14787739	-	3.19355	0.000136116	0.0545632	TTS (BraA01g025050.3C.trans)	NA	1599	BraA01g025050.3C.trans	-	M4EYA7	Uncharacterized protein	-	-	-	-	-	-	-	-	-	-	-	-	-	-	-	-	-	-	NO	NO
BraA01g026180.3C	A01	16272409	16272610	+	2.61575	0.00248153	0.439705	promoter-TSS (BraA01g026180.3C.trans)	NA	-36	BraA01g026180.3C.trans	-	M4FAQ1	Uncharacterized protein	-	-	-	-	-	-	PF00262	Calreticulin family	IPR009169;IPR001580;IPR013320;IPR018124;IPR009033	Calreticulin;Calreticulin/calnexin;Concanavalin A-like lectin/glucanase domain superfamily;Calreticulin/calnexin, conserved site;Calreticulin/calnexin, P domain superfamily	-	-	GO:0005783;GO:0006457;GO:0005509;GO:0051082	cellular_component;biological_process;molecular_function;molecular_function	endoplasmic reticulum;protein folding;calcium ion binding;unfolded protein binding	-	-	-	NO	NO
BraA01g027370.3C	A01	17669721	17670080	-	2.80835	0.000610844	0.182013	promoter-TSS (BraA01g027370.3C.trans)	NA	-61	BraA01g027370.3C.trans	-	Q9SK98	Very similar to retrotransposon reverse transcriptase	-	-	-	-	-	-	PF13966;PF13456;PF00078	zinc-binding in reverse transcriptase;Reverse transcriptase-like;Reverse transcriptase (RNA-dependent DNA polymerase)	IPR026960;IPR036691;IPR000477	Reverse transcriptase zinc-binding domain;Endonuclease/exonuclease/phosphatase superfamily;Reverse transcriptase domain	-	-	GO:0003964;GO:0006278	molecular_function;biological_process	RNA-directed DNA polymerase activity;RNA-dependent DNA biosynthetic process	-	-	-	NO	NO
BraA01g027370.3C	A01	17668821	17669140	-	3.57876	2.7693e-05	0.0169465	promoter-TSS (BraA01g027370.3C.trans)	NA	859	BraA01g027370.3C.trans	-	Q9SK98	Very similar to retrotransposon reverse transcriptase	-	-	-	-	-	-	PF13966;PF13456;PF00078	zinc-binding in reverse transcriptase;Reverse transcriptase-like;Reverse transcriptase (RNA-dependent DNA polymerase)	IPR026960;IPR036691;IPR000477	Reverse transcriptase zinc-binding domain;Endonuclease/exonuclease/phosphatase superfamily;Reverse transcriptase domain	-	-	GO:0003964;GO:0006278	molecular_function;biological_process	RNA-directed DNA polymerase activity;RNA-dependent DNA biosynthetic process	-	-	-	NO	NO
BraA01g027410.3C	A01	17686373	17686762	-	3.00095	0.000610844	0.182013	promoter-TSS (BraA01g027410.3C.trans)	NA	38	BraA01g027410.3C.trans	-	M4F2Z8	Uncharacterized protein	-	-	-	-	-	-	PF00319	SRF-type transcription factor (DNA-binding and dimerisation domain)	IPR033897;IPR002100;IPR036879	MADS SRF-like;Transcription factor, MADS-box;Transcription factor, MADS-box superfamily	-	-	GO:0045944;GO:0003677;GO:0006351;GO:0006355;GO:0000982;GO:0046983;GO:0005634;GO:0000987	biological_process;molecular_function;biological_process;biological_process;molecular_function;molecular_function;cellular_component;molecular_function	positive regulation of transcription by RNA polymerase II;DNA binding;transcription, DNA-templated;regulation of transcription, DNA-templated;transcription factor activity, RNA polymerase II proximal promoter sequence-specific DNA binding;protein dimerization activity;nucleus;proximal promoter sequence-specific DNA binding	-	-	-	NO	NO
BraA01g027450.3C	A01	17717381	17717584	+	3.96396	8.97284e-07	0.00109673	promoter-TSS (BraA01g027450.3C.trans)	NA	1314	BraA01g027450.3C.trans	-	A0A0D3CTZ8	Uncharacterized protein	XP_013589335.1	uncharacterized protein LOC106297683	106297683	LOC106297683	uncharacterized LOC106297683	-	PF03004	Plant transposase (Ptta/En/Spm family)	IPR004252	Probable transposase, Ptta/En/Spm, plant	-	-	-	-	-	-	-	-	NO	NO
BraA01g027520.3C	A01	17752265	17752492	-	3.19355	0.000136116	0.0545632	TTS (BraA01g027520.3C.trans)	NA	678	BraA01g027520.3C.trans	-	A0A0D3BDQ6	Uncharacterized protein	-	-	-	-	-	-	-	-	-	-	-	-	-	-	-	-	-	-	NO	NO
BraA01g027540.3C	A01	17757390	17757668	-	2.61575	0.00248153	0.439705	promoter-TSS (BraA01g027540.3C.trans)	NA	424	BraA01g027540.3C.trans	-	A0A0D3BDQ6	Uncharacterized protein	-	-	-	-	-	-	-	-	-	-	-	-	-	-	-	-	-	-	NO	NO
BraA01g027690.3C	A01	17896695	17897114	+	3.19355	0.000136116	0.0545632	promoter-TSS (BraA01g027690.3C.trans)	NA	144	BraA01g027690.3C.trans	-	M4F2Y2	Glycosyltransferase	-	-	-	-	-	-	PF03407	Nucleotide-diphospho-sugar transferase	IPR005069;IPR029044	Nucleotide-diphospho-sugar transferase;Nucleotide-diphospho-sugar transferases	-	-	GO:0016740;GO:0000139;GO:0071555;GO:0016021;GO:0016757;GO:0005794;GO:0016020	molecular_function;cellular_component;biological_process;cellular_component;molecular_function;cellular_component;cellular_component	transferase activity;Golgi membrane;cell wall organization;integral component of membrane;transferase activity, transferring glycosyl groups;Golgi apparatus;membrane	-	-	-	NO	NO
BraA01g027850.3C	A01	18047081	18047282	+	2.80835	0.000610844	0.182013	promoter-TSS (BraA01g027850.3C.trans)	NA	619	BraA01g027850.3C.trans	-	A8IXJ9	Pyruvate dehydrogenase E1 component subunit alpha	NP_001288895.1	pyruvate dehydrogenase E1 component subunit alpha-1, mitochondrial	103829344	LOC103829344	pyruvate dehydrogenase E1 component subunit alpha-1, mitochondrial	-	PF00676	ehydrogenase E1 component	IPR001017;IPR017597;IPR029061	Dehydrogenase, E1 component;Pyruvate dehydrogenase (acetyl-transferring) E1 component, alpha subunit, subgroup y;Thiamin diphosphate-binding fold	COG1071;KOG0225	Pyruvate/2-oxoglutarate dehydrogenase complex, dehydrogenase (E1) component, eukaryotic type, alpha subunit;Pyruvate dehydrogenase E1, alpha subunit	GO:0055114;GO:0008152;GO:0016624;GO:0043231;GO:0016491;GO:0006086;GO:0004739	biological_process;biological_process;molecular_function;cellular_component;molecular_function;biological_process;molecular_function	oxidation-reduction process;metabolic process;oxidoreductase activity, acting on the aldehyde or oxo group of donors, disulfide as acceptor;intracellular membrane-bounded organelle;oxidoreductase activity;acetyl-CoA biosynthetic process from pyruvate;pyruvate dehydrogenase (acetyl-transferring) activity	K00161;K00161;K00161;K00161;K00161;K00161;K00161	ko01200;ko05230;ko00020;ko04066;ko04922;ko00010;ko00620	Carbon metabolism;Central carbon metabolism in cancer;Citrate cycle (TCA cycle);HIF-1 signaling pathway;Glucagon signaling pathway;Glycolysis / Gluconeogenesis;Pyruvate metabolism	YES	NO
BraA01g028110.3C	A01	18343537	18343788	+	3.57876	2.7693e-05	0.0169465	promoter-TSS (BraA01g028110.3C.trans)	NA	614	BraA01g028110.3C.trans	-	M4ERU4	RING-type E3 ubiquitin transferase	-	-	-	-	-	-	PF00514;PF04564	Armadillo/beta-catenin-like repeat;U-box domain	IPR003613;IPR011989;IPR016024;IPR013083;IPR000225	U box domain;Armadillo-like helical;Armadillo-type fold;Zinc finger, RING/FYVE/PHD-type;Armadillo	-	-	GO:0004842;GO:0016740;GO:0016567;GO:0010029	molecular_function;molecular_function;biological_process;biological_process	ubiquitin-protein transferase activity;transferase activity;protein ubiquitination;regulation of seed germination	-	-	-	YES	NO
BraA01g028590.3C	A01	18786543	18786812	-	3.19355	0.000136116	0.0545632	promoter-TSS (BraA01g028590.3C.trans)	NA	232	BraA01g028590.3C.trans	-	M4ERP8	Uncharacterized protein	-	-	-	-	-	-	-	-	-	-	-	-	-	-	-	-	-	-	NO	YES
BraA01g029220.3C	A01	19289635	19290584	-	3.77136	5.18179e-06	0.00420639	promoter-TSS (BraA01g029220.3C.trans)	NA	920	BraA01g029220.3C.trans	-	M4DSH4	Uncharacterized protein	-	-	-	-	-	-	-	-	-	-	-	-	-	-	-	-	-	-	NO	NO
BraA01g029290.3C	A01	19322137	19322607	+	2.61575	0.00248153	0.439705	promoter-TSS (BraA01g029290.3C.trans)	NA	202	BraA01g029290.3C.trans	-	Q9SY51	Putative transposon protein	-	-	-	-	-	-	PF02992;PF13960	Transposase family tnp2;omain of unknown function (DUF4218)	IPR025452;IPR004242	Domain of unknown function DUF4218;Transposon, En/Spm-like	-	-	-	-	-	-	-	-	NO	NO
BraA01g029390.3C	A01	19409684	19410096	+	3.19355	0.000136116	0.0545632	promoter-TSS (BraA01g029390.3C.trans)	NA	369	BraA01g029390.3C.trans	-	A0A068F4Z4	Uncharacterized protein	-	-	-	-	-	-	-	-	-	-	-	-	-	-	-	-	-	-	NO	NO
BraA01g029410.3C	A01	19432888	19433437	+	5.50478	5.16654e-11	4.06172e-07	exon (BraA01g029410.3C.trans, exon 4 of 4)	NA	2315	BraA01g029410.3C.trans	-	M4FD01	Uncharacterized protein	-	-	-	-	-	-	-	-	-	-	-	-	-	-	-	-	-	-	NO	NO
BraA01g029580.3C	A01	19619856	19620123	-	3.19355	0.000136116	0.0545632	promoter-TSS (BraA01g029580.3C.trans)	NA	543	BraA01g029580.3C.trans	-	A0A0D3BFW6	Uncharacterized protein	-	-	-	-	-	-	-	-	-	-	-	-	GO:0016020;GO:0016021	cellular_component;cellular_component	membrane;integral component of membrane	-	-	-	NO	NO
BraA01g029620.3C	A01	19716936	19717145	-	4.54177	1.44571e-07	0.000251884	promoter-TSS (BraA01g029620.3C.trans)	NA	1481	BraA01g029620.3C.trans	-	M4DXV7	Uncharacterized protein	-	-	-	-	-	-	-	-	-	-	-	-	-	-	-	-	-	-	NO	NO
BraA01g029630.3C	A01	19724633	19724940	-	3.96396	8.97284e-07	0.00109673	promoter-TSS (BraA01g029630.3C.trans)	NA	-95	BraA01g029630.3C.trans	-	-	-	-	-	-	-	-	-	-	-	-	-	-	-	-	-	-	-	-	-	NO	NO
BraA01g030190.3C	A01	20246010	20246284	+	2.61575	0.00248153	0.439705	promoter-TSS (BraA01g030190.3C.trans)	NA	601	BraA01g030190.3C.trans	-	M4EHT1	Uncharacterized protein	-	-	-	-	-	-	PF00203;PF00076	Ribosomal protein S19;RNA recognition motif. (a.k.a. RRM, RBD, or RNP domain)	IPR005732;IPR035979;IPR000504;IPR023575;IPR020934;IPR012677;IPR002222	Ribosomal protein S19, bacterial-type;RNA-binding domain superfamily;RNA recognition motif domain;Ribosomal protein S19, superfamily;Ribosomal protein S19 conserved site;Nucleotide-binding alpha-beta plait domain superfamily;Ribosomal protein S19/S15	-	-	GO:0005840;GO:0006412;GO:0015935;GO:0003723;GO:0003735;GO:0030529;GO:0003676	cellular_component;biological_process;cellular_component;molecular_function;molecular_function;;molecular_function	ribosome;translation;small ribosomal subunit;RNA binding;structural constituent of ribosome;;nucleic acid binding	-	-	-	NO	NO
BraA01g031150.3C	A01	21082255	21082482	-	3.19355	0.000136116	0.0545632	promoter-TSS (BraA01g031150.3C.trans)	NA	-15	BraA01g031150.3C.trans	-	M4E4S3	Non-specific serine/threonine protein kinase	-	-	-	-	-	-	PF00069;PF03822	Protein kinase domain;NAF domain	IPR004041;IPR018451;IPR017441;IPR008271;IPR000719;IPR011009	NAF domain;NAF/FISL domain;Protein kinase, ATP binding site;Serine/threonine-protein kinase, active site;Protein kinase domain;Protein kinase-like domain superfamily	-	-	GO:0016740;GO:0016301;GO:0016310;GO:0006468;GO:0004672;GO:0000166;GO:0005524;GO:0004674;GO:0007165	molecular_function;molecular_function;biological_process;biological_process;molecular_function;molecular_function;molecular_function;molecular_function;biological_process	transferase activity;kinase activity;phosphorylation;protein phosphorylation;protein kinase activity;nucleotide binding;ATP binding;protein serine/threonine kinase activity;signal transduction	-	-	-	YES	NO
BraA01g031180.3C	A01	21104862	21105122	-	2.61575	0.00248153	0.439705	promoter-TSS (BraA01g031180.3C.trans)	NA	1867	BraA01g031180.3C.trans	-	A0A078HDH4	Pyruvate kinase	XP_013751344.1	-	106453663	LOC106453663	plastidial pyruvate kinase 1, chloroplastic	-	PF00224;PF02887	Pyruvate kinase, barrel domain;Pyruvate kinase, alpha/beta domain	IPR015806;IPR015795;IPR018209;IPR001697;IPR015793;IPR036918;IPR015813;IPR011037	Pyruvate kinase, insert domain superfamily;Pyruvate kinase, C-terminal;Pyruvate kinase, active site;Pyruvate kinase;Pyruvate kinase, barrel;Pyruvate kinase, C-terminal domain superfamily;Pyruvate/Phosphoenolpyruvate kinase-like domain superfamily;Pyruvate kinase-like, insert domain superfamily	-	-	GO:0030955;GO:0016740;GO:0006096;GO:0016310;GO:0003824;GO:0004743;GO:0000287;GO:0016301	molecular_function;molecular_function;biological_process;biological_process;molecular_function;molecular_function;molecular_function;molecular_function	potassium ion binding;transferase activity;glycolytic process;phosphorylation;catalytic activity;pyruvate kinase activity;magnesium ion binding;kinase activity	K00873;K00873;K00873;K00873;K00873;K00873;K00873;K00873;K00873	ko00230;ko04930;ko01230;ko01200;ko05203;ko05230;ko00010;ko00620;ko04922	Purine metabolism;Type II diabetes mellitus;Biosynthesis of amino acids;Carbon metabolism;Viral carcinogenesis;Central carbon metabolism in cancer;Glycolysis / Gluconeogenesis;Pyruvate metabolism;Glucagon signaling pathway	YES	NO
BraA01g031290.3C	A01	21183170	21183371	-	2.61575	0.00248153	0.439705	promoter-TSS (BraA01g031290.3C.trans)	NA	199	BraA01g031290.3C.trans	-	M4E4T9	Uncharacterized protein	-	-	-	-	-	-	PF13414	TPR repeat	IPR019734;IPR013026;IPR011990	Tetratricopeptide repeat;Tetratricopeptide repeat-containing domain;Tetratricopeptide-like helical domain superfamily	-	-	-	-	-	-	-	-	NO	NO
BraA01g031380.3C	A01	21238043	21238427	-	2.80835	0.000610844	0.182013	promoter-TSS (BraA01g031380.3C.trans)	NA	1423	BraA01g031380.3C.trans	-	M4E4U6	Uncharacterized protein	-	-	-	-	-	-	PF00447	HSF-type DNA-binding	IPR027725;IPR036390;IPR000232;IPR036388	Heat shock transcription factor family;Winged helix DNA-binding domain superfamily;Heat shock factor (HSF)-type, DNA-binding;Winged helix-like DNA-binding domain superfamily	-	-	GO:0003677;GO:0006355;GO:0043565;GO:0005634;GO:0003700	molecular_function;biological_process;molecular_function;cellular_component;molecular_function	DNA binding;regulation of transcription, DNA-templated;sequence-specific DNA binding;nucleus;DNA binding transcription factor activity	-	-	-	NO	YES
BraA01g031630.3C	A01	21453948	21454149	-	3.00095	0.000610844	0.182013	promoter-TSS (BraA01g031630.3C.trans)	NA	281	BraA01g031630.3C.trans	-	M4E4X1	FRIGIDA-like protein	-	-	-	-	-	-	PF07899	rigida-like protein	IPR012474	Frigida-like	-	-	GO:0009908;GO:0007275;GO:0030154	biological_process;biological_process;biological_process	flower development;multicellular organism development;cell differentiation	-	-	-	YES	NO
BraA01g031750.3C	A01	21584301	21584524	-	3.19355	0.000136116	0.0545632	promoter-TSS (BraA01g031750.3C.trans)	NA	383	BraA01g031750.3C.trans	-	M4E4Y7	Glycosyltransferase	-	-	-	-	-	-	PF00201	UDP-glucoronosyl and UDP-glucosyl transferase	IPR035595;IPR002213	UDP-glycosyltransferase family, conserved site;UDP-glucuronosyl/UDP-glucosyltransferase	-	-	GO:0008152;GO:0016758;GO:0016757;GO:0016740	biological_process;molecular_function;molecular_function;molecular_function	metabolic process;transferase activity, transferring hexosyl groups;transferase activity, transferring glycosyl groups;transferase activity	-	-	-	NO	YES
BraA01g032010.3C	A01	21807494	21807856	-	2.80835	0.000610844	0.182013	promoter-TSS (BraA01g032010.3C.trans)	NA	1156	BraA01g032010.3C.trans	-	A0A0D3ABQ5	Glycosyltransferase	XP_013599550.1	UDP-glycosyltransferase 71B2-like	106307181	LOC106307181	UDP-glycosyltransferase 71B2-like	-	PF00201	UDP-glucoronosyl and UDP-glucosyl transferase	IPR035595;IPR002213	UDP-glycosyltransferase family, conserved site;UDP-glucuronosyl/UDP-glucosyltransferase	-	-	GO:0016757;GO:0016758;GO:0016740;GO:0008152	molecular_function;molecular_function;molecular_function;biological_process	transferase activity, transferring glycosyl groups;transferase activity, transferring hexosyl groups;transferase activity;metabolic process	-	-	-	NO	YES
BraA01g032140.3C	A01	21952058	21952564	-	3.19355	0.000136116	0.0545632	intron (BraA01g032140.3C.trans, intron 3 of 3)	NA	3323	BraA01g032140.3C.trans	-	V4KPW4	Uncharacterized protein	XP_006396068.1	hypothetical protein EUTSA_v10009818mg, partial	18991621	LOC18991621	uncharacterized LOC18991621	-	PF14111;PF14392	omain of unknown function (DUF4283);Zinc knuckle	IPR025836;IPR025558	Zinc knuckle CX2CX4HX4C;Domain of unknown function DUF4283	-	-	-	-	-	-	-	-	NO	NO
BraA01g032170.3C	A01	21971453	21971662	+	3.38616	2.7693e-05	0.0169465	TTS (BraA01g032170.3C.trans)	NA	1917	BraA01g032170.3C.trans	-	M4E522	Uncharacterized protein	-	-	-	-	-	-	PF01627	Hpt domain	IPR008207;IPR036641	Signal transduction histidine kinase, phosphotransfer (Hpt) domain;HPT domain superfamily	-	-	GO:0009927;GO:0043424;GO:0016310;GO:0000160;GO:0009736;GO:0005737;GO:0005634;GO:0004871	molecular_function;molecular_function;biological_process;biological_process;biological_process;cellular_component;cellular_component;molecular_function	histidine phosphotransfer kinase activity;protein histidine kinase binding;phosphorylation;phosphorelay signal transduction system;cytokinin-activated signaling pathway;cytoplasm;nucleus;signal transducer activity	-	-	-	NO	NO
BraA01g032290.3C	A01	22052686	22052952	+	3.19355	0.000136116	0.0545632	TTS (BraA01g032290.3C.trans)	NA	1824	BraA01g032290.3C.trans	-	A0A0D3E9S5	Uncharacterized protein	-	-	-	-	-	-	-	-	-	-	-	-	-	-	-	-	-	-	NO	NO
BraA01g032700.3C	A01	22315624	22315825	-	2.47695	0.000915229	0.182013	TTS (BraA01g032700.3C.trans)	NA	2593	BraA01g032700.3C.trans	-	M4EC88	Uncharacterized protein	-	-	-	-	-	-	-	-	-	-	-	-	-	-	-	-	-	-	NO	NO
BraA01g032750.3C	A01	22333610	22333867	-	3.19355	0.000136116	0.0545632	promoter-TSS (BraA01g032750.3C.trans)	NA	574	BraA01g032750.3C.trans	-	A0A078J543	BnaA01g36720D protein	-	-	-	-	-	-	PF00847	AP2 domain	IPR001471;IPR016177;IPR031112;IPR036955	AP2/ERF domain;DNA-binding domain superfamily;AP2-like ethylene-responsive transcription factor;AP2/ERF domain superfamily	-	-	GO:0006351;GO:0003677;GO:0007275;GO:0006355;GO:0005634;GO:0003700	biological_process;molecular_function;biological_process;biological_process;cellular_component;molecular_function	transcription, DNA-templated;DNA binding;multicellular organism development;regulation of transcription, DNA-templated;nucleus;DNA binding transcription factor activity	-	-	-	NO	YES
BraA01g033790.3C	A01	23103716	23103917	+	2.42314	0.00903421	1	promoter-TSS (BraA01g033790.3C.trans)	NA	211	BraA01g033790.3C.trans	-	M4FAU0	RING-type E3 ubiquitin transferase	-	-	-	-	-	-	PF04564	U-box domain	IPR013083;IPR003613;IPR016024;IPR011989	Zinc finger, RING/FYVE/PHD-type;U box domain;Armadillo-type fold;Armadillo-like helical	-	-	GO:0016740;GO:0016567;GO:0004842	molecular_function;biological_process;molecular_function	transferase activity;protein ubiquitination;ubiquitin-protein transferase activity	-	-	-	YES	NO
BraA01g034360.3C	A01	23550395	23550748	-	2.23054	0.00903421	1	promoter-TSS (BraA01g034360.3C.trans)	NA	269	BraA01g034360.3C.trans	-	A0A0D3ACJ7	Uncharacterized protein	-	-	-	-	-	-	PF03634	TCP family transcription factor	IPR017888;IPR017887;IPR005333	CYC/TB1, R domain;Transcription factor TCP subgroup;Transcription factor, TCP	-	-	GO:0006355;GO:0003677;GO:0005634;GO:0006351	biological_process;molecular_function;cellular_component;biological_process	regulation of transcription, DNA-templated;DNA binding;nucleus;transcription, DNA-templated	-	-	-	NO	YES
BraA01g034400.3C	A01	23604289	23604558	+	2.80835	0.000610844	0.182013	promoter-TSS (BraA01g034400.3C.trans)	NA	-125	BraA01g034400.3C.trans	-	A0A078JYG8	BnaAnng34080D protein	-	-	-	-	-	-	-	-	-	-	-	-	-	-	-	-	-	-	NO	NO
BraA01g034960.3C	A01	23938926	23939167	+	2.42314	0.00903421	1	promoter-TSS (BraA01g034960.3C.trans)	NA	1305	BraA01g034960.3C.trans	-	A0A0D3BTG1	Uncharacterized protein	-	-	-	-	-	-	PF14303	No apical meristem-associated C-terminal domain	IPR029466;IPR017877	No apical meristem-associated, C-terminal domain;Myb-like domain	-	-	-	-	-	-	-	-	NO	NO
BraA01g035040.3C	A01	24005162	24005497	-	3.00095	0.000610844	0.182013	promoter-TSS (BraA01g035040.3C.trans)	NA	826	BraA01g035040.3C.trans	-	M4DXL3	Uncharacterized protein	-	-	-	-	-	-	PF01694;PF00999	Rhomboid family;Sodium/hydrogen exchanger family	IPR035952;IPR022764;IPR006153;IPR001876;IPR036443	Rhomboid-like superfamily;Peptidase S54, rhomboid domain;Cation/H+ exchanger;Zinc finger, RanBP2-type;Zinc finger, RanBP2-type superfamily	-	-	GO:0004252;GO:0016021;GO:1902600;GO:0046872;GO:0006812;GO:0015299;GO:0016020;GO:0006508;GO:0055085	molecular_function;cellular_component;biological_process;molecular_function;biological_process;molecular_function;cellular_component;biological_process;biological_process	serine-type endopeptidase activity;integral component of membrane;proton transmembrane transport;metal ion binding;cation transport;solute:proton antiporter activity;membrane;proteolysis;transmembrane transport	-	-	-	NO	NO
BraA01g035210.3C	A01	24106007	24106230	+	3.19355	0.000136116	0.0545632	promoter-TSS (BraA01g035210.3C.trans)	NA	1067	BraA01g035210.3C.trans	-	A0A078JEA6	BnaA01g36980D protein	-	-	-	-	-	-	PF05699;PF04937;PF02892	hAT family C-terminal dimerisation region;Protein of unknown function (DUF 659);BED zinc finger	IPR003656;IPR007021;IPR012337;IPR008906	Zinc finger, BED-type;Domain of unknown function DUF659;Ribonuclease H-like superfamily;HAT, C-terminal dimerisation domain	-	-	GO:0046983;GO:0003677	molecular_function;molecular_function	protein dimerization activity;DNA binding	-	-	-	NO	NO
BraA01g035480.3C	A01	24277793	24278312	-	2.80835	0.000610844	0.182013	promoter-TSS (BraA01g035480.3C.trans)	NA	589	BraA01g035480.3C.trans	-	M4E3M6	Uncharacterized protein	-	-	-	-	-	-	PF00642;PF12796	Zinc finger C-x8-C-x5-C-x3-H type (and similar);Ankyrin repeats (3 copies)	IPR002110;IPR029039;IPR036770;IPR000571;IPR020683	Ankyrin repeat;Flavoprotein-like superfamily;Ankyrin repeat-containing domain superfamily;Zinc finger, CCCH-type;Ankyrin repeat-containing domain	-	-	GO:0046872	molecular_function	metal ion binding	-	-	-	NO	NO
BraA01g035540.3C	A01	24324549	24324848	-	2.42314	0.00903421	1	promoter-TSS (BraA01g035540.3C.trans)	NA	292	BraA01g035540.3C.trans	-	M4DXH3	Uncharacterized protein	-	-	-	-	-	-	-	-	-	-	-	-	-	-	-	-	-	-	YES	NO
BraA01g035560.3C	A01	24351622	24351823	-	2.42314	0.00903421	1	promoter-TSS (BraA01g035560.3C.trans)	NA	476	BraA01g035560.3C.trans	-	M4DXH0	Uncharacterized protein	-	-	-	-	-	-	-	-	-	-	-	-	-	-	-	-	-	-	NO	YES
BraA01g035560.3C	A01	24351949	24352255	-	3.38616	2.7693e-05	0.0169465	promoter-TSS (BraA01g035560.3C.trans)	NA	96	BraA01g035560.3C.trans	-	M4DXH0	Uncharacterized protein	-	-	-	-	-	-	-	-	-	-	-	-	-	-	-	-	-	-	NO	YES
BraA01g035850.3C	A01	24485593	24485794	-	2.80835	0.000610844	0.182013	promoter-TSS (BraA01g035850.3C.trans)	NA	164	BraA01g035850.3C.trans	-	A0A078GS53	BnaC01g35210D protein	-	-	-	-	-	-	-	-	-	-	-	-	-	-	-	-	-	-	NO	YES
BraA01g036100.3C	A01	24671115	24671410	-	3.19355	0.000136116	0.0545632	promoter-TSS (BraA01g036100.3C.trans)	NA	1122	BraA01g036100.3C.trans	-	M4DXB8	Uncharacterized protein	-	-	-	-	-	-	PF01112	Asparaginase	IPR000246;IPR029055	Peptidase T2, asparaginase 2;Nucleophile aminohydrolases, N-terminal	-	-	GO:0016787	molecular_function	hydrolase activity	-	-	-	NO	NO
BraA01g036230.3C	A01	24723336	24723754	+	3.00095	0.000610844	0.182013	promoter-TSS (BraA01g036230.3C.trans)	NA	1985	BraA01g036230.3C.trans	-	A0A078G5C5	BnaA01g28300D protein	-	-	-	-	-	-	-	-	-	-	-	-	-	-	-	-	-	-	NO	YES
BraA01g036790.3C	A01	25052384	25052585	-	2.80835	0.000610844	0.182013	promoter-TSS (BraA01g036790.3C.trans)	NA	470	BraA01g036790.3C.trans	-	M4DX53	Uncharacterized protein	-	-	-	-	-	-	PF02485	Core-2/I-Branching enzyme	IPR003406	Glycosyl transferase, family 14	-	-	GO:0016020;GO:0016021;GO:0008375	cellular_component;cellular_component;molecular_function	membrane;integral component of membrane;acetylglucosaminyltransferase activity	-	-	-	NO	NO
BraA01g037480.3C	A01	25508381	25508877	+	3.00095	0.000610844	0.182013	promoter-TSS (BraA01g037480.3C.trans)	NA	588	BraA01g037480.3C.trans	-	A0A078HND7	BnaA01g29550D protein	-	-	-	-	-	-	PF13837	Myb/SANT-like DNA-binding domain	-	-	-	-	-	-	-	-	-	-	NO	NO
BraA01g037870.3C	A01	25747517	25747787	+	3.00095	0.000610844	0.182013	promoter-TSS (BraA01g037870.3C.trans)	NA	343	BraA01g037870.3C.trans	-	M4DYA4	Uncharacterized protein	-	-	-	-	-	-	PF01593;PF13450;PF00890;PF04433	lavin containing amine oxidoreductase;NAD(P)-binding Rossmann-like domain;AD binding domain;SWIRM domain	IPR036188;IPR007526;IPR002937;IPR009057;IPR036388	FAD/NAD(P)-binding domain superfamily;SWIRM domain;Amine oxidase;Homeobox-like domain superfamily;Winged helix-like DNA-binding domain superfamily	-	-	GO:0003677;GO:0016491;GO:0051568;GO:0055114	molecular_function;molecular_function;biological_process;biological_process	DNA binding;oxidoreductase activity;histone H3-K4 methylation;oxidation-reduction process	-	-	-	NO	NO
BraA01g038160.3C	A01	25952309	25952539	-	2.80835	0.000610844	0.182013	promoter-TSS (BraA01g038160.3C.trans)	NA	1110	BraA01g038160.3C.trans	-	A0A0D3AE00	Uncharacterized protein	XP_013616773.1	L-ascorbate oxidase homolog	106323158	LOC106323158	L-ascorbate oxidase homolog	-	PF07731;PF00394;PF07732	Multicopper oxidase;Multicopper oxidase;Multicopper oxidase	IPR034271;IPR008972;IPR011707;IPR001117;IPR011706	Ascorbate oxidase homologue, second cupredoxin domain;Cupredoxin;Multicopper oxidase, type 3;Multicopper oxidase, type 1;Multicopper oxidase, type 2	-	-	GO:0055114;GO:0016491;GO:0005507	biological_process;molecular_function;molecular_function	oxidation-reduction process;oxidoreductase activity;copper ion binding	K00423	ko00053	Ascorbate and aldarate metabolism	NO	NO
BraA01g038200.3C	A01	25968405	25968615	+	3.00095	0.000610844	0.182013	promoter-TSS (BraA01g038200.3C.trans)	NA	352	BraA01g038200.3C.trans	-	M4FE63	Uncharacterized protein	-	-	-	-	-	-	PF00226	naJ domain	IPR018253;IPR001623;IPR036869	DnaJ domain, conserved site;DnaJ domain;Chaperone J-domain superfamily	-	-	-	-	-	-	-	-	NO	NO
BraA01g038360.3C	A01	26021920	26022213	+	2.61575	0.00248153	0.439705	promoter-TSS (BraA01g038360.3C.trans)	NA	-51	BraA01g038360.3C.trans	-	M4FE48	Uncharacterized protein	-	-	-	-	-	-	PF00664;PF00005	ABC transporter transmembrane region;ABC transporter	IPR003439;IPR011527;IPR036640;IPR003593;IPR027417;IPR017871	ABC transporter-like;ABC transporter type 1, transmembrane domain;ABC transporter type 1, transmembrane domain superfamily;AAA+ ATPase domain;P-loop containing nucleoside triphosphate hydrolase;ABC transporter, conserved site	-	-	GO:0016887;GO:0016021;GO:0042626;GO:0000166;GO:0005524;GO:0016020;GO:0055085	molecular_function;cellular_component;molecular_function;molecular_function;molecular_function;cellular_component;biological_process	ATPase activity;integral component of membrane;ATPase activity, coupled to transmembrane movement of substances;nucleotide binding;ATP binding;membrane;transmembrane transport	-	-	-	NO	NO
BraA01g039090.3C	A01	26369014	26369215	+	2.80835	0.000610844	0.182013	exon (BraA01g039090.3C.trans, exon 11 of 19)	NA	4583	BraA01g039090.3C.trans	-	M4FC88	Uncharacterized protein	-	-	-	-	-	-	PF00450	Serine carboxypeptidase	IPR001563;IPR029058	Peptidase S10, serine carboxypeptidase;Alpha/Beta hydrolase fold	-	-	GO:0004185;GO:0006508	molecular_function;biological_process	serine-type carboxypeptidase activity;proteolysis	-	-	-	NO	YES
BraA01g039220.3C	A01	26435151	26435352	-	2.61575	0.00248153	0.439705	promoter-TSS (BraA01g039220.3C.trans)	NA	42	BraA01g039220.3C.trans	-	A0A078IFD6	BnaAnng09300D protein	XP_013676669.1	-	106381311	LOC106381311	protein trichome birefringence-like 1	-	PF13839;PF14416	SL/SGNH-like Acyl-Esterase family found in Pmr5 and Cas1p;PMR5 N terminal Domain	IPR026057;IPR025846;IPR029989;IPR029962	PC-Esterase;PMR5 N-terminal domain;Trichome birefringence/trichome birefringence-like 1;Trichome birefringence-like family	-	-	GO:0016020;GO:0016021	cellular_component;cellular_component	membrane;integral component of membrane	-	-	-	NO	YES
BraA01g039380.3C	A01	26518028	26518494	+	2.80835	0.000610844	0.182013	promoter-TSS (BraA01g039380.3C.trans)	NA	789	BraA01g039380.3C.trans	-	M4FC64	Uncharacterized protein	-	-	-	-	-	-	PF01612	3'-5' exonuclease	IPR036397;IPR012337;IPR002562	Ribonuclease H superfamily;Ribonuclease H-like superfamily;3'-5' exonuclease domain	-	-	GO:0090305;GO:0008408;GO:0003676;GO:0006139	biological_process;molecular_function;molecular_function;biological_process	nucleic acid phosphodiester bond hydrolysis;3'-5' exonuclease activity;nucleic acid binding;nucleobase-containing compound metabolic process	-	-	-	NO	NO
BraA01g039450.3C	A01	26542799	26543017	-	2.61575	0.00248153	0.439705	promoter-TSS (BraA01g039450.3C.trans)	NA	757	BraA01g039450.3C.trans	-	M4FC57	Uncharacterized protein	-	-	-	-	-	-	-	-	-	-	-	-	-	-	-	-	-	-	NO	YES
BraA01g039640.3C	A01	26684151	26684362	+	3.19355	0.000136116	0.0545632	promoter-TSS (BraA01g039640.3C.trans)	NA	-4	BraA01g039640.3C.trans	-	A0A151SRW6	Retrovirus-related Pol polyprotein from transposon TNT 1-94	-	-	-	-	-	-	PF07727	Reverse transcriptase (RNA-dependent DNA polymerase)	IPR013103	Reverse transcriptase, RNA-dependent DNA polymerase	-	-	-	-	-	-	-	-	NO	NO
BraA01g039880.3C	A01	26857301	26857597	+	2.80835	0.000610844	0.182013	intron (BraA01g039880.3C.trans, intron 1 of 5)	NA	2264	BraA01g039880.3C.trans	-	M4EZB3	Uncharacterized protein	-	-	-	-	-	-	PF00860	Permease family	IPR029950;IPR006043	Adenine/guanine permease AZG1/2;Xanthine/uracil/vitamin C permease	-	-	GO:0006863;GO:0005345;GO:0022857;GO:0016021;GO:1904823;GO:0016020;GO:0055085	biological_process;molecular_function;molecular_function;cellular_component;biological_process;cellular_component;biological_process	purine nucleobase transport;purine nucleobase transmembrane transporter activity;transmembrane transporter activity;integral component of membrane;purine nucleobase transmembrane transport;membrane;transmembrane transport	-	-	-	NO	NO
BraA01g039880.3C	A01	26859742	26860027	+	2.80835	0.000610844	0.182013	intron (BraA01g039880.3C.trans, intron 4 of 5)	NA	4699	BraA01g039880.3C.trans	-	M4EZB3	Uncharacterized protein	-	-	-	-	-	-	PF00860	Permease family	IPR029950;IPR006043	Adenine/guanine permease AZG1/2;Xanthine/uracil/vitamin C permease	-	-	GO:0006863;GO:0005345;GO:0022857;GO:0016021;GO:1904823;GO:0016020;GO:0055085	biological_process;molecular_function;molecular_function;cellular_component;biological_process;cellular_component;biological_process	purine nucleobase transport;purine nucleobase transmembrane transporter activity;transmembrane transporter activity;integral component of membrane;purine nucleobase transmembrane transport;membrane;transmembrane transport	-	-	-	NO	NO
BraA01g039880.3C	A01	26860354	26860610	+	3.19355	0.000136116	0.0545632	exon (BraA01g039880.3C.trans, exon 6 of 6)	NA	5297	BraA01g039880.3C.trans	-	M4EZB3	Uncharacterized protein	-	-	-	-	-	-	PF00860	Permease family	IPR029950;IPR006043	Adenine/guanine permease AZG1/2;Xanthine/uracil/vitamin C permease	-	-	GO:0006863;GO:0005345;GO:0022857;GO:0016021;GO:1904823;GO:0016020;GO:0055085	biological_process;molecular_function;molecular_function;cellular_component;biological_process;cellular_component;biological_process	purine nucleobase transport;purine nucleobase transmembrane transporter activity;transmembrane transporter activity;integral component of membrane;purine nucleobase transmembrane transport;membrane;transmembrane transport	-	-	-	NO	NO
BraA01g040240.3C	A01	27137709	27138039	-	3.57876	2.7693e-05	0.0169465	promoter-TSS (BraA01g040240.3C.trans)	NA	479	BraA01g040240.3C.trans	-	M4EZ78	Uncharacterized protein	-	-	-	-	-	-	PF13920	Zinc finger, C3HC4 type (RING finger)	IPR013083;IPR001841	Zinc finger, RING/FYVE/PHD-type;Zinc finger, RING-type	-	-	-	-	-	-	-	-	NO	NO
BraA01g040250.3C	A01	27141471	27141672	-	2.61575	0.00248153	0.439705	promoter-TSS (BraA01g040250.3C.trans)	NA	505	BraA01g040250.3C.trans	-	M4EZ77	Uncharacterized protein	-	-	-	-	-	-	PF02365	No apical meristem (NAM) protein	IPR036093;IPR003441	NAC domain superfamily;NAC domain	-	-	GO:0010150;GO:0006351;GO:0003677;GO:0016021;GO:0006355;GO:0009819;GO:2000377;GO:0043565;GO:0045893;GO:0016020;GO:0005634;GO:0003700;GO:0005737	biological_process;biological_process;molecular_function;cellular_component;biological_process;biological_process;biological_process;molecular_function;biological_process;cellular_component;cellular_component;molecular_function;cellular_component	leaf senescence;transcription, DNA-templated;DNA binding;integral component of membrane;regulation of transcription, DNA-templated;drought recovery;regulation of reactive oxygen species metabolic process;sequence-specific DNA binding;positive regulation of transcription, DNA-templated;membrane;nucleus;DNA binding transcription factor activity;cytoplasm	-	-	-	YES	NO
BraA01g040570.3C	A01	27320347	27320707	+	2.80835	0.000610844	0.182013	promoter-TSS (BraA01g040570.3C.trans)	NA	82	BraA01g040570.3C.trans	-	M4EZ43	Uncharacterized protein	-	-	-	-	-	-	PF13920	Zinc finger, C3HC4 type (RING finger)	IPR013083;IPR001841	Zinc finger, RING/FYVE/PHD-type;Zinc finger, RING-type	-	-	-	-	-	-	-	-	NO	NO
BraA01g040670.3C	A01	27350613	27350878	-	3.00095	0.000610844	0.182013	promoter-TSS (BraA01g040670.3C.trans)	NA	842	BraA01g040670.3C.trans	-	A0A0D3AEV7	Uncharacterized protein	XP_013612104.1	60S ribosomal protein L4-1	106318349	LOC106318349	60S ribosomal protein L4-1	-	PF00573;PF14374	Ribosomal protein L4/L1 family;60S ribosomal protein L4 C-terminal domain	IPR023574;IPR002136;IPR013000;IPR025755	Ribosomal protein L4 domain superfamily;Ribosomal protein L4/L1e;Ribosomal protein L4/L1e, eukaryotic/archaeal, conserved site;60S ribosomal protein L4, C-terminal domain	-	-	GO:0003735;GO:0006412;GO:0005840	molecular_function;biological_process;cellular_component	structural constituent of ribosome;translation;ribosome	K02930	ko03010	Ribosome	YES	NO
BraA01g040920.3C	A01	27496158	27496431	-	2.42314	0.00903421	1	TTS (BraA01g040920.3C.trans)	NA	2487	BraA01g040920.3C.trans	-	M4EZ07	Uncharacterized protein	-	-	-	-	-	-	-	-	-	-	-	-	-	-	-	-	-	-	YES	NO
BraA01g041340.3C	A01	27729652	27729914	-	3.77136	5.18179e-06	0.00420639	promoter-TSS (BraA01g041340.3C.trans)	NA	1649	BraA01g041340.3C.trans	-	M4FG04	Uncharacterized protein	-	-	-	-	-	-	PF07227;PF16312	PHD - plant homeodomain finger protein;Coiled-coil region of Oberon	IPR004082;IPR032881;IPR001965;IPR032535	Protein OBERON;Oberon, PHD finger domain;Zinc finger, PHD-type;Oberon, coiled-coil region	-	-	-	-	-	-	-	-	NO	NO
BraA01g041500.3C	A01	27815219	27815533	-	2.42314	0.00903421	1	promoter-TSS (BraA01g041500.3C.trans)	NA	242	BraA01g041500.3C.trans	-	M4FGZ9	Uncharacterized protein	-	-	-	-	-	-	PF02325	YGGT family	IPR003425	CCB3/YggT	-	-	GO:0010020;GO:0016020;GO:0009507;GO:0009941;GO:0042651;GO:0090143	biological_process;cellular_component;cellular_component;cellular_component;cellular_component;biological_process	chloroplast fission;membrane;chloroplast;chloroplast envelope;thylakoid membrane;nucleoid organization	-	-	-	NO	YES
BraA01g041590.3C	A01	27851309	27851510	-	3.57876	2.7693e-05	0.0169465	promoter-TSS (BraA01g041590.3C.trans)	NA	552	BraA01g041590.3C.trans	-	M4FGZ0	Uncharacterized protein	-	-	-	-	-	-	PF01227	TP cyclohydrolase I	IPR020602;IPR001474	GTP cyclohydrolase I domain;GTP cyclohydrolase I	-	-	GO:0046654;GO:0003934;GO:0005737	biological_process;molecular_function;cellular_component	tetrahydrofolate biosynthetic process;GTP cyclohydrolase I activity;cytoplasm	-	-	-	NO	NO
BraA01g042150.3C	A01	28187561	28187762	-	3.00095	0.000610844	0.182013	promoter-TSS (BraA01g042150.3C.trans)	NA	-27	BraA01g042150.3C.trans	-	M4FGK5	Uncharacterized protein	-	-	-	-	-	-	PF00651	BTB/POZ domain	IPR008974;IPR000210;IPR002083;IPR011333;IPR034090	TRAF-like;BTB/POZ domain;MATH/TRAF domain;SKP1/BTB/POZ domain superfamily;BPM, C-terminal	-	-	-	-	-	-	-	-	NO	NO
BraA01g042270.3C	A01	28233713	28234060	+	2.42314	0.00903421	1	promoter-TSS (BraA01g042270.3C.trans)	NA	675	BraA01g042270.3C.trans	-	M4FGL8	Uncharacterized protein	-	-	-	-	-	-	-	-	-	-	-	-	-	-	-	-	-	-	YES	NO
BraA01g042700.3C	A01	28467902	28468441	+	3.19355	0.000136116	0.0545632	promoter-TSS (BraA01g042700.3C.trans)	NA	1869	BraA01g042700.3C.trans	-	M4FHS0	Uncharacterized protein	-	-	-	-	-	-	PF12799;PF13516;PF13855;PF00226	Leucine Rich repeats (2 copies);Leucine Rich repeat;Leucine rich repeat;naJ domain	IPR003591;IPR001623;IPR036869;IPR032675;IPR001611	Leucine-rich repeat, typical subtype;DnaJ domain;Chaperone J-domain superfamily;Leucine-rich repeat domain superfamily;Leucine-rich repeat	-	-	-	-	-	-	-	-	NO	NO
BraA01g043130.3C	A01	28687242	28687493	+	2.80835	0.000610844	0.182013	exon (BraA01g043130.3C.trans, exon 9 of 11)	NA	3483	BraA01g043130.3C.trans	-	M4FGB4	Uncharacterized protein	-	-	-	-	-	-	PF02037	SAP domain	IPR003034;IPR036361;IPR011990	SAP domain;SAP domain superfamily;Tetratricopeptide-like helical domain superfamily	-	-	GO:0009508;GO:0009295;GO:0016020;GO:0009507	cellular_component;cellular_component;cellular_component;cellular_component	plastid chromosome;nucleoid;membrane;chloroplast	-	-	-	YES	NO
BraA01g043530.3C	A01	28880767	28881020	+	3.57876	2.7693e-05	0.0169465	promoter-TSS (BraA01g043530.3C.trans)	NA	94	BraA01g043530.3C.trans	-	A0A0D3AFT5	Uncharacterized protein	XP_013619927.1	xylosyltransferase 2	106326498	LOC106326498	xylosyltransferase 2	-	PF02485	Core-2/I-Branching enzyme	IPR003406	Glycosyl transferase, family 14	-	-	GO:0048868;GO:0016020;GO:0009567;GO:0008375	biological_process;cellular_component;biological_process;molecular_function	pollen tube development;membrane;double fertilization forming a zygote and endosperm;acetylglucosaminyltransferase activity	-	-	-	NO	NO
BraA01g044140.3C	A01	29168752	29169041	+	3.19355	0.000136116	0.0545632	promoter-TSS (BraA01g044140.3C.trans)	NA	1477	BraA01g044140.3C.trans	-	M4DY27	Uncharacterized protein	-	-	-	-	-	-	PF03140	Plant protein of unknown function	IPR004158	Protein of unknown function DUF247, plant	-	-	GO:0016020;GO:0016021	cellular_component;cellular_component	membrane;integral component of membrane	-	-	-	YES	NO
BraA01g044190.3C	A01	29177598	29177845	+	2.61575	0.00248153	0.439705	promoter-TSS (BraA01g044190.3C.trans)	NA	149	BraA01g044190.3C.trans	-	A0A0D3AFZ4	Uncharacterized protein	XP_013633049.1	beta-catenin-like protein 1	106338640	LOC106338640	beta-catenin-like protein 1	-	PF08216	Catenin-beta-like, Arm-motif containing nuclear	IPR011989;IPR016024;IPR013180	Armadillo-like helical;Armadillo-type fold;Beta-catenin-like protein 1, N-terminal	-	-	-	-	-	K12864	ko03040	Spliceosome	YES	NO
BraA01g044270.3C	A01	29218856	29219362	+	3.19355	0.000136116	0.0545632	promoter-TSS (BraA01g044270.3C.trans)	NA	73	BraA01g044270.3C.trans	-	M4DY12	Uncharacterized protein	-	-	-	-	-	-	PF13855;PF08263;PF00069	Leucine rich repeat;Leucine rich repeat N-terminal domain;Protein kinase domain	IPR000719;IPR032675;IPR001611;IPR013210;IPR011009	Protein kinase domain;Leucine-rich repeat domain superfamily;Leucine-rich repeat;Leucine-rich repeat-containing N-terminal, plant-type;Protein kinase-like domain superfamily	-	-	GO:0016021;GO:0004672;GO:0006468;GO:0005524;GO:0016020	cellular_component;molecular_function;biological_process;molecular_function;cellular_component	integral component of membrane;protein kinase activity;protein phosphorylation;ATP binding;membrane	-	-	-	NO	NO
BraA01g044440.3C	A01	29312025	29312311	+	3.00095	0.000610844	0.182013	promoter-TSS (BraA01g044440.3C.trans)	NA	714	BraA01g044440.3C.trans	-	M4DY72	Uncharacterized protein	-	-	-	-	-	-	PF13041;PF01535	PPR repeat family;PPR repeat	IPR002885;IPR011990	Pentatricopeptide repeat;Tetratricopeptide-like helical domain superfamily	-	-	GO:0005739;GO:0016554;GO:0080156	cellular_component;biological_process;biological_process	mitochondrion;cytidine to uridine editing;mitochondrial mRNA modification	-	-	-	YES	NO
BraA01g044580.3C	A01	29386155	29386358	+	2.80835	0.000610844	0.182013	promoter-TSS (BraA01g044580.3C.trans)	NA	783	BraA01g044580.3C.trans	-	A0A078HD26	BnaA01g33270D protein	-	-	-	-	-	-	PF00069	Protein kinase domain	IPR017441;IPR008271;IPR011009;IPR000719	Protein kinase, ATP binding site;Serine/threonine-protein kinase, active site;Protein kinase-like domain superfamily;Protein kinase domain	-	-	GO:0006468;GO:0005524;GO:0004672	biological_process;molecular_function;molecular_function	protein phosphorylation;ATP binding;protein kinase activity	-	-	-	NO	NO
BraA01g044590.3C	A01	29391068	29391468	-	3.61543	2.48176e-07	0.000345812	TTS (BraA01g044590.3C.trans)	NA	3351	BraA01g044590.3C.trans	-	A0A0D3AG33	Non-specific serine/threonine protein kinase	XP_013636146.1;XP_013636295.1;XP_013636214.1;XP_013635998.1;XP_013636070.1	-;-;-;SNF1-related protein kinase catalytic subunit alpha KIN10;-	106341788	LOC106341788	SNF1-related protein kinase catalytic subunit alpha KIN10	-	PF02149;PF00627;PF00069	Kinase associated domain 1;UBA/TS-N domain;Protein kinase domain	IPR028375;IPR017441;IPR015940;IPR009060;IPR008271;IPR001772;IPR000719;IPR011009	KA1 domain/Ssp2, C-terminal;Protein kinase, ATP binding site;Ubiquitin-associated domain;UBA-like superfamily;Serine/threonine-protein kinase, active site;Kinase associated domain 1 (KA1);Protein kinase domain;Protein kinase-like domain superfamily	-	-	GO:0016740;GO:0016301;GO:0016310;GO:0004672;GO:0006468;GO:0000166;GO:0005524;GO:0004674	molecular_function;molecular_function;biological_process;molecular_function;biological_process;molecular_function;molecular_function;molecular_function	transferase activity;kinase activity;phosphorylation;protein kinase activity;protein phosphorylation;nucleotide binding;ATP binding;protein serine/threonine kinase activity	K07198;K07198;K07198;K07198;K07198;K07198;K07198;K07198;K07198;K07198;K07198;K07198;K07198;K07198;K07198	ko04920;ko04932;ko05410;ko04140;ko04921;ko04710;ko04152;ko04931;ko04151;ko04922;ko04910;ko04211;ko04213;ko04068;ko04150	Adipocytokine signaling pathway;Non-alcoholic fatty liver disease (NAFLD);Hypertrophic cardiomyopathy (HCM);Regulation of autophagy;Oxytocin signaling pathway;Circadian rhythm;AMPK signaling pathway;Insulin resistance;PI3K-Akt signaling pathway;Glucagon signaling pathway;Insulin signaling pathway;Longevity regulating pathway;Longevity regulating pathway - multiple species;FoxO signaling pathway;m…	NO	YES
BraA02g000060.3C	A02	37942	38297	+	2.80835	0.000610844	0.182013	exon (BraA02g000060.3C.trans, exon 3 of 3)	NA	4810	BraA02g000060.3C.trans	-	Q9SZ87	RNA-directed DNA polymerase-like protein	-	-	-	-	-	-	PF13966;PF13456;PF00078	zinc-binding in reverse transcriptase;Reverse transcriptase-like;Reverse transcriptase (RNA-dependent DNA polymerase)	IPR036397;IPR036691;IPR026960;IPR012337;IPR000477	Ribonuclease H superfamily;Endonuclease/exonuclease/phosphatase superfamily;Reverse transcriptase zinc-binding domain;Ribonuclease H-like superfamily;Reverse transcriptase domain	-	-	GO:0006278;GO:0003964;GO:0003676	biological_process;molecular_function;molecular_function	RNA-dependent DNA biosynthetic process;RNA-directed DNA polymerase activity;nucleic acid binding	-	-	-	NO	NO
BraA02g000110.3C	A02	102582	102861	+	2.80835	0.000610844	0.182013	promoter-TSS (BraA02g000110.3C.trans)	NA	856	BraA02g000110.3C.trans	-	V9MH54	Non-specific serine/threonine protein kinase	NP_001302924.1;XP_013731811.1	CBL-interacting serine/threonine-protein kinase 14-like;-	106435460	LOC106435460	CBL-interacting serine/threonine-protein kinase 14-like	-	PF00069;PF03822	Protein kinase domain;NAF domain	IPR020636;IPR004041;IPR018451;IPR017441;IPR008271;IPR000719;IPR011009	Calcium/calmodulin-dependent/calcium-dependent protein kinase;NAF domain;NAF/FISL domain;Protein kinase, ATP binding site;Serine/threonine-protein kinase, active site;Protein kinase domain;Protein kinase-like domain superfamily	-	-	GO:0016740;GO:0016301;GO:0016310;GO:0009506;GO:0005773;GO:0006468;GO:0004672;GO:0000166;GO:0005524;GO:0004674;GO:0007165	molecular_function;molecular_function;biological_process;cellular_component;cellular_component;biological_process;molecular_function;molecular_function;molecular_function;molecular_function;biological_process	transferase activity;kinase activity;phosphorylation;plasmodesma;vacuole;protein phosphorylation;protein kinase activity;nucleotide binding;ATP binding;protein serine/threonine kinase activity;signal transduction	K12761	ko04113	Meiosis - yeast	NO	NO
BraA02g000120.3C	A02	106032	106236	-	2.80835	0.000610844	0.182013	promoter-TSS (BraA02g000120.3C.trans)	NA	991	BraA02g000120.3C.trans	-	V9LYC8	Non-specific serine/threonine protein kinase	NP_001302934.1	CBL-interacting serine/threonine-protein kinase 15	106435465	LOC106435465	CBL-interacting serine/threonine-protein kinase 15	-	PF00069;PF03822	Protein kinase domain;NAF domain	IPR020636;IPR004041;IPR018451;IPR017441;IPR008271;IPR000719;IPR011009	Calcium/calmodulin-dependent/calcium-dependent protein kinase;NAF domain;NAF/FISL domain;Protein kinase, ATP binding site;Serine/threonine-protein kinase, active site;Protein kinase domain;Protein kinase-like domain superfamily	-	-	GO:0016740;GO:0016310;GO:0006468;GO:0004672;GO:0009788;GO:0004674;GO:0000166;GO:0005524;GO:0016301;GO:0007165	molecular_function;biological_process;biological_process;molecular_function;biological_process;molecular_function;molecular_function;molecular_function;molecular_function;biological_process	transferase activity;phosphorylation;protein phosphorylation;protein kinase activity;negative regulation of abscisic acid-activated signaling pathway;protein serine/threonine kinase activity;nucleotide binding;ATP binding;kinase activity;signal transduction	-	-	-	NO	NO
BraA02g000160.3C	A02	141418	141706	+	2.30558	0.00380303	0.502181	promoter-TSS (BraA02g000160.3C.trans)	NA	270	BraA02g000160.3C.trans	-	M4EJE2	Uncharacterized protein	-	-	-	-	-	-	PF08241;PF05050;PF00481	Methyltransferase domain;Methyltransferase FkbM domain;Protein phosphatase 2C	IPR029063;IPR001932;IPR013216;IPR006342;IPR036457	S-adenosyl-L-methionine-dependent methyltransferase;PPM-type phosphatase domain;Methyltransferase type 11;Methyltransferase FkbM;PPM-type phosphatase domain superfamily	-	-	GO:0008152;GO:0003824;GO:0032259;GO:0008168	biological_process;molecular_function;biological_process;molecular_function	metabolic process;catalytic activity;methylation;methyltransferase activity	-	-	-	YES	NO
BraA02g000400.3C	A02	258864	259065	+	2.80835	0.000610844	0.182013	exon (BraA02g000400.3C.trans, exon 4 of 4)	NA	3296	BraA02g000400.3C.trans	-	M4EJB7	Uncharacterized protein	-	-	-	-	-	-	PF05920;PF07526	Homeobox KN domain;Associated with HOX	IPR006563;IPR001356;IPR008422;IPR009057	POX domain;Homeobox domain;Homeobox KN domain;Homeobox-like domain superfamily	-	-	GO:0006355;GO:0003677;GO:0005634	biological_process;molecular_function;cellular_component	regulation of transcription, DNA-templated;DNA binding;nucleus	-	-	-	NO	YES
BraA02g000410.3C	A02	263266	263488	+	2.61575	0.00248153	0.439705	promoter-TSS (BraA02g000410.3C.trans)	NA	296	BraA02g000410.3C.trans	-	M4EJB6	Uncharacterized protein	-	-	-	-	-	-	PF04127	NA / pantothenate metabolism flavoprotein	IPR007085;IPR035929	DNA/pantothenate metabolism flavoprotein, C-terminal;CoaB-like superfamily	-	-	-	-	-	-	-	-	NO	NO
BraA02g000420.3C	A02	267322	267536	+	3.19355	0.000136116	0.0545632	promoter-TSS (BraA02g000420.3C.trans)	NA	528	BraA02g000420.3C.trans	-	A0A0D3AHG1	Uncharacterized protein	-	-	-	-	-	-	PF14541;PF14543	Xylanase inhibitor C-terminal;Xylanase inhibitor N-terminal	IPR032799;IPR034161;IPR001969;IPR001461;IPR033121;IPR021109;IPR032861	Xylanase inhibitor, C-terminal;Pepsin-like domain, plant;Aspartic peptidase, active site;Aspartic peptidase A1 family;Peptidase family A1 domain;Aspartic peptidase domain superfamily;Xylanase inhibitor, N-terminal	-	-	GO:0016787;GO:0012501;GO:0005783;GO:0004190;GO:0008233;GO:0006508	molecular_function;biological_process;cellular_component;molecular_function;molecular_function;biological_process	hydrolase activity;programmed cell death;endoplasmic reticulum;aspartic-type endopeptidase activity;peptidase activity;proteolysis	-	-	-	NO	NO
BraA02g000670.3C	A02	390024	390308	+	3.00095	0.000610844	0.182013	promoter-TSS (BraA02g000670.3C.trans)	NA	692	BraA02g000670.3C.trans	-	M4EJ91	Uncharacterized protein	-	-	-	-	-	-	PF00855	PWWP domain	IPR000313	PWWP domain	-	-	-	-	-	-	-	-	NO	NO
BraA02g000890.3C	A02	472148	472407	+	3.72868	3.40189e-06	0.00298181	TTS (BraA02g000890.3C.trans)	NA	1626	BraA02g000890.3C.trans	-	M4EJ71	Uncharacterized protein	-	-	-	-	-	-	-	-	-	-	-	-	GO:0009579;GO:0031977;GO:0009507	cellular_component;cellular_component;cellular_component	thylakoid;thylakoid lumen;chloroplast	-	-	-	YES	NO
BraA02g000940.3C	A02	497413	497674	+	3.19355	0.000136116	0.0545632	promoter-TSS (BraA02g000940.3C.trans)	NA	933	BraA02g000940.3C.trans	-	M4EJ66	Serine/threonine protein phosphatase 2A regulatory subunit	-	-	-	-	-	-	PF01603	Protein phosphatase 2A regulatory B subunit (B56 family)	IPR011989;IPR016024;IPR002554	Armadillo-like helical;Armadillo-type fold;Protein phosphatase 2A, regulatory B subunit, B56	-	-	GO:0043666;GO:0007165;GO:0000159;GO:0019888	biological_process;biological_process;cellular_component;molecular_function	regulation of phosphoprotein phosphatase activity;signal transduction;protein phosphatase type 2A complex;protein phosphatase regulator activity	-	-	-	NO	NO
BraA02g001040.3C	A02	548644	548845	+	3.19355	0.000136116	0.0545632	promoter-TSS (BraA02g001040.3C.trans)	NA	289	BraA02g001040.3C.trans	-	M4EJ58	Uncharacterized protein	-	-	-	-	-	-	PF13837	Myb/SANT-like DNA-binding domain	IPR017877	Myb-like domain	-	-	-	-	-	-	-	-	NO	YES
BraA02g001060.3C	A02	563960	564189	+	3.00095	0.000610844	0.182013	promoter-TSS (BraA02g001060.3C.trans)	NA	1845	BraA02g001060.3C.trans	-	M4EJ56	Uncharacterized protein	-	-	-	-	-	-	-	-	-	-	-	-	-	-	-	-	-	-	NO	YES
BraA02g001080.3C	A02	582520	582752	-	3.00095	0.000610844	0.182013	promoter-TSS (BraA02g001080.3C.trans)	NA	191	BraA02g001080.3C.trans	-	M4EJ53	Uncharacterized protein	-	-	-	-	-	-	PF14432;PF13812;PF13041;PF01535	YW family of nucleic acid deaminases;Pentatricopeptide repeat domain;PPR repeat family;PPR repeat	IPR002885;IPR011990;IPR032867	Pentatricopeptide repeat;Tetratricopeptide-like helical domain superfamily;DYW domain	-	-	GO:0008270;GO:0009793	molecular_function;biological_process	zinc ion binding;embryo development ending in seed dormancy	-	-	-	YES	NO
BraA02g001120.3C	A02	605870	606106	-	2.61575	0.00248153	0.439705	promoter-TSS (BraA02g001120.3C.trans)	NA	238	BraA02g001120.3C.trans	-	M4EJ48	Malate synthase	-	-	-	-	-	-	PF01274	Malate synthase	IPR019830;IPR006252;IPR001465;IPR011076	Malate synthase, conserved site;Malate synthase A;Malate synthase;Malate synthase-like superfamily	-	-	GO:0016740;GO:0006097;GO:0006099;GO:0003824;GO:0004474	molecular_function;biological_process;biological_process;molecular_function;molecular_function	transferase activity;glyoxylate cycle;tricarboxylic acid cycle;catalytic activity;malate synthase activity	-	-	-	NO	NO
BraA02g001280.3C	A02	657669	657870	+	2.80835	0.000610844	0.182013	promoter-TSS (BraA02g001280.3C.trans)	NA	379	BraA02g001280.3C.trans	-	A0A078HCQ1	BnaA01g07770D protein	-	-	-	-	-	-	-	-	IPR024768	Meiosis regulator and mRNA stability factor 1	-	-	GO:0010468;GO:0005777	biological_process;cellular_component	regulation of gene expression;peroxisome	-	-	-	NO	YES
BraA02g001580.3C	A02	799980	800261	+	2.80835	0.000610844	0.182013	promoter-TSS (BraA02g001580.3C.trans)	NA	1004	BraA02g001580.3C.trans	-	M4EJ05	Uncharacterized protein	-	-	-	-	-	-	PF08711	TFIIS helical bundle-like domain	IPR035441;IPR003617;IPR017923	TFIIS/LEDGF domain superfamily;Transcription elongation factor, TFIIS/CRSP70, N-terminal, sub-type;Transcription factor IIS, N-terminal	-	-	GO:0005634	cellular_component	nucleus	-	-	-	NO	NO
BraA02g002000.3C	A02	1013361	1013616	-	3.00095	0.000610844	0.182013	promoter-TSS (BraA02g002000.3C.trans)	NA	671	BraA02g002000.3C.trans	-	M4EIW7	Uncharacterized protein	-	-	-	-	-	-	PF02221	ML domain	IPR003172;IPR014756;IPR033917	MD-2-related lipid-recognition domain;Immunoglobulin E-set;ML domain, phosphatidylinositol/phosphatidylglycerol transfer protein	-	-	GO:0032366;GO:0005622	biological_process;cellular_component	intracellular sterol transport;intracellular	-	-	-	NO	YES
BraA02g002060.3C	A02	1041909	1042110	+	2.61575	0.00248153	0.439705	promoter-TSS (BraA02g002060.3C.trans)	NA	132	BraA02g002060.3C.trans	-	M4EIW1	Uncharacterized protein	-	-	-	-	-	-	PF00856	SET domain	IPR001214	SET domain	-	-	-	-	-	-	-	-	YES	NO
BraA02g002090.3C	A02	1050914	1051168	-	2.42314	0.00903421	1	exon (BraA02g002090.3C.trans, exon 19 of 23)	NA	4631	BraA02g002090.3C.trans	-	M4EIV8	Kinesin-like protein	-	-	-	-	-	-	PF00225	Kinesin motor domain	IPR001752;IPR019821;IPR027417;IPR027640;IPR036961	Kinesin motor domain;Kinesin motor domain, conserved site;P-loop containing nucleoside triphosphate hydrolase;Kinesin-like protein;Kinesin motor domain superfamily	-	-	GO:0008017;GO:0003777;GO:0007018;GO:0000166;GO:0005524;GO:0003774;GO:0005874	molecular_function;molecular_function;biological_process;molecular_function;molecular_function;molecular_function;cellular_component	microtubule binding;microtubule motor activity;microtubule-based movement;nucleotide binding;ATP binding;motor activity;microtubule	-	-	-	NO	NO
BraA02g002180.3C	A02	1094957	1095167	-	2.61575	0.00248153	0.439705	promoter-TSS (BraA02g002180.3C.trans)	NA	151	BraA02g002180.3C.trans	-	M4EIV0	Uncharacterized protein	-	-	-	-	-	-	PF00067;PF14111;PF13855;PF08263;PF14392	Cytochrome P450;omain of unknown function (DUF4283);Leucine rich repeat;Leucine rich repeat N-terminal domain;Zinc knuckle	IPR025558;IPR001128;IPR036396;IPR002401;IPR017972;IPR025836;IPR032675;IPR001611;IPR013210;IPR001878	Domain of unknown function DUF4283;Cytochrome P450;Cytochrome P450 superfamily;Cytochrome P450, E-class, group I;Cytochrome P450, conserved site;Zinc knuckle CX2CX4HX4C;Leucine-rich repeat domain superfamily;Leucine-rich repeat;Leucine-rich repeat-containing N-terminal, plant-type;Zinc finger, CCHC-type	-	-	GO:0055114;GO:0008270;GO:0005506;GO:0020037;GO:0016705;GO:0003676	biological_process;molecular_function;molecular_function;molecular_function;molecular_function;molecular_function	oxidation-reduction process;zinc ion binding;iron ion binding;heme binding;oxidoreductase activity, acting on paired donors, with incorporation or reduction of molecular oxygen;nucleic acid binding	-	-	-	NO	NO
BraA02g002470.3C	A02	1252928	1253180	-	3.38616	2.7693e-05	0.0169465	intron (BraA02g002470.3C.trans, intron 5 of 21)	NA	3371	BraA02g002470.3C.trans	-	M4EIR9	Formin-like protein	-	-	-	-	-	-	PF10409;PF02181	C2 domain of PTEN tumour-suppressor protein;ormin Homology 2 Domain	IPR029023;IPR014020;IPR029021;IPR015425	Tensin-type phosphatase domain;Tensin phosphatase, C2 domain;Protein-tyrosine phosphatase-like;Formin, FH2 domain	-	-	-	-	-	-	-	-	YES	NO
BraA02g002810.3C	A02	1389363	1389594	+	2.42314	0.00903421	1	exon (BraA02g002810.3C.trans, exon 11 of 11)	NA	2967	BraA02g002810.3C.trans	-	A0A078HVE1	BnaAnng06010D protein	-	-	-	-	-	-	PF05003;PF11961	Protein of unknown function (DUF668);omain of unknown function (DUF3475)	IPR021864;IPR007700	Protein of unknown function DUF3475;Protein of unknown function DUF668	-	-	-	-	-	-	-	-	NO	NO
BraA02g003050.3C	A02	1493240	1493511	+	3.38616	2.7693e-05	0.0169465	promoter-TSS (BraA02g003050.3C.trans)	NA	1287	BraA02g003050.3C.trans	-	M4EIL3	Uncharacterized protein	-	-	-	-	-	-	PF00012	Hsp70 protein	IPR029047;IPR029048;IPR012725;IPR018181;IPR013126	Heat shock protein 70kD, peptide-binding domain superfamily;Heat shock protein 70kD, C-terminal domain superfamily;Chaperone DnaK;Heat shock protein 70, conserved site;Heat shock protein 70 family	-	-	GO:0051082;GO:0006457;GO:0005524;GO:0000166	molecular_function;biological_process;molecular_function;molecular_function	unfolded protein binding;protein folding;ATP binding;nucleotide binding	-	-	-	YES	NO
BraA02g003170.3C	A02	1543893	1544103	-	2.61575	0.00248153	0.439705	promoter-TSS (BraA02g003170.3C.trans)	NA	1955	BraA02g003170.3C.trans	-	M4EIK2	Uncharacterized protein	-	-	-	-	-	-	PF04043;PF01095	Plant invertase/pectin methylesterase inhibitor;Pectinesterase	IPR000070;IPR011050;IPR035513;IPR006501;IPR012334	Pectinesterase, catalytic;Pectin lyase fold/virulence factor;Invertase/pectin methylesterase inhibitor domain superfamily;Pectinesterase inhibitor domain;Pectin lyase fold	-	-	GO:0016787;GO:0045330;GO:0005618;GO:0030599;GO:0042545;GO:0045490;GO:0043086;GO:0004857	molecular_function;molecular_function;cellular_component;molecular_function;biological_process;biological_process;biological_process;molecular_function	hydrolase activity;aspartyl esterase activity;cell wall;pectinesterase activity;cell wall modification;pectin catabolic process;negative regulation of catalytic activity;enzyme inhibitor activity	-	-	-	NO	YES
BraA02g003740.3C	A02	1809037	1809335	+	3.38616	2.7693e-05	0.0169465	promoter-TSS (BraA02g003740.3C.trans)	NA	59	BraA02g003740.3C.trans	-	M4EID9	Uncharacterized protein	-	-	-	-	-	-	PF03791;PF05920;PF03789;PF03790	KNOX2 domain;Homeobox KN domain;LK domain;KNOX1 domain	IPR005539;IPR005540;IPR001356;IPR008422;IPR009057;IPR005541	ELK domain;KNOX1;Homeobox domain;Homeobox KN domain;Homeobox-like domain superfamily;KNOX2	-	-	GO:0006355;GO:0003677;GO:0005634	biological_process;molecular_function;cellular_component	regulation of transcription, DNA-templated;DNA binding;nucleus	-	-	-	YES	YES
BraA02g003870.3C	A02	1878356	1878565	-	2.80835	0.000610844	0.182013	promoter-TSS (BraA02g003870.3C.trans)	NA	565	BraA02g003870.3C.trans	-	M4E3G5	Uncharacterized protein	-	-	-	-	-	-	PF00170	bZIP transcription factor	IPR004827;IPR001630	Basic-leucine zipper domain;cAMP response element binding (CREB) protein	-	-	GO:0006355;GO:0003677;GO:0005634;GO:0003700	biological_process;molecular_function;cellular_component;molecular_function	regulation of transcription, DNA-templated;DNA binding;nucleus;DNA binding transcription factor activity	-	-	-	YES	NO
BraA02g004280.3C	A02	2071732	2071937	+	3.00095	0.000610844	0.182013	TTS (BraA02g004280.3C.trans)	NA	1711	BraA02g004280.3C.trans	-	A0A078JQ02	BnaAnng31130D protein	-	-	-	-	-	-	-	-	-	-	-	-	GO:0016020;GO:0016021	cellular_component;cellular_component	membrane;integral component of membrane	-	-	-	NO	NO
BraA02g004290.3C	A02	2073957	2074217	-	3.00095	0.000610844	0.182013	exon (BraA02g004290.3C.trans, exon 7 of 7)	NA	3468	BraA02g004290.3C.trans	-	M4E3K5	Uncharacterized protein	-	-	-	-	-	-	PF07714	Protein tyrosine kinase	IPR001245;IPR014729;IPR008271;IPR000719;IPR011009	Serine-threonine/tyrosine-protein kinase, catalytic domain;Rossmann-like alpha/beta/alpha sandwich fold;Serine/threonine-protein kinase, active site;Protein kinase domain;Protein kinase-like domain superfamily	-	-	GO:0004672;GO:0005524;GO:0006468	molecular_function;molecular_function;biological_process	protein kinase activity;ATP binding;protein phosphorylation	-	-	-	NO	YES
BraA02g004320.3C	A02	2087185	2087386	+	2.80835	0.000610844	0.182013	promoter-TSS (BraA02g004320.3C.trans)	NA	41	BraA02g004320.3C.trans	-	M4E3K8	Uncharacterized protein	-	-	-	-	-	-	-	-	-	-	-	-	-	-	-	-	-	-	YES	NO
BraA02g004340.3C	A02	2100145	2100392	-	3.00095	0.000610844	0.182013	promoter-TSS (BraA02g004340.3C.trans)	NA	1200	BraA02g004340.3C.trans	-	A0A0D3AIP9	Uncharacterized protein	XP_013621524.1	uncharacterized protein LOC106327807	106327807	LOC106327807	uncharacterized LOC106327807	-	-	-	-	-	-	-	-	-	-	-	-	-	NO	NO
BraA02g004490.3C	A02	2157319	2157520	+	2.80835	0.000610844	0.182013	promoter-TSS (BraA02g004490.3C.trans)	NA	502	BraA02g004490.3C.trans	-	M4E3M3	Uncharacterized protein	-	-	-	-	-	-	PF02791	T domain	IPR017956;IPR019786;IPR011011;IPR001965;IPR019787;IPR018501;IPR013083	AT hook, DNA-binding motif;Zinc finger, PHD-type, conserved site;Zinc finger, FYVE/PHD-type;Zinc finger, PHD-type;Zinc finger, PHD-finger;DDT domain;Zinc finger, RING/FYVE/PHD-type	-	-	GO:0003677;GO:0046872	molecular_function;molecular_function	DNA binding;metal ion binding	-	-	-	NO	NO
BraA02g004590.3C	A02	2209913	2210156	-	2.80835	0.000610844	0.182013	promoter-TSS (BraA02g004590.3C.trans)	NA	221	BraA02g004590.3C.trans	-	M4E3N2	Uncharacterized protein	-	-	-	-	-	-	-	-	-	-	-	-	-	-	-	-	-	-	NO	YES
BraA02g004670.3C	A02	2247077	2247278	-	2.80835	0.000610844	0.182013	promoter-TSS (BraA02g004670.3C.trans)	NA	-98	BraA02g004670.3C.trans	-	M4E3N9	Uncharacterized protein	-	-	-	-	-	-	PF01190	Pollen proteins Ole e I like	-	-	-	-	-	-	-	-	-	-	YES	NO
BraA02g004840.3C	A02	2360702	2360948	+	3.00095	0.000610844	0.182013	promoter-TSS (BraA02g004840.3C.trans)	NA	-56	BraA02g004840.3C.trans	-	M4E3Q4	Uncharacterized protein	-	-	-	-	-	-	-	-	-	-	-	-	GO:0016020;GO:0016021	cellular_component;cellular_component	membrane;integral component of membrane	-	-	-	YES	NO
BraA02g004840.3C	A02	2361751	2361972	+	3.19355	0.000136116	0.0545632	promoter-TSS (BraA02g004840.3C.trans)	NA	980	BraA02g004840.3C.trans	-	M4E3Q4	Uncharacterized protein	-	-	-	-	-	-	-	-	-	-	-	-	GO:0016020;GO:0016021	cellular_component;cellular_component	membrane;integral component of membrane	-	-	-	YES	NO
BraA02g005060.3C	A02	2438387	2438712	+	3.00095	0.000610844	0.182013	promoter-TSS (BraA02g005060.3C.trans)	NA	26	BraA02g005060.3C.trans	-	M4E3S6	Uncharacterized protein	-	-	-	-	-	-	PF05089;PF12971;PF12972	Alpha-N-acetylglucosaminidase (NAGLU) tim-barrel domain;Alpha-N-acetylglucosaminidase (NAGLU) N-terminal domain;Alpha-N-acetylglucosaminidase (NAGLU) C-terminal domain	IPR024733;IPR007781;IPR024240;IPR029018;IPR017853;IPR024732	Alpha-N-acetylglucosaminidase, tim-barrel domain;Alpha-N-acetylglucosaminidase;Alpha-N-acetylglucosaminidase, N-terminal;Beta-hexosaminidase-like, domain 2;Glycoside hydrolase superfamily;Alpha-N-acetylglucosaminidase, C-terminal	-	-	GO:0009793;GO:0005773;GO:0051781	biological_process;cellular_component;biological_process	embryo development ending in seed dormancy;vacuole;positive regulation of cell division	-	-	-	YES	NO
BraA02g005420.3C	A02	2565344	2565545	-	2.80835	0.000610844	0.182013	promoter-TSS (BraA02g005420.3C.trans)	NA	1581	BraA02g005420.3C.trans	-	M4E3W0	Uncharacterized protein	-	-	-	-	-	-	-	-	IPR029058	Alpha/Beta hydrolase fold	-	-	-	-	-	-	-	-	NO	NO
BraA02g005790.3C	A02	2735944	2736145	+	3.19355	0.000136116	0.0545632	promoter-TSS (BraA02g005790.3C.trans)	NA	483	BraA02g005790.3C.trans	-	M4E3Z6	Uncharacterized protein	-	-	-	-	-	-	PF12146	Serine aminopeptidase, S33	IPR037490;IPR029058;IPR022742	WPP domain-associated protein;Alpha/Beta hydrolase fold;Serine aminopeptidase, S33	-	-	-	-	-	-	-	-	NO	NO
BraA02g005960.3C	A02	2829072	2829301	+	3.00095	0.000610844	0.182013	promoter-TSS (BraA02g005960.3C.trans)	NA	1281	BraA02g005960.3C.trans	-	M4E411	Uncharacterized protein	-	-	-	-	-	-	PF13041;PF12854;PF01535	PPR repeat family;PPR repeat;PPR repeat	IPR002885;IPR011990	Pentatricopeptide repeat;Tetratricopeptide-like helical domain superfamily	-	-	-	-	-	-	-	-	YES	NO
BraA02g006090.3C	A02	2888600	2888833	-	3.00095	0.000610844	0.182013	promoter-TSS (BraA02g006090.3C.trans)	NA	1905	BraA02g006090.3C.trans	-	M4E423	Uncharacterized protein	-	-	-	-	-	-	PF14309	omain of unknown function (DUF4378)	IPR025486;IPR033334	Domain of unknown function DUF4378;Protein LONGIFOLIA 1/2	-	-	GO:0051513	biological_process	regulation of monopolar cell growth	-	-	-	NO	NO
BraA02g006200.3C	A02	2943853	2944137	-	3.57876	2.7693e-05	0.0169465	promoter-TSS (BraA02g006200.3C.trans)	NA	829	BraA02g006200.3C.trans	-	M4E435	Uncharacterized protein	-	-	-	-	-	-	PF01190	Pollen proteins Ole e I like	-	-	-	-	GO:0016020;GO:0016021	cellular_component;cellular_component	membrane;integral component of membrane	-	-	-	NO	NO
BraA02g006250.3C	A02	2972143	2972344	-	3.00095	0.000610844	0.182013	exon (BraA02g006250.3C.trans, exon 2 of 2)	NA	2537	BraA02g006250.3C.trans	-	M4E441	Uncharacterized protein	-	-	-	-	-	-	PF03639	lycosyl hydrolase family 81	IPR005200	Endo-1,3(4)-beta-glucanase	-	-	GO:0052861	molecular_function	glucan endo-1,3-beta-glucanase activity, C-3 substituted reducing group	-	-	-	NO	YES
BraA02g006250.3C	A02	2974339	2974639	-	3.57876	2.7693e-05	0.0169465	promoter-TSS (BraA02g006250.3C.trans)	NA	291	BraA02g006250.3C.trans	-	M4E441	Uncharacterized protein	-	-	-	-	-	-	PF03639	lycosyl hydrolase family 81	IPR005200	Endo-1,3(4)-beta-glucanase	-	-	GO:0052861	molecular_function	glucan endo-1,3-beta-glucanase activity, C-3 substituted reducing group	-	-	-	NO	YES
BraA02g006420.3C	A02	3042732	3042933	+	2.80835	0.000610844	0.182013	TTS (BraA02g006420.3C.trans)	NA	4299	BraA02g006420.3C.trans	-	M4E456	Uncharacterized protein	-	-	-	-	-	-	PF10369;PF01842	Small subunit of acetolactate synthase;ACT domain	IPR019455;IPR002912;IPR004789;IPR027271	Acetolactate synthase, small subunit, C-terminal;ACT domain;Acetolactate synthase, small subunit;Acetolactate synthase/Transcription factor NikR, C-terminal	-	-	GO:0006551;GO:0050790;GO:0005777;GO:0006573;GO:0043621;GO:0003984;GO:0005829;GO:0009507;GO:0009099;GO:0009082	biological_process;biological_process;cellular_component;biological_process;molecular_function;molecular_function;cellular_component;cellular_component;biological_process;biological_process	leucine metabolic process;regulation of catalytic activity;peroxisome;valine metabolic process;protein self-association;acetolactate synthase activity;cytosol;chloroplast;valine biosynthetic process;branched-chain amino acid biosynthetic process	-	-	-	YES	NO
BraA02g006530.3C	A02	3074605	3074931	+	3.38616	2.7693e-05	0.0169465	promoter-TSS (BraA02g006530.3C.trans)	NA	185	BraA02g006530.3C.trans	-	M4E469	Uncharacterized protein	-	-	-	-	-	-	-	-	-	-	-	-	GO:0016020;GO:0016021	cellular_component;cellular_component	membrane;integral component of membrane	-	-	-	NO	NO
BraA02g006580.3C	A02	3122595	3122887	+	2.42314	0.00903421	1	promoter-TSS (BraA02g006580.3C.trans)	NA	14	BraA02g006580.3C.trans	-	A0A0D3AJD8	Uncharacterized protein	XP_013614909.1	protein TIC 40, chloroplastic	106321138	LOC106321138	protein TIC 40, chloroplastic	-	-	-	IPR006636;IPR038108	Heat shock chaperonin-binding;UCH-binding domain superfamily	-	-	-	-	-	-	-	-	YES	NO
BraA02g007040.3C	A02	3319218	3319582	-	2.42314	0.00903421	1	promoter-TSS (BraA02g007040.3C.trans)	NA	209	BraA02g007040.3C.trans	-	A0A0D3AJI7	Uncharacterized protein	-	-	-	-	-	-	PF00847	AP2 domain	IPR001471;IPR016177;IPR031112;IPR036955	AP2/ERF domain;DNA-binding domain superfamily;AP2-like ethylene-responsive transcription factor;AP2/ERF domain superfamily	-	-	GO:0006351;GO:0003677;GO:0007275;GO:0006355;GO:0005634;GO:0003700	biological_process;molecular_function;biological_process;biological_process;cellular_component;molecular_function	transcription, DNA-templated;DNA binding;multicellular organism development;regulation of transcription, DNA-templated;nucleus;DNA binding transcription factor activity	-	-	-	NO	YES
BraA02g007670.3C	A02	3606497	3606835	-	3.19355	0.000136116	0.0545632	promoter-TSS (BraA02g007670.3C.trans)	NA	1363	BraA02g007670.3C.trans	-	M4E4H4	Uncharacterized protein	-	-	-	-	-	-	PF13041;PF12854	PPR repeat family;PPR repeat	IPR002885;IPR011990	Pentatricopeptide repeat;Tetratricopeptide-like helical domain superfamily	-	-	-	-	-	-	-	-	YES	NO
BraA02g007740.3C	A02	3631284	3631613	+	2.80835	0.000610844	0.182013	promoter-TSS (BraA02g007740.3C.trans)	NA	-62	BraA02g007740.3C.trans	-	M4F2S8	Uncharacterized protein	-	-	-	-	-	-	-	-	-	-	-	-	GO:0016020;GO:0016021	cellular_component;cellular_component	membrane;integral component of membrane	-	-	-	NO	NO
BraA02g007740.3C	A02	3631851	3632486	+	3.00095	0.000610844	0.182013	promoter-TSS (BraA02g007740.3C.trans)	NA	658	BraA02g007740.3C.trans	-	M4F2S8	Uncharacterized protein	-	-	-	-	-	-	-	-	-	-	-	-	GO:0016020;GO:0016021	cellular_component;cellular_component	membrane;integral component of membrane	-	-	-	NO	NO
BraA02g007820.3C	A02	3673913	3674228	-	2.80835	0.000610844	0.182013	promoter-TSS (BraA02g007820.3C.trans)	NA	1864	BraA02g007820.3C.trans	-	M4E4I8	Uncharacterized protein	-	-	-	-	-	-	PF12906	RING-variant domain	IPR013083;IPR011016;IPR033275	Zinc finger, RING/FYVE/PHD-type;Zinc finger, RING-CH-type;E3 ubiquitin-protein ligase MARCH-like	-	-	GO:0008270;GO:0046872;GO:0016020;GO:0016021	molecular_function;molecular_function;cellular_component;cellular_component	zinc ion binding;metal ion binding;membrane;integral component of membrane	-	-	-	YES	NO
BraA02g008130.3C	A02	3877225	3877439	-	3.38616	2.7693e-05	0.0169465	promoter-TSS (BraA02g008130.3C.trans)	NA	65	BraA02g008130.3C.trans	-	M4DU43	Uncharacterized protein	-	-	-	-	-	-	PF13616	PPIC-type PPIASE domain	IPR001763;IPR036873;IPR000297	Rhodanese-like domain;Rhodanese-like domain superfamily;Peptidyl-prolyl cis-trans isomerase, PpiC-type	-	-	GO:0000413;GO:0016853;GO:0003755	biological_process;molecular_function;molecular_function	protein peptidyl-prolyl isomerization;isomerase activity;peptidyl-prolyl cis-trans isomerase activity	-	-	-	YES	NO
BraA02g008500.3C	A02	4036388	4036656	-	2.42314	0.00903421	1	promoter-TSS (BraA02g008500.3C.trans)	NA	486	BraA02g008500.3C.trans	-	M4DU77	Uncharacterized protein	-	-	-	-	-	-	PF04819	amily of unknown function (DUF716)	IPR006904	Protein of unknown function DUF716 (TMEM45)	-	-	GO:0016020;GO:0016021	cellular_component;cellular_component	membrane;integral component of membrane	-	-	-	NO	YES
BraA02g008600.3C	A02	4069338	4069778	+	3.38616	2.7693e-05	0.0169465	promoter-TSS (BraA02g008600.3C.trans)	NA	682	BraA02g008600.3C.trans	-	M4DU83	Uncharacterized protein	-	-	-	-	-	-	PF00076	RNA recognition motif. (a.k.a. RRM, RBD, or RNP domain)	IPR035979;IPR000504;IPR012677	RNA-binding domain superfamily;RNA recognition motif domain;Nucleotide-binding alpha-beta plait domain superfamily	-	-	GO:0003723;GO:0003676	molecular_function;molecular_function	RNA binding;nucleic acid binding	-	-	-	YES	NO
BraA02g009000.3C	A02	4230836	4231088	-	2.80835	0.000610844	0.182013	TTS (BraA02g009000.3C.trans)	NA	1471	BraA02g009000.3C.trans	-	M4DUC2	Uncharacterized protein	-	-	-	-	-	-	PF00190	Cupin	IPR011051;IPR014710;IPR001929;IPR006045	RmlC-like cupin domain superfamily;RmlC-like jelly roll fold;Germin;Cupin 1	-	-	GO:0005576;GO:0030145;GO:0046872;GO:0045735	cellular_component;molecular_function;molecular_function;molecular_function	extracellular region;manganese ion binding;metal ion binding;nutrient reservoir activity	-	-	-	NO	YES
BraA02g009040.3C	A02	4248318	4248587	-	3.19355	0.000136116	0.0545632	TTS (BraA02g009040.3C.trans)	NA	941	BraA02g009040.3C.trans	-	M4DUC6	Uncharacterized protein	-	-	-	-	-	-	PF04145	Ctr copper transporter family	IPR007274	Ctr copper transporter	-	-	GO:0005375;GO:0016020;GO:0035434;GO:0016021	molecular_function;cellular_component;biological_process;cellular_component	copper ion transmembrane transporter activity;membrane;copper ion transmembrane transport;integral component of membrane	-	-	-	YES	NO
BraA02g009650.3C	A02	4600181	4600410	-	2.80835	0.000610844	0.182013	promoter-TSS (BraA02g009650.3C.trans)	NA	580	BraA02g009650.3C.trans	-	M4DUI6	Uncharacterized protein	-	-	-	-	-	-	PF04857	CAF1 family ribonuclease	IPR036397;IPR006941;IPR012337	Ribonuclease H superfamily;Ribonuclease CAF1;Ribonuclease H-like superfamily	-	-	GO:0003676	molecular_function	nucleic acid binding	-	-	-	NO	NO
BraA02g009890.3C	A02	4712483	4712684	-	3.00095	0.000610844	0.182013	intron (BraA02g009890.3C.trans, intron 1 of 1)	NA	2474	BraA02g009890.3C.trans	-	A0A1J3K0P7	Retrovirus-related Pol polyprotein from transposon TNT 1-94	-	-	-	-	-	-	-	-	-	-	-	-	-	-	-	-	-	-	NO	NO
BraA02g009890.3C	A02	4714938	4715254	-	4.15656	8.97284e-07	0.00109673	promoter-TSS (BraA02g009890.3C.trans)	NA	-39	BraA02g009890.3C.trans	-	A0A1J3K0P7	Retrovirus-related Pol polyprotein from transposon TNT 1-94	-	-	-	-	-	-	-	-	-	-	-	-	-	-	-	-	-	-	NO	NO
BraA02g009970.3C	A02	4773523	4773769	-	2.23054	0.00903421	1	exon (BraA02g009970.3C.trans, exon 4 of 8)	NA	2333	BraA02g009970.3C.trans	-	M4DUM2	Probable alanine--tRNA ligase, chloroplastic	-	-	-	-	-	-	PF07973;PF02272;PF01411	Threonyl and Alanyl tRNA synthetase second additional domain;HHA1 domain;tRNA synthetases class II (A)	IPR003156;IPR012947;IPR018165;IPR002318;IPR023033;IPR018163;IPR018164;IPR009000;IPR018162;IPR027522	DHHA1 domain;Threonyl/alanyl tRNA synthetase, SAD;Alanyl-tRNA synthetase, class IIc, core domain;Alanine-tRNA ligase, class IIc;Alanine-tRNA ligase, eukaryota/bacteria;Threonyl/alanyl tRNA synthetase, class II-like, putative editing domain superfamily;Alanyl-tRNA synthetase, class IIc, N-terminal;Translation protein, beta-barrel domain superfamily;Alanine-tRNA ligase, class IIc, anti-codon-bindin…	-	-	GO:0000049;GO:0043039;GO:0008270;GO:0006412;GO:0009507;GO:0004812;GO:0003723;GO:0005739;GO:0046872;GO:0009536;GO:0000166;GO:0006419;GO:0004813;GO:0005524;GO:0016874;GO:0005737;GO:0003676	molecular_function;biological_process;molecular_function;biological_process;cellular_component;molecular_function;molecular_function;cellular_component;molecular_function;cellular_component;molecular_function;biological_process;molecular_function;molecular_function;molecular_function;cellular_component;molecular_function	tRNA binding;tRNA aminoacylation;zinc ion binding;translation;chloroplast;aminoacyl-tRNA ligase activity;RNA binding;mitochondrion;metal ion binding;plastid;nucleotide binding;alanyl-tRNA aminoacylation;alanine-tRNA ligase activity;ATP binding;ligase activity;cytoplasm;nucleic acid binding	-	-	-	YES	NO
BraA02g010960.3C	A02	5351517	5351938	+	3.00095	0.000610844	0.182013	promoter-TSS (BraA02g010960.3C.trans)	NA	965	BraA02g010960.3C.trans	-	M4DUX0	Uncharacterized protein	-	-	-	-	-	-	PF13639;PF06547;PF14369	Ring finger domain;Protein of unknown function (DUF1117);zinc-ribbon	IPR013083;IPR010543;IPR001841	Zinc finger, RING/FYVE/PHD-type;Domain of unknown function DUF1117;Zinc finger, RING-type	-	-	-	-	-	-	-	-	YES	NO
BraA02g011190.3C	A02	5450257	5450546	+	3.38616	2.7693e-05	0.0169465	promoter-TSS (BraA02g011190.3C.trans)	NA	523	BraA02g011190.3C.trans	-	M4CKP5	Uncharacterized protein	-	-	-	-	-	-	PF01419	Jacalin-like lectin domain	IPR036404;IPR001229	Jacalin-like lectin domain superfamily;Jacalin-like lectin domain	-	-	-	-	-	-	-	-	NO	NO
BraA02g011490.3C	A02	5587048	5587376	+	3.96396	8.97284e-07	0.00109673	promoter-TSS (BraA02g011490.3C.trans)	NA	793	BraA02g011490.3C.trans	-	M4DV17	Uncharacterized protein	-	-	-	-	-	-	PF00514	Armadillo/beta-catenin-like repeat	IPR011989;IPR016024;IPR000225	Armadillo-like helical;Armadillo-type fold;Armadillo	-	-	-	-	-	-	-	-	YES	NO
BraA02g011550.3C	A02	5606893	5607127	-	3.00095	0.000610844	0.182013	promoter-TSS (BraA02g011550.3C.trans)	NA	503	BraA02g011550.3C.trans	-	M4CL36	Uncharacterized protein	-	-	-	-	-	-	-	-	-	-	-	-	-	-	-	-	-	-	NO	NO
BraA02g012060.3C	A02	5811171	5811372	+	2.61575	0.00248153	0.439705	promoter-TSS (BraA02g012060.3C.trans)	NA	1825	BraA02g012060.3C.trans	-	M4DV71	Uncharacterized protein	-	-	-	-	-	-	PF13637;PF12796	Ankyrin repeats (many copies);Ankyrin repeats (3 copies)	IPR002110;IPR001841;IPR036770;IPR013083;IPR017907;IPR020683	Ankyrin repeat;Zinc finger, RING-type;Ankyrin repeat-containing domain superfamily;Zinc finger, RING/FYVE/PHD-type;Zinc finger, RING-type, conserved site;Ankyrin repeat-containing domain	-	-	-	-	-	-	-	-	NO	NO
BraA02g012320.3C	A02	6041845	6042046	+	2.80835	0.000610844	0.182013	promoter-TSS (BraA02g012320.3C.trans)	NA	510	BraA02g012320.3C.trans	-	A0A078HY38	Plasma membrane ATPase	XP_013750164.1	-	106452560	LOC106452560	ATPase 3, plasma membrane-type	-	PF00690;PF00122;PF00702	Cation transporter/ATPase, N-terminus;1-E2 ATPase;haloacid dehalogenase-like hydrolase	IPR004014;IPR023299;IPR023298;IPR001757;IPR023214;IPR036412;IPR008250;IPR018303;IPR006534	Cation-transporting P-type ATPase, N-terminal;P-type ATPase, cytoplasmic domain N;P-type ATPase, transmembrane domain superfamily;P-type ATPase;HAD superfamily;HAD-like superfamily;P-type ATPase, A domain superfamily;P-type ATPase, phosphorylation site;P-type ATPase, subfamily IIIA	-	-	GO:0006811;GO:0006754;GO:0016787;GO:0120029;GO:0016021;GO:0008553;GO:0000166;GO:0005524;GO:0016020	biological_process;biological_process;molecular_function;biological_process;cellular_component;molecular_function;molecular_function;molecular_function;cellular_component	ion transport;ATP biosynthetic process;hydrolase activity;proton export across plasma membrane;integral component of membrane;proton-exporting ATPase activity, phosphorylative mechanism;nucleotide binding;ATP binding;membrane	K01535	ko00190	Oxidative phosphorylation	NO	YES
BraA02g012320.3C	A02	6042674	6043279	+	3.38616	2.7693e-05	0.0169465	promoter-TSS (BraA02g012320.3C.trans)	NA	1541	BraA02g012320.3C.trans	-	A0A078HY38	Plasma membrane ATPase	XP_013750164.1	-	106452560	LOC106452560	ATPase 3, plasma membrane-type	-	PF00690;PF00122;PF00702	Cation transporter/ATPase, N-terminus;1-E2 ATPase;haloacid dehalogenase-like hydrolase	IPR004014;IPR023299;IPR023298;IPR001757;IPR023214;IPR036412;IPR008250;IPR018303;IPR006534	Cation-transporting P-type ATPase, N-terminal;P-type ATPase, cytoplasmic domain N;P-type ATPase, transmembrane domain superfamily;P-type ATPase;HAD superfamily;HAD-like superfamily;P-type ATPase, A domain superfamily;P-type ATPase, phosphorylation site;P-type ATPase, subfamily IIIA	-	-	GO:0006811;GO:0006754;GO:0016787;GO:0120029;GO:0016021;GO:0008553;GO:0000166;GO:0005524;GO:0016020	biological_process;biological_process;molecular_function;biological_process;cellular_component;molecular_function;molecular_function;molecular_function;cellular_component	ion transport;ATP biosynthetic process;hydrolase activity;proton export across plasma membrane;integral component of membrane;proton-exporting ATPase activity, phosphorylative mechanism;nucleotide binding;ATP binding;membrane	K01535	ko00190	Oxidative phosphorylation	NO	YES
BraA02g012350.3C	A02	6059412	6059613	+	3.19355	0.000136116	0.0545632	TTS (BraA02g012350.3C.trans)	NA	754	BraA02g012350.3C.trans	-	-	-	-	-	-	-	-	-	-	-	-	-	-	-	-	-	-	-	-	-	NO	NO
BraA02g013170.3C	A02	6653691	6654093	+	3.38616	2.7693e-05	0.0169465	promoter-TSS (BraA02g013170.3C.trans)	NA	363	BraA02g013170.3C.trans	-	M4F3D7	Uncharacterized protein	-	-	-	-	-	-	PF16166	Chloroplast import apparatus Tic20-like	IPR005691	Chloroplast protein import component Tic20	-	-	GO:0016020;GO:0016021	cellular_component;cellular_component	membrane;integral component of membrane	-	-	-	YES	NO
BraA02g013610.3C	A02	6861871	6862072	-	3.38616	2.7693e-05	0.0169465	promoter-TSS (BraA02g013610.3C.trans)	NA	1448	BraA02g013610.3C.trans	-	M4F393	Uncharacterized protein	-	-	-	-	-	-	PF01985	CRS1 / YhbY (CRM) domain	IPR001890;IPR035920	RNA-binding, CRM domain;YhbY-like superfamily	-	-	GO:0003723;GO:0005739	molecular_function;cellular_component	RNA binding;mitochondrion	-	-	-	YES	NO
BraA02g013620.3C	A02	6864194	6864408	-	2.80835	0.000610844	0.182013	promoter-TSS (BraA02g013620.3C.trans)	NA	20	BraA02g013620.3C.trans	-	M4F392	Uncharacterized protein	-	-	-	-	-	-	PF03942	TW domain	IPR005636	DTW	-	-	-	-	-	-	-	-	NO	NO
BraA02g013830.3C	A02	7031052	7031439	+	3.00095	0.000610844	0.182013	promoter-TSS (BraA02g013830.3C.trans)	NA	545	BraA02g013830.3C.trans	-	M4E1S8	Uncharacterized protein	-	-	-	-	-	-	-	-	-	-	-	-	-	-	-	-	-	-	NO	YES
BraA02g013980.3C	A02	7158153	7158354	+	2.80835	0.000610844	0.182013	promoter-TSS (BraA02g013980.3C.trans)	NA	160	BraA02g013980.3C.trans	-	A0A078GUC9	BnaA02g09660D protein	-	-	-	-	-	-	PF01412	Putative GTPase activating protein for Arf	IPR001164;IPR037278;IPR038508	Arf GTPase activating protein;ARFGAP/RecO-like zinc finger;ArfGAP domain superfamily	-	-	GO:0005096;GO:0046872;GO:0043547	molecular_function;molecular_function;biological_process	GTPase activator activity;metal ion binding;positive regulation of GTPase activity	-	-	-	YES	NO
BraA02g014210.3C	A02	7295878	7296151	+	3.38616	2.7693e-05	0.0169465	promoter-TSS (BraA02g014210.3C.trans)	NA	819	BraA02g014210.3C.trans	-	A0A1J3JFZ2	Protein SRG1	-	-	-	-	-	-	-	-	IPR026992;IPR005123;IPR027443	Non-haem dioxygenase N-terminal domain;Oxoglutarate/iron-dependent dioxygenase;Isopenicillin N synthase-like	-	-	GO:0046872;GO:0055114;GO:0016491	molecular_function;biological_process;molecular_function	metal ion binding;oxidation-reduction process;oxidoreductase activity	-	-	-	NO	YES
BraA02g015000.3C	A02	7813732	7813933	+	2.80835	0.000610844	0.182013	promoter-TSS (BraA02g015000.3C.trans)	NA	562	BraA02g015000.3C.trans	-	M4FIK5	Uncharacterized protein	-	-	-	-	-	-	-	-	IPR026153	Treslin	-	-	GO:0010212;GO:0006260;GO:0005634;GO:0033314	biological_process;biological_process;cellular_component;biological_process	response to ionizing radiation;DNA replication;nucleus;mitotic DNA replication checkpoint	-	-	-	NO	NO
BraA02g015060.3C	A02	7858924	7859261	+	3.00095	0.000610844	0.182013	promoter-TSS (BraA02g015060.3C.trans)	NA	285	BraA02g015060.3C.trans	-	M4E1G6	Uncharacterized protein	-	-	-	-	-	-	PF01061;PF00005	ABC-2 type transporter;ABC transporter	IPR003439;IPR003593;IPR013525;IPR027417;IPR017871	ABC transporter-like;AAA+ ATPase domain;ABC-2 type transporter;P-loop containing nucleoside triphosphate hydrolase;ABC transporter, conserved site	-	-	GO:0016887;GO:0016021;GO:0000166;GO:0005524;GO:0016020	molecular_function;cellular_component;molecular_function;molecular_function;cellular_component	ATPase activity;integral component of membrane;nucleotide binding;ATP binding;membrane	-	-	-	YES	YES
BraA02g015100.3C	A02	7885990	7886389	-	2.61575	0.00248153	0.439705	promoter-TSS (BraA02g015100.3C.trans)	NA	206	BraA02g015100.3C.trans	-	M4E1G2	Uncharacterized protein	-	-	-	-	-	-	PF03121;PF02423;PF01488	Herpesviridae UL52/UL70 DNA primase;Ornithine cyclodeaminase/mu-crystallin family;Shikimate / quinate 5-dehydrogenase	IPR003462;IPR023401;IPR036291	Ornithine cyclodeaminase/mu-crystallin;Ornithine cyclodeaminase, N-terminal;NAD(P)-binding domain superfamily	-	-	-	-	-	-	-	-	YES	NO
BraA02g015350.3C	A02	8005348	8005549	+	2.80835	0.000610844	0.182013	promoter-TSS (BraA02g015350.3C.trans)	NA	53	BraA02g015350.3C.trans	-	M4E1E4	Uncharacterized protein	-	-	-	-	-	-	-	-	-	-	-	-	GO:0016020;GO:0016021	cellular_component;cellular_component	membrane;integral component of membrane	-	-	-	NO	NO
BraA02g015400.3C	A02	8030989	8031333	-	3.00095	0.000610844	0.182013	intron (BraA02g015400.3C.trans, intron 4 of 4)	NA	3631	BraA02g015400.3C.trans	-	Q9SK98	Very similar to retrotransposon reverse transcriptase	-	-	-	-	-	-	PF13966;PF13456;PF00078	zinc-binding in reverse transcriptase;Reverse transcriptase-like;Reverse transcriptase (RNA-dependent DNA polymerase)	IPR026960;IPR036691;IPR000477	Reverse transcriptase zinc-binding domain;Endonuclease/exonuclease/phosphatase superfamily;Reverse transcriptase domain	-	-	GO:0003964;GO:0006278	molecular_function;biological_process	RNA-directed DNA polymerase activity;RNA-dependent DNA biosynthetic process	-	-	-	NO	NO
BraA02g015440.3C	A02	8072535	8072736	-	2.42314	0.00903421	1	promoter-TSS (BraA02g015440.3C.trans)	NA	1781	BraA02g015440.3C.trans	-	M4E1D7	Uncharacterized protein	-	-	-	-	-	-	-	-	IPR037491	Low-temperature-induced 78kDa/65kDa	-	-	GO:0009651;GO:0009737;GO:0006950;GO:0006970;GO:0009611;GO:2000280;GO:0009609;GO:1902074;GO:0009414;GO:0007623;GO:0000302;GO:0010555;GO:0042538;GO:0009409;GO:0005737;GO:0010150	biological_process;biological_process;biological_process;biological_process;biological_process;biological_process;biological_process;biological_process;biological_process;biological_process;biological_process;biological_process;biological_process;biological_process;cellular_component;biological_process	response to salt stress;response to abscisic acid;response to stress;response to osmotic stress;response to wounding;regulation of root development;response to symbiotic bacterium;response to salt;response to water deprivation;circadian rhythm;response to reactive oxygen species;response to mannitol;hyperosmotic salinity response;response to cold;cytoplasm;leaf senescence	-	-	-	YES	NO
BraA02g015450.3C	A02	8076742	8076943	-	3.00095	0.000610844	0.182013	exon (BraA02g015450.3C.trans, exon 6 of 6)	NA	2238	BraA02g015450.3C.trans	-	M4E1D6	Uncharacterized protein	-	-	-	-	-	-	PF07918	CAP160 repeat	IPR037491;IPR012418	Low-temperature-induced 78kDa/65kDa;CAP160	-	-	GO:0009737;GO:0006950	biological_process;biological_process	response to abscisic acid;response to stress	-	-	-	NO	NO
BraA02g015450.3C	A02	8077688	8077889	-	3.00095	0.000610844	0.182013	promoter-TSS (BraA02g015450.3C.trans)	NA	1292	BraA02g015450.3C.trans	-	M4E1D6	Uncharacterized protein	-	-	-	-	-	-	PF07918	CAP160 repeat	IPR037491;IPR012418	Low-temperature-induced 78kDa/65kDa;CAP160	-	-	GO:0009737;GO:0006950	biological_process;biological_process	response to abscisic acid;response to stress	-	-	-	NO	NO
BraA02g015460.3C	A02	8082737	8083011	-	3.00095	0.000610844	0.182013	promoter-TSS (BraA02g015460.3C.trans)	NA	1959	BraA02g015460.3C.trans	-	M4E1D5	Uncharacterized protein	-	-	-	-	-	-	PF10358	N-terminal C2 in EEIG1 and EHBP1 proteins	IPR019448	EEIG1/EHBP1 N-terminal domain	-	-	GO:0009507	cellular_component	chloroplast	-	-	-	YES	NO
BraA02g016040.3C	A02	8539674	8539920	+	2.80835	0.000610844	0.182013	promoter-TSS (BraA02g016040.3C.trans)	NA	607	BraA02g016040.3C.trans	-	M4E184	Uncharacterized protein	-	-	-	-	-	-	-	-	-	-	-	-	GO:0016020;GO:0016021	cellular_component;cellular_component	membrane;integral component of membrane	-	-	-	NO	NO
BraA02g016050.3C	A02	8543262	8543593	-	3.00095	0.000610844	0.182013	promoter-TSS (BraA02g016050.3C.trans)	NA	-118	BraA02g016050.3C.trans	-	A0A0D3AAG0	Uncharacterized protein	-	-	-	-	-	-	PF03108	MuDR family transposase	IPR004332	Transposase, MuDR, plant	-	-	-	-	-	-	-	-	NO	NO
BraA02g016060.3C	A02	8547825	8548026	+	2.80835	0.000610844	0.182013	promoter-TSS (BraA02g016060.3C.trans)	NA	992	BraA02g016060.3C.trans	-	M4E183	Uncharacterized protein	-	-	-	-	-	-	-	-	IPR011989;IPR016024;IPR000225	Armadillo-like helical;Armadillo-type fold;Armadillo	-	-	-	-	-	-	-	-	YES	NO
BraA02g016530.3C	A02	8795199	8795458	-	3.19355	0.000136116	0.0545632	promoter-TSS (BraA02g016530.3C.trans)	NA	635	BraA02g016530.3C.trans	-	M4E143	Uncharacterized protein	-	-	-	-	-	-	PF04781;PF04780	Protein of unknown function (DUF627);Protein of unknown function (DUF629)	IPR006865;IPR006866;IPR013087	Domain of unknown function DUF629;Domain of unknown function DUF627, N-terminal;Zinc finger C2H2-type	-	-	GO:0003676	molecular_function	nucleic acid binding	-	-	-	NO	NO
BraA02g016930.3C	A02	9083169	9083461	+	2.80835	0.000610844	0.182013	promoter-TSS (BraA02g016930.3C.trans)	NA	1001	BraA02g016930.3C.trans	-	M4FF80	RING-type E3 ubiquitin transferase	-	-	-	-	-	-	PF04564	U-box domain	IPR013083;IPR003613;IPR016024;IPR011989	Zinc finger, RING/FYVE/PHD-type;U box domain;Armadillo-type fold;Armadillo-like helical	-	-	GO:0010200;GO:0016740;GO:0016567;GO:0004842	biological_process;molecular_function;biological_process;molecular_function	response to chitin;transferase activity;protein ubiquitination;ubiquitin-protein transferase activity	-	-	-	YES	YES
BraA02g017360.3C	A02	9514992	9515193	-	3.38616	2.7693e-05	0.0169465	TTS (BraA02g017360.3C.trans)	NA	570	BraA02g017360.3C.trans	-	-	-	-	-	-	-	-	-	-	-	-	-	-	-	-	-	-	-	-	-	NO	NO
BraA02g017360.3C	A02	9515459	9515679	-	3.77136	5.18179e-06	0.00420639	promoter-TSS (BraA02g017360.3C.trans)	NA	93	BraA02g017360.3C.trans	-	-	-	-	-	-	-	-	-	-	-	-	-	-	-	-	-	-	-	-	-	NO	NO
BraA02g017520.3C	A02	9644827	9645100	-	2.80835	0.000610844	0.182013	promoter-TSS (BraA02g017520.3C.trans)	NA	1848	BraA02g017520.3C.trans	-	M4EYX0	Uncharacterized protein	-	-	-	-	-	-	-	-	-	-	-	-	-	-	-	-	-	-	NO	NO
BraA02g017570.3C	A02	9677850	9678051	-	2.80835	0.000610844	0.182013	TTS (BraA02g017570.3C.trans)	NA	2703	BraA02g017570.3C.trans	-	A0A078IPZ8	BnaC02g45610D protein	-	-	-	-	-	-	PF09118;PF07250	omain of unknown function (DUF1929);lyoxal oxidase N-terminus	IPR011043;IPR037293;IPR015202;IPR013783;IPR014756;IPR009880	Galactose oxidase/kelch, beta-propeller;Galactose oxidase, central domain superfamily;Galactose oxidase-like, Early set domain;Immunoglobulin-like fold;Immunoglobulin E-set;Glyoxal oxidase, N-terminal	-	-	-	-	-	-	-	-	NO	YES
BraA02g017820.3C	A02	9883713	9884024	-	3.77136	5.18179e-06	0.00420639	promoter-TSS (BraA02g017820.3C.trans)	NA	106	BraA02g017820.3C.trans	-	M4EYU0	Uncharacterized protein	-	-	-	-	-	-	PF06298	Photosystem II protein Y (PsbY)	IPR009388	Photosystem II PsbY	-	-	GO:0009523;GO:0030145;GO:0016021;GO:0016020;GO:0015979	cellular_component;molecular_function;cellular_component;cellular_component;biological_process	photosystem II;manganese ion binding;integral component of membrane;membrane;photosynthesis	-	-	-	NO	NO
BraA02g018520.3C	A02	10401229	10401430	-	2.61575	0.00248153	0.439705	exon (BraA02g018520.3C.trans, exon 4 of 4)	NA	2981	BraA02g018520.3C.trans	-	M4F2V7	Uncharacterized protein	-	-	-	-	-	-	PF16863;PF13802;PF01055	N-terminal barrel of NtMGAM and CtMGAM, maltase-glucoamylase;alactose mutarotase-like;lycosyl hydrolases family 31	IPR000322;IPR025887;IPR011013;IPR017853;IPR030459;IPR013780;IPR030458;IPR031727	Glycoside hydrolase family 31;Glycoside hydrolase family 31, N-terminal domain;Galactose mutarotase-like domain superfamily;Glycoside hydrolase superfamily;Glycosyl hydrolases family 31, conserved site;Glycosyl hydrolase, all-beta;Glycosyl hydrolases family 31, active site;Galactose mutarotase, N-terminal barrel	-	-	GO:0016787;GO:0005975;GO:0008152;GO:0003824;GO:0016798;GO:0004553;GO:0030246	molecular_function;biological_process;biological_process;molecular_function;molecular_function;molecular_function;molecular_function	hydrolase activity;carbohydrate metabolic process;metabolic process;catalytic activity;hydrolase activity, acting on glycosyl bonds;hydrolase activity, hydrolyzing O-glycosyl compounds;carbohydrate binding	-	-	-	NO	NO
BraA02g018770.3C	A02	10618115	10618374	-	3.00095	0.000610844	0.182013	TTS (BraA02g018770.3C.trans)	NA	2486	BraA02g018770.3C.trans	-	M4FB79	Peroxidase	-	-	-	-	-	-	PF00141	Peroxidase	IPR033905;IPR019793;IPR002016;IPR010255;IPR000823;IPR019794	Secretory peroxidase;Peroxidases heam-ligand binding site;Haem peroxidase, plant/fungal/bacterial;Haem peroxidase;Plant peroxidase;Peroxidase, active site	-	-	GO:0055114;GO:0042744;GO:0098869;GO:0020037;GO:0006979;GO:0046872;GO:0016491;GO:0005576;GO:0004601	biological_process;biological_process;biological_process;molecular_function;biological_process;molecular_function;molecular_function;cellular_component;molecular_function	oxidation-reduction process;hydrogen peroxide catabolic process;cellular oxidant detoxification;heme binding;response to oxidative stress;metal ion binding;oxidoreductase activity;extracellular region;peroxidase activity	-	-	-	NO	NO
BraA02g018900.3C	A02	10698157	10698373	+	2.80835	0.000610844	0.182013	promoter-TSS (BraA02g018900.3C.trans)	NA	1375	BraA02g018900.3C.trans	-	M4FB67	Uncharacterized protein	-	-	-	-	-	-	PF13041;PF13812	PPR repeat family;Pentatricopeptide repeat domain	IPR002885;IPR011990	Pentatricopeptide repeat;Tetratricopeptide-like helical domain superfamily	-	-	-	-	-	-	-	-	YES	NO
BraA02g019720.3C	A02	11343816	11344017	-	3.00095	0.000610844	0.182013	promoter-TSS (BraA02g019720.3C.trans)	NA	678	BraA02g019720.3C.trans	-	M4CUL4	Uncharacterized protein	-	-	-	-	-	-	PF07714;PF11721	Protein tyrosine kinase;i-glucose binding within endoplasmic reticulum	IPR001245;IPR021720;IPR008271;IPR000719;IPR032675;IPR011009	Serine-threonine/tyrosine-protein kinase, catalytic domain;Malectin;Serine/threonine-protein kinase, active site;Protein kinase domain;Leucine-rich repeat domain superfamily;Protein kinase-like domain superfamily	-	-	GO:0016021;GO:0006468;GO:0004672;GO:0005524;GO:0016020	cellular_component;biological_process;molecular_function;molecular_function;cellular_component	integral component of membrane;protein phosphorylation;protein kinase activity;ATP binding;membrane	-	-	-	YES	NO
BraA02g020080.3C	A02	11580192	11580518	+	2.80835	0.000610844	0.182013	intron (BraA02g020080.3C.trans, intron 6 of 6)	NA	2963	BraA02g020080.3C.trans	-	M4CUP9	Uncharacterized protein	-	-	-	-	-	-	-	-	IPR011009	Protein kinase-like domain superfamily	-	-	-	-	-	-	-	-	NO	YES
BraA02g020500.3C	A02	11885621	11885822	-	2.61575	0.00248153	0.439705	promoter-TSS (BraA02g020500.3C.trans)	NA	24	BraA02g020500.3C.trans	-	M4CUU5	Protein DETOXIFICATION	-	-	-	-	-	-	PF01554	MatE	IPR002528	Multi antimicrobial extrusion protein	-	-	GO:0006855;GO:0015297;GO:0015238;GO:0016021;GO:0016020;GO:0055085	biological_process;molecular_function;molecular_function;cellular_component;cellular_component;biological_process	drug transmembrane transport;antiporter activity;drug transmembrane transporter activity;integral component of membrane;membrane;transmembrane transport	-	-	-	NO	YES
BraA02g020830.3C	A02	12158614	12158999	-	3.00095	0.000610844	0.182013	TTS (BraA02g020830.3C.trans)	NA	1998	BraA02g020830.3C.trans	-	M4CUX3	Uncharacterized protein	-	-	-	-	-	-	PF13639	Ring finger domain	IPR013083;IPR001841	Zinc finger, RING/FYVE/PHD-type;Zinc finger, RING-type	-	-	GO:0016020;GO:0016021	cellular_component;cellular_component	membrane;integral component of membrane	-	-	-	NO	NO
BraA02g021360.3C	A02	12539383	12539613	-	3.57876	2.7693e-05	0.0169465	TTS (BraA02g021360.3C.trans)	NA	971	BraA02g021360.3C.trans	-	M4CV14	Uncharacterized protein	-	-	-	-	-	-	-	-	-	-	-	-	-	-	-	-	-	-	NO	NO
BraA02g021670.3C	A02	12653639	12653956	-	2.80835	0.000610844	0.182013	promoter-TSS (BraA02g021670.3C.trans)	NA	1639	BraA02g021670.3C.trans	-	M4CV42	Uncharacterized protein	-	-	-	-	-	-	PF00083	Sugar (and other) transporter	IPR036259;IPR005828;IPR020846	MFS transporter superfamily;Major facilitator, sugar transporter-like;Major facilitator superfamily domain	-	-	GO:0022857;GO:0055085;GO:0016020;GO:0016021	molecular_function;biological_process;cellular_component;cellular_component	transmembrane transporter activity;transmembrane transport;membrane;integral component of membrane	-	-	-	NO	YES
BraA02g022030.3C	A02	12865629	12866130	-	3.57876	2.7693e-05	0.0169465	promoter-TSS (BraA02g022030.3C.trans)	NA	902	BraA02g022030.3C.trans	-	M4CV78	Uncharacterized protein	-	-	-	-	-	-	PF03088	Strictosidine synthase	IPR018119;IPR011042;IPR004141	Strictosidine synthase, conserved region;Six-bladed beta-propeller, TolB-like;Strictosidine synthase	-	-	GO:0016844;GO:0009058	molecular_function;biological_process	strictosidine synthase activity;biosynthetic process	-	-	-	NO	YES
BraA02g022050.3C	A02	12892978	12893566	-	3.00095	0.000610844	0.182013	intron (BraA02g022050.3C.trans, intron 2 of 2)	NA	3538	BraA02g022050.3C.trans	-	M4CV81	Uncharacterized protein	-	-	-	-	-	-	PF03088	Strictosidine synthase	IPR018119;IPR011042;IPR004141	Strictosidine synthase, conserved region;Six-bladed beta-propeller, TolB-like;Strictosidine synthase	-	-	GO:0016844;GO:0009058	molecular_function;biological_process	strictosidine synthase activity;biosynthetic process	-	-	-	NO	YES
BraA02g022070.3C	A02	12906587	12907031	-	3.38616	2.7693e-05	0.0169465	promoter-TSS (BraA02g022070.3C.trans)	NA	620	BraA02g022070.3C.trans	-	M4CV83	Uncharacterized protein	-	-	-	-	-	-	-	-	-	-	-	-	GO:0016020;GO:0016021	cellular_component;cellular_component	membrane;integral component of membrane	-	-	-	NO	NO
BraA02g022240.3C	A02	12999403	12999726	+	3.19355	0.000136116	0.0545632	promoter-TSS (BraA02g022240.3C.trans)	NA	912	BraA02g022240.3C.trans	-	M4CV96	Uncharacterized protein	-	-	-	-	-	-	PF00226;PF12171	naJ domain;Zinc-finger double-stranded RNA-binding	IPR018253;IPR003604;IPR001623;IPR022755;IPR036236;IPR036869;IPR013087	DnaJ domain, conserved site;Matrin/U1-C-like, C2H2-type zinc finger;DnaJ domain;Zinc finger, double-stranded RNA binding;Zinc finger C2H2 superfamily;Chaperone J-domain superfamily;Zinc finger C2H2-type	-	-	GO:0008270;GO:0046872;GO:0003676	molecular_function;molecular_function;molecular_function	zinc ion binding;metal ion binding;nucleic acid binding	-	-	-	NO	NO
BraA02g022370.3C	A02	13072321	13072742	+	3.00095	0.000610844	0.182013	promoter-TSS (BraA02g022370.3C.trans)	NA	900	BraA02g022370.3C.trans	-	M4CVA8	Uncharacterized protein	-	-	-	-	-	-	PF01344	Kelch motif	IPR015915;IPR006652	Kelch-type beta propeller;Kelch repeat type 1	-	-	-	-	-	-	-	-	NO	NO
BraA02g022640.3C	A02	13223924	13224125	-	2.61575	0.00248153	0.439705	promoter-TSS (BraA02g022640.3C.trans)	NA	764	BraA02g022640.3C.trans	-	M4CVD5	Uncharacterized protein	-	-	-	-	-	-	-	-	-	-	-	-	GO:0016020;GO:0016021	cellular_component;cellular_component	membrane;integral component of membrane	-	-	-	NO	NO
BraA02g022670.3C	A02	13255084	13255311	+	3.00095	0.000610844	0.182013	promoter-TSS (BraA02g022670.3C.trans)	NA	656	BraA02g022670.3C.trans	-	M4CVD8	Uncharacterized protein	-	-	-	-	-	-	PF04770	ZF-HD protein dimerisation region	IPR006456;IPR009057;IPR006455	ZF-HD homeobox protein, Cys/His-rich dimerisation domain;Homeobox-like domain superfamily;Homeodomain, ZF-HD class	-	-	GO:0003677	molecular_function	DNA binding	-	-	-	NO	NO
BraA02g022790.3C	A02	13329102	13329309	+	2.61575	0.00248153	0.439705	promoter-TSS (BraA02g022790.3C.trans)	NA	890	BraA02g022790.3C.trans	-	A0A078HNU1	BnaA02g17230D protein	-	-	-	-	-	-	PF02190	ATP-dependent protease La (LON) substrate-binding domain	IPR003111;IPR015947	Lon, substrate-binding domain;PUA-like superfamily	-	-	-	-	-	-	-	-	NO	NO
BraA02g022970.3C	A02	13466442	13466691	+	3.00095	0.000610844	0.182013	promoter-TSS (BraA02g022970.3C.trans)	NA	1566	BraA02g022970.3C.trans	-	A0A078FMK5	BnaC02g23590D protein	XP_013686984.1	5'-3' exoribonuclease 3	106390968	LOC106390968	5'-3' exoribonuclease 3	-	PF00098;PF03159	Zinc knuckle;XRN 5'-3' exonuclease N-terminus	IPR017151;IPR036875;IPR027073;IPR004859;IPR001878	5'-3' exoribonuclease type 2;Zinc finger, CCHC-type superfamily;5'-3' exoribonuclease;Putative 5-3 exonuclease;Zinc finger, CCHC-type	-	-	GO:0006397;GO:0004534;GO:0016787;GO:0008270;GO:0005634;GO:0004527;GO:0090305;GO:0004518;GO:0090503;GO:0003676;GO:0006139	biological_process;molecular_function;molecular_function;molecular_function;cellular_component;molecular_function;biological_process;molecular_function;biological_process;molecular_function;biological_process	mRNA processing;5'-3' exoribonuclease activity;hydrolase activity;zinc ion binding;nucleus;exonuclease activity;nucleic acid phosphodiester bond hydrolysis;nuclease activity;RNA phosphodiester bond hydrolysis, exonucleolytic;nucleic acid binding;nucleobase-containing compound metabolic process	K12619;K12619	ko03008;ko03018	Ribosome biogenesis in eukaryotes;RNA degradation	YES	NO
BraA02g023300.3C	A02	13658604	13659159	+	4.73437	2.17756e-08	5.32525e-05	promoter-TSS (BraA02g023300.3C.trans)	NA	656	BraA02g023300.3C.trans	-	M4CVJ9	Uncharacterized protein	-	-	-	-	-	-	PF04776	Protein MS5	IPR006462	Protein MS5	-	-	-	-	-	-	-	-	NO	NO
BraA02g023380.3C	A02	13692583	13693217	-	2.61575	0.00248153	0.439705	promoter-TSS (BraA02g023380.3C.trans)	NA	1410	BraA02g023380.3C.trans	-	A0A078I549	BnaA02g18010D protein	-	-	-	-	-	-	PF04776	Protein MS5	IPR006462	Protein MS5	-	-	-	-	-	-	-	-	YES	NO
BraA02g023420.3C	A02	13712783	13712984	-	2.61575	0.00248153	0.439705	promoter-TSS (BraA02g023420.3C.trans)	NA	679	BraA02g023420.3C.trans	-	-	-	-	-	-	-	-	-	-	-	-	-	-	-	-	-	-	-	-	-	NO	NO
BraA02g023540.3C	A02	13812859	13813125	+	3.00095	0.000610844	0.182013	promoter-TSS (BraA02g023540.3C.trans)	NA	1199	BraA02g023540.3C.trans	-	M4CVL8	Chlorophyll a-b binding protein, chloroplastic	-	-	-	-	-	-	PF00504	Chlorophyll A-B binding protein	IPR023329;IPR001344;IPR022796	Chlorophyll a/b binding domain superfamily;Chlorophyll A-B binding protein, plant;Chlorophyll A-B binding protein	-	-	GO:0009765;GO:0009579;GO:0009523;GO:0009522;GO:0009507;GO:0016021;GO:0009637;GO:0018298;GO:0010218;GO:0016168;GO:0009535;GO:0009536;GO:0016020;GO:0015979	biological_process;cellular_component;cellular_component;cellular_component;cellular_component;cellular_component;biological_process;biological_process;biological_process;molecular_function;cellular_component;cellular_component;cellular_component;biological_process	photosynthesis, light harvesting;thylakoid;photosystem II;photosystem I;chloroplast;integral component of membrane;response to blue light;protein-chromophore linkage;response to far red light;chlorophyll binding;chloroplast thylakoid membrane;plastid;membrane;photosynthesis	-	-	-	YES	NO
BraA02g023590.3C	A02	13856723	13856924	-	2.80835	0.000610844	0.182013	promoter-TSS (BraA02g023590.3C.trans)	NA	764	BraA02g023590.3C.trans	-	M4CVM3	Uncharacterized protein	-	-	-	-	-	-	-	-	-	-	-	-	-	-	-	-	-	-	NO	NO
BraA02g023630.3C	A02	13868920	13869135	+	3.00095	0.000610844	0.182013	promoter-TSS (BraA02g023630.3C.trans)	NA	581	BraA02g023630.3C.trans	-	M4CVM7	Uncharacterized protein	-	-	-	-	-	-	PF00011	Hsp20/alpha crystallin family	IPR008978;IPR002068	HSP20-like chaperone;Alpha crystallin/Hsp20 domain	-	-	GO:0016020;GO:0016021	cellular_component;cellular_component	membrane;integral component of membrane	-	-	-	NO	NO
BraA02g023660.3C	A02	13886486	13886943	+	2.80835	0.000610844	0.182013	exon (BraA02g023660.3C.trans, exon 2 of 3)	NA	4889	BraA02g023660.3C.trans	-	M4CVM9	Uncharacterized protein	-	-	-	-	-	-	-	-	IPR008978;IPR002068	HSP20-like chaperone;Alpha crystallin/Hsp20 domain	-	-	-	-	-	-	-	-	NO	NO
BraA02g023660.3C	A02	13883218	13883524	+	3.00095	0.000610844	0.182013	promoter-TSS (BraA02g023660.3C.trans)	NA	1546	BraA02g023660.3C.trans	-	M4CVM9	Uncharacterized protein	-	-	-	-	-	-	-	-	IPR008978;IPR002068	HSP20-like chaperone;Alpha crystallin/Hsp20 domain	-	-	-	-	-	-	-	-	NO	NO
BraA02g023800.3C	A02	14006303	14006516	+	3.19355	0.000136116	0.0545632	promoter-TSS (BraA02g023800.3C.trans)	NA	264	BraA02g023800.3C.trans	-	A0A078JJG3	BnaUnng01570D protein	-	-	-	-	-	-	-	-	-	-	-	-	-	-	-	-	-	-	NO	NO
BraA02g023990.3C	A02	14222725	14222934	-	2.61575	0.00248153	0.439705	promoter-TSS (BraA02g023990.3C.trans)	NA	708	BraA02g023990.3C.trans	-	M4CVQ2	Uncharacterized protein	-	-	-	-	-	-	PF00582;PF00069	Universal stress protein family;Protein kinase domain	IPR006016;IPR017441;IPR008271;IPR000719;IPR011009	UspA;Protein kinase, ATP binding site;Serine/threonine-protein kinase, active site;Protein kinase domain;Protein kinase-like domain superfamily	-	-	GO:0004672;GO:0005524;GO:0006950;GO:0006468	molecular_function;molecular_function;biological_process;biological_process	protein kinase activity;ATP binding;response to stress;protein phosphorylation	-	-	-	YES	NO
BraA02g024000.3C	A02	14226545	14226770	-	3.00095	0.000610844	0.182013	TTS (BraA02g024000.3C.trans)	NA	404	BraA02g024000.3C.trans	-	-	-	-	-	-	-	-	-	-	-	-	-	-	-	-	-	-	-	-	-	NO	NO
BraA02g024000.3C	A02	14226950	14227167	-	3.00095	0.000610844	0.182013	promoter-TSS (BraA02g024000.3C.trans)	NA	3	BraA02g024000.3C.trans	-	-	-	-	-	-	-	-	-	-	-	-	-	-	-	-	-	-	-	-	-	NO	NO
BraA02g024220.3C	A02	14355582	14355991	+	3.00095	0.000610844	0.182013	promoter-TSS (BraA02g024220.3C.trans)	NA	158	BraA02g024220.3C.trans	-	A0A078HKD3	BnaA02g18250D protein	-	-	-	-	-	-	PF01476	LysM domain	IPR018392;IPR036779	LysM domain;LysM domain superfamily	-	-	-	-	-	-	-	-	YES	NO
BraA02g024630.3C	A02	14672016	14672342	-	2.61575	0.00248153	0.439705	promoter-TSS (BraA02g024630.3C.trans)	NA	262	BraA02g024630.3C.trans	-	M4CVV7	Glycosyltransferase	-	-	-	-	-	-	PF00201	UDP-glucoronosyl and UDP-glucosyl transferase	IPR035595;IPR002213	UDP-glycosyltransferase family, conserved site;UDP-glucuronosyl/UDP-glucosyltransferase	-	-	GO:0016757;GO:0008152;GO:0016740;GO:0016758	molecular_function;biological_process;molecular_function;molecular_function	transferase activity, transferring glycosyl groups;metabolic process;transferase activity;transferase activity, transferring hexosyl groups	-	-	-	NO	YES
BraA02g024930.3C	A02	14904116	14904514	+	3.38616	2.7693e-05	0.0169465	intron (BraA02g024930.3C.trans, intron 14 of 18)	NA	3592	BraA02g024930.3C.trans	-	A0A0D3ARK5	Uncharacterized protein	XP_013621023.1	V-type proton ATPase catalytic subunit A-like	106327423	LOC106327423	V-type proton ATPase catalytic subunit A-like	-	PF02874;PF00006;PF16886	ATP synthase alpha/beta family, beta-barrel domain;ATP synthase alpha/beta family, nucleotide-binding domain;ATPsynthase alpha/beta subunit N-term extension	IPR004100;IPR036121;IPR024034;IPR005725;IPR000194;IPR027417;IPR020003;IPR031686;IPR022878;IPR023366	ATPase, F1/V1/A1 complex, alpha/beta subunit, N-terminal domain;ATPase, F1/V1/A1 complex, alpha/beta subunit, N-terminal domain superfamily;ATPase, F1/V1 complex, beta/alpha subunit, C-terminal;ATPase, V1 complex, subunit A;ATPase, F1/V1/A1 complex, alpha/beta subunit, nucleotide-binding domain;P-loop containing nucleoside triphosphate hydrolase;ATPase, alpha/beta subunit, nucleotide-binding doma…	-	-	GO:0046034;GO:0033180;GO:0005524;GO:0015991;GO:0046961	biological_process;cellular_component;molecular_function;biological_process;molecular_function	ATP metabolic process;proton-transporting V-type ATPase, V1 domain;ATP binding;ATP hydrolysis coupled proton transport;proton-transporting ATPase activity, rotational mechanism	K02145;K02145;K02145;K02145;K02145;K02145;K02145;K02145	ko04721;ko04966;ko04145;ko05110;ko05323;ko00190;ko05120;ko04150	Synaptic vesicle cycle;Collecting duct acid secretion;Phagosome;Vibrio cholerae infection;Rheumatoid arthritis;Oxidative phosphorylation;Epithelial cell signaling in Helicobacter pylori infection;mTOR signaling pathway	YES	NO
BraA02g025210.3C	A02	15084713	15084914	+	3.38616	2.7693e-05	0.0169465	promoter-TSS (BraA02g025210.3C.trans)	NA	1515	BraA02g025210.3C.trans	-	M4CW09	Uncharacterized protein	-	-	-	-	-	-	PF04146	YT521-B-like domain	IPR007275	YTH domain	-	-	GO:0003723	molecular_function	RNA binding	-	-	-	NO	NO
BraA02g025460.3C	A02	15293317	15293525	+	2.61575	0.00248153	0.439705	promoter-TSS (BraA02g025460.3C.trans)	NA	525	BraA02g025460.3C.trans	-	M4CW32	Uncharacterized protein	-	-	-	-	-	-	PF02847	MA3 domain	IPR016021;IPR003891;IPR003890;IPR016024	MIF4G-like domain superfamily;Initiation factor eIF-4 gamma, MA3;MIF4G-like, type 3;Armadillo-type fold	-	-	GO:0003723	molecular_function	RNA binding	-	-	-	YES	NO
BraA02g025490.3C	A02	15307434	15307736	-	3.19355	0.000136116	0.0545632	promoter-TSS (BraA02g025490.3C.trans)	NA	1473	BraA02g025490.3C.trans	-	M4CW36	Uncharacterized protein	-	-	-	-	-	-	PF00069	Protein kinase domain	IPR017441;IPR008271;IPR011009;IPR000719	Protein kinase, ATP binding site;Serine/threonine-protein kinase, active site;Protein kinase-like domain superfamily;Protein kinase domain	-	-	GO:0005886;GO:0016021;GO:0004672;GO:0006468;GO:0005524;GO:0016020	cellular_component;cellular_component;molecular_function;biological_process;molecular_function;cellular_component	plasma membrane;integral component of membrane;protein kinase activity;protein phosphorylation;ATP binding;membrane	-	-	-	YES	NO
BraA02g025570.3C	A02	15372054	15372317	+	2.61575	0.00248153	0.439705	promoter-TSS (BraA02g025570.3C.trans)	NA	394	BraA02g025570.3C.trans	-	M4CW44	Uncharacterized protein	-	-	-	-	-	-	PF03469	XH domain	IPR005379	Uncharacterised domain XH	-	-	-	-	-	-	-	-	NO	YES
BraA02g025740.3C	A02	15454470	15454702	-	3.19355	0.000136116	0.0545632	promoter-TSS (BraA02g025740.3C.trans)	NA	-74	BraA02g025740.3C.trans	-	A0A078HIF8	BnaA02g19580D protein	-	-	-	-	-	-	-	-	IPR010280;IPR012340;IPR029063	(Uracil-5)-methyltransferase family;Nucleic acid-binding, OB-fold;S-adenosyl-L-methionine-dependent methyltransferase	-	-	GO:0006396;GO:0008173;GO:0001510	biological_process;molecular_function;biological_process	RNA processing;RNA methyltransferase activity;RNA methylation	-	-	-	NO	NO
BraA02g026040.3C	A02	15629679	15629898	+	2.80835	0.000610844	0.182013	promoter-TSS (BraA02g026040.3C.trans)	NA	196	BraA02g026040.3C.trans	-	A0A078HLA5	BnaC02g23220D protein	XP_013694564.1	uncharacterized protein BNAC02G23220D	106398579	BNAC02G23220D	uncharacterized BNAC02G23220D	-	PF12697;PF12146;PF08386;PF00561	Alpha/beta hydrolase family;Serine aminopeptidase, S33;TAP-like protein;alpha/beta hydrolase fold	IPR000073;IPR029058	Alpha/beta hydrolase fold-1;Alpha/Beta hydrolase fold	-	-	GO:0016020;GO:0016021	cellular_component;cellular_component	membrane;integral component of membrane	-	-	-	NO	NO
BraA02g026190.3C	A02	15706298	15706741	+	3.77136	5.18179e-06	0.00420639	promoter-TSS (BraA02g026190.3C.trans)	NA	372	BraA02g026190.3C.trans	-	A0A0D3CEK2	Uncharacterized protein	-	-	-	-	-	-	PF04434;PF03108;PF10551	SWIM zinc finger;MuDR family transposase;MULE transposase domain	IPR007527;IPR018289;IPR004332;IPR006564	Zinc finger, SWIM-type;MULE transposase domain;Transposase, MuDR, plant;Zinc finger, PMZ-type	-	-	GO:0008270	molecular_function	zinc ion binding	-	-	-	NO	NO
BraA02g026290.3C	A02	15751797	15752085	+	3.19355	0.000136116	0.0545632	intron (BraA02g026290.3C.trans, intron 26 of 57)	NA	7142	BraA02g026290.3C.trans	-	M4CWA9	Uncharacterized protein	-	-	-	-	-	-	-	-	IPR021133;IPR034085;IPR011989;IPR016024;IPR033173	HEAT, type 2;TOG domain;Armadillo-like helical;Armadillo-type fold;Translational activator Gcn1	-	-	GO:0006417;GO:0009682;GO:0019887;GO:0045859;GO:0019901;GO:0045087;GO:0005829;GO:0043022;GO:0042742;GO:0033554;GO:0016020;GO:0005634;GO:0033674	biological_process;biological_process;molecular_function;biological_process;molecular_function;biological_process;cellular_component;molecular_function;biological_process;biological_process;cellular_component;cellular_component;biological_process	regulation of translation;induced systemic resistance;protein kinase regulator activity;regulation of protein kinase activity;protein kinase binding;innate immune response;cytosol;ribosome binding;defense response to bacterium;cellular response to stress;membrane;nucleus;positive regulation of kinase activity	-	-	-	YES	NO
BraA02g026380.3C	A02	15827449	15827746	-	2.80835	0.000610844	0.182013	TTS (BraA02g026380.3C.trans)	NA	4949	BraA02g026380.3C.trans	-	M4CWB8	Uncharacterized protein	-	-	-	-	-	-	PF00168;PF00614;PF12357;PF00924	C2 domain;Phospholipase D Active site motif;Phospholipase D C terminal;Mechanosensitive ion channel	IPR000008;IPR001736;IPR024632;IPR035892;IPR010920;IPR015679;IPR006685;IPR023408;IPR011014	C2 domain;Phospholipase D/Transphosphatidylase;Phospholipase D, C-terminal;C2 domain superfamily;LSM domain superfamily;Phospholipase D family;Mechanosensitive ion channel MscS;Mechanosensitive ion channel MscS domain superfamily;Mechanosensitive ion channel MscS, transmembrane-2	-	-	GO:0003824;GO:0016020;GO:0055085	molecular_function;cellular_component;biological_process	catalytic activity;membrane;transmembrane transport	-	-	-	NO	NO
BraA02g026380.3C	A02	15832038	15832356	-	2.80835	0.000610844	0.182013	promoter-TSS (BraA02g026380.3C.trans)	NA	349	BraA02g026380.3C.trans	-	M4CWB8	Uncharacterized protein	-	-	-	-	-	-	PF00168;PF00614;PF12357;PF00924	C2 domain;Phospholipase D Active site motif;Phospholipase D C terminal;Mechanosensitive ion channel	IPR000008;IPR001736;IPR024632;IPR035892;IPR010920;IPR015679;IPR006685;IPR023408;IPR011014	C2 domain;Phospholipase D/Transphosphatidylase;Phospholipase D, C-terminal;C2 domain superfamily;LSM domain superfamily;Phospholipase D family;Mechanosensitive ion channel MscS;Mechanosensitive ion channel MscS domain superfamily;Mechanosensitive ion channel MscS, transmembrane-2	-	-	GO:0003824;GO:0016020;GO:0055085	molecular_function;cellular_component;biological_process	catalytic activity;membrane;transmembrane transport	-	-	-	NO	NO
BraA02g026570.3C	A02	15952692	15952984	+	3.00095	0.000610844	0.182013	promoter-TSS (BraA02g026570.3C.trans)	NA	1309	BraA02g026570.3C.trans	-	M4CWD3	Uncharacterized protein	-	-	-	-	-	-	PF12937	#NAME?	IPR036047;IPR001810	F-box-like domain superfamily;F-box domain	-	-	-	-	-	-	-	-	NO	NO
BraA02g026580.3C	A02	15961586	15962042	+	4.34917	1.44571e-07	0.000251884	TTS (BraA02g026580.3C.trans)	NA	1339	BraA02g026580.3C.trans	-	A0A078IV42	BnaA02g36320D protein	-	-	-	-	-	-	PF00682	HMGL-like	IPR013785;IPR000891;IPR002034	Aldolase-type TIM barrel;Pyruvate carboxyltransferase;Alpha-isopropylmalate/homocitrate synthase, conserved site	-	-	GO:0046912;GO:0003824;GO:0019752;GO:0016740	molecular_function;molecular_function;biological_process;molecular_function	transferase activity, transferring acyl groups, acyl groups converted into alkyl on transfer;catalytic activity;carboxylic acid metabolic process;transferase activity	-	-	-	NO	YES
BraA02g026870.3C	A02	16266577	16266793	+	3.00095	0.000610844	0.182013	intron (BraA02g026870.3C.trans, intron 18 of 19)	NA	2972	BraA02g026870.3C.trans	-	A0A0D3ASA5	CTP synthase	XP_013615215.1	CTP synthase	106321499	LOC106321499	CTP synthase	-	PF00117;PF06418	lutamine amidotransferase class-I;CTP synthase N-terminus	IPR033828;IPR029062;IPR004468;IPR027417;IPR017456;IPR017926	CTP synthase GATase domain;Class I glutamine amidotransferase-like;CTP synthase;P-loop containing nucleoside triphosphate hydrolase;CTP synthase, N-terminal;Glutamine amidotransferase	-	-	GO:0003883;GO:0044210;GO:0006541;GO:0006241;GO:0000166;GO:0005524;GO:0016874;GO:0006221	molecular_function;biological_process;biological_process;biological_process;molecular_function;molecular_function;molecular_function;biological_process	CTP synthase activity;'de novo' CTP biosynthetic process;glutamine metabolic process;CTP biosynthetic process;nucleotide binding;ATP binding;ligase activity;pyrimidine nucleotide biosynthetic process	K01937	ko00240	Pyrimidine metabolism	YES	NO
BraA02g026990.3C	A02	16406206	16406487	+	3.57876	2.7693e-05	0.0169465	promoter-TSS (BraA02g026990.3C.trans)	NA	464	BraA02g026990.3C.trans	-	A0A0D3ASC3	Uncharacterized protein	XP_013621014.1	U3 small nucleolar RNA-associated protein 14 isoform X2	106327414	LOC106327414	U3 small nucleolar RNA-associated protein 14	-	PF04615	Utp14 protein	IPR006709	Small-subunit processome, Utp14	-	-	GO:0006364;GO:0032040	biological_process;cellular_component	rRNA processing;small-subunit processome	-	-	-	YES	NO
BraA02g027000.3C	A02	16408042	16408243	+	3.38616	2.7693e-05	0.0169465	promoter-TSS (BraA02g027000.3C.trans)	NA	931	BraA02g027000.3C.trans	-	M4DPW3	Uncharacterized protein	-	-	-	-	-	-	PF04615	Utp14 protein	IPR006709	Small-subunit processome, Utp14	-	-	GO:0032040;GO:0006364	cellular_component;biological_process	small-subunit processome;rRNA processing	-	-	-	NO	NO
BraA02g027020.3C	A02	16422448	16422724	-	2.61575	0.00248153	0.439705	TTS (BraA02g027020.3C.trans)	NA	2348	BraA02g027020.3C.trans	-	A0A0D3A4D9	Uncharacterized protein	-	-	-	-	-	-	PF03732;PF14244	Retrotransposon gag protein;gag-polypeptide of LTR copia-type	IPR029472;IPR005162	Gag-polypeptide of LTR copia-type;Retrotransposon gag domain	-	-	-	-	-	-	-	-	NO	NO
BraA02g027040.3C	A02	16426861	16427213	+	4.73437	2.17756e-08	5.32525e-05	promoter-TSS (BraA02g027040.3C.trans)	NA	220	BraA02g027040.3C.trans	-	M4DSC5	Uncharacterized protein	-	-	-	-	-	-	-	-	-	-	-	-	GO:0016020;GO:0016021	cellular_component;cellular_component	membrane;integral component of membrane	-	-	-	NO	NO
BraA02g027210.3C	A02	16572990	16573191	+	2.61575	0.00248153	0.439705	TTS (BraA02g027210.3C.trans)	NA	1979	BraA02g027210.3C.trans	-	M4D0Z6	Uncharacterized protein	-	-	-	-	-	-	-	-	-	-	-	-	-	-	-	-	-	-	NO	NO
BraA02g027330.3C	A02	16641575	16641776	-	2.80835	0.000610844	0.182013	promoter-TSS (BraA02g027330.3C.trans)	NA	737	BraA02g027330.3C.trans	-	M4DPT5	Uncharacterized protein	-	-	-	-	-	-	PF02567	Phenazine biosynthesis-like protein	IPR003719	Phenazine biosynthesis PhzF protein	-	-	GO:0009058;GO:0003824	biological_process;molecular_function	biosynthetic process;catalytic activity	-	-	-	NO	NO
BraA02g029670.3C	A02	19676232	19676592	+	2.80835	0.000610844	0.182013	promoter-TSS (BraA02g029670.3C.trans)	NA	1716	BraA02g029670.3C.trans	-	R0G035	Uncharacterized protein	XP_006295869.1	hypothetical protein CARUB_v10024999mg	17887613	LOC17887613	uncharacterized LOC17887613	-	PF04434;PF03108	SWIM zinc finger;MuDR family transposase	IPR007527;IPR004332;IPR006564	Zinc finger, SWIM-type;Transposase, MuDR, plant;Zinc finger, PMZ-type	-	-	GO:0008270	molecular_function	zinc ion binding	-	-	-	NO	NO
BraA02g029670.3C	A02	19675719	19675965	+	3.57876	2.7693e-05	0.0169465	promoter-TSS (BraA02g029670.3C.trans)	NA	1146	BraA02g029670.3C.trans	-	R0G035	Uncharacterized protein	XP_006295869.1	hypothetical protein CARUB_v10024999mg	17887613	LOC17887613	uncharacterized LOC17887613	-	PF04434;PF03108	SWIM zinc finger;MuDR family transposase	IPR007527;IPR004332;IPR006564	Zinc finger, SWIM-type;Transposase, MuDR, plant;Zinc finger, PMZ-type	-	-	GO:0008270	molecular_function	zinc ion binding	-	-	-	NO	NO
BraA02g029670.3C	A02	19674687	19675355	+	3.96396	8.97284e-07	0.00109673	promoter-TSS (BraA02g029670.3C.trans)	NA	325	BraA02g029670.3C.trans	-	R0G035	Uncharacterized protein	XP_006295869.1	hypothetical protein CARUB_v10024999mg	17887613	LOC17887613	uncharacterized LOC17887613	-	PF04434;PF03108	SWIM zinc finger;MuDR family transposase	IPR007527;IPR004332;IPR006564	Zinc finger, SWIM-type;Transposase, MuDR, plant;Zinc finger, PMZ-type	-	-	GO:0008270	molecular_function	zinc ion binding	-	-	-	NO	NO
BraA02g029770.3C	A02	19764653	19764947	+	3.00095	0.000610844	0.182013	promoter-TSS (BraA02g029770.3C.trans)	NA	-17	BraA02g029770.3C.trans	-	M4E880	Uncharacterized protein	-	-	-	-	-	-	PF00297	Ribosomal protein L3	IPR009000;IPR019926;IPR000597	Translation protein, beta-barrel domain superfamily;Ribosomal protein L3, conserved site;Ribosomal protein L3	-	-	GO:0005840;GO:0006412;GO:0030529;GO:0003735;GO:0005622	cellular_component;biological_process;;molecular_function;cellular_component	ribosome;translation;;structural constituent of ribosome;intracellular	-	-	-	NO	NO
BraA02g030150.3C	A02	20214786	20215107	+	2.61575	0.00248153	0.439705	promoter-TSS (BraA02g030150.3C.trans)	NA	209	BraA02g030150.3C.trans	-	-	-	-	-	-	-	-	-	-	-	-	-	-	-	-	-	-	-	-	-	NO	NO
BraA02g030570.3C	A02	20775422	20775669	-	3.57876	2.7693e-05	0.0169465	promoter-TSS (BraA02g030570.3C.trans)	NA	1348	BraA02g030570.3C.trans	-	A0A0D3AA27	Uncharacterized protein	-	-	-	-	-	-	PF00069	Protein kinase domain	IPR006716;IPR011009;IPR000719	ERG2/sigma1 receptor-like;Protein kinase-like domain superfamily;Protein kinase domain	-	-	GO:0016021;GO:0004672;GO:0006468;GO:0005524;GO:0016020	cellular_component;molecular_function;biological_process;molecular_function;cellular_component	integral component of membrane;protein kinase activity;protein phosphorylation;ATP binding;membrane	-	-	-	NO	NO
BraA02g030730.3C	A02	20939408	20939805	-	3.77136	5.18179e-06	0.00420639	promoter-TSS (BraA02g030730.3C.trans)	NA	48	BraA02g030730.3C.trans	-	M4F4I6	Uncharacterized protein	-	-	-	-	-	-	-	-	-	-	-	-	-	-	-	-	-	-	NO	NO
BraA02g031220.3C	A02	21325693	21325992	-	3.96396	8.97284e-07	0.00109673	promoter-TSS (BraA02g031220.3C.trans)	NA	288	BraA02g031220.3C.trans	-	-	-	-	-	-	-	-	-	-	-	-	-	-	-	-	-	-	-	-	-	NO	NO
BraA02g031430.3C	A02	21479880	21480108	-	2.61575	0.00248153	0.439705	promoter-TSS (BraA02g031430.3C.trans)	NA	1936	BraA02g031430.3C.trans	-	A0A078FP95	BnaA02g22830D protein	-	-	-	-	-	-	-	-	-	-	-	-	-	-	-	-	-	-	NO	NO
BraA02g031550.3C	A02	21591061	21591381	+	3.57876	2.7693e-05	0.0169465	promoter-TSS (BraA02g031550.3C.trans)	NA	778	BraA02g031550.3C.trans	-	M4FEL2	Uncharacterized protein	-	-	-	-	-	-	PF13920	Zinc finger, C3HC4 type (RING finger)	IPR013083;IPR001841	Zinc finger, RING/FYVE/PHD-type;Zinc finger, RING-type	-	-	-	-	-	-	-	-	NO	NO
BraA02g031630.3C	A02	21669152	21669407	+	3.00095	0.000610844	0.182013	TTS (BraA02g031630.3C.trans)	NA	766	BraA02g031630.3C.trans	-	M4DZK6	Uncharacterized protein	-	-	-	-	-	-	PF01582;PF00931;PF07725	TIR domain;NB-ARC domain;Leucine Rich Repeat	IPR000157;IPR002182;IPR011713;IPR027417;IPR035897;IPR032675	Toll/interleukin-1 receptor homology (TIR) domain;NB-ARC;Leucine-rich repeat 3;P-loop containing nucleoside triphosphate hydrolase;Toll/interleukin-1 receptor homology (TIR) domain superfamily;Leucine-rich repeat domain superfamily	-	-	GO:0016020;GO:0007165;GO:0016021;GO:0043531	cellular_component;biological_process;cellular_component;molecular_function	membrane;signal transduction;integral component of membrane;ADP binding	-	-	-	NO	YES
BraA02g031770.3C	A02	21807508	21807720	-	2.80835	0.000610844	0.182013	promoter-TSS (BraA02g031770.3C.trans)	NA	1526	BraA02g031770.3C.trans	-	M4DZL7	Uncharacterized protein	-	-	-	-	-	-	PF12701;PF09532	Scd6-like Sm domain;domain	IPR019050;IPR025609;IPR010920;IPR025762;IPR025761	FDF domain;Lsm14-like, N-terminal;LSM domain superfamily;DFDF domain;FFD box	-	-	-	-	-	-	-	-	YES	NO
BraA02g032130.3C	A02	22109106	22109345	+	3.38616	2.7693e-05	0.0169465	promoter-TSS (BraA02g032130.3C.trans)	NA	917	BraA02g032130.3C.trans	-	A0A178U7X3	Uncharacterized protein	-	-	-	-	-	-	PF09337;PF00665;PF00078	His(2)-Cys(2) zinc finger;Integrase core domain;Reverse transcriptase (RNA-dependent DNA polymerase)	IPR036397;IPR015416;IPR012337;IPR000477;IPR001584	Ribonuclease H superfamily;Zinc finger, H2C2-type, histone UAS binding;Ribonuclease H-like superfamily;Reverse transcriptase domain;Integrase, catalytic core	-	-	GO:0015074;GO:0003676	biological_process;molecular_function	DNA integration;nucleic acid binding	-	-	-	NO	NO
BraA02g032130.3C	A02	22108484	22108956	+	3.57876	2.7693e-05	0.0169465	promoter-TSS (BraA02g032130.3C.trans)	NA	412	BraA02g032130.3C.trans	-	A0A178U7X3	Uncharacterized protein	-	-	-	-	-	-	PF09337;PF00665;PF00078	His(2)-Cys(2) zinc finger;Integrase core domain;Reverse transcriptase (RNA-dependent DNA polymerase)	IPR036397;IPR015416;IPR012337;IPR000477;IPR001584	Ribonuclease H superfamily;Zinc finger, H2C2-type, histone UAS binding;Ribonuclease H-like superfamily;Reverse transcriptase domain;Integrase, catalytic core	-	-	GO:0015074;GO:0003676	biological_process;molecular_function	DNA integration;nucleic acid binding	-	-	-	NO	NO
BraA02g032480.3C	A02	22371198	22371399	+	3.38616	2.7693e-05	0.0169465	promoter-TSS (BraA02g032480.3C.trans)	NA	282	BraA02g032480.3C.trans	-	A0A078II21	BnaA02g24190D protein	-	-	-	-	-	-	PF00886	Ribosomal protein S16	IPR012340;IPR023803;IPR000307	Nucleic acid-binding, OB-fold;Ribosomal protein S16 domain superfamily;Ribosomal protein S16	-	-	GO:0003735;GO:0006412;GO:0005840;GO:0005622	molecular_function;biological_process;cellular_component;cellular_component	structural constituent of ribosome;translation;ribosome;intracellular	-	-	-	NO	NO
BraA02g032770.3C	A02	22620391	22620604	+	2.80835	0.000610844	0.182013	TTS (BraA02g032770.3C.trans)	NA	4574	BraA02g032770.3C.trans	-	M4DZT5	Uncharacterized protein	-	-	-	-	-	-	PF00560;PF08263;PF00069;PF13855	Leucine Rich Repeat;Leucine rich repeat N-terminal domain;Protein kinase domain;Leucine rich repeat	IPR001611;IPR008271;IPR000719;IPR032675;IPR003591;IPR013210;IPR011009	Leucine-rich repeat;Serine/threonine-protein kinase, active site;Protein kinase domain;Leucine-rich repeat domain superfamily;Leucine-rich repeat, typical subtype;Leucine-rich repeat-containing N-terminal, plant-type;Protein kinase-like domain superfamily	-	-	GO:0016021;GO:0006468;GO:0004672;GO:0005524;GO:0016020	cellular_component;biological_process;molecular_function;molecular_function;cellular_component	integral component of membrane;protein phosphorylation;protein kinase activity;ATP binding;membrane	-	-	-	NO	NO
BraA02g032780.3C	A02	22643991	22644210	+	2.80835	0.000610844	0.182013	promoter-TSS (BraA02g032780.3C.trans)	NA	1774	BraA02g032780.3C.trans	-	A0A0D3BSF8	Uncharacterized protein	-	-	-	-	-	-	PF09331	omain of unknown function (DUF1985)	IPR015410	Domain of unknown function DUF1985	-	-	-	-	-	-	-	-	NO	YES
BraA02g032780.3C	A02	22643463	22643689	+	3.77136	5.18179e-06	0.00420639	promoter-TSS (BraA02g032780.3C.trans)	NA	1250	BraA02g032780.3C.trans	-	A0A0D3BSF8	Uncharacterized protein	-	-	-	-	-	-	PF09331	omain of unknown function (DUF1985)	IPR015410	Domain of unknown function DUF1985	-	-	-	-	-	-	-	-	NO	YES
BraA02g032950.3C	A02	22746736	22747190	-	2.80835	0.000610844	0.182013	promoter-TSS (BraA02g032950.3C.trans)	NA	311	BraA02g032950.3C.trans	-	-	-	-	-	-	-	-	-	-	-	-	-	-	-	-	-	-	-	-	-	NO	NO
BraA02g034090.3C	A02	23653776	23654091	+	2.61575	0.00248153	0.439705	promoter-TSS (BraA02g034090.3C.trans)	NA	72	BraA02g034090.3C.trans	-	M4E041	Uncharacterized protein	-	-	-	-	-	-	PF04526;PF03188	Protein of unknown function (DUF568);ukaryotic cytochrome b561	IPR017214;IPR006593;IPR005018	Cytochrome b561 and DOMON domain-containing protein;Cytochrome b561/ferric reductase transmembrane;DOMON domain	-	-	GO:0055114;GO:0016020;GO:0016021	biological_process;cellular_component;cellular_component	oxidation-reduction process;membrane;integral component of membrane	-	-	-	NO	NO
BraA02g034200.3C	A02	23692702	23693138	+	3.57876	2.7693e-05	0.0169465	promoter-TSS (BraA02g034200.3C.trans)	NA	-178	BraA02g034200.3C.trans	-	M4E054	Uncharacterized protein	-	-	-	-	-	-	PF00168	C2 domain	IPR016024;IPR000008;IPR035892	Armadillo-type fold;C2 domain;C2 domain superfamily	-	-	-	-	-	-	-	-	YES	NO
BraA02g034390.3C	A02	23779295	23779531	-	2.80835	0.000610844	0.182013	TTS (BraA02g034390.3C.trans)	NA	2397	BraA02g034390.3C.trans	-	A0A078HPC0	Fructose-bisphosphate aldolase	XP_013752036.1	-	106454460	LOC106454460	fructose-bisphosphate aldolase 3, chloroplastic	-	PF00274	ructose-bisphosphate aldolase class-I	IPR000741;IPR013785;IPR029768	Fructose-bisphosphate aldolase, class-I;Aldolase-type TIM barrel;Fructose-bisphosphate aldolase class-I active site	-	-	GO:0004332;GO:0006096;GO:0003824;GO:0016829	molecular_function;biological_process;molecular_function;molecular_function	fructose-bisphosphate aldolase activity;glycolytic process;catalytic activity;lyase activity	K01623;K01623;K01623;K01623;K01623;K01623;K01623	ko00710;ko00030;ko00680;ko01200;ko00051;ko00010;ko01230	Carbon fixation in photosynthetic organisms;Pentose phosphate pathway;Methane metabolism;Carbon metabolism;Fructose and mannose metabolism;Glycolysis / Gluconeogenesis;Biosynthesis of amino acids	YES	NO
BraA02g034550.3C	A02	23866002	23866283	-	3.19355	0.000136116	0.0545632	promoter-TSS (BraA02g034550.3C.trans)	NA	656	BraA02g034550.3C.trans	-	M4DCW2	Uncharacterized protein	-	-	-	-	-	-	PF12428;PF12906	Protein of unknown function (DUF3675);RING-variant domain	IPR013083;IPR022143;IPR011016;IPR033275	Zinc finger, RING/FYVE/PHD-type;Protein of unknown function DUF3675;Zinc finger, RING-CH-type;E3 ubiquitin-protein ligase MARCH-like	-	-	GO:0008270;GO:0046872;GO:0016020;GO:0016021	molecular_function;molecular_function;cellular_component;cellular_component	zinc ion binding;metal ion binding;membrane;integral component of membrane	-	-	-	NO	NO
BraA02g034740.3C	A02	24036016	24036499	-	2.61575	0.00248153	0.439705	promoter-TSS (BraA02g034740.3C.trans)	NA	528	BraA02g034740.3C.trans	-	A0A078JP63	BnaUnng01950D protein	-	-	-	-	-	-	PF02721	omain of unknown function DUF223	IPR012340;IPR003871	Nucleic acid-binding, OB-fold;Domain of unknown function DUF223	-	-	-	-	-	-	-	-	NO	NO
BraA02g034760.3C	A02	24044726	24045101	-	2.80835	0.000610844	0.182013	exon (BraA02g034760.3C.trans, exon 11 of 11)	NA	2473	BraA02g034760.3C.trans	-	A0A078HUC1	BnaA02g26820D protein	-	-	-	-	-	-	PF02721;PF08646	omain of unknown function DUF223;Replication factor-A C terminal domain	IPR003871;IPR012340;IPR013955	Domain of unknown function DUF223;Nucleic acid-binding, OB-fold;Replication factor A, C-terminal	-	-	-	-	-	-	-	-	NO	NO
BraA02g035120.3C	A02	24301694	24301895	-	2.80835	0.000610844	0.182013	promoter-TSS (BraA02g035120.3C.trans)	NA	-42	BraA02g035120.3C.trans	-	M4ECX1	Uncharacterized protein	-	-	-	-	-	-	PF13855;PF08263;PF00069	Leucine rich repeat;Leucine rich repeat N-terminal domain;Protein kinase domain	IPR001611;IPR017441;IPR008271;IPR000719;IPR032675;IPR003591;IPR013210;IPR011009	Leucine-rich repeat;Protein kinase, ATP binding site;Serine/threonine-protein kinase, active site;Protein kinase domain;Leucine-rich repeat domain superfamily;Leucine-rich repeat, typical subtype;Leucine-rich repeat-containing N-terminal, plant-type;Protein kinase-like domain superfamily	-	-	GO:0016740;GO:0016301;GO:0016310;GO:0016020;GO:0016021;GO:0004672;GO:0006468;GO:0000166;GO:0005524;GO:0004674	molecular_function;molecular_function;biological_process;cellular_component;cellular_component;molecular_function;biological_process;molecular_function;molecular_function;molecular_function	transferase activity;kinase activity;phosphorylation;membrane;integral component of membrane;protein kinase activity;protein phosphorylation;nucleotide binding;ATP binding;protein serine/threonine kinase activity	-	-	-	YES	NO
BraA02g035700.3C	A02	24778482	24779127	-	2.80835	0.000610844	0.182013	promoter-TSS (BraA02g035700.3C.trans)	NA	382	BraA02g035700.3C.trans	-	R0II52	Uncharacterized protein	XP_006305217.1	hypothetical protein CARUB_v10009583mg	17899006	LOC17899006	2-oxoisovalerate dehydrogenase subunit beta 1, mitochondrial	-	PF02779;PF02780	Transketolase, pyrimidine binding domain;Transketolase, C-terminal domain	IPR029061;IPR033248;IPR009014;IPR005475	Thiamin diphosphate-binding fold;Transketolase, C-terminal domain;Transketolase C-terminal/Pyruvate-ferredoxin oxidoreductase domain II;Transketolase-like, pyrimidine-binding domain	-	-	GO:0008152;GO:0003824	biological_process;molecular_function	metabolic process;catalytic activity	-	-	-	NO	NO
BraA02g036250.3C	A02	25223451	25223695	-	2.80835	0.000610844	0.182013	exon (BraA02g036250.3C.trans, exon 13 of 13)	NA	5946	BraA02g036250.3C.trans	-	Q6T261	Sulfotransferase	NP_001302500.1	cytosolic sulfotransferase 12-like	106357769	LOC106357769	cytosolic sulfotransferase 12-like	-	PF00685	Sulfotransferase domain	IPR000863;IPR027417	Sulfotransferase domain;P-loop containing nucleoside triphosphate hydrolase	-	-	GO:0008146;GO:0016740	molecular_function;molecular_function	sulfotransferase activity;transferase activity	-	-	-	NO	NO
BraA02g036450.3C	A02	25349836	25350070	-	2.61575	0.00248153	0.439705	intron (BraA02g036450.3C.trans, intron 3 of 5)	NA	3331	BraA02g036450.3C.trans	-	A0A1J3E1G4	Heat shock cognate 90 kDa protein	-	-	-	-	-	-	-	-	IPR019805;IPR003594;IPR037196;IPR020575;IPR036890;IPR001404;IPR020568	Heat shock protein Hsp90, conserved site;Histidine kinase/HSP90-like ATPase;HSP90, C-terminal domain;Heat shock protein Hsp90, N-terminal;Histidine kinase/HSP90-like ATPase superfamily;Heat shock protein Hsp90 family;Ribosomal protein S5 domain 2-type fold	-	-	GO:0051082;GO:0006457;GO:0005524;GO:0006950	molecular_function;biological_process;molecular_function;biological_process	unfolded protein binding;protein folding;ATP binding;response to stress	-	-	-	NO	NO
BraA02g036450.3C	A02	25348867	25349246	-	3.00095	0.000610844	0.182013	intron (BraA02g036450.3C.trans, intron 3 of 5)	NA	4228	BraA02g036450.3C.trans	-	A0A1J3E1G4	Heat shock cognate 90 kDa protein	-	-	-	-	-	-	-	-	IPR019805;IPR003594;IPR037196;IPR020575;IPR036890;IPR001404;IPR020568	Heat shock protein Hsp90, conserved site;Histidine kinase/HSP90-like ATPase;HSP90, C-terminal domain;Heat shock protein Hsp90, N-terminal;Histidine kinase/HSP90-like ATPase superfamily;Heat shock protein Hsp90 family;Ribosomal protein S5 domain 2-type fold	-	-	GO:0051082;GO:0006457;GO:0005524;GO:0006950	molecular_function;biological_process;molecular_function;biological_process	unfolded protein binding;protein folding;ATP binding;response to stress	-	-	-	NO	NO
BraA02g036480.3C	A02	25381894	25382165	+	3.00095	0.000610844	0.182013	promoter-TSS (BraA02g036480.3C.trans)	NA	34	BraA02g036480.3C.trans	-	M4ECL1	Uncharacterized protein	-	-	-	-	-	-	-	-	-	-	-	-	GO:0005829	cellular_component	cytosol	-	-	-	NO	NO
BraA02g036560.3C	A02	25454211	25454665	-	4.15656	8.97284e-07	0.00109673	promoter-TSS (BraA02g036560.3C.trans)	NA	-38	BraA02g036560.3C.trans	-	-	-	-	-	-	-	-	-	-	-	-	-	-	-	-	-	-	-	-	-	NO	NO
BraA02g036580.3C	A02	25482982	25483207	+	3.00095	0.000610844	0.182013	exon (BraA02g036580.3C.trans, exon 4 of 12)	NA	4093	BraA02g036580.3C.trans	-	A0A078F4W1	BnaC02g20420D protein	-	-	-	-	-	-	PF09331;PF02902	omain of unknown function (DUF1985);Ulp1 protease family, C-terminal catalytic domain	IPR015410;IPR003653	Domain of unknown function DUF1985;Ulp1 protease family, C-terminal catalytic domain	-	-	GO:0006508;GO:0008234	biological_process;molecular_function	proteolysis;cysteine-type peptidase activity	-	-	-	NO	NO
BraA02g036600.3C	A02	25495926	25496158	+	2.80835	0.000610844	0.182013	promoter-TSS (BraA02g036600.3C.trans)	NA	1025	BraA02g036600.3C.trans	-	M4ECK1	Uncharacterized protein	-	-	-	-	-	-	PF14541;PF14543	Xylanase inhibitor C-terminal;Xylanase inhibitor N-terminal	IPR032799;IPR034161;IPR001969;IPR001461;IPR033121;IPR021109;IPR032861	Xylanase inhibitor, C-terminal;Pepsin-like domain, plant;Aspartic peptidase, active site;Aspartic peptidase A1 family;Peptidase family A1 domain;Aspartic peptidase domain superfamily;Xylanase inhibitor, N-terminal	-	-	GO:0006508;GO:0004190;GO:0008233;GO:0016787	biological_process;molecular_function;molecular_function;molecular_function	proteolysis;aspartic-type endopeptidase activity;peptidase activity;hydrolase activity	-	-	-	YES	NO
BraA02g036900.3C	A02	25889765	25890253	-	3.19355	0.000136116	0.0545632	promoter-TSS (BraA02g036900.3C.trans)	NA	328	BraA02g036900.3C.trans	-	M4EVU6	Uncharacterized protein	-	-	-	-	-	-	PF03168	Late embryogenesis abundant protein	IPR004864	Late embryogenesis abundant protein, LEA-14	-	-	GO:0016020;GO:0016021	cellular_component;cellular_component	membrane;integral component of membrane	-	-	-	NO	YES
BraA02g036970.3C	A02	25908257	25908458	-	3.19355	0.000136116	0.0545632	TTS (BraA02g036970.3C.trans)	NA	852	BraA02g036970.3C.trans	-	M4EVV3	Uncharacterized protein	-	-	-	-	-	-	PF00564	PB1 domain	IPR000270	PB1 domain	-	-	-	-	-	-	-	-	NO	NO
BraA02g037660.3C	A02	26375464	26375921	+	3.96396	8.97284e-07	0.00109673	TTS (BraA02g037660.3C.trans)	NA	1810	BraA02g037660.3C.trans	-	A0A078H9I2	BnaA02g28860D protein	XP_013697952.1	-	106401885	BNAA02G28860D	uncharacterized BNAA02G28860D	-	PF06155	Protein of unknown function (DUF971)	IPR010376;IPR038492	Gamma-butyrobetaine hydroxylase-like, N-terminal;GBBH-like, N-terminal domain superfamily	-	-	-	-	-	-	-	-	YES	NO
BraA02g037730.3C	A02	26408687	26408933	+	2.61575	0.00248153	0.439705	promoter-TSS (BraA02g037730.3C.trans)	NA	566	BraA02g037730.3C.trans	-	M4EW27	Uncharacterized protein	-	-	-	-	-	-	PF17035	Bromodomain extra-terminal - transcription regulation	IPR027353;IPR038336	NET domain;NET domain superfamily	-	-	-	-	-	-	-	-	YES	YES
BraA02g037770.3C	A02	26431665	26432167	-	4.15656	8.97284e-07	0.00109673	TTS (BraA02g037770.3C.trans)	NA	743	BraA02g037770.3C.trans	-	-	-	-	-	-	-	-	-	-	-	-	-	-	-	-	-	-	-	-	-	NO	NO
BraA02g038370.3C	A02	26776423	26776683	+	3.19355	0.000136116	0.0545632	promoter-TSS (BraA02g038370.3C.trans)	NA	781	BraA02g038370.3C.trans	-	M4EW78	Uncharacterized protein	-	-	-	-	-	-	PF00462	lutaredoxin	IPR036249;IPR002109	Thioredoxin-like superfamily;Glutaredoxin	-	-	GO:0055114;GO:0022900;GO:0015035;GO:0045454;GO:0009055;GO:0005623	biological_process;biological_process;molecular_function;biological_process;molecular_function;cellular_component	oxidation-reduction process;electron transport chain;protein disulfide oxidoreductase activity;cell redox homeostasis;electron transfer activity;cell	-	-	-	NO	YES
BraA02g038440.3C	A02	26810830	26811099	+	2.80835	0.000610844	0.182013	promoter-TSS (BraA02g038440.3C.trans)	NA	313	BraA02g038440.3C.trans	-	A0A078I317	BnaA02g29500D protein	-	-	-	-	-	-	-	-	-	-	-	-	-	-	-	-	-	-	YES	YES
BraA02g038770.3C	A02	26968690	26968899	+	2.80835	0.000610844	0.182013	promoter-TSS (BraA02g038770.3C.trans)	NA	1107	BraA02g038770.3C.trans	-	A0A0D3AAG0	Uncharacterized protein	-	-	-	-	-	-	PF03108	MuDR family transposase	IPR004332	Transposase, MuDR, plant	-	-	-	-	-	-	-	-	NO	NO
BraA02g038930.3C	A02	27027221	27027534	+	2.80835	0.000610844	0.182013	promoter-TSS (BraA02g038930.3C.trans)	NA	255	BraA02g038930.3C.trans	-	A0A0D3AYW8	Uncharacterized protein	XP_013618141.1	subtilisin-like protease SBT1.7	106324715	LOC106324715	subtilisin-like protease SBT1.7	-	PF02225;PF05922;PF00082	PA domain;Peptidase inhibitor I9;Subtilase family	IPR036852;IPR003137;IPR023828;IPR015500;IPR034197;IPR037045;IPR010259;IPR000209	Peptidase S8/S53 domain superfamily;PA domain;Peptidase S8, subtilisin, Ser-active site;Peptidase S8, subtilisin-related;Cucumisin-like catalytic domain;Peptidase S8 propeptide/proteinase inhibitor I9 superfamily;Peptidase S8 propeptide/proteinase inhibitor I9;Peptidase S8/S53 domain	-	-	GO:0006508;GO:0016787;GO:0004252	biological_process;molecular_function;molecular_function	proteolysis;hydrolase activity;serine-type endopeptidase activity	-	-	-	NO	NO
BraA02g039440.3C	A02	27466185	27466432	-	2.62182	0.00110248	0.206549	TTS (BraA02g039440.3C.trans)	NA	2095	BraA02g039440.3C.trans	-	A0A078JWP7	BnaAnng36390D protein	-	-	-	-	-	-	PF03514	RAS domain family	IPR005202	Transcription factor GRAS	-	-	GO:0006355;GO:0006351	biological_process;biological_process	regulation of transcription, DNA-templated;transcription, DNA-templated	-	-	-	NO	NO
BraA02g039460.3C	A02	27491611	27491897	-	4.15656	8.97284e-07	0.00109673	promoter-TSS (BraA02g039460.3C.trans)	NA	758	BraA02g039460.3C.trans	-	A0A078IHY0	BnaA02g29990D protein	-	-	-	-	-	-	PF01344;PF13418	Kelch motif;alactose oxidase, central domain	IPR015915;IPR006652	Kelch-type beta propeller;Kelch repeat type 1	-	-	-	-	-	-	-	-	NO	YES
BraA02g039520.3C	A02	27527540	27527866	-	2.61575	0.00248153	0.439705	TTS (BraA02g039520.3C.trans)	NA	1889	BraA02g039520.3C.trans	-	M4DW14	Uncharacterized protein	-	-	-	-	-	-	PF05910	Plant protein of unknown function (DUF868)	IPR008586	Protein of unknown function DUF868, plant	-	-	-	-	-	-	-	-	NO	YES
BraA02g039730.3C	A02	27655059	27655388	-	2.42314	0.00903421	1	promoter-TSS (BraA02g039730.3C.trans)	NA	1094	BraA02g039730.3C.trans	-	A0A0D3E2N4	Uncharacterized protein	-	-	-	-	-	-	PF14372;PF05699	omain of unknown function (DUF4413);hAT family C-terminal dimerisation region	IPR008906;IPR003656;IPR012337;IPR025525	HAT, C-terminal dimerisation domain;Zinc finger, BED-type;Ribonuclease H-like superfamily;hAT-like transposase, RNase-H fold	-	-	GO:0046983;GO:0003677	molecular_function;molecular_function	protein dimerization activity;DNA binding	-	-	-	NO	NO
BraA02g039860.3C	A02	27711072	27711311	-	2.80835	0.000610844	0.182013	promoter-TSS (BraA02g039860.3C.trans)	NA	1943	BraA02g039860.3C.trans	-	A0A078H8W9	BnaA02g30430D protein	-	-	-	-	-	-	PF12452	Protein of unknown function (DUF3685)	IPR022552	Uncharacterised protein family Ycf55	-	-	GO:0016020;GO:0016021	cellular_component;cellular_component	membrane;integral component of membrane	-	-	-	NO	NO
BraA02g040220.3C	A02	27952052	27952286	-	2.42314	0.00903421	1	promoter-TSS (BraA02g040220.3C.trans)	NA	655	BraA02g040220.3C.trans	-	A0A078HAN7	BnaA02g30840D protein	-	-	-	-	-	-	PF13917	Zinc knuckle	IPR036875	Zinc finger, CCHC-type superfamily	-	-	GO:0008270;GO:0003676	molecular_function;molecular_function	zinc ion binding;nucleic acid binding	-	-	-	NO	NO
BraA02g040300.3C	A02	28015733	28016016	-	2.61575	0.00248153	0.439705	promoter-TSS (BraA02g040300.3C.trans)	NA	530	BraA02g040300.3C.trans	-	Q9FN98	Similarity to En/Spm-like transposon protein	-	-	-	-	-	-	PF03004	Plant transposase (Ptta/En/Spm family)	IPR004252	Probable transposase, Ptta/En/Spm, plant	-	-	-	-	-	-	-	-	NO	NO
BraA02g040340.3C	A02	28041224	28041550	-	2.80835	0.000610844	0.182013	promoter-TSS (BraA02g040340.3C.trans)	NA	485	BraA02g040340.3C.trans	-	M4DVT1	Uncharacterized protein	-	-	-	-	-	-	PF12937	#NAME?	IPR011043;IPR036047;IPR017451;IPR001810	Galactose oxidase/kelch, beta-propeller;F-box-like domain superfamily;F-box associated interaction domain;F-box domain	-	-	-	-	-	-	-	-	NO	NO
BraA02g040520.3C	A02	28162836	28163106	+	2.80835	0.000610844	0.182013	exon (BraA02g040520.3C.trans, exon 13 of 13)	NA	8613	BraA02g040520.3C.trans	-	A0A0D3AX61	Uncharacterized protein	XP_013615804.1	serine/threonine-protein kinase Nek3-like isoform X2	106322207	LOC106322207	serine/threonine-protein kinase Nek3-like	-	PF00069	Protein kinase domain	IPR017441;IPR008271;IPR011009;IPR000719	Protein kinase, ATP binding site;Serine/threonine-protein kinase, active site;Protein kinase-like domain superfamily;Protein kinase domain	-	-	GO:0004672;GO:0005524;GO:0006468	molecular_function;molecular_function;biological_process	protein kinase activity;ATP binding;protein phosphorylation	-	-	-	NO	NO
BraA02g040520.3C	A02	28159989	28160296	+	3.00095	0.000610844	0.182013	intron (BraA02g040520.3C.trans, intron 2 of 12)	NA	5784	BraA02g040520.3C.trans	-	A0A0D3AX61	Uncharacterized protein	XP_013615804.1	serine/threonine-protein kinase Nek3-like isoform X2	106322207	LOC106322207	serine/threonine-protein kinase Nek3-like	-	PF00069	Protein kinase domain	IPR017441;IPR008271;IPR011009;IPR000719	Protein kinase, ATP binding site;Serine/threonine-protein kinase, active site;Protein kinase-like domain superfamily;Protein kinase domain	-	-	GO:0004672;GO:0005524;GO:0006468	molecular_function;molecular_function;biological_process	protein kinase activity;ATP binding;protein phosphorylation	-	-	-	NO	NO
BraA02g040580.3C	A02	28190297	28190533	+	3.38616	2.7693e-05	0.0169465	intron (BraA02g040580.3C.trans, intron 6 of 6)	NA	2379	BraA02g040580.3C.trans	-	A0A078ISR9	BnaAnng11410D protein	-	-	-	-	-	-	PF08156;PF01798	NOP5NT (NUC127) domain;snoRNA binding domain, fibrillarin	IPR012976;IPR002687;IPR012974;IPR029012;IPR036070	NOSIC;Nop domain;NOP5, N-terminal;Helix hairpin bin domain superfamily;Nop domain superfamily	-	-	-	-	-	-	-	-	NO	YES
BraA02g040620.3C	A02	28216186	28216387	+	3.19355	0.000136116	0.0545632	exon (BraA02g040620.3C.trans, exon 2 of 2)	NA	2247	BraA02g040620.3C.trans	-	M4DVQ3	Uncharacterized protein	-	-	-	-	-	-	PF11926	omain of unknown function (DUF3444)	IPR024593	Domain of unknown function DUF3444	-	-	-	-	-	-	-	-	NO	NO
BraA02g040700.3C	A02	28314128	28314444	-	2.80835	0.000610844	0.182013	promoter-TSS (BraA02g040700.3C.trans)	NA	-24	BraA02g040700.3C.trans	-	A0A078CGF4	BnaAnng37400D protein	-	-	-	-	-	-	PF13966	zinc-binding in reverse transcriptase	IPR026960	Reverse transcriptase zinc-binding domain	-	-	-	-	-	-	-	-	NO	NO
BraA02g040720.3C	A02	28319195	28319417	-	3.00095	0.000610844	0.182013	promoter-TSS (BraA02g040720.3C.trans)	NA	220	BraA02g040720.3C.trans	-	Q9SK98	Very similar to retrotransposon reverse transcriptase	-	-	-	-	-	-	PF13966;PF13456;PF00078	zinc-binding in reverse transcriptase;Reverse transcriptase-like;Reverse transcriptase (RNA-dependent DNA polymerase)	IPR026960;IPR036691;IPR000477	Reverse transcriptase zinc-binding domain;Endonuclease/exonuclease/phosphatase superfamily;Reverse transcriptase domain	-	-	GO:0003964;GO:0006278	molecular_function;biological_process	RNA-directed DNA polymerase activity;RNA-dependent DNA biosynthetic process	-	-	-	NO	NO
BraA02g040860.3C	A02	28379521	28379776	+	3.19355	0.000136116	0.0545632	TTS (BraA02g040860.3C.trans)	NA	1597	BraA02g040860.3C.trans	-	M4DVN2	Uncharacterized protein	-	-	-	-	-	-	PF04588	Hypoxia induced protein conserved region	IPR007667	Hypoxia induced protein, domain	-	-	GO:0016020;GO:0016021	cellular_component;cellular_component	membrane;integral component of membrane	-	-	-	YES	NO
BraA02g041240.3C	A02	28620739	28620960	-	2.61575	0.00248153	0.439705	promoter-TSS (BraA02g041240.3C.trans)	NA	924	BraA02g041240.3C.trans	-	M4DVJ5	Uncharacterized protein	-	-	-	-	-	-	PF02298	Plastocyanin-like domain	IPR003245;IPR008972	Phytocyanin domain;Cupredoxin	-	-	GO:0022900;GO:0009055	biological_process;molecular_function	electron transport chain;electron transfer activity	-	-	-	NO	YES
BraA02g041280.3C	A02	28652392	28652593	-	2.80835	0.000610844	0.182013	promoter-TSS (BraA02g041280.3C.trans)	NA	240	BraA02g041280.3C.trans	-	M4DVI9	Uncharacterized protein	-	-	-	-	-	-	PF00270;PF00271;PF08152;PF00098	AD/DEAH box helicase;Helicase conserved C-terminal domain;UCT (NUC152) domain;Zinc knuckle	IPR014014;IPR014001;IPR027417;IPR011545;IPR001650;IPR012562;IPR001878;IPR036875	RNA helicase, DEAD-box type, Q motif;Helicase superfamily 1/2, ATP-binding domain;P-loop containing nucleoside triphosphate hydrolase;DEAD/DEAH box helicase domain;Helicase, C-terminal;GUCT;Zinc finger, CCHC-type;Zinc finger, CCHC-type superfamily	-	-	GO:0004386;GO:0003676;GO:0008270;GO:0003723;GO:0005524;GO:0005634	molecular_function;molecular_function;molecular_function;molecular_function;molecular_function;cellular_component	helicase activity;nucleic acid binding;zinc ion binding;RNA binding;ATP binding;nucleus	-	-	-	YES	NO
BraA02g041440.3C	A02	28738647	28739004	-	3.00095	0.000610844	0.182013	promoter-TSS (BraA02g041440.3C.trans)	NA	151	BraA02g041440.3C.trans	-	M4DVH4	Uncharacterized protein	-	-	-	-	-	-	PF13516;PF00560;PF13855;PF00069;PF08263	Leucine Rich repeat;Leucine Rich Repeat;Leucine rich repeat;Protein kinase domain;Leucine rich repeat N-terminal domain	IPR001611;IPR017441;IPR008271;IPR000719;IPR032675;IPR003591;IPR013210;IPR011009	Leucine-rich repeat;Protein kinase, ATP binding site;Serine/threonine-protein kinase, active site;Protein kinase domain;Leucine-rich repeat domain superfamily;Leucine-rich repeat, typical subtype;Leucine-rich repeat-containing N-terminal, plant-type;Protein kinase-like domain superfamily	-	-	GO:0016740;GO:0016301;GO:0016310;GO:0016021;GO:0006468;GO:0004672;GO:0004674;GO:0000166;GO:0005524;GO:0016020	molecular_function;molecular_function;biological_process;cellular_component;biological_process;molecular_function;molecular_function;molecular_function;molecular_function;cellular_component	transferase activity;kinase activity;phosphorylation;integral component of membrane;protein phosphorylation;protein kinase activity;protein serine/threonine kinase activity;nucleotide binding;ATP binding;membrane	-	-	-	YES	NO
BraA02g042420.3C	A02	29470602	29470803	-	2.61575	0.00248153	0.439705	promoter-TSS (BraA02g042420.3C.trans)	NA	77	BraA02g042420.3C.trans	-	A0A0D3CI53	Uncharacterized protein	-	-	-	-	-	-	PF08646	Replication factor-A C terminal domain	IPR012340;IPR013955	Nucleic acid-binding, OB-fold;Replication factor A, C-terminal	-	-	-	-	-	-	-	-	NO	NO
BraA02g042420.3C	A02	29469938	29470439	-	2.80835	0.000610844	0.182013	promoter-TSS (BraA02g042420.3C.trans)	NA	591	BraA02g042420.3C.trans	-	A0A0D3CI53	Uncharacterized protein	-	-	-	-	-	-	PF08646	Replication factor-A C terminal domain	IPR012340;IPR013955	Nucleic acid-binding, OB-fold;Replication factor A, C-terminal	-	-	-	-	-	-	-	-	NO	NO
BraA02g042490.3C	A02	29520781	29521001	+	2.80835	0.000610844	0.182013	exon (BraA02g042490.3C.trans, exon 7 of 8)	NA	3459	BraA02g042490.3C.trans	-	M4EKQ6	Uncharacterized protein	-	-	-	-	-	-	PF00781	iacylglycerol kinase catalytic domain	IPR016064;IPR001206;IPR017438	NAD kinase/diacylglycerol kinase-like domain superfamily;Diacylglycerol kinase, catalytic domain;Inorganic polyphosphate/ATP-NAD kinase, N-terminal	-	-	GO:0008152;GO:0003951;GO:0016301;GO:0016310	biological_process;molecular_function;molecular_function;biological_process	metabolic process;NAD+ kinase activity;kinase activity;phosphorylation	-	-	-	NO	NO
BraA02g042780.3C	A02	29713623	29713927	+	3.00095	0.000610844	0.182013	exon (BraA02g042780.3C.trans, exon 9 of 9)	NA	2227	BraA02g042780.3C.trans	-	A0A078HZS6	BnaAnng06690D protein	-	-	-	-	-	-	PF02136;PF00076	Nuclear transport factor 2 (NTF2) domain;RNA recognition motif. (a.k.a. RRM, RBD, or RNP domain)	IPR032710;IPR035979;IPR000504;IPR012677;IPR018222;IPR002075	NTF2-like domain superfamily;RNA-binding domain superfamily;RNA recognition motif domain;Nucleotide-binding alpha-beta plait domain superfamily;Nuclear transport factor 2, eukaryote;Nuclear transport factor 2	-	-	GO:0003723;GO:0003676	molecular_function;molecular_function	RNA binding;nucleic acid binding	-	-	-	NO	NO
BraA02g042910.3C	A02	29767980	29768181	+	2.80835	0.000610844	0.182013	promoter-TSS (BraA02g042910.3C.trans)	NA	750	BraA02g042910.3C.trans	-	M4EKL6	Uncharacterized protein	-	-	-	-	-	-	PF00270;PF00271;PF02889	AD/DEAH box helicase;Helicase conserved C-terminal domain;Sec63 Brl domain	IPR014001;IPR014756;IPR003593;IPR027417;IPR035892;IPR011545;IPR001650;IPR036390;IPR004179	Helicase superfamily 1/2, ATP-binding domain;Immunoglobulin E-set;AAA+ ATPase domain;P-loop containing nucleoside triphosphate hydrolase;C2 domain superfamily;DEAD/DEAH box helicase domain;Helicase, C-terminal;Winged helix DNA-binding domain superfamily;Sec63 domain	-	-	GO:0003729;GO:0005524;GO:0003676	molecular_function;molecular_function;molecular_function	mRNA binding;ATP binding;nucleic acid binding	-	-	-	NO	NO
BraA02g043040.3C	A02	29832597	29832836	-	3.00095	0.000610844	0.182013	promoter-TSS (BraA02g043040.3C.trans)	NA	1697	BraA02g043040.3C.trans	-	M4EKK1	Uncharacterized protein	-	-	-	-	-	-	PF00582;PF04564;PF00069	Universal stress protein family;U-box domain;Protein kinase domain	IPR006016;IPR014729;IPR003613;IPR017441;IPR008271;IPR000719;IPR013083;IPR011009	UspA;Rossmann-like alpha/beta/alpha sandwich fold;U box domain;Protein kinase, ATP binding site;Serine/threonine-protein kinase, active site;Protein kinase domain;Zinc finger, RING/FYVE/PHD-type;Protein kinase-like domain superfamily	-	-	GO:0006950;GO:0016567;GO:0006468;GO:0004672;GO:0005524;GO:0004842	biological_process;biological_process;biological_process;molecular_function;molecular_function;molecular_function	response to stress;protein ubiquitination;protein phosphorylation;protein kinase activity;ATP binding;ubiquitin-protein transferase activity	-	-	-	YES	YES
BraA02g043420.3C	A02	30068300	30068501	-	3.38616	2.7693e-05	0.0169465	TTS (BraA02g043420.3C.trans)	NA	3174	BraA02g043420.3C.trans	-	A0A078GYW6	BnaA02g33180D protein	-	-	-	-	-	-	PF04080	Per1-like family	IPR007217	Per1-like	-	-	GO:0016020;GO:0016021	cellular_component;cellular_component	membrane;integral component of membrane	-	-	-	NO	NO
BraA02g043530.3C	A02	30158443	30158650	+	3.57876	2.7693e-05	0.0169465	TTS (BraA02g043530.3C.trans)	NA	1836	BraA02g043530.3C.trans	-	A0A078GH87	BnaC04g13460D protein	-	-	-	-	-	-	-	-	IPR036628	Clp, N-terminal domain superfamily	-	-	GO:0019538	biological_process	protein metabolic process	-	-	-	YES	NO
BraA02g044480.3C	A02	30649278	30649479	+	2.80835	0.000610844	0.182013	TTS (BraA02g044480.3C.trans)	NA	1568	BraA02g044480.3C.trans	-	M4ET01	Uncharacterized protein	-	-	-	-	-	-	-	-	-	-	-	-	-	-	-	-	-	-	YES	NO
BraA02g044510.3C	A02	30658817	30659077	+	3.77136	5.18179e-06	0.00420639	promoter-TSS (BraA02g044510.3C.trans)	NA	548	BraA02g044510.3C.trans	-	A0A0D3D8C5	Uncharacterized protein	-	-	-	-	-	-	PF14303	No apical meristem-associated C-terminal domain	IPR029466;IPR017877	No apical meristem-associated, C-terminal domain;Myb-like domain	-	-	-	-	-	-	-	-	NO	NO
BraA02g044550.3C	A02	30694306	30694516	-	3.00095	0.000610844	0.182013	promoter-TSS (BraA02g044550.3C.trans)	NA	209	BraA02g044550.3C.trans	-	M4ESZ3	Uncharacterized protein	-	-	-	-	-	-	PF13041;PF01535	PPR repeat family;PPR repeat	IPR002885;IPR011990	Pentatricopeptide repeat;Tetratricopeptide-like helical domain superfamily	-	-	GO:0005739;GO:0032543	cellular_component;biological_process	mitochondrion;mitochondrial translation	-	-	-	YES	NO
BraA02g044700.3C	A02	30766443	30766663	+	3.00095	0.000610844	0.182013	promoter-TSS (BraA02g044700.3C.trans)	NA	343	BraA02g044700.3C.trans	-	M4ESX9	Uncharacterized protein	-	-	-	-	-	-	-	-	-	-	-	-	GO:0005730;GO:0016592	cellular_component;cellular_component	nucleolus;mediator complex	-	-	-	NO	NO
BraA02g045420.3C	A02	31199932	31200174	+	3.38616	2.7693e-05	0.0169465	TTS (BraA02g045420.3C.trans)	NA	1475	BraA02g045420.3C.trans	-	A0A0D3ALE1	Uncharacterized protein	-	-	-	-	-	-	PF14303;PF04827	No apical meristem-associated C-terminal domain;Plant transposon protein	IPR029466;IPR006912;IPR017877	No apical meristem-associated, C-terminal domain;Harbinger transposase-derived protein;Myb-like domain	-	-	GO:0016788	molecular_function	hydrolase activity, acting on ester bonds	-	-	-	NO	NO
BraA02g045550.3C	A02	31258737	31258948	-	2.61575	0.00248153	0.439705	promoter-TSS (BraA02g045550.3C.trans)	NA	749	BraA02g045550.3C.trans	-	A0A078HJ18	BnaAnng05180D protein	-	-	-	-	-	-	PF03000	NPH3 family	IPR000210;IPR011333;IPR027356	BTB/POZ domain;SKP1/BTB/POZ domain superfamily;NPH3 domain	-	-	-	-	-	-	-	-	NO	YES
BraA02g045550.3C	A02	31257216	31257505	-	3.00095	0.000610844	0.182013	exon (BraA02g045550.3C.trans, exon 5 of 5)	NA	2231	BraA02g045550.3C.trans	-	A0A078HJ18	BnaAnng05180D protein	-	-	-	-	-	-	PF03000	NPH3 family	IPR000210;IPR011333;IPR027356	BTB/POZ domain;SKP1/BTB/POZ domain superfamily;NPH3 domain	-	-	-	-	-	-	-	-	NO	YES
BraA03g000310.3C	A03	111051	111420	-	2.42314	0.00903421	1	intron (BraA03g000310.3C.trans, intron 8 of 9)	NA	2563	BraA03g000310.3C.trans	-	M4CN74	Uncharacterized protein	-	-	-	-	-	-	PF01873;PF00150	omain found in IF2B/IF5;Cellulase (glycosyl hydrolase family 5)	IPR017853;IPR016189;IPR002735;IPR001547	Glycoside hydrolase superfamily;Translation initiation factor IF2/IF5, N-terminal;Translation initiation factor IF2/IF5;Glycoside hydrolase, family 5	-	-	GO:0016787;GO:0005975;GO:0008152;GO:0009845;GO:0004553;GO:0016798;GO:0003743;GO:0006413	molecular_function;biological_process;biological_process;biological_process;molecular_function;molecular_function;molecular_function;biological_process	hydrolase activity;carbohydrate metabolic process;metabolic process;seed germination;hydrolase activity, hydrolyzing O-glycosyl compounds;hydrolase activity, acting on glycosyl bonds;translation initiation factor activity;translational initiation	-	-	-	YES	NO
BraA03g000310.3C	A03	112303	112524	-	2.61575	0.00248153	0.439705	promoter-TSS (BraA03g000310.3C.trans)	NA	1385	BraA03g000310.3C.trans	-	M4CN74	Uncharacterized protein	-	-	-	-	-	-	PF01873;PF00150	omain found in IF2B/IF5;Cellulase (glycosyl hydrolase family 5)	IPR017853;IPR016189;IPR002735;IPR001547	Glycoside hydrolase superfamily;Translation initiation factor IF2/IF5, N-terminal;Translation initiation factor IF2/IF5;Glycoside hydrolase, family 5	-	-	GO:0016787;GO:0005975;GO:0008152;GO:0009845;GO:0004553;GO:0016798;GO:0003743;GO:0006413	molecular_function;biological_process;biological_process;biological_process;molecular_function;molecular_function;molecular_function;biological_process	hydrolase activity;carbohydrate metabolic process;metabolic process;seed germination;hydrolase activity, hydrolyzing O-glycosyl compounds;hydrolase activity, acting on glycosyl bonds;translation initiation factor activity;translational initiation	-	-	-	YES	NO
BraA03g000390.3C	A03	151396	151638	+	3.38616	2.7693e-05	0.0169465	exon (BraA03g000390.3C.trans, exon 3 of 3)	NA	7627	BraA03g000390.3C.trans	-	A0A0D3ADZ6	Uncharacterized protein	-	-	-	-	-	-	PF14392	Zinc knuckle	IPR025836	Zinc knuckle CX2CX4HX4C	-	-	-	-	-	-	-	-	NO	NO
BraA03g000590.3C	A03	250429	250722	+	2.80835	0.000610844	0.182013	TTS (BraA03g000590.3C.trans)	NA	1855	BraA03g000590.3C.trans	-	A0A078HWG9	BnaC05g11090D protein	-	-	-	-	-	-	PF03291	mRNA capping enzyme	IPR004971	mRNA (guanine-N(7))-methyltransferase domain	-	-	-	-	-	-	-	-	NO	YES
BraA03g000590.3C	A03	248715	249112	+	3.00095	0.000610844	0.182013	promoter-TSS (BraA03g000590.3C.trans)	NA	193	BraA03g000590.3C.trans	-	A0A078HWG9	BnaC05g11090D protein	-	-	-	-	-	-	PF03291	mRNA capping enzyme	IPR004971	mRNA (guanine-N(7))-methyltransferase domain	-	-	-	-	-	-	-	-	NO	YES
BraA03g000590.3C	A03	249600	249910	+	3.38616	2.7693e-05	0.0169465	promoter-TSS (BraA03g000590.3C.trans)	NA	1035	BraA03g000590.3C.trans	-	A0A078HWG9	BnaC05g11090D protein	-	-	-	-	-	-	PF03291	mRNA capping enzyme	IPR004971	mRNA (guanine-N(7))-methyltransferase domain	-	-	-	-	-	-	-	-	NO	YES
BraA03g000710.3C	A03	302197	302431	+	3.57876	2.7693e-05	0.0169465	promoter-TSS (BraA03g000710.3C.trans)	NA	968	BraA03g000710.3C.trans	-	M4CND6	Uncharacterized protein	-	-	-	-	-	-	PF00400	WD domain, G-beta repeat	IPR017986;IPR020472;IPR019775;IPR001680;IPR036322	WD40-repeat-containing domain;G-protein beta WD-40 repeat;WD40 repeat, conserved site;WD40 repeat;WD40-repeat-containing domain superfamily	-	-	-	-	-	-	-	-	YES	NO
BraA03g000790.3C	A03	351810	352101	+	2.61575	0.00248153	0.439705	TTS (BraA03g000790.3C.trans)	NA	805	BraA03g000790.3C.trans	-	A0A078F9Y5	Acylphosphatase	-	-	-	-	-	-	PF00708	Acylphosphatase	IPR017968;IPR001792;IPR020456;IPR036046	Acylphosphatase, conserved site;Acylphosphatase-like domain;Acylphosphatase;Acylphosphatase-like domain superfamily	-	-	GO:0003998;GO:0016787	molecular_function;molecular_function	acylphosphatase activity;hydrolase activity	-	-	-	YES	NO
BraA03g000890.3C	A03	396632	397045	-	3.77136	5.18179e-06	0.00420639	exon (BraA03g000890.3C.trans, exon 4 of 4)	NA	2221	BraA03g000890.3C.trans	-	M4CNF3	Uncharacterized protein	-	-	-	-	-	-	-	-	IPR036236;IPR033243;IPR013087	Zinc finger C2H2 superfamily;Zinc finger protein JACKDAW-like;Zinc finger C2H2-type	-	-	GO:0003676	molecular_function	nucleic acid binding	-	-	-	NO	YES
BraA03g000900.3C	A03	406302	406554	+	3.19355	0.000136116	0.0545632	promoter-TSS (BraA03g000900.3C.trans)	NA	217	BraA03g000900.3C.trans	-	M4CNF4	Uncharacterized protein	-	-	-	-	-	-	PF00139;PF00069	Legume lectin domain;Protein kinase domain	IPR019825;IPR013320;IPR017441;IPR008271;IPR000719;IPR001220;IPR011009	Legume lectin, beta chain, Mn/Ca-binding site;Concanavalin A-like lectin/glucanase domain superfamily;Protein kinase, ATP binding site;Serine/threonine-protein kinase, active site;Protein kinase domain;Legume lectin domain;Protein kinase-like domain superfamily	-	-	GO:0016021;GO:0006468;GO:0004672;GO:0002229;GO:0030246;GO:0005524;GO:0016020	cellular_component;biological_process;molecular_function;biological_process;molecular_function;molecular_function;cellular_component	integral component of membrane;protein phosphorylation;protein kinase activity;defense response to oomycetes;carbohydrate binding;ATP binding;membrane	-	-	-	YES	NO
BraA03g001070.3C	A03	470704	470916	-	3.19355	0.000136116	0.0545632	promoter-TSS (BraA03g001070.3C.trans)	NA	764	BraA03g001070.3C.trans	-	M4CNH1	Uncharacterized protein	-	-	-	-	-	-	PF13432;PF14559	Tetratricopeptide repeat;Tetratricopeptide repeat	IPR019734;IPR013026;IPR011990	Tetratricopeptide repeat;Tetratricopeptide repeat-containing domain;Tetratricopeptide-like helical domain superfamily	-	-	GO:0005886	cellular_component	plasma membrane	-	-	-	YES	NO
BraA03g001190.3C	A03	513507	513729	-	2.80835	0.000610844	0.182013	promoter-TSS (BraA03g001190.3C.trans)	NA	876	BraA03g001190.3C.trans	-	M4CNI2	Uncharacterized protein	-	-	-	-	-	-	PF13041;PF09350	PPR repeat family;omain of unknown function (DUF1992)	IPR018961;IPR002885;IPR011990	DnaJ homologue, subfamily C, member 28, conserved domain;Pentatricopeptide repeat;Tetratricopeptide-like helical domain superfamily	-	-	-	-	-	-	-	-	YES	NO
BraA03g001340.3C	A03	603036	603334	-	2.42314	0.00903421	1	promoter-TSS (BraA03g001340.3C.trans)	NA	723	BraA03g001340.3C.trans	-	M4CNJ4	Uncharacterized protein	-	-	-	-	-	-	PF00657	SL-like Lipase/Acylhydrolase	IPR036514;IPR035669;IPR008265;IPR001087	SGNH hydrolase superfamily;GDSL lipase/esterase-like, plant;Lipase, GDSL, active site;GDSL lipase/esterase	-	-	GO:0016788;GO:0016298;GO:0006629	molecular_function;molecular_function;biological_process	hydrolase activity, acting on ester bonds;lipase activity;lipid metabolic process	-	-	-	NO	YES
BraA03g001380.3C	A03	619490	620030	-	3.00095	0.000610844	0.182013	promoter-TSS (BraA03g001380.3C.trans)	NA	849	BraA03g001380.3C.trans	-	A0A0D2ZSS0	Uncharacterized protein	XP_013614450.1	uncharacterized protein At5g39865-like	106320617	LOC106320617	uncharacterized protein At5g39865-like	-	PF00462	lutaredoxin	IPR036249;IPR002109	Thioredoxin-like superfamily;Glutaredoxin	-	-	GO:0055114;GO:0022900;GO:0015035;GO:0045454;GO:0009055;GO:0005623	biological_process;biological_process;molecular_function;biological_process;molecular_function;cellular_component	oxidation-reduction process;electron transport chain;protein disulfide oxidoreductase activity;cell redox homeostasis;electron transfer activity;cell	-	-	-	NO	NO
BraA03g001640.3C	A03	769398	769599	-	2.80835	0.000610844	0.182013	promoter-TSS (BraA03g001640.3C.trans)	NA	1739	BraA03g001640.3C.trans	-	M4CNM4	Enhancer of polycomb-like protein	-	-	-	-	-	-	PF10513	nhancer of polycomb-like	IPR024943;IPR019542	Enhancer of polycomb protein;Enhancer of polycomb-like, N-terminal	-	-	GO:0035267;GO:0006357;GO:0006351;GO:0006355;GO:0032777;GO:0005634	cellular_component;biological_process;biological_process;biological_process;cellular_component;cellular_component	NuA4 histone acetyltransferase complex;regulation of transcription by RNA polymerase II;transcription, DNA-templated;regulation of transcription, DNA-templated;Piccolo NuA4 histone acetyltransferase complex;nucleus	-	-	-	NO	NO
BraA03g002120.3C	A03	953151	953358	-	3.19355	0.000136116	0.0545632	promoter-TSS (BraA03g002120.3C.trans)	NA	293	BraA03g002120.3C.trans	-	M4CNR7	Uncharacterized protein	-	-	-	-	-	-	PF12222	Peptide N-acetyl-beta-D-glucosaminyl asparaginase amidase A	IPR021102	Peptide-N4-(N-acetyl-beta-glucosaminyl)asparagine amidase A	-	-	GO:0005773	cellular_component	vacuole	-	-	-	YES	NO
BraA03g002330.3C	A03	1037472	1037689	+	2.80835	0.000610844	0.182013	promoter-TSS (BraA03g002330.3C.trans)	NA	853	BraA03g002330.3C.trans	-	M4CNT7	Uncharacterized protein	-	-	-	-	-	-	PF00226	naJ domain	IPR018253;IPR001623;IPR036869	DnaJ domain, conserved site;DnaJ domain;Chaperone J-domain superfamily	-	-	-	-	-	-	-	-	NO	NO
BraA03g002580.3C	A03	1129985	1130274	+	3.19355	0.000136116	0.0545632	promoter-TSS (BraA03g002580.3C.trans)	NA	-119	BraA03g002580.3C.trans	-	A0A0D3B008	Uncharacterized protein	XP_013623355.1	uncharacterized protein LOC106329272	106329272	LOC106329272	uncharacterized LOC106329272	-	PF04788	Protein of unknown function (DUF620)	IPR006873	Protein of unknown function DUF620	-	-	-	-	-	-	-	-	NO	YES
BraA03g002890.3C	A03	1282488	1282713	+	2.61575	0.00248153	0.439705	promoter-TSS (BraA03g002890.3C.trans)	NA	793	BraA03g002890.3C.trans	-	M4CNZ0	Uncharacterized protein	-	-	-	-	-	-	PF00072	Response regulator receiver domain	IPR009057;IPR006447;IPR001789;IPR011006	Homeobox-like domain superfamily;Myb domain, plants;Signal transduction response regulator, receiver domain;CheY-like superfamily	-	-	GO:0006351;GO:0003677;GO:0006355;GO:0000160;GO:0005634	biological_process;molecular_function;biological_process;biological_process;cellular_component	transcription, DNA-templated;DNA binding;regulation of transcription, DNA-templated;phosphorelay signal transduction system;nucleus	-	-	-	NO	YES
BraA03g003150.3C	A03	1392205	1392625	-	3.00095	0.000610844	0.182013	exon (BraA03g003150.3C.trans, exon 4 of 18)	NA	2986	BraA03g003150.3C.trans	-	M4CP14	Formin-like protein	-	-	-	-	-	-	PF10409;PF02181	C2 domain of PTEN tumour-suppressor protein;ormin Homology 2 Domain	IPR029023;IPR014020;IPR029021;IPR015425	Tensin-type phosphatase domain;Tensin phosphatase, C2 domain;Protein-tyrosine phosphatase-like;Formin, FH2 domain	-	-	-	-	-	-	-	-	YES	NO
BraA03g003450.3C	A03	1512808	1513009	-	2.61575	0.00248153	0.439705	promoter-TSS (BraA03g003450.3C.trans)	NA	656	BraA03g003450.3C.trans	-	M4CP45	Uncharacterized protein	-	-	-	-	-	-	PF13041;PF01535	PPR repeat family;PPR repeat	IPR002885;IPR011990	Pentatricopeptide repeat;Tetratricopeptide-like helical domain superfamily	-	-	-	-	-	-	-	-	YES	NO
BraA03g003550.3C	A03	1539429	1539634	-	3.00095	0.000610844	0.182013	exon (BraA03g003550.3C.trans, exon 8 of 8)	NA	3183	BraA03g003550.3C.trans	-	M4CP54	Lipoyl synthase, chloroplastic	-	-	-	-	-	-	PF04055;PF16881;PF02941	Radical SAM superfamily;N-terminal domain of lipoyl synthase of Radical_SAM family;erredoxin thioredoxin reductase variable alpha chain	IPR003698;IPR013785;IPR031691;IPR007197;IPR027526;IPR004207;IPR006638;IPR008990	Lipoyl synthase;Aldolase-type TIM barrel;Lipoyl synthase, N-terminal;Radical SAM;Lipoyl synthase, chloroplastic;Ferredoxin thioredoxin reductase, alpha chain;Elp3/MiaB/NifB;Electron transport accessory-like domain superfamily	-	-	GO:0009107;GO:0016783;GO:0016740;GO:0051539;GO:0009249;GO:0051536;GO:0003824;GO:0009507;GO:0016992;GO:0046872;GO:0009536;GO:0015979	biological_process;molecular_function;molecular_function;molecular_function;biological_process;molecular_function;molecular_function;cellular_component;molecular_function;molecular_function;cellular_component;biological_process	lipoate biosynthetic process;sulfurtransferase activity;transferase activity;4 iron, 4 sulfur cluster binding;protein lipoylation;iron-sulfur cluster binding;catalytic activity;chloroplast;lipoate synthase activity;metal ion binding;plastid;photosynthesis	-	-	-	YES	NO
BraA03g003770.3C	A03	1634849	1635155	-	4.15656	8.97284e-07	0.00109673	promoter-TSS (BraA03g003770.3C.trans)	NA	-130	BraA03g003770.3C.trans	-	M4CP74	Uncharacterized protein	-	-	-	-	-	-	PF15612;PF02791;PF15613;PF10537	WSTF, HB1, Itc1p, MBD9 motif 1;T domain;Williams-Beuren syndrome DDT (WSD), D-TOX E motif;ATP-utilising chromatin assembly and remodelling N-terminal	IPR028941;IPR028942;IPR013136;IPR018501	WHIM2 domain;WHIM1 domain;WSTF/Acf1/Cbp146;DDT domain	-	-	GO:0005634	cellular_component	nucleus	-	-	-	NO	NO
BraA03g003880.3C	A03	1671212	1671556	-	2.42314	0.00903421	1	promoter-TSS (BraA03g003880.3C.trans)	NA	330	BraA03g003880.3C.trans	-	A0A078JLU8	BnaA03g55840D protein	-	-	-	-	-	-	PF00153	Mitochondrial carrier protein	IPR018108;IPR023395;IPR002067	Mitochondrial substrate/solute carrier;Mitochondrial carrier domain superfamily;Mitochondrial carrier protein	-	-	GO:0016020;GO:0016021;GO:0055085	cellular_component;cellular_component;biological_process	membrane;integral component of membrane;transmembrane transport	-	-	-	NO	YES
BraA03g004610.3C	A03	1987746	1987947	-	3.00095	0.000610844	0.182013	exon (BraA03g004610.3C.trans, exon 3 of 3)	NA	2648	BraA03g004610.3C.trans	-	D1GEE2	Disease resistance protein	-	-	-	-	-	-	PF00931;PF07725	NB-ARC domain;Leucine Rich Repeat	IPR003593;IPR011713;IPR027417;IPR002182;IPR032675;IPR036390	AAA+ ATPase domain;Leucine-rich repeat 3;P-loop containing nucleoside triphosphate hydrolase;NB-ARC;Leucine-rich repeat domain superfamily;Winged helix DNA-binding domain superfamily	-	-	GO:0043531	molecular_function	ADP binding	-	-	-	NO	NO
BraA03g005190.3C	A03	2255675	2256046	+	2.42314	0.00903421	1	exon (BraA03g005190.3C.trans, exon 16 of 16)	NA	7459	BraA03g005190.3C.trans	-	D1GEH6	Disease resistance protein	-	-	-	-	-	-	PF01582;PF00931;PF07725	TIR domain;NB-ARC domain;Leucine Rich Repeat	IPR000157;IPR002182;IPR011713;IPR027417;IPR035897;IPR032675;IPR036390	Toll/interleukin-1 receptor homology (TIR) domain;NB-ARC;Leucine-rich repeat 3;P-loop containing nucleoside triphosphate hydrolase;Toll/interleukin-1 receptor homology (TIR) domain superfamily;Leucine-rich repeat domain superfamily;Winged helix DNA-binding domain superfamily	-	-	GO:0007165;GO:0043531	biological_process;molecular_function	signal transduction;ADP binding	-	-	-	YES	NO
BraA03g005270.3C	A03	2282613	2283164	+	3.19355	0.000136116	0.0545632	promoter-TSS (BraA03g005270.3C.trans)	NA	916	BraA03g005270.3C.trans	-	-	-	-	-	-	-	-	-	-	-	-	-	-	-	-	-	-	-	-	-	NO	NO
BraA03g005350.3C	A03	2319430	2319698	+	3.19355	0.000136116	0.0545632	promoter-TSS (BraA03g005350.3C.trans)	NA	216	BraA03g005350.3C.trans	-	M4CPL9	Uncharacterized protein	-	-	-	-	-	-	PF00628;PF02791	PHD-finger;T domain	IPR017956;IPR002219;IPR019786;IPR011011;IPR001965;IPR019787;IPR018501;IPR013083	AT hook, DNA-binding motif;Protein kinase C-like, phorbol ester/diacylglycerol-binding domain;Zinc finger, PHD-type, conserved site;Zinc finger, FYVE/PHD-type;Zinc finger, PHD-type;Zinc finger, PHD-finger;DDT domain;Zinc finger, RING/FYVE/PHD-type	-	-	GO:0003677;GO:0035556;GO:0046872;GO:0005622	molecular_function;biological_process;molecular_function;cellular_component	DNA binding;intracellular signal transduction;metal ion binding;intracellular	-	-	-	NO	NO
BraA03g005430.3C	A03	2362293	2362906	-	3.19355	0.000136116	0.0545632	promoter-TSS (BraA03g005430.3C.trans)	NA	1771	BraA03g005430.3C.trans	-	M4CPM8	Uncharacterized protein	-	-	-	-	-	-	-	-	-	-	-	-	-	-	-	-	-	-	YES	NO
BraA03g005870.3C	A03	2576761	2577015	-	2.93807	0.000292334	0.0932502	TTS (BraA03g005870.3C.trans)	NA	3854	BraA03g005870.3C.trans	-	M4CPS2	Methyltransferase	-	-	-	-	-	-	PF08242;PF08498;PF08241;PF02353;PF13489;PF01209;PF13847;PF13649	Methyltransferase domain;Sterol methyltransferase C-terminal;Methyltransferase domain;Mycolic acid cyclopropane synthetase;Methyltransferase domain;ubiE/COQ5 methyltransferase family;Methyltransferase domain;Methyltransferase domain	IPR013216;IPR030384;IPR029063;IPR013705	Methyltransferase type 11;SAM-dependent methyltransferase SMT-type;S-adenosyl-L-methionine-dependent methyltransferase;Sterol methyltransferase C-terminal	-	-	GO:0016740;GO:0032259;GO:0008152;GO:0009506;GO:0005773;GO:0009793;GO:0005783;GO:0006694;GO:0003838;GO:0016126;GO:0008168	molecular_function;biological_process;biological_process;cellular_component;cellular_component;biological_process;cellular_component;biological_process;molecular_function;biological_process;molecular_function	transferase activity;methylation;metabolic process;plasmodesma;vacuole;embryo development ending in seed dormancy;endoplasmic reticulum;steroid biosynthetic process;sterol 24-C-methyltransferase activity;sterol biosynthetic process;methyltransferase activity	-	-	-	YES	NO
BraA03g005910.3C	A03	2598202	2598457	+	3.00095	0.000610844	0.182013	promoter-TSS (BraA03g005910.3C.trans)	NA	671	BraA03g005910.3C.trans	-	M4CPS7	Uncharacterized protein	-	-	-	-	-	-	PF00462	lutaredoxin	IPR036249;IPR002109	Thioredoxin-like superfamily;Glutaredoxin	-	-	GO:0022900;GO:0055114;GO:0015035;GO:0045454;GO:0009055;GO:0005623	biological_process;biological_process;molecular_function;biological_process;molecular_function;cellular_component	electron transport chain;oxidation-reduction process;protein disulfide oxidoreductase activity;cell redox homeostasis;electron transfer activity;cell	-	-	-	NO	NO
BraA03g006390.3C	A03	2782484	2782770	+	3.00095	0.000610844	0.182013	promoter-TSS (BraA03g006390.3C.trans)	NA	141	BraA03g006390.3C.trans	-	A0A078HCK0	BnaA01g24050D protein	-	-	-	-	-	-	PF01603	Protein phosphatase 2A regulatory B subunit (B56 family)	IPR011989;IPR016024;IPR002554	Armadillo-like helical;Armadillo-type fold;Protein phosphatase 2A, regulatory B subunit, B56	-	-	GO:0043666;GO:0007165;GO:0000159;GO:0019888	biological_process;biological_process;cellular_component;molecular_function	regulation of phosphoprotein phosphatase activity;signal transduction;protein phosphatase type 2A complex;protein phosphatase regulator activity	-	-	-	NO	NO
BraA03g006540.3C	A03	2827037	2827305	+	2.80835	0.000610844	0.182013	promoter-TSS (BraA03g006540.3C.trans)	NA	285	BraA03g006540.3C.trans	-	A0A0D3B162	Glycosyltransferase	XP_013626523.1	UDP-glycosyltransferase 90A1-like	106332593	LOC106332593	UDP-glycosyltransferase 90A1-like	-	PF00201	UDP-glucoronosyl and UDP-glucosyl transferase	IPR002999;IPR035595;IPR002213	Tudor domain;UDP-glycosyltransferase family, conserved site;UDP-glucuronosyl/UDP-glucosyltransferase	-	-	GO:0008152;GO:0016758;GO:0016740;GO:0016757	biological_process;molecular_function;molecular_function;molecular_function	metabolic process;transferase activity, transferring hexosyl groups;transferase activity;transferase activity, transferring glycosyl groups	-	-	-	NO	YES
BraA03g006670.3C	A03	2890336	2890611	+	3.00095	0.000610844	0.182013	promoter-TSS (BraA03g006670.3C.trans)	NA	1628	BraA03g006670.3C.trans	-	M4CPZ4	Uncharacterized protein	-	-	-	-	-	-	PF03106	WRKY DNA -binding domain	IPR003657;IPR036576	WRKY domain;WRKY domain superfamily	-	-	GO:0006351;GO:0003677;GO:0006355;GO:0043565;GO:0005634;GO:0003700	biological_process;molecular_function;biological_process;molecular_function;cellular_component;molecular_function	transcription, DNA-templated;DNA binding;regulation of transcription, DNA-templated;sequence-specific DNA binding;nucleus;DNA binding transcription factor activity	-	-	-	YES	YES
BraA03g006680.3C	A03	2892513	2892881	+	3.19355	0.000136116	0.0545632	promoter-TSS (BraA03g006680.3C.trans)	NA	432	BraA03g006680.3C.trans	-	A0A0D3B178	Uncharacterized protein	XP_013626748.1	aldose 1-epimerase	106332802	LOC106332802	aldose 1-epimerase	-	PF01263	Aldose 1-epimerase	IPR014718;IPR008183;IPR011013	Glycoside hydrolase-type carbohydrate-binding;Aldose 1-/Glucose-6-phosphate 1-epimerase;Galactose mutarotase-like domain superfamily	-	-	GO:0030246;GO:0003824;GO:0016853;GO:0005975	molecular_function;molecular_function;molecular_function;biological_process	carbohydrate binding;catalytic activity;isomerase activity;carbohydrate metabolic process	K01785;K01785	ko00052;ko00010	Galactose metabolism;Glycolysis / Gluconeogenesis	NO	YES
BraA03g006980.3C	A03	2995510	2995737	+	2.80835	0.000610844	0.182013	promoter-TSS (BraA03g006980.3C.trans)	NA	225	BraA03g006980.3C.trans	-	A0A0D3B1B8	Uncharacterized protein	-	-	-	-	-	-	PF00646	#NAME?	IPR036047;IPR017451;IPR001810	F-box-like domain superfamily;F-box associated interaction domain;F-box domain	-	-	-	-	-	-	-	-	NO	NO
BraA03g007030.3C	A03	3016934	3017210	-	2.80835	0.000610844	0.182013	intron (BraA03g007030.3C.trans, intron 9 of 16)	NA	2122	BraA03g007030.3C.trans	-	M4CQ27	Uncharacterized protein	-	-	-	-	-	-	PF14228;PF14222;PF14225	Cell morphogenesis central region;Cell morphogenesis N-terminal;Cell morphogenesis C-terminal	IPR025614;IPR016024;IPR029473;IPR025481	Cell morphogenesis protein N-terminal;Armadillo-type fold;Cell morphogenesis central region;Cell morphogenesis protein C-terminal	-	-	-	-	-	-	-	-	YES	NO
BraA03g007240.3C	A03	3092402	3092643	+	3.19355	0.000136116	0.0545632	promoter-TSS (BraA03g007240.3C.trans)	NA	1059	BraA03g007240.3C.trans	-	M4CQ44	Uncharacterized protein	-	-	-	-	-	-	PF02463	RecF/RecN/SMC N terminal domain	IPR027131;IPR027417;IPR003395	Structural maintenance of chromosomes protein 5;P-loop containing nucleoside triphosphate hydrolase;RecF/RecN/SMC, N-terminal	-	-	GO:0007062;GO:0030915;GO:0009506;GO:0006281;GO:0000724	biological_process;cellular_component;cellular_component;biological_process;biological_process	sister chromatid cohesion;Smc5-Smc6 complex;plasmodesma;DNA repair;double-strand break repair via homologous recombination	-	-	-	NO	NO
BraA03g007370.3C	A03	3155272	3155533	+	3.19355	0.000136116	0.0545632	promoter-TSS (BraA03g007370.3C.trans)	NA	152	BraA03g007370.3C.trans	-	M4CQ57	Uncharacterized protein	-	-	-	-	-	-	PF04825;PF04824	N terminus of Rad21 / Rec8 like protein;Conserved region of Rad21 / Rec8 like protein	IPR006910;IPR036390;IPR023093;IPR006909	Rad21/Rec8-like protein, N-terminal;Winged helix DNA-binding domain superfamily;ScpA-like, C-terminal;Rad21/Rec8-like protein, C-terminal, eukaryotic	-	-	GO:0000228	cellular_component	nuclear chromosome	-	-	-	NO	NO
BraA03g007460.3C	A03	3193760	3194190	-	3.00095	0.000610844	0.182013	promoter-TSS (BraA03g007460.3C.trans)	NA	1846	BraA03g007460.3C.trans	-	G4WXD5	Biotin carboxyl carrier protein of acetyl-CoA carboxylase	-	-	111211003	LOC111211003	biotin carboxyl carrier protein of acetyl-CoA carboxylase 1, chloroplastic-like	-	PF00364	Biotin-requiring enzyme	IPR011053;IPR000089;IPR001882;IPR001249	Single hybrid motif;Biotin/lipoyl attachment;Biotin-binding site;Acetyl-CoA biotin carboxyl carrier	-	-	GO:0009317;GO:0003989;GO:0006633;GO:0009507;GO:0009536;GO:0006631;GO:0016874;GO:0006629	cellular_component;molecular_function;biological_process;cellular_component;cellular_component;biological_process;molecular_function;biological_process	acetyl-CoA carboxylase complex;acetyl-CoA carboxylase activity;fatty acid biosynthetic process;chloroplast;plastid;fatty acid metabolic process;ligase activity;lipid metabolic process	-	-	-	YES	NO
BraA03g007630.3C	A03	3254001	3254208	+	3.00095	0.000610844	0.182013	promoter-TSS (BraA03g007630.3C.trans)	NA	1957	BraA03g007630.3C.trans	-	M4CQ78	Uncharacterized protein	-	-	-	-	-	-	-	-	-	-	-	-	-	-	-	-	-	-	NO	NO
BraA03g007720.3C	A03	3304867	3305075	-	2.61575	0.00248153	0.439705	promoter-TSS (BraA03g007720.3C.trans)	NA	92	BraA03g007720.3C.trans	-	M4CQ87	Uncharacterized protein	-	-	-	-	-	-	PF01981	Peptidyl-tRNA hydrolase PTH2	IPR002833;IPR023476	Peptidyl-tRNA hydrolase, PTH2;Peptidyl-tRNA hydrolase II domain superfamily	-	-	GO:0004045	molecular_function	aminoacyl-tRNA hydrolase activity	-	-	-	YES	NO
BraA03g008570.3C	A03	3678637	3678866	+	2.61575	0.00248153	0.439705	promoter-TSS (BraA03g008570.3C.trans)	NA	1185	BraA03g008570.3C.trans	-	M4CQH2	Uncharacterized protein	-	-	-	-	-	-	PF01453	#NAME?	IPR036426;IPR001480	Bulb-type lectin domain superfamily;Bulb-type lectin domain	-	-	-	-	-	-	-	-	NO	NO
BraA03g008730.3C	A03	3745079	3745394	-	3.38616	2.7693e-05	0.0169465	promoter-TSS (BraA03g008730.3C.trans)	NA	1880	BraA03g008730.3C.trans	-	M4CQI4	Uncharacterized protein	-	-	-	-	-	-	PF11926	omain of unknown function (DUF3444)	IPR024593	Domain of unknown function DUF3444	-	-	-	-	-	-	-	-	NO	NO
BraA03g008880.3C	A03	3808198	3808564	-	3.00095	0.000610844	0.182013	promoter-TSS (BraA03g008880.3C.trans)	NA	-183	BraA03g008880.3C.trans	-	M4CQJ6	S-adenosylmethionine decarboxylase proenzyme	-	-	-	-	-	-	PF01536	Adenosylmethionine decarboxylase	IPR001985;IPR018166;IPR016067	S-adenosylmethionine decarboxylase;S-adenosylmethionine decarboxylase, conserved site;S-adenosylmethionine decarboxylase, core	-	-	GO:0006557;GO:0006597;GO:0016831;GO:0008295;GO:0004014;GO:0016829;GO:0006596	biological_process;biological_process;molecular_function;biological_process;molecular_function;molecular_function;biological_process	S-adenosylmethioninamine biosynthetic process;spermine biosynthetic process;carboxy-lyase activity;spermidine biosynthetic process;adenosylmethionine decarboxylase activity;lyase activity;polyamine biosynthetic process	-	-	-	NO	NO
BraA03g008900.3C	A03	3830281	3830654	-	8.77902	4.00313e-21	1.39733e-15	TTS (BraA03g008900.3C.trans)	NA	554	BraA03g008900.3C.trans	-	-	-	-	-	-	-	-	-	-	-	-	-	-	-	-	-	-	-	-	-	NO	NO
BraA03g009090.3C	A03	3903407	3903625	-	2.61575	0.00248153	0.439705	exon (BraA03g009090.3C.trans, exon 6 of 9)	NA	2200	BraA03g009090.3C.trans	-	M4CQL5	Uncharacterized protein	-	-	-	-	-	-	PF01363;PF08381;PF00415;PF16627;PF13713;PF16457	YVE zinc finger;Transcription factor regulating root and shoot growth via Pin3;Regulator of chromosome condensation (RCC1) repeat;Unstructured region between BRX_N and BRX domain;Transcription factor BRX N-terminal domain;Pleckstrin homology domain	IPR013591;IPR011011;IPR009091;IPR027988;IPR000408;IPR017455;IPR011993;IPR000306;IPR013083;IPR001849	Brevis radix (BRX) domain;Zinc finger, FYVE/PHD-type;Regulator of chromosome condensation 1/beta-lactamase-inhibitor protein II;Transcription factor BREVIS RADIX, N-terminal domain;Regulator of chromosome condensation, RCC1;Zinc finger, FYVE-related;PH-like domain superfamily;FYVE zinc finger;Zinc finger, RING/FYVE/PHD-type;Pleckstrin homology domain	-	-	GO:0046872	molecular_function	metal ion binding	-	-	-	YES	NO
BraA03g009320.3C	A03	3998245	3999367	+	4.73437	2.17756e-08	5.32525e-05	intron (BraA03g009320.3C.trans, intron 4 of 10)	NA	5991	BraA03g009320.3C.trans	-	M4CQN7	Uncharacterized protein	-	-	-	-	-	-	-	-	IPR035979;IPR012677	RNA-binding domain superfamily;Nucleotide-binding alpha-beta plait domain superfamily	-	-	GO:0003676	molecular_function	nucleic acid binding	-	-	-	NO	YES
BraA03g009510.3C	A03	4073515	4074025	+	2.61575	0.00248153	0.439705	promoter-TSS (BraA03g009510.3C.trans)	NA	523	BraA03g009510.3C.trans	-	M4CQQ6	Uncharacterized protein	-	-	-	-	-	-	-	-	IPR011990	Tetratricopeptide-like helical domain superfamily	-	-	-	-	-	-	-	-	NO	NO
BraA03g009570.3C	A03	4097645	4097860	-	3.38616	2.7693e-05	0.0169465	promoter-TSS (BraA03g009570.3C.trans)	NA	585	BraA03g009570.3C.trans	-	M4CQR2	40S ribosomal protein S8	-	-	-	-	-	-	PF01201	Ribosomal protein S8e	IPR022309;IPR018283;IPR001047	Ribosomal protein S8e/ribosomal biogenesis NSA2;Ribosomal protein S8e, conserved site;Ribosomal protein S8e	-	-	GO:0005840;GO:0006412;GO:0030529;GO:0003735;GO:0005622	cellular_component;biological_process;;molecular_function;cellular_component	ribosome;translation;;structural constituent of ribosome;intracellular	-	-	-	YES	NO
BraA03g009950.3C	A03	4268722	4268988	-	2.61575	0.00248153	0.439705	promoter-TSS (BraA03g009950.3C.trans)	NA	1817	BraA03g009950.3C.trans	-	M4CQU8	Uncharacterized protein	-	-	-	-	-	-	PF01717;PF08267	Cobalamin-independent synthase, Catalytic domain;Cobalamin-independent synthase, N-terminal domain	IPR002629;IPR006276;IPR038071;IPR013215	Cobalamin-independent methionine synthase MetE, C-terminal/archaeal;Cobalamin-independent methionine synthase;UROD/MetE-like superfamily;Cobalamin-independent methionine synthase MetE, N-terminal	-	-	GO:0003871;GO:0032259;GO:0008270;GO:0005829;GO:0009507;GO:0009086;GO:0008705;GO:0008652	molecular_function;biological_process;molecular_function;cellular_component;cellular_component;biological_process;molecular_function;biological_process	5-methyltetrahydropteroyltriglutamate-homocysteine S-methyltransferase activity;methylation;zinc ion binding;cytosol;chloroplast;methionine biosynthetic process;methionine synthase activity;cellular amino acid biosynthetic process	-	-	-	YES	NO
BraA03g010950.3C	A03	4732338	4732563	+	3.00095	0.000610844	0.182013	promoter-TSS (BraA03g010950.3C.trans)	NA	688	BraA03g010950.3C.trans	-	M4FBE2	Uncharacterized protein	-	-	-	-	-	-	-	-	IPR011989;IPR033133;IPR016024;IPR001313	Armadillo-like helical;Pumilio homology domain;Armadillo-type fold;Pumilio RNA-binding repeat	-	-	GO:0003723	molecular_function	RNA binding	-	-	-	NO	YES
BraA03g011250.3C	A03	4865488	4865710	-	3.00095	0.000610844	0.182013	promoter-TSS (BraA03g011250.3C.trans)	NA	988	BraA03g011250.3C.trans	-	M4CR63	Uncharacterized protein	-	-	-	-	-	-	-	-	IPR011989;IPR033133;IPR016024;IPR001313	Armadillo-like helical;Pumilio homology domain;Armadillo-type fold;Pumilio RNA-binding repeat	-	-	GO:0003723	molecular_function	RNA binding	-	-	-	NO	YES
BraA03g011580.3C	A03	4995823	4996144	-	2.42314	0.00903421	1	promoter-TSS (BraA03g011580.3C.trans)	NA	140	BraA03g011580.3C.trans	-	M4CR99	Uncharacterized protein	-	-	-	-	-	-	-	-	-	-	-	-	-	-	-	-	-	-	NO	NO
BraA03g011890.3C	A03	5115911	5116198	+	2.80835	0.000610844	0.182013	promoter-TSS (BraA03g011890.3C.trans)	NA	1576	BraA03g011890.3C.trans	-	M4CRC6	Uncharacterized protein	-	-	-	-	-	-	PF03081	xo70 exocyst complex subunit	IPR004140;IPR016159	Exocyst complex component Exo70;Cullin repeat-like-containing domain superfamily	-	-	GO:0000145;GO:0006887	cellular_component;biological_process	exocyst;exocytosis	-	-	-	YES	NO
BraA03g012090.3C	A03	5191325	5191864	-	2.80835	0.000610844	0.182013	promoter-TSS (BraA03g012090.3C.trans)	NA	273	BraA03g012090.3C.trans	-	M4CRE5	Uncharacterized protein	-	-	-	-	-	-	PF05182	ip1 motif	IPR007854	Pre-mRNA polyadenylation factor Fip1	-	-	-	-	-	-	-	-	YES	NO
BraA03g012410.3C	A03	5328325	5328605	+	2.61575	0.00248153	0.439705	promoter-TSS (BraA03g012410.3C.trans)	NA	1400	BraA03g012410.3C.trans	-	M4CRH7	Uncharacterized protein	-	-	-	-	-	-	PF00004;PF14363	ATPase family associated with various cellular activities (AAA);omain associated at C-terminal with AAA	IPR003959;IPR025753;IPR003593;IPR027417	ATPase, AAA-type, core;AAA-type ATPase, N-terminal domain;AAA+ ATPase domain;P-loop containing nucleoside triphosphate hydrolase	-	-	GO:0005524	molecular_function	ATP binding	-	-	-	NO	YES
BraA03g013040.3C	A03	5664233	5664535	-	2.61575	0.00248153	0.439705	exon (BraA03g013040.3C.trans, exon 12 of 15)	NA	4411	BraA03g013040.3C.trans	-	M4EJH2	Uncharacterized protein	-	-	-	-	-	-	PF00515;PF13432	Tetratricopeptide repeat;Tetratricopeptide repeat	IPR024111;IPR013026;IPR011990;IPR019734;IPR001440	Peroxisomal targeting signal 1 receptor family;Tetratricopeptide repeat-containing domain;Tetratricopeptide-like helical domain superfamily;Tetratricopeptide repeat;Tetratricopeptide repeat 1	-	-	-	-	-	-	-	-	NO	NO
BraA03g013060.3C	A03	5678040	5678303	+	2.61575	0.00248153	0.439705	TTS (BraA03g013060.3C.trans)	NA	958	BraA03g013060.3C.trans	-	A0A078HG44	4-hydroxy-4-methyl-2-oxoglutarate aldolase	XP_013749585.1;XP_013749584.1	-;-	106452108	LOC106452108	putative 4-hydroxy-4-methyl-2-oxoglutarate aldolase 3	-	PF03737	Aldolase/RraA	IPR036704;IPR005493;IPR010203	Ribonuclease E inhibitor RraA/RraA-like superfamily;Ribonuclease E inhibitor RraA/RraA-like protein;Regulator of ribonuclease activity A	-	-	GO:0051252;GO:0008428;GO:0046872;GO:0047443;GO:0043086;GO:0016829;GO:0008948	biological_process;molecular_function;molecular_function;molecular_function;biological_process;molecular_function;molecular_function	regulation of RNA metabolic process;ribonuclease inhibitor activity;metal ion binding;4-hydroxy-4-methyl-2-oxoglutarate aldolase activity;negative regulation of catalytic activity;lyase activity;oxaloacetate decarboxylase activity	-	-	-	NO	NO
BraA03g013110.3C	A03	5705599	5705818	-	3.00095	0.000610844	0.182013	exon (BraA03g013110.3C.trans, exon 12 of 13)	NA	4533	BraA03g013110.3C.trans	-	A0A0D3B389	Uncharacterized protein	XP_013629978.1	-	106335869	LOC106335869	ABC transporter G family member 28	-	PF01061;PF00005	ABC-2 type transporter;ABC transporter	IPR003439;IPR003593;IPR013525;IPR027417;IPR017871	ABC transporter-like;AAA+ ATPase domain;ABC-2 type transporter;P-loop containing nucleoside triphosphate hydrolase;ABC transporter, conserved site	-	-	GO:0016887;GO:0016021;GO:0000166;GO:0005524;GO:0016020	molecular_function;cellular_component;molecular_function;molecular_function;cellular_component	ATPase activity;integral component of membrane;nucleotide binding;ATP binding;membrane	-	-	-	NO	YES
BraA03g013140.3C	A03	5720374	5720600	+	3.38616	2.7693e-05	0.0169465	exon (BraA03g013140.3C.trans, exon 2 of 2)	NA	2125	BraA03g013140.3C.trans	-	M4EJI6	Uncharacterized protein	-	-	-	-	-	-	PF02518;PF00183	Histidine kinase-, DNA gyrase B-, and HSP90-like ATPase;Hsp90 protein	IPR019805;IPR003594;IPR037196;IPR020575;IPR036890;IPR001404;IPR020568	Heat shock protein Hsp90, conserved site;Histidine kinase/HSP90-like ATPase;HSP90, C-terminal domain;Heat shock protein Hsp90, N-terminal;Histidine kinase/HSP90-like ATPase superfamily;Heat shock protein Hsp90 family;Ribosomal protein S5 domain 2-type fold	-	-	GO:0051082;GO:0006457;GO:0005524;GO:0006950	molecular_function;biological_process;molecular_function;biological_process	unfolded protein binding;protein folding;ATP binding;response to stress	-	-	-	YES	NO
BraA03g013140.3C	A03	5719158	5719452	+	4.15656	8.97284e-07	0.00109673	promoter-TSS (BraA03g013140.3C.trans)	NA	943	BraA03g013140.3C.trans	-	M4EJI6	Uncharacterized protein	-	-	-	-	-	-	PF02518;PF00183	Histidine kinase-, DNA gyrase B-, and HSP90-like ATPase;Hsp90 protein	IPR019805;IPR003594;IPR037196;IPR020575;IPR036890;IPR001404;IPR020568	Heat shock protein Hsp90, conserved site;Histidine kinase/HSP90-like ATPase;HSP90, C-terminal domain;Heat shock protein Hsp90, N-terminal;Histidine kinase/HSP90-like ATPase superfamily;Heat shock protein Hsp90 family;Ribosomal protein S5 domain 2-type fold	-	-	GO:0051082;GO:0006457;GO:0005524;GO:0006950	molecular_function;biological_process;molecular_function;biological_process	unfolded protein binding;protein folding;ATP binding;response to stress	-	-	-	YES	NO
BraA03g013810.3C	A03	6042926	6043170	+	2.80835	0.000610844	0.182013	exon (BraA03g013810.3C.trans, exon 4 of 4)	NA	2718	BraA03g013810.3C.trans	-	M4EJP6	Formin-like protein	-	-	-	-	-	-	PF02181	ormin Homology 2 Domain	IPR015425	Formin, FH2 domain	-	-	GO:0016020;GO:0016021	cellular_component;cellular_component	membrane;integral component of membrane	-	-	-	NO	NO
BraA03g014020.3C	A03	6166874	6167081	+	2.61575	0.00248153	0.439705	promoter-TSS (BraA03g014020.3C.trans)	NA	151	BraA03g014020.3C.trans	-	M4EJR5	Uncharacterized protein	-	-	-	-	-	-	PF14364;PF05553	omain of unknown function (DUF4408);Cotton fibre expressed protein	IPR008480;IPR025520	Protein of unknown function DUF761, plant;Domain of unknown function DUF4408	-	-	GO:0016020;GO:0016021	cellular_component;cellular_component	membrane;integral component of membrane	-	-	-	NO	YES
BraA03g014020.3C	A03	6167174	6167515	+	2.80835	0.000610844	0.182013	promoter-TSS (BraA03g014020.3C.trans)	NA	518	BraA03g014020.3C.trans	-	M4EJR5	Uncharacterized protein	-	-	-	-	-	-	PF14364;PF05553	omain of unknown function (DUF4408);Cotton fibre expressed protein	IPR008480;IPR025520	Protein of unknown function DUF761, plant;Domain of unknown function DUF4408	-	-	GO:0016020;GO:0016021	cellular_component;cellular_component	membrane;integral component of membrane	-	-	-	NO	YES
BraA03g014120.3C	A03	6230452	6230693	+	3.00095	0.000610844	0.182013	promoter-TSS (BraA03g014120.3C.trans)	NA	1003	BraA03g014120.3C.trans	-	A0A0D3B3K2	Glycosyltransferase	XP_013625847.1	UDP-glycosyltransferase 79B6-like	106331950	LOC106331950	UDP-glycosyltransferase 79B6-like	-	PF00201	UDP-glucoronosyl and UDP-glucosyl transferase	IPR035595;IPR002213	UDP-glycosyltransferase family, conserved site;UDP-glucuronosyl/UDP-glucosyltransferase	-	-	GO:0008152;GO:0016758;GO:0016740;GO:0016757	biological_process;molecular_function;molecular_function;molecular_function	metabolic process;transferase activity, transferring hexosyl groups;transferase activity;transferase activity, transferring glycosyl groups	K17193	ko00942	Anthocyanin biosynthesis	NO	YES
BraA03g014300.3C	A03	6292563	6292960	-	3.38616	2.7693e-05	0.0169465	promoter-TSS (BraA03g014300.3C.trans)	NA	1050	BraA03g014300.3C.trans	-	A0A078JIX4	BnaCnng51910D protein	-	-	-	-	-	-	PF00571	CBS domain	IPR000644	CBS domain	-	-	-	-	-	-	-	-	NO	NO
BraA03g014470.3C	A03	6388491	6388692	+	2.61575	0.00248153	0.439705	promoter-TSS (BraA03g014470.3C.trans)	NA	398	BraA03g014470.3C.trans	-	M4EJV2	Uncharacterized protein	-	-	-	-	-	-	-	-	-	-	-	-	GO:0005829	cellular_component	cytosol	-	-	-	NO	NO
BraA03g014510.3C	A03	6429396	6429668	-	3.00095	0.000610844	0.182013	promoter-TSS (BraA03g014510.3C.trans)	NA	176	BraA03g014510.3C.trans	-	A0A078I844	BnaA03g12280D protein	-	-	-	-	-	-	PF10431;PF07724	C-terminal, D2-small domain, of ClpB protein;AAA domain (Cdc48 subfamily)	IPR004487;IPR003593;IPR027417;IPR019489;IPR003959	Clp protease, ATP-binding subunit ClpX;AAA+ ATPase domain;P-loop containing nucleoside triphosphate hydrolase;Clp ATPase, C-terminal;ATPase, AAA-type, core	-	-	GO:0051082;GO:0006457;GO:0005524	molecular_function;biological_process;molecular_function	unfolded protein binding;protein folding;ATP binding	-	-	-	YES	NO
BraA03g014640.3C	A03	6508097	6508360	+	3.19355	0.000136116	0.0545632	promoter-TSS (BraA03g014640.3C.trans)	NA	909	BraA03g014640.3C.trans	-	M4EJX1	Uncharacterized protein	-	-	-	-	-	-	PF00010	Helix-loop-helix DNA-binding domain	IPR011598;IPR036638	Myc-type, basic helix-loop-helix (bHLH) domain;Helix-loop-helix DNA-binding domain superfamily	-	-	GO:0046983	molecular_function	protein dimerization activity	-	-	-	NO	YES
BraA03g014790.3C	A03	6594441	6594642	+	2.80835	0.000610844	0.182013	promoter-TSS (BraA03g014790.3C.trans)	NA	1852	BraA03g014790.3C.trans	-	M4EJY7	Uncharacterized protein	-	-	-	-	-	-	PF00004	ATPase family associated with various cellular activities (AAA)	IPR003959;IPR003593;IPR027417;IPR003960	ATPase, AAA-type, core;AAA+ ATPase domain;P-loop containing nucleoside triphosphate hydrolase;ATPase, AAA-type, conserved site	-	-	GO:0005524	molecular_function	ATP binding	-	-	-	YES	NO
BraA03g015160.3C	A03	6761639	6761946	+	3.96396	8.97284e-07	0.00109673	promoter-TSS (BraA03g015160.3C.trans)	NA	372	BraA03g015160.3C.trans	-	A0A078IYY1	BnaC06g04680D protein	-	-	-	-	-	-	-	-	-	-	-	-	-	-	-	-	-	-	NO	NO
BraA03g015170.3C	A03	6772703	6773015	-	3.77136	5.18179e-06	0.00420639	promoter-TSS (BraA03g015170.3C.trans)	NA	1406	BraA03g015170.3C.trans	-	M4EK28	Protein DETOXIFICATION	-	-	-	-	-	-	PF01554	MatE	IPR002528	Multi antimicrobial extrusion protein	-	-	GO:0006855;GO:0015297;GO:0015238;GO:0016021;GO:0016020;GO:0055085	biological_process;molecular_function;molecular_function;cellular_component;cellular_component;biological_process	drug transmembrane transport;antiporter activity;drug transmembrane transporter activity;integral component of membrane;membrane;transmembrane transport	-	-	-	NO	YES
BraA03g015190.3C	A03	6788650	6788922	+	2.61575	0.00248153	0.439705	promoter-TSS (BraA03g015190.3C.trans)	NA	344	BraA03g015190.3C.trans	-	M4EK30	Uncharacterized protein	-	-	-	-	-	-	PF00847	AP2 domain	IPR001471;IPR016177;IPR036955	AP2/ERF domain;DNA-binding domain superfamily;AP2/ERF domain superfamily	-	-	GO:0003677;GO:0006351;GO:0006355;GO:0005634;GO:0003700	molecular_function;biological_process;biological_process;cellular_component;molecular_function	DNA binding;transcription, DNA-templated;regulation of transcription, DNA-templated;nucleus;DNA binding transcription factor activity	-	-	-	NO	YES
BraA03g015200.3C	A03	6790466	6790697	+	3.00095	0.000610844	0.182013	promoter-TSS (BraA03g015200.3C.trans)	NA	515	BraA03g015200.3C.trans	-	M4EK31	Uncharacterized protein	-	-	-	-	-	-	-	-	IPR013087	Zinc finger C2H2-type	-	-	GO:0003676	molecular_function	nucleic acid binding	-	-	-	YES	NO
BraA03g015480.3C	A03	6924438	6924758	-	3.00095	0.000610844	0.182013	promoter-TSS (BraA03g015480.3C.trans)	NA	15	BraA03g015480.3C.trans	-	M4EK57	Uncharacterized protein	-	-	-	-	-	-	PF00011	Hsp20/alpha crystallin family	IPR008978;IPR002068;IPR031107	HSP20-like chaperone;Alpha crystallin/Hsp20 domain;Small heat shock protein HSP20	-	-	-	-	-	-	-	-	NO	YES
BraA03g015560.3C	A03	6967050	6967310	-	4.34917	1.44571e-07	0.000251884	TTS (BraA03g015560.3C.trans)	NA	1913	BraA03g015560.3C.trans	-	M4EK65	Uncharacterized protein	-	-	-	-	-	-	PF13962;PF12796	omain of unknown function;Ankyrin repeats (3 copies)	IPR002110;IPR036770;IPR026961;IPR020683	Ankyrin repeat;Ankyrin repeat-containing domain superfamily;PGG domain;Ankyrin repeat-containing domain	-	-	GO:0016020;GO:0016021	cellular_component;cellular_component	membrane;integral component of membrane	-	-	-	NO	NO
BraA03g016290.3C	A03	7535056	7535302	-	3.00095	0.000610844	0.182013	TTS (BraA03g016290.3C.trans)	NA	2960	BraA03g016290.3C.trans	-	M4E205	Uncharacterized protein	-	-	-	-	-	-	PF00651;PF03000	BTB/POZ domain;NPH3 family	IPR000210;IPR011333;IPR029958;IPR027356	BTB/POZ domain;SKP1/BTB/POZ domain superfamily;Root phototropism protein 2;NPH3 domain	-	-	GO:0004871;GO:0007165;GO:0009638	molecular_function;biological_process;biological_process	signal transducer activity;signal transduction;phototropism	-	-	-	YES	YES
BraA03g017080.3C	A03	7933200	7933401	-	2.61575	0.00248153	0.439705	promoter-TSS (BraA03g017080.3C.trans)	NA	169	BraA03g017080.3C.trans	-	M4E279	Uncharacterized protein	-	-	-	-	-	-	-	-	-	-	-	-	-	-	-	-	-	-	NO	YES
BraA03g017220.3C	A03	8004251	8004511	+	3.00095	0.000610844	0.182013	promoter-TSS (BraA03g017220.3C.trans)	NA	1184	BraA03g017220.3C.trans	-	M4E291	Uncharacterized protein	-	-	-	-	-	-	PF13041;PF13812	PPR repeat family;Pentatricopeptide repeat domain	IPR002885;IPR011990	Pentatricopeptide repeat;Tetratricopeptide-like helical domain superfamily	-	-	-	-	-	-	-	-	YES	NO
BraA03g018060.3C	A03	8428697	8428953	+	2.80835	0.000610844	0.182013	promoter-TSS (BraA03g018060.3C.trans)	NA	881	BraA03g018060.3C.trans	-	M4E2H3	Protein DETOXIFICATION	-	-	-	-	-	-	PF01554;PF14432;PF01535	MatE;YW family of nucleic acid deaminases;PPR repeat	IPR002528;IPR002885;IPR011990;IPR032867	Multi antimicrobial extrusion protein;Pentatricopeptide repeat;Tetratricopeptide-like helical domain superfamily;DYW domain	-	-	GO:0006855;GO:0015297;GO:0015238;GO:0008270;GO:0016021;GO:0016020;GO:0055085	biological_process;molecular_function;molecular_function;molecular_function;cellular_component;cellular_component;biological_process	drug transmembrane transport;antiporter activity;drug transmembrane transporter activity;zinc ion binding;integral component of membrane;membrane;transmembrane transport	-	-	-	NO	NO
BraA03g018200.3C	A03	8505077	8505278	-	2.80835	0.000610844	0.182013	promoter-TSS (BraA03g018200.3C.trans)	NA	1228	BraA03g018200.3C.trans	-	M4E2I8	Uncharacterized protein	-	-	-	-	-	-	PF05327	RNA polymerase I specific transcription initiation factor RRN3	IPR016024;IPR007991	Armadillo-type fold;RNA polymerase I specific transcription initiation factor RRN3	-	-	-	-	-	-	-	-	NO	NO
BraA03g018630.3C	A03	8718812	8719178	-	4.15656	8.97284e-07	0.00109673	promoter-TSS (BraA03g018630.3C.trans)	NA	212	BraA03g018630.3C.trans	-	M4CU30	Uncharacterized protein	-	-	-	-	-	-	-	-	-	-	-	-	-	-	-	-	-	-	NO	NO
BraA03g018730.3C	A03	8752781	8753089	+	3.57876	2.7693e-05	0.0169465	promoter-TSS (BraA03g018730.3C.trans)	NA	-83	BraA03g018730.3C.trans	-	M4E2N4	Uncharacterized protein	-	-	-	-	-	-	PF02469	asciclin domain	IPR000782;IPR036378	FAS1 domain;FAS1 domain superfamily	-	-	-	-	-	-	-	-	NO	NO
BraA03g018830.3C	A03	8818212	8818413	+	2.42314	0.00903421	1	promoter-TSS (BraA03g018830.3C.trans)	NA	93	BraA03g018830.3C.trans	-	M4E2P5	Uncharacterized protein	-	-	-	-	-	-	PF02536	mTERF	IPR003690;IPR038538	Transcription termination factor, mitochondrial/chloroplastic;MTERF superfamily, mitochondrial/chloroplastic	-	-	GO:0006355;GO:0003690	biological_process;molecular_function	regulation of transcription, DNA-templated;double-stranded DNA binding	-	-	-	NO	NO
BraA03g019070.3C	A03	8986295	8986672	-	2.61575	0.00248153	0.439705	promoter-TSS (BraA03g019070.3C.trans)	NA	637	BraA03g019070.3C.trans	-	M4E2S2	Uncharacterized protein	-	-	-	-	-	-	PF03479	omain of unknown function (DUF296)	IPR005175	PPC domain	-	-	-	-	-	-	-	-	NO	YES
BraA03g019430.3C	A03	9195148	9195358	-	2.80835	0.000610844	0.182013	promoter-TSS (BraA03g019430.3C.trans)	NA	703	BraA03g019430.3C.trans	-	M4E2V8	Uncharacterized protein	-	-	-	-	-	-	PF13041;PF01535	PPR repeat family;PPR repeat	IPR002885;IPR011990	Pentatricopeptide repeat;Tetratricopeptide-like helical domain superfamily	-	-	GO:0003729;GO:0009535;GO:0009409;GO:0009534	molecular_function;cellular_component;biological_process;cellular_component	mRNA binding;chloroplast thylakoid membrane;response to cold;chloroplast thylakoid	-	-	-	YES	NO
BraA03g019440.3C	A03	9198618	9198857	+	3.57876	2.7693e-05	0.0169465	exon (BraA03g019440.3C.trans, exon 4 of 4)	NA	2269	BraA03g019440.3C.trans	-	A0A0D3B4B4	Uncharacterized protein	XP_013628993.1	mediator of RNA polymerase II transcription subunit 37f-like	106335110	LOC106335110	mediator of RNA polymerase II transcription subunit 37f-like	-	PF00012	Hsp70 protein	IPR018181;IPR029047;IPR029048;IPR013126	Heat shock protein 70, conserved site;Heat shock protein 70kD, peptide-binding domain superfamily;Heat shock protein 70kD, C-terminal domain superfamily;Heat shock protein 70 family	-	-	GO:0005524;GO:0000166	molecular_function;molecular_function	ATP binding;nucleotide binding	K09490;K09490;K09490;K09490	ko03060;ko05020;ko04141;ko04918	Protein export;Prion diseases;Protein processing in endoplasmic reticulum;Thyroid hormone synthesis	YES	NO
BraA03g019830.3C	A03	9410111	9410574	-	3.00095	0.000610844	0.182013	promoter-TSS (BraA03g019830.3C.trans)	NA	44	BraA03g019830.3C.trans	-	A0A078F7R9	BnaA03g17530D protein	-	-	-	-	-	-	PF10250;PF08571	P-fucose protein O-fucosyltransferase;Yos1-like	IPR024709;IPR013880;IPR019378	Putative O-fucosyltransferase, plant;Yos1-like;GDP-fucose protein O-fucosyltransferase	-	-	GO:0016740;GO:0005975;GO:0016021;GO:0016757;GO:0006004;GO:0016020	molecular_function;biological_process;cellular_component;molecular_function;biological_process;cellular_component	transferase activity;carbohydrate metabolic process;integral component of membrane;transferase activity, transferring glycosyl groups;fucose metabolic process;membrane	-	-	-	NO	NO
BraA03g020560.3C	A03	9743165	9743412	-	3.57876	2.7693e-05	0.0169465	promoter-TSS (BraA03g020560.3C.trans)	NA	276	BraA03g020560.3C.trans	-	M4C7C7	Uncharacterized protein	-	-	-	-	-	-	PF00069;PF13833;PF13499	Protein kinase domain;-hand domain pair;-hand domain pair	IPR002048;IPR017441;IPR018247;IPR008271;IPR011992;IPR000719;IPR011009	EF-hand domain;Protein kinase, ATP binding site;EF-Hand 1, calcium-binding site;Serine/threonine-protein kinase, active site;EF-hand domain pair;Protein kinase domain;Protein kinase-like domain superfamily	-	-	GO:0006468;GO:0005524;GO:0005509;GO:0004672	biological_process;molecular_function;molecular_function;molecular_function	protein phosphorylation;ATP binding;calcium ion binding;protein kinase activity	-	-	-	NO	YES
BraA03g020640.3C	A03	9791701	9791985	+	3.38616	2.7693e-05	0.0169465	promoter-TSS (BraA03g020640.3C.trans)	NA	60	BraA03g020640.3C.trans	-	M4C7D4	Uncharacterized protein	-	-	-	-	-	-	PF00583	Acetyltransferase (GNAT) family	IPR016181;IPR000182	Acyl-CoA N-acyltransferase;GNAT domain	-	-	GO:0008080	molecular_function	N-acetyltransferase activity	-	-	-	NO	NO
BraA03g020660.3C	A03	9797673	9797889	-	2.61575	0.00248153	0.439705	exon (BraA03g020660.3C.trans, exon 33 of 33)	NA	14071	BraA03g020660.3C.trans	-	M4C7D6	Uncharacterized protein	-	-	-	-	-	-	PF00271;PF14619;PF00176	Helicase conserved C-terminal domain;Snf2-ATP coupling, chromatin remodelling complex;SNF2 family N-terminal domain	IPR014001;IPR000330;IPR027417;IPR014012;IPR014978;IPR001650;IPR038718;IPR029295	Helicase superfamily 1/2, ATP-binding domain;SNF2-related, N-terminal domain;P-loop containing nucleoside triphosphate hydrolase;Helicase/SANT-associated domain;Glutamine-Leucine-Glutamine, QLQ;Helicase, C-terminal;SNF2-like, N-terminal domain superfamily;Snf2, ATP coupling domain	-	-	GO:0006355;GO:0042393;GO:0005524;GO:0005634	biological_process;molecular_function;molecular_function;cellular_component	regulation of transcription, DNA-templated;histone binding;ATP binding;nucleus	-	-	-	YES	NO
BraA03g020670.3C	A03	9814390	9814632	+	3.19355	0.000136116	0.0545632	promoter-TSS (BraA03g020670.3C.trans)	NA	211	BraA03g020670.3C.trans	-	M4C7D7	Uncharacterized protein	-	-	-	-	-	-	-	-	IPR035992;IPR000772	Ricin B-like lectins;Ricin B, lectin domain	-	-	GO:0042742;GO:0090332;GO:0030246;GO:0005737;GO:0005634	biological_process;biological_process;molecular_function;cellular_component;cellular_component	defense response to bacterium;stomatal closure;carbohydrate binding;cytoplasm;nucleus	-	-	-	YES	NO
BraA03g020760.3C	A03	9895984	9896260	-	3.25431	1.61492e-05	0.0106965	promoter-TSS (BraA03g020760.3C.trans)	NA	-6	BraA03g020760.3C.trans	-	M4C7E6	Uncharacterized protein	-	-	-	-	-	-	PF06813	Nodulin-like	IPR011701;IPR010658;IPR036259;IPR020846	Major facilitator superfamily;Nodulin-like;MFS transporter superfamily;Major facilitator superfamily domain	-	-	GO:0055085;GO:0016020;GO:0016021	biological_process;cellular_component;cellular_component	transmembrane transport;membrane;integral component of membrane	-	-	-	YES	NO
BraA03g020790.3C	A03	9915857	9916068	-	3.00095	0.000610844	0.182013	exon (BraA03g020790.3C.trans, exon 17 of 17)	NA	6761	BraA03g020790.3C.trans	-	A0A078F2R3	BnaA03g18500D protein	-	-	-	-	-	-	PF04050;PF02854	Up-frameshift suppressor 2;MIF4G domain	IPR016021;IPR007193;IPR016024;IPR003890	MIF4G-like domain superfamily;Up-frameshift suppressor 2;Armadillo-type fold;MIF4G-like, type 3	-	-	GO:0003723	molecular_function	RNA binding	-	-	-	YES	NO
BraA03g021130.3C	A03	10077848	10078049	+	3.00095	0.000610844	0.182013	promoter-TSS (BraA03g021130.3C.trans)	NA	110	BraA03g021130.3C.trans	-	M4C7H7	Uncharacterized protein	-	-	-	-	-	-	-	-	IPR016024	Armadillo-type fold	-	-	-	-	-	-	-	-	YES	NO
BraA03g021430.3C	A03	10250887	10251088	-	3.19355	0.000136116	0.0545632	promoter-TSS (BraA03g021430.3C.trans)	NA	-33	BraA03g021430.3C.trans	-	M4C7K6	Uncharacterized protein	-	-	-	-	-	-	PF10604	Polyketide cyclase / dehydrase and lipid transport	IPR019587;IPR023393	Polyketide cyclase/dehydrase;START-like domain superfamily	-	-	-	-	-	-	-	-	NO	YES
BraA03g022220.3C	A03	10673223	10673473	+	3.38616	2.7693e-05	0.0169465	promoter-TSS (BraA03g022220.3C.trans)	NA	400	BraA03g022220.3C.trans	-	A0A078JNU7	BnaAnng27280D protein	-	-	-	-	-	-	-	-	-	-	-	-	-	-	-	-	-	-	NO	NO
BraA03g022620.3C	A03	10901230	10901491	+	3.00095	0.000610844	0.182013	promoter-TSS (BraA03g022620.3C.trans)	NA	-44	BraA03g022620.3C.trans	-	M4C7W7	Uncharacterized protein	-	-	-	-	-	-	PF07714	Protein tyrosine kinase	IPR001245;IPR017441;IPR008271;IPR000719;IPR011009	Serine-threonine/tyrosine-protein kinase, catalytic domain;Protein kinase, ATP binding site;Serine/threonine-protein kinase, active site;Protein kinase domain;Protein kinase-like domain superfamily	-	-	GO:0005886;GO:0004672;GO:0006468;GO:0000166;GO:0005524;GO:0004674	cellular_component;molecular_function;biological_process;molecular_function;molecular_function;molecular_function	plasma membrane;protein kinase activity;protein phosphorylation;nucleotide binding;ATP binding;protein serine/threonine kinase activity	-	-	-	YES	NO
BraA03g022660.3C	A03	10922735	10922936	-	3.00095	0.000610844	0.182013	promoter-TSS (BraA03g022660.3C.trans)	NA	66	BraA03g022660.3C.trans	-	A0A0D3B6H8	Uncharacterized protein	-	-	-	-	-	-	PF13499	#NAME?	IPR002048;IPR011992;IPR018247	EF-hand domain;EF-hand domain pair;EF-Hand 1, calcium-binding site	-	-	GO:0005509	molecular_function	calcium ion binding	-	-	-	NO	NO
BraA03g022900.3C	A03	11020691	11020921	-	3.57876	2.7693e-05	0.0169465	TTS (BraA03g022900.3C.trans)	NA	2137	BraA03g022900.3C.trans	-	A0A078GF09	BnaC01g24290D protein	-	-	-	-	-	-	-	-	-	-	-	-	-	-	-	-	-	-	NO	NO
BraA03g022930.3C	A03	11034869	11035070	+	2.80835	0.000610844	0.182013	promoter-TSS (BraA03g022930.3C.trans)	NA	1458	BraA03g022930.3C.trans	-	M4C7Y9	Uncharacterized protein	-	-	-	-	-	-	PF04000;PF09368	Sas10/Utp3/C1D family;Sas10 C-terminal domain	IPR018972;IPR007146	Sas10 C-terminal domain;Sas10/Utp3/C1D	-	-	GO:0006364;GO:0005730	biological_process;cellular_component	rRNA processing;nucleolus	-	-	-	YES	NO
BraA03g023090.3C	A03	11097539	11097740	+	3.00095	0.000610844	0.182013	promoter-TSS (BraA03g023090.3C.trans)	NA	209	BraA03g023090.3C.trans	-	A0A078JAM6	Glycosyltransferase	-	-	-	-	-	-	PF00201	UDP-glucoronosyl and UDP-glucosyl transferase	IPR035595;IPR002213	UDP-glycosyltransferase family, conserved site;UDP-glucuronosyl/UDP-glucosyltransferase	-	-	GO:0008152;GO:0016758;GO:0016757;GO:0016740	biological_process;molecular_function;molecular_function;molecular_function	metabolic process;transferase activity, transferring hexosyl groups;transferase activity, transferring glycosyl groups;transferase activity	-	-	-	NO	NO
BraA03g023270.3C	A03	11174765	11174966	+	2.80835	0.000610844	0.182013	promoter-TSS (BraA03g023270.3C.trans)	NA	993	BraA03g023270.3C.trans	-	M4C818	Uncharacterized protein	-	-	-	-	-	-	PF12542;PF10197	Pre-mRNA splicing factor;N-terminal domain of CBF1 interacting co-repressor CIR	IPR022209;IPR019339	Pre-mRNA splicing factor;CBF1-interacting co-repressor CIR, N-terminal domain	-	-	-	-	-	-	-	-	YES	NO
BraA03g023300.3C	A03	11194452	11194766	+	2.80835	0.000610844	0.182013	promoter-TSS (BraA03g023300.3C.trans)	NA	949	BraA03g023300.3C.trans	-	A0A0D3B6P6	Uncharacterized protein	XP_013627663.1	uncharacterized protein LOC106333808	106333808	LOC106333808	uncharacterized LOC106333808	-	PF06101	Vacuolar protein sorting-associated protein 62	IPR009291	Vacuolar protein sorting-associated protein 62	-	-	-	-	-	-	-	-	NO	NO
BraA03g023440.3C	A03	11239657	11240023	-	2.22396	0.00283975	0.439705	promoter-TSS (BraA03g023440.3C.trans)	NA	738	BraA03g023440.3C.trans	-	M4C832	Uncharacterized protein	-	-	-	-	-	-	PF13837	Myb/SANT-like DNA-binding domain	IPR006578;IPR001005;IPR017877	MADF domain;SANT/Myb domain;Myb-like domain	-	-	-	-	-	-	-	-	YES	NO
BraA03g024010.3C	A03	11828474	11828832	-	3.00095	0.000610844	0.182013	promoter-TSS (BraA03g024010.3C.trans)	NA	363	BraA03g024010.3C.trans	-	M4C880	Uncharacterized protein	-	-	-	-	-	-	PF10185	Chaperone for wingless signalling and trafficking of LDL receptor	IPR019330	LRP chaperone MESD	-	-	GO:0006457	biological_process	protein folding	-	-	-	YES	NO
BraA03g024020.3C	A03	11836323	11836524	+	2.80835	0.000610844	0.182013	exon (BraA03g024020.3C.trans, exon 12 of 14)	NA	6657	BraA03g024020.3C.trans	-	M4C881	Uncharacterized protein	-	-	-	-	-	-	PF08880;PF00271;PF00176	QLQ;Helicase conserved C-terminal domain;SNF2 family N-terminal domain	IPR014001;IPR000330;IPR027417;IPR031056;IPR036427;IPR014978;IPR001487;IPR001650;IPR038718	Helicase superfamily 1/2, ATP-binding domain;SNF2-related, N-terminal domain;P-loop containing nucleoside triphosphate hydrolase;BRAHMA (BRM) ATPase;Bromodomain-like superfamily;Glutamine-Leucine-Glutamine, QLQ;Bromodomain;Helicase, C-terminal;SNF2-like, N-terminal domain superfamily	-	-	GO:0008094;GO:0006355;GO:0043044;GO:0040029;GO:0005524;GO:0005634	molecular_function;biological_process;biological_process;biological_process;molecular_function;cellular_component	DNA-dependent ATPase activity;regulation of transcription, DNA-templated;ATP-dependent chromatin remodeling;regulation of gene expression, epigenetic;ATP binding;nucleus	-	-	-	NO	NO
BraA03g024340.3C	A03	11985460	11985708	-	2.42314	0.00903421	1	exon (BraA03g024340.3C.trans, exon 12 of 13)	NA	3920	BraA03g024340.3C.trans	-	M4C8B2	Uncharacterized protein	-	-	-	-	-	-	PF00069	Protein kinase domain	IPR011009;IPR000719	Protein kinase-like domain superfamily;Protein kinase domain	-	-	GO:0016021;GO:0006468;GO:0004672;GO:0005524;GO:0016020	cellular_component;biological_process;molecular_function;molecular_function;cellular_component	integral component of membrane;protein phosphorylation;protein kinase activity;ATP binding;membrane	-	-	-	YES	YES
BraA03g024550.3C	A03	12069051	12069252	-	2.61575	0.00248153	0.439705	promoter-TSS (BraA03g024550.3C.trans)	NA	-73	BraA03g024550.3C.trans	-	M4C8D0	Uncharacterized protein	-	-	-	-	-	-	PF00582	Universal stress protein family	IPR006015;IPR006016;IPR014729	Universal stress protein A;UspA;Rossmann-like alpha/beta/alpha sandwich fold	-	-	GO:0006950	biological_process	response to stress	-	-	-	YES	NO
BraA03g025240.3C	A03	12452460	12452723	+	3.00095	0.000610844	0.182013	promoter-TSS (BraA03g025240.3C.trans)	NA	1328	BraA03g025240.3C.trans	-	M4C8J6	Uncharacterized protein	-	-	-	-	-	-	PF13041;PF01535	PPR repeat family;PPR repeat	IPR002885;IPR011990	Pentatricopeptide repeat;Tetratricopeptide-like helical domain superfamily	-	-	-	-	-	-	-	-	YES	NO
BraA03g025510.3C	A03	12584797	12585039	-	3.00095	0.000610844	0.182013	promoter-TSS (BraA03g025510.3C.trans)	NA	1168	BraA03g025510.3C.trans	-	M4C8M1	Uncharacterized protein	-	-	-	-	-	-	PF00564	PB1 domain	IPR019734;IPR000270;IPR013026;IPR011990	Tetratricopeptide repeat;PB1 domain;Tetratricopeptide repeat-containing domain;Tetratricopeptide-like helical domain superfamily	-	-	-	-	-	-	-	-	NO	YES
BraA03g025900.3C	A03	12807115	12807359	-	3.77136	5.18179e-06	0.00420639	promoter-TSS (BraA03g025900.3C.trans)	NA	1963	BraA03g025900.3C.trans	-	M4C8Q9	Uncharacterized protein	-	-	-	-	-	-	PF05278	Arabidopsis phospholipase-like protein (PEARLI 4)	IPR033031;IPR007942	SCC2/Nipped-B family;Phospholipase-like	-	-	GO:0003682;GO:0010468	molecular_function;biological_process	chromatin binding;regulation of gene expression	-	-	-	YES	NO
BraA03g025920.3C	A03	12815790	12816029	-	3.57876	2.7693e-05	0.0169465	promoter-TSS (BraA03g025920.3C.trans)	NA	-113	BraA03g025920.3C.trans	-	A0A078GFU4	BnaC01g38210D protein	-	-	-	-	-	-	PF13966	zinc-binding in reverse transcriptase	IPR026960	Reverse transcriptase zinc-binding domain	-	-	-	-	-	-	-	-	NO	NO
BraA03g026500.3C	A03	13123392	13123609	-	3.38616	2.7693e-05	0.0169465	promoter-TSS (BraA03g026500.3C.trans)	NA	64	BraA03g026500.3C.trans	-	M4C8W3	Transcription elongation factor SPT5	-	-	-	-	-	-	PF03439;PF11942;PF00467	arly transcription elongation factor of RNA pol II, NGN section;Spt5 transcription elongation factor, acidic N-terminal;KOW motif	IPR014722;IPR005824;IPR005825;IPR008991;IPR022581;IPR036735;IPR006645;IPR005100;IPR017071	Ribosomal protein L2, domain 2;KOW;Ribosomal protein L24/L26, conserved site;Translation protein SH3-like domain superfamily;Spt5 transcription elongation factor, N-terminal;NusG, N-terminal domain superfamily;NusG, N-terminal;Transcription elongation factor Spt5, NGN domain;Transcription elongation factor Spt5	-	-	GO:0006357;GO:0005840;GO:0006351;GO:0032784;GO:0006412;GO:0006355;GO:0003735;GO:0005622;GO:0005634	biological_process;cellular_component;biological_process;biological_process;biological_process;biological_process;molecular_function;cellular_component;cellular_component	regulation of transcription by RNA polymerase II;ribosome;transcription, DNA-templated;regulation of DNA-templated transcription, elongation;translation;regulation of transcription, DNA-templated;structural constituent of ribosome;intracellular;nucleus	-	-	-	YES	NO
BraA03g026560.3C	A03	13145424	13145646	-	3.19355	0.000136116	0.0545632	promoter-TSS (BraA03g026560.3C.trans)	NA	537	BraA03g026560.3C.trans	-	M4C8W8	Uncharacterized protein	-	-	-	-	-	-	PF07800	Protein of unknown function (DUF1644)	IPR013083;IPR012866	Zinc finger, RING/FYVE/PHD-type;Protein of unknown function DUF1644	-	-	-	-	-	-	-	-	NO	NO
BraA03g026710.3C	A03	13217272	13217551	-	2.61575	0.00248153	0.439705	promoter-TSS (BraA03g026710.3C.trans)	NA	1900	BraA03g026710.3C.trans	-	M4C8X9	Uncharacterized protein	-	-	-	-	-	-	PF13855;PF08263;PF00069	Leucine rich repeat;Leucine rich repeat N-terminal domain;Protein kinase domain	IPR001611;IPR017441;IPR000719;IPR032675;IPR003591;IPR008266;IPR011009;IPR013210	Leucine-rich repeat;Protein kinase, ATP binding site;Protein kinase domain;Leucine-rich repeat domain superfamily;Leucine-rich repeat, typical subtype;Tyrosine-protein kinase, active site;Protein kinase-like domain superfamily;Leucine-rich repeat-containing N-terminal, plant-type	-	-	GO:0090406;GO:0009506;GO:0005886;GO:0016021;GO:0006468;GO:0004672;GO:0000166;GO:0005524;GO:0016020	cellular_component;cellular_component;cellular_component;cellular_component;biological_process;molecular_function;molecular_function;molecular_function;cellular_component	pollen tube;plasmodesma;plasma membrane;integral component of membrane;protein phosphorylation;protein kinase activity;nucleotide binding;ATP binding;membrane	-	-	-	YES	NO
BraA03g026710.3C	A03	13218994	13219213	-	3.19355	0.000136116	0.0545632	promoter-TSS (BraA03g026710.3C.trans)	NA	208	BraA03g026710.3C.trans	-	M4C8X9	Uncharacterized protein	-	-	-	-	-	-	PF13855;PF08263;PF00069	Leucine rich repeat;Leucine rich repeat N-terminal domain;Protein kinase domain	IPR001611;IPR017441;IPR000719;IPR032675;IPR003591;IPR008266;IPR011009;IPR013210	Leucine-rich repeat;Protein kinase, ATP binding site;Protein kinase domain;Leucine-rich repeat domain superfamily;Leucine-rich repeat, typical subtype;Tyrosine-protein kinase, active site;Protein kinase-like domain superfamily;Leucine-rich repeat-containing N-terminal, plant-type	-	-	GO:0090406;GO:0009506;GO:0005886;GO:0016021;GO:0006468;GO:0004672;GO:0000166;GO:0005524;GO:0016020	cellular_component;cellular_component;cellular_component;cellular_component;biological_process;molecular_function;molecular_function;molecular_function;cellular_component	pollen tube;plasmodesma;plasma membrane;integral component of membrane;protein phosphorylation;protein kinase activity;nucleotide binding;ATP binding;membrane	-	-	-	YES	NO
BraA03g026770.3C	A03	13244700	13244910	-	3.19355	0.000136116	0.0545632	promoter-TSS (BraA03g026770.3C.trans)	NA	46	BraA03g026770.3C.trans	-	M4C8Y5	Uncharacterized protein	-	-	-	-	-	-	PF00141	Peroxidase	IPR002207;IPR002016;IPR010255	Class I peroxidase;Haem peroxidase, plant/fungal/bacterial;Haem peroxidase	-	-	GO:0055114;GO:0098869;GO:0020037;GO:0006979;GO:0004601	biological_process;biological_process;molecular_function;biological_process;molecular_function	oxidation-reduction process;cellular oxidant detoxification;heme binding;response to oxidative stress;peroxidase activity	-	-	-	YES	NO
BraA03g026790.3C	A03	13263066	13263332	+	2.80835	0.000610844	0.182013	TTS (BraA03g026790.3C.trans)	NA	5035	BraA03g026790.3C.trans	-	A0A0D3B8D1	Uncharacterized protein	XP_013621700.1	isoamylase 3, chloroplastic isoform X1	106327926	LOC106327926	isoamylase 3, chloroplastic	-	PF02922;PF00128	Carbohydrate-binding module 48 (Isoamylase N-terminal domain);Alpha amylase, catalytic domain	IPR004193;IPR006047;IPR017853;IPR013783;IPR013780;IPR014756	Glycoside hydrolase, family 13, N-terminal;Glycosyl hydrolase, family 13, catalytic domain;Glycoside hydrolase superfamily;Immunoglobulin-like fold;Glycosyl hydrolase, all-beta;Immunoglobulin E-set	-	-	GO:0005975;GO:0003824;GO:0009507;GO:0004553;GO:0005983;GO:0009570;GO:0005977;GO:0019156;GO:0009569	biological_process;molecular_function;cellular_component;molecular_function;biological_process;cellular_component;biological_process;molecular_function;cellular_component	carbohydrate metabolic process;catalytic activity;chloroplast;hydrolase activity, hydrolyzing O-glycosyl compounds;starch catabolic process;chloroplast stroma;glycogen metabolic process;isoamylase activity;chloroplast starch grain	-	-	-	YES	NO
BraA03g027020.3C	A03	13369758	13370013	-	3.00095	0.000610844	0.182013	promoter-TSS (BraA03g027020.3C.trans)	NA	-32	BraA03g027020.3C.trans	-	M4C910	Uncharacterized protein	-	-	-	-	-	-	PF01408	Oxidoreductase family, NAD-binding Rossmann fold	IPR000683;IPR036291	Oxidoreductase, N-terminal;NAD(P)-binding domain superfamily	-	-	GO:0055114;GO:0016491	biological_process;molecular_function	oxidation-reduction process;oxidoreductase activity	-	-	-	YES	NO
BraA03g027170.3C	A03	13445675	13445913	-	3.38616	2.7693e-05	0.0169465	promoter-TSS (BraA03g027170.3C.trans)	NA	1074	BraA03g027170.3C.trans	-	M4C926	Uncharacterized protein	-	-	-	-	-	-	PF00294	pfkB family carbohydrate kinase	IPR029056;IPR002173;IPR011611;IPR002139	Ribokinase-like;Carbohydrate/puine kinase, PfkB, conserved site;Carbohydrate kinase PfkB;Ribokinase/fructokinase	-	-	GO:0016740;GO:0016310;GO:0005829;GO:0008865;GO:0006000;GO:0016773;GO:0046835;GO:0016301	molecular_function;biological_process;cellular_component;molecular_function;biological_process;molecular_function;biological_process;molecular_function	transferase activity;phosphorylation;cytosol;fructokinase activity;fructose metabolic process;phosphotransferase activity, alcohol group as acceptor;carbohydrate phosphorylation;kinase activity	-	-	-	NO	NO
BraA03g027360.3C	A03	13552295	13552526	-	3.19355	0.000136116	0.0545632	exon (BraA03g027360.3C.trans, exon 1 of 1)	NA	3031	BraA03g027360.3C.trans	-	M4C941	Uncharacterized protein	-	-	-	-	-	-	PF08644;PF14826;PF00557;PF08512	ACT complex subunit (SPT16/CDC68);ACT complex subunit SPT16 N-terminal lobe domain;Metallopeptidase family M24;Histone chaperone Rttp106-like	IPR013953;IPR000994;IPR013719;IPR029148;IPR029149;IPR011993;IPR036005;IPR033825	FACT complex subunit Spt16p/Cdc68p;Peptidase M24;Domain of unknown function DUF1747;FACT complex subunit Spt16, N-terminal lobe domain;Creatinase/Aminopeptidase P/Spt16, N-terminal;PH-like domain superfamily;Creatinase/aminopeptidase-like;FACT complex subunit SPT16	-	-	-	-	-	-	-	-	YES	NO
BraA03g027360.3C	A03	13553283	13553484	-	3.19355	0.000136116	0.0545632	exon (BraA03g027360.3C.trans, exon 1 of 1)	NA	2058	BraA03g027360.3C.trans	-	M4C941	Uncharacterized protein	-	-	-	-	-	-	PF08644;PF14826;PF00557;PF08512	ACT complex subunit (SPT16/CDC68);ACT complex subunit SPT16 N-terminal lobe domain;Metallopeptidase family M24;Histone chaperone Rttp106-like	IPR013953;IPR000994;IPR013719;IPR029148;IPR029149;IPR011993;IPR036005;IPR033825	FACT complex subunit Spt16p/Cdc68p;Peptidase M24;Domain of unknown function DUF1747;FACT complex subunit Spt16, N-terminal lobe domain;Creatinase/Aminopeptidase P/Spt16, N-terminal;PH-like domain superfamily;Creatinase/aminopeptidase-like;FACT complex subunit SPT16	-	-	-	-	-	-	-	-	YES	NO
BraA03g027470.3C	A03	13613322	13613523	-	3.57876	2.7693e-05	0.0169465	promoter-TSS (BraA03g027470.3C.trans)	NA	1995	BraA03g027470.3C.trans	-	A0A0D3B836	Endoglucanase	XP_013623694.1	endoglucanase 19 isoform X2	106329555	LOC106329555	endoglucanase 19	-	PF09478;PF00759	Carbohydrate binding domain CBM49;lycosyl hydrolase family 9	IPR001701;IPR033126;IPR018221;IPR012341;IPR019028;IPR008928	Glycoside hydrolase family 9;Glycosyl hydrolases family 9, Asp/Glu active sites;Glycoside hydrolase family 9, His active site;Six-hairpin glycosidase-like superfamily;Carbohydrate binding domain CBM49;Six-hairpin glycosidase superfamily	-	-	GO:0016787;GO:0005975;GO:0008152;GO:0030245;GO:0003824;GO:0004553;GO:0008810;GO:0016798;GO:0030246;GO:0000272	molecular_function;biological_process;biological_process;biological_process;molecular_function;molecular_function;molecular_function;molecular_function;molecular_function;biological_process	hydrolase activity;carbohydrate metabolic process;metabolic process;cellulose catabolic process;catalytic activity;hydrolase activity, hydrolyzing O-glycosyl compounds;cellulase activity;hydrolase activity, acting on glycosyl bonds;carbohydrate binding;polysaccharide catabolic process	-	-	-	NO	NO
BraA03g027630.3C	A03	13751366	13751567	-	2.80835	0.000610844	0.182013	promoter-TSS (BraA03g027630.3C.trans)	NA	256	BraA03g027630.3C.trans	-	M4C969	Uncharacterized protein	-	-	-	-	-	-	PF01426;PF07500	BAH domain;Transcription factor S-II (TFIIS), central domain	IPR036575;IPR003618;IPR001025	Transcription elongation factor S-II, central domain superfamily;Transcription elongation factor S-II, central domain;Bromo adjacent homology (BAH) domain	-	-	GO:0003682;GO:0006351	molecular_function;biological_process	chromatin binding;transcription, DNA-templated	-	-	-	YES	NO
BraA03g027850.3C	A03	13862414	13862615	+	2.80835	0.000610844	0.182013	promoter-TSS (BraA03g027850.3C.trans)	NA	330	BraA03g027850.3C.trans	-	M4C989	Uncharacterized protein	-	-	-	-	-	-	PF01936	NYN domain	IPR021139;IPR013087	NYN domain, limkain-b1-type;Zinc finger C2H2-type	-	-	GO:0005739;GO:0003676	cellular_component;molecular_function	mitochondrion;nucleic acid binding	-	-	-	YES	NO
BraA03g028280.3C	A03	14153122	14154067	+	2.93807	0.000292334	0.0932502	promoter-TSS (BraA03g028280.3C.trans)	NA	194	BraA03g028280.3C.trans	-	A0A0D3AY89	Uncharacterized protein	-	-	-	-	-	-	PF00168;PF07002	C2 domain;Copine	IPR000008;IPR035892;IPR002035;IPR036465;IPR037768;IPR010734;IPR031116	C2 domain;C2 domain superfamily;von Willebrand factor, type A;von Willebrand factor A-like domain superfamily;Copine, C2B domain;Copine;Protein BONZAI	-	-	GO:0005544;GO:0060548	molecular_function;biological_process	calcium-dependent phospholipid binding;negative regulation of cell death	-	-	-	NO	NO
BraA03g028740.3C	A03	14389857	14390058	-	3.00095	0.000610844	0.182013	intron (BraA03g028740.3C.trans, intron 2 of 3)	NA	2689	BraA03g028740.3C.trans	-	M4C9G9	Uncharacterized protein	-	-	-	-	-	-	PF03171;PF14226	2OG-Fe(II) oxygenase superfamily;non-haem dioxygenase in morphine synthesis N-terminal	IPR026992;IPR005123;IPR027443	Non-haem dioxygenase N-terminal domain;Oxoglutarate/iron-dependent dioxygenase;Isopenicillin N synthase-like	-	-	GO:0046872;GO:0055114;GO:0016491	molecular_function;biological_process;molecular_function	metal ion binding;oxidation-reduction process;oxidoreductase activity	-	-	-	NO	YES
BraA03g029090.3C	A03	14582321	14582554	+	2.80835	0.000610844	0.182013	promoter-TSS (BraA03g029090.3C.trans)	NA	79	BraA03g029090.3C.trans	-	M4C9K1	Uncharacterized protein	-	-	-	-	-	-	PF00139;PF00069	Legume lectin domain;Protein kinase domain	IPR013320;IPR017441;IPR008271;IPR000719;IPR001220;IPR011009	Concanavalin A-like lectin/glucanase domain superfamily;Protein kinase, ATP binding site;Serine/threonine-protein kinase, active site;Protein kinase domain;Legume lectin domain;Protein kinase-like domain superfamily	-	-	GO:0016021;GO:0006468;GO:0004672;GO:0030246;GO:0005524;GO:0016020	cellular_component;biological_process;molecular_function;molecular_function;molecular_function;cellular_component	integral component of membrane;protein phosphorylation;protein kinase activity;carbohydrate binding;ATP binding;membrane	-	-	-	YES	NO
BraA03g029100.3C	A03	14589824	14590104	+	2.80835	0.000610844	0.182013	promoter-TSS (BraA03g029100.3C.trans)	NA	25	BraA03g029100.3C.trans	-	M4C9K2	Uncharacterized protein	-	-	-	-	-	-	PF00139;PF00069	Legume lectin domain;Protein kinase domain	IPR013320;IPR017441;IPR008271;IPR000719;IPR001220;IPR011009	Concanavalin A-like lectin/glucanase domain superfamily;Protein kinase, ATP binding site;Serine/threonine-protein kinase, active site;Protein kinase domain;Legume lectin domain;Protein kinase-like domain superfamily	-	-	GO:0016021;GO:0004672;GO:0006468;GO:0030246;GO:0005524;GO:0016020	cellular_component;molecular_function;biological_process;molecular_function;molecular_function;cellular_component	integral component of membrane;protein kinase activity;protein phosphorylation;carbohydrate binding;ATP binding;membrane	-	-	-	NO	YES
BraA03g029140.3C	A03	14617194	14617395	-	2.80835	0.000610844	0.182013	promoter-TSS (BraA03g029140.3C.trans)	NA	241	BraA03g029140.3C.trans	-	M4C9K6	Uncharacterized protein	-	-	-	-	-	-	PF04398	Protein of unknown function, DUF538	IPR007493;IPR036758	Protein of unknown function DUF538;At5g01610-like superfamily	-	-	GO:0016020;GO:0016021	cellular_component;cellular_component	membrane;integral component of membrane	-	-	-	NO	NO
BraA03g029180.3C	A03	14641931	14642152	+	3.00095	0.000610844	0.182013	intron (BraA03g029180.3C.trans, intron 1 of 2)	NA	2833	BraA03g029180.3C.trans	-	M4C9L0	Uncharacterized protein	-	-	-	-	-	-	PF00520	Ion transport protein	IPR005821	Ion transport domain	-	-	GO:0006811;GO:0034220;GO:0016021;GO:0016020;GO:0055085;GO:0005216	biological_process;biological_process;cellular_component;cellular_component;biological_process;molecular_function	ion transport;ion transmembrane transport;integral component of membrane;membrane;transmembrane transport;ion channel activity	-	-	-	NO	NO
BraA03g029310.3C	A03	14732999	14733352	-	2.42314	0.00903421	1	promoter-TSS (BraA03g029310.3C.trans)	NA	672	BraA03g029310.3C.trans	-	M4C9L7	Uncharacterized protein	-	-	-	-	-	-	PF05192;PF00488;PF05188;PF01624;PF05190	MutS domain III;MutS domain V;MutS domain II;MutS domain I;MutS family domain IV	IPR007695;IPR016151;IPR002999;IPR027417;IPR015536;IPR007860;IPR036187;IPR036678;IPR000432;IPR017261;IPR007696;IPR007861	DNA mismatch repair protein MutS-like, N-terminal;DNA mismatch repair protein MutS, N-terminal;Tudor domain;P-loop containing nucleoside triphosphate hydrolase;DNA mismatch repair protein MutS-homologue MSH6;DNA mismatch repair protein MutS, connector domain;DNA mismatch repair protein MutS, core domain superfamily;MutS, connector domain superfamily;DNA mismatch repair protein MutS, C-terminal;DN…	-	-	GO:0003684;GO:0006974;GO:0003677;GO:0006298;GO:0030983;GO:0006290;GO:0000166;GO:0005524;GO:0006281	molecular_function;biological_process;molecular_function;biological_process;molecular_function;biological_process;molecular_function;molecular_function;biological_process	damaged DNA binding;cellular response to DNA damage stimulus;DNA binding;mismatch repair;mismatched DNA binding;pyrimidine dimer repair;nucleotide binding;ATP binding;DNA repair	-	-	-	YES	NO
BraA03g029630.3C	A03	14913110	14913478	-	2.80835	0.000610844	0.182013	promoter-TSS (BraA03g029630.3C.trans)	NA	77	BraA03g029630.3C.trans	-	M4C9P8	Uncharacterized protein	-	-	-	-	-	-	PF03168	Late embryogenesis abundant protein	IPR004864	Late embryogenesis abundant protein, LEA-14	-	-	GO:0016020;GO:0016021	cellular_component;cellular_component	membrane;integral component of membrane	-	-	-	NO	YES
BraA03g029740.3C	A03	14969457	14969658	-	3.38616	2.7693e-05	0.0169465	promoter-TSS (BraA03g029740.3C.trans)	NA	1956	BraA03g029740.3C.trans	-	A0A0D3B922	Uncharacterized protein	-	-	-	-	-	-	PF13019;PF13297	Telomere stability and silencing;Telomere stability C-terminal	IPR029071;IPR024974;IPR000626	Ubiquitin-like domain superfamily;Sde2 N-terminal domain;Ubiquitin domain	-	-	-	-	-	-	-	-	NO	NO
BraA03g029930.3C	A03	15069460	15069661	-	2.61575	0.00248153	0.439705	promoter-TSS (BraA03g029930.3C.trans)	NA	1571	BraA03g029930.3C.trans	-	M4C9S7	Uncharacterized protein	-	-	-	-	-	-	-	-	-	-	-	-	-	-	-	-	-	-	NO	YES
BraA03g030730.3C	A03	15390685	15390946	-	3.38616	2.7693e-05	0.0169465	promoter-TSS (BraA03g030730.3C.trans)	NA	161	BraA03g030730.3C.trans	-	M4C9Z7	Uncharacterized protein	-	-	-	-	-	-	PF13912	C2H2-type zinc finger	IPR036236;IPR013087	Zinc finger C2H2 superfamily;Zinc finger C2H2-type	-	-	GO:0003676	molecular_function	nucleic acid binding	-	-	-	NO	NO
BraA03g030790.3C	A03	15411583	15412053	-	3.38616	2.7693e-05	0.0169465	promoter-TSS (BraA03g030790.3C.trans)	NA	253	BraA03g030790.3C.trans	-	M4CA03	Uncharacterized protein	-	-	-	-	-	-	PF03634	TCP family transcription factor	IPR017887;IPR005333	Transcription factor TCP subgroup;Transcription factor, TCP	-	-	GO:0006355;GO:0006351;GO:0005634;GO:0003677	biological_process;biological_process;cellular_component;molecular_function	regulation of transcription, DNA-templated;transcription, DNA-templated;nucleus;DNA binding	-	-	-	NO	NO
BraA03g031190.3C	A03	15546027	15546284	-	3.38616	2.7693e-05	0.0169465	promoter-TSS (BraA03g031190.3C.trans)	NA	1135	BraA03g031190.3C.trans	-	A0A0D3B9H3	Inositol-1-monophosphatase	XP_013626422.1	inositol-phosphate phosphatase-like isoform X1	106332503	LOC106332503	inositol-phosphate phosphatase-like	-	PF00459	Inositol monophosphatase family	IPR033942;IPR000760;IPR020550;IPR020552;IPR020583	Inositol monophosphatase;Inositol monophosphatase-like;Inositol monophosphatase, conserved site;Inositol monophosphatase, Lithium-sensitive;Inositol monophosphatase, metal-binding site	-	-	GO:0046854;GO:0016787;GO:0052832;GO:0052833;GO:0046855;GO:0008934;GO:0052834;GO:0006021;GO:0046872	biological_process;molecular_function;molecular_function;molecular_function;biological_process;molecular_function;molecular_function;biological_process;molecular_function	phosphatidylinositol phosphorylation;hydrolase activity;inositol monophosphate 3-phosphatase activity;inositol monophosphate 4-phosphatase activity;inositol phosphate dephosphorylation;inositol monophosphate 1-phosphatase activity;inositol monophosphate phosphatase activity;inositol biosynthetic process;metal ion binding	K10047;K10047;K10047	ko04070;ko00562;ko00053	Phosphatidylinositol signaling system;Inositol phosphate metabolism;Ascorbate and aldarate metabolism	YES	NO
BraA03g031520.3C	A03	15673807	15674176	+	3.77136	5.18179e-06	0.00420639	promoter-TSS (BraA03g031520.3C.trans)	NA	21	BraA03g031520.3C.trans	-	A0A078HTL5	BnaC05g14790D protein	-	-	-	-	-	-	PF13456;PF13966	Reverse transcriptase-like;zinc-binding in reverse transcriptase	IPR026960;IPR012337;IPR036397	Reverse transcriptase zinc-binding domain;Ribonuclease H-like superfamily;Ribonuclease H superfamily	-	-	GO:0003676	molecular_function	nucleic acid binding	-	-	-	NO	NO
BraA03g032020.3C	A03	15890384	15890674	+	2.42314	0.00903421	1	promoter-TSS (BraA03g032020.3C.trans)	NA	115	BraA03g032020.3C.trans	-	A0A078GVQ5	BnaA06g25350D protein	-	-	-	-	-	-	PF14372;PF05699	omain of unknown function (DUF4413);hAT family C-terminal dimerisation region	IPR008906;IPR003656;IPR012337;IPR025525	HAT, C-terminal dimerisation domain;Zinc finger, BED-type;Ribonuclease H-like superfamily;hAT-like transposase, RNase-H fold	-	-	GO:0046983;GO:0003677	molecular_function;molecular_function	protein dimerization activity;DNA binding	-	-	-	NO	NO
BraA03g032220.3C	A03	15973701	15973986	+	3.19355	0.000136116	0.0545632	promoter-TSS (BraA03g032220.3C.trans)	NA	553	BraA03g032220.3C.trans	-	A0A078FQQ9	BnaC05g19100D protein	-	-	-	-	-	-	PF13639;PF00628	Ring finger domain;PHD-finger	IPR011011;IPR001841;IPR001965;IPR019787;IPR013083;IPR017907	Zinc finger, FYVE/PHD-type;Zinc finger, RING-type;Zinc finger, PHD-type;Zinc finger, PHD-finger;Zinc finger, RING/FYVE/PHD-type;Zinc finger, RING-type, conserved site	-	-	GO:0046872	molecular_function	metal ion binding	-	-	-	NO	NO
BraA03g032260.3C	A03	15994232	15994447	-	2.80835	0.000610844	0.182013	exon (BraA03g032260.3C.trans, exon 29 of 29)	NA	12609	BraA03g032260.3C.trans	-	M4CAD4	Uncharacterized protein	-	-	-	-	-	-	PF15912	Virilizer, N-terminal	IPR000210;IPR011333;IPR031801;IPR026736;IPR016024	BTB/POZ domain;SKP1/BTB/POZ domain superfamily;Virilizer, N-terminal;Protein virilizer;Armadillo-type fold	-	-	-	-	-	-	-	-	YES	NO
BraA03g032350.3C	A03	16066094	16066381	-	3.38616	2.7693e-05	0.0169465	promoter-TSS (BraA03g032350.3C.trans)	NA	1524	BraA03g032350.3C.trans	-	A0A0D3B9W3	Uncharacterized protein	-	-	-	-	-	-	PF03283	Pectinacetylesterase	IPR004963	Pectinacetylesterase/NOTUM	-	-	GO:0016787	molecular_function	hydrolase activity	-	-	-	NO	NO
BraA03g032350.3C	A03	16064755	16065236	-	3.96396	8.97284e-07	0.00109673	TTS (BraA03g032350.3C.trans)	NA	2766	BraA03g032350.3C.trans	-	A0A0D3B9W3	Uncharacterized protein	-	-	-	-	-	-	PF03283	Pectinacetylesterase	IPR004963	Pectinacetylesterase/NOTUM	-	-	GO:0016787	molecular_function	hydrolase activity	-	-	-	NO	NO
BraA03g032640.3C	A03	16187471	16187779	+	2.80835	0.000610844	0.182013	promoter-TSS (BraA03g032640.3C.trans)	NA	1632	BraA03g032640.3C.trans	-	A0A0D3B9Y8	Uncharacterized protein	XP_013625659.1	prolyl 4-hydroxylase 2	106331792	LOC106331792	prolyl 4-hydroxylase 2	-	PF13640	2OG-Fe(II) oxygenase superfamily	IPR005123;IPR003582;IPR006620	Oxoglutarate/iron-dependent dioxygenase;ShKT domain;Prolyl 4-hydroxylase, alpha subunit	-	-	GO:0055114;GO:0005506;GO:0016705;GO:0046872;GO:0016491;GO:0031418	biological_process;molecular_function;molecular_function;molecular_function;molecular_function;molecular_function	oxidation-reduction process;iron ion binding;oxidoreductase activity, acting on paired donors, with incorporation or reduction of molecular oxygen;metal ion binding;oxidoreductase activity;L-ascorbic acid binding	K00472	ko00330	Arginine and proline metabolism	YES	NO
BraA03g032660.3C	A03	16199317	16199650	-	2.80835	0.000610844	0.182013	promoter-TSS (BraA03g032660.3C.trans)	NA	970	BraA03g032660.3C.trans	-	A0A0D3B9Z0	Uncharacterized protein	XP_013629383.1;XP_013629382.1;XP_013629384.1	-;uncharacterized protein LOC106335410;-	106335410	LOC106335410	uncharacterized LOC106335410	-	PF11926;PF00226	omain of unknown function (DUF3444);naJ domain	IPR001623;IPR036869;IPR024593	DnaJ domain;Chaperone J-domain superfamily;Domain of unknown function DUF3444	-	-	-	-	-	-	-	-	NO	NO
BraA03g033030.3C	A03	16382753	16383001	+	3.19355	0.000136116	0.0545632	promoter-TSS (BraA03g033030.3C.trans)	NA	1188	BraA03g033030.3C.trans	-	M4CAJ8	tRNA pseudouridine synthase	-	-	-	-	-	-	PF01416	tRNA pseudouridine synthase	IPR020097;IPR020095;IPR020103;IPR001406	Pseudouridine synthase I, TruA, alpha/beta domain;Pseudouridine synthase I, TruA, C-terminal;Pseudouridine synthase, catalytic domain superfamily;Pseudouridine synthase I, TruA	-	-	GO:0009451;GO:0016853;GO:0008033;GO:0001522;GO:0003723;GO:0009982	biological_process;molecular_function;biological_process;biological_process;molecular_function;molecular_function	RNA modification;isomerase activity;tRNA processing;pseudouridine synthesis;RNA binding;pseudouridine synthase activity	-	-	-	YES	NO
BraA03g033070.3C	A03	16396426	16396627	-	3.19355	0.000136116	0.0545632	promoter-TSS (BraA03g033070.3C.trans)	NA	504	BraA03g033070.3C.trans	-	M4CAK1	Uncharacterized protein	-	-	-	-	-	-	PF01918	Alba	IPR036882;IPR002775	Alba-like domain superfamily;DNA/RNA-binding protein Alba-like	-	-	GO:0003676	molecular_function	nucleic acid binding	-	-	-	NO	NO
BraA03g033310.3C	A03	16504888	16505089	-	2.80835	0.000610844	0.182013	exon (BraA03g033310.3C.trans, exon 3 of 3)	NA	2264	BraA03g033310.3C.trans	-	A0A0D3BA69	Formin-like protein	XP_013628393.1	formin-like protein 10	106334622	LOC106334622	formin-like protein 10	-	PF02181	ormin Homology 2 Domain	IPR015425	Formin, FH2 domain	-	-	GO:0016020;GO:0016021	cellular_component;cellular_component	membrane;integral component of membrane	-	-	-	NO	NO
BraA03g033520.3C	A03	16571231	16571784	-	3.72868	3.40189e-06	0.00298181	TTS (BraA03g033520.3C.trans)	NA	1270	BraA03g033520.3C.trans	-	A0A0D3BA91	Uncharacterized protein	XP_013626364.1	-	106332452	LOC106332452	reactive oxygen species modulator 1-like	-	PF10247	Reactive mitochondrial oxygen species modulator 1	IPR018450	Romo1/Mgr2	-	-	GO:0016020;GO:0016021	cellular_component;cellular_component	membrane;integral component of membrane	-	-	-	YES	NO
BraA03g033640.3C	A03	16665760	16665961	-	3.38616	2.7693e-05	0.0169465	promoter-TSS (BraA03g033640.3C.trans)	NA	1595	BraA03g033640.3C.trans	-	M4CAQ9	Uncharacterized protein	-	-	-	-	-	-	PF00154	recA bacterial DNA recombination protein	IPR013765;IPR020588;IPR020587;IPR027417	DNA recombination and repair protein RecA;DNA recombination and repair protein RecA-like, ATP-binding domain;DNA recombination and repair protein RecA, monomer-monomer interface;P-loop containing nucleoside triphosphate hydrolase	-	-	GO:0009408;GO:0003697;GO:0003677;GO:0008094;GO:0006259;GO:0000166;GO:0006281;GO:0005524;GO:0000002	biological_process;molecular_function;molecular_function;molecular_function;biological_process;molecular_function;biological_process;molecular_function;biological_process	response to heat;single-stranded DNA binding;DNA binding;DNA-dependent ATPase activity;DNA metabolic process;nucleotide binding;DNA repair;ATP binding;mitochondrial genome maintenance	-	-	-	YES	NO
BraA03g033760.3C	A03	16716481	16716700	-	2.61575	0.00248153	0.439705	promoter-TSS (BraA03g033760.3C.trans)	NA	708	BraA03g033760.3C.trans	-	A0A078F0G9	BnaC03g35880D protein	-	-	-	-	-	-	PF00855	PWWP domain	IPR000313	PWWP domain	-	-	-	-	-	-	-	-	NO	NO
BraA03g033860.3C	A03	16750700	16750947	-	3.00095	0.000610844	0.182013	promoter-TSS (BraA03g033860.3C.trans)	NA	559	BraA03g033860.3C.trans	-	M4CAT2	Uncharacterized protein	-	-	-	-	-	-	PF00249;PF13921	Myb-like DNA-binding domain;Myb-like DNA-binding domain	IPR017930;IPR001005;IPR009057	Myb domain;SANT/Myb domain;Homeobox-like domain superfamily	-	-	GO:0003677	molecular_function	DNA binding	-	-	-	NO	YES
BraA03g034060.3C	A03	16854809	16855247	-	2.80835	0.000610844	0.182013	promoter-TSS (BraA03g034060.3C.trans)	NA	853	BraA03g034060.3C.trans	-	M4CAV3	Uncharacterized protein	-	-	-	-	-	-	PF00139	Legume lectin domain	IPR013320;IPR001220	Concanavalin A-like lectin/glucanase domain superfamily;Legume lectin domain	-	-	GO:0030246;GO:0016020;GO:0016021	molecular_function;cellular_component;cellular_component	carbohydrate binding;membrane;integral component of membrane	-	-	-	YES	NO
BraA03g034180.3C	A03	16910436	16911279	+	3.77136	5.18179e-06	0.00420639	promoter-TSS (BraA03g034180.3C.trans)	NA	323	BraA03g034180.3C.trans	-	M4CAW6	Non-specific lipid-transfer protein	-	-	-	-	-	-	PF00234	Protease inhibitor/seed storage/LTP family	IPR016140;IPR036312;IPR000528	Bifunctional inhibitor/plant lipid transfer protein/seed storage helical domain;Bifunctional inhibitor/plant lipid transfer protein/seed storage helical domain superfamily;Plant lipid transfer protein/Par allergen	-	-	GO:0008289;GO:0006869	molecular_function;biological_process	lipid binding;lipid transport	-	-	-	NO	NO
BraA03g034740.3C	A03	17152090	17152427	+	2.61575	0.00248153	0.439705	promoter-TSS (BraA03g034740.3C.trans)	NA	446	BraA03g034740.3C.trans	-	M4CB17	Protein yippee-like	-	-	-	-	-	-	PF03226	Yippee zinc-binding/DNA-binding /Mis18, centromere assembly	IPR004910;IPR034751	Yippee/Mis18/Cereblon;Yippee domain	-	-	GO:0046872	molecular_function	metal ion binding	-	-	-	YES	NO
BraA03g034800.3C	A03	17181767	17182215	-	3.19355	0.000136116	0.0545632	promoter-TSS (BraA03g034800.3C.trans)	NA	1035	BraA03g034800.3C.trans	-	M4CB25	Uncharacterized protein	-	-	-	-	-	-	PF00249;PF00226	Myb-like DNA-binding domain;naJ domain	IPR018253;IPR001005;IPR001623;IPR009057;IPR036869	DnaJ domain, conserved site;SANT/Myb domain;DnaJ domain;Homeobox-like domain superfamily;Chaperone J-domain superfamily	-	-	GO:0003677	molecular_function	DNA binding	-	-	-	NO	YES
BraA03g034910.3C	A03	17242933	17243234	-	2.80835	0.000610844	0.182013	promoter-TSS (BraA03g034910.3C.trans)	NA	0	BraA03g034910.3C.trans	-	M4CB35	Uncharacterized protein	-	-	-	-	-	-	PF10230	Lipid-droplet associated hydrolase	IPR019363;IPR029058	Lipid droplet-associated hydrolase;Alpha/Beta hydrolase fold	-	-	-	-	-	-	-	-	NO	NO
BraA03g034950.3C	A03	17270727	17271156	-	3.38616	2.7693e-05	0.0169465	promoter-TSS (BraA03g034950.3C.trans)	NA	319	BraA03g034950.3C.trans	-	M4CB41	Uncharacterized protein	-	-	-	-	-	-	PF02221	ML domain	IPR003172;IPR014756;IPR033917	MD-2-related lipid-recognition domain;Immunoglobulin E-set;ML domain, phosphatidylinositol/phosphatidylglycerol transfer protein	-	-	GO:0032366;GO:0005622	biological_process;cellular_component	intracellular sterol transport;intracellular	-	-	-	YES	NO
BraA03g035080.3C	A03	17325362	17325747	-	4.15656	8.97284e-07	0.00109673	promoter-TSS (BraA03g035080.3C.trans)	NA	1455	BraA03g035080.3C.trans	-	M4CB51	Uncharacterized protein	-	-	-	-	-	-	PF02176	TRAF-type zinc finger	IPR013083;IPR008974;IPR001293	Zinc finger, RING/FYVE/PHD-type;TRAF-like;Zinc finger, TRAF-type	-	-	GO:0009941;GO:0008270;GO:0046872;GO:0009507	cellular_component;molecular_function;molecular_function;cellular_component	chloroplast envelope;zinc ion binding;metal ion binding;chloroplast	-	-	-	NO	NO
BraA03g035270.3C	A03	17402784	17403180	-	2.61575	0.00248153	0.439705	promoter-TSS (BraA03g035270.3C.trans)	NA	427	BraA03g035270.3C.trans	-	M4CB71	Uncharacterized protein	-	-	-	-	-	-	PF09454;PF05743	Vps23 core domain;UEV domain	IPR008883;IPR017916;IPR037202;IPR016135	Ubiquitin E2 variant, N-terminal;Steadiness box (SB) domain;ESCRT assembly domain;Ubiquitin-conjugating enzyme/RWD-like	-	-	GO:0015031;GO:0006464	biological_process;biological_process	protein transport;cellular protein modification process	-	-	-	YES	NO
BraA03g035420.3C	A03	17466519	17466777	-	3.77136	5.18179e-06	0.00420639	promoter-TSS (BraA03g035420.3C.trans)	NA	537	BraA03g035420.3C.trans	-	M4CB83	Uncharacterized protein	-	-	-	-	-	-	-	-	-	-	-	-	GO:0005739;GO:0016020;GO:0016021	cellular_component;cellular_component;cellular_component	mitochondrion;membrane;integral component of membrane	-	-	-	NO	NO
BraA03g035450.3C	A03	17484272	17484542	+	3.57876	2.7693e-05	0.0169465	promoter-TSS (BraA03g035450.3C.trans)	NA	1686	BraA03g035450.3C.trans	-	M4CB86	Uncharacterized protein	-	-	-	-	-	-	PF14541;PF14543	Xylanase inhibitor C-terminal;Xylanase inhibitor N-terminal	IPR032799;IPR034161;IPR001461;IPR033121;IPR021109;IPR032861	Xylanase inhibitor, C-terminal;Pepsin-like domain, plant;Aspartic peptidase A1 family;Peptidase family A1 domain;Aspartic peptidase domain superfamily;Xylanase inhibitor, N-terminal	-	-	GO:0006508;GO:0004190;GO:0008233;GO:0016787	biological_process;molecular_function;molecular_function;molecular_function	proteolysis;aspartic-type endopeptidase activity;peptidase activity;hydrolase activity	-	-	-	YES	NO
BraA03g035530.3C	A03	17516200	17516476	+	3.00095	0.000610844	0.182013	intron (BraA03g035530.3C.trans, intron 7 of 8)	NA	2407	BraA03g035530.3C.trans	-	M4CB94	Uncharacterized protein	-	-	-	-	-	-	PF08156;PF01798	NOP5NT (NUC127) domain;snoRNA binding domain, fibrillarin	IPR012976;IPR002687;IPR012974;IPR029012;IPR036070	NOSIC;Nop domain;NOP5, N-terminal;Helix hairpin bin domain superfamily;Nop domain superfamily	-	-	-	-	-	-	-	-	YES	NO
BraA03g035750.3C	A03	17645148	17645385	+	3.00095	0.000610844	0.182013	promoter-TSS (BraA03g035750.3C.trans)	NA	475	BraA03g035750.3C.trans	-	M4CBA9	Uncharacterized protein	-	-	-	-	-	-	PF00338	Ribosomal protein S10p/S20e	IPR001848;IPR018268;IPR036838;IPR027486	Ribosomal protein S10;Ribosomal protein S10, conserved site;Ribosomal protein S10 domain superfamily;Ribosomal protein S10 domain	-	-	GO:0005840;GO:0006412;GO:0003723;GO:0003735;GO:0005622	cellular_component;biological_process;molecular_function;molecular_function;cellular_component	ribosome;translation;RNA binding;structural constituent of ribosome;intracellular	-	-	-	NO	NO
BraA03g035820.3C	A03	17669642	17669848	-	3.57876	2.7693e-05	0.0169465	promoter-TSS (BraA03g035820.3C.trans)	NA	1340	BraA03g035820.3C.trans	-	M4CBB6	Uncharacterized protein	-	-	-	-	-	-	PF00627;PF00240;PF09668	UBA/TS-N domain;Ubiquitin family;Aspartyl protease	IPR015940;IPR019103;IPR009060;IPR029071;IPR033322;IPR000626;IPR021109;IPR001995	Ubiquitin-associated domain;Aspartic peptidase, DDI1-type;UBA-like superfamily;Ubiquitin-like domain superfamily;DNA damage-inducible protein 1;Ubiquitin domain;Aspartic peptidase domain superfamily;Peptidase A2A, retrovirus, catalytic	-	-	GO:0004190;GO:0006508;GO:0043130	molecular_function;biological_process;molecular_function	aspartic-type endopeptidase activity;proteolysis;ubiquitin binding	-	-	-	YES	YES
BraA03g035870.3C	A03	17701881	17702106	+	3.19355	0.000136116	0.0545632	exon (BraA03g035870.3C.trans, exon 9 of 9)	NA	2165	BraA03g035870.3C.trans	-	M4CBC1	Uncharacterized protein	-	-	-	-	-	-	PF00400	WD domain, G-beta repeat	IPR017986;IPR036322;IPR001680;IPR015943	WD40-repeat-containing domain;WD40-repeat-containing domain superfamily;WD40 repeat;WD40/YVTN repeat-like-containing domain superfamily	-	-	-	-	-	-	-	-	NO	NO
BraA03g035880.3C	A03	17703354	17703718	-	2.42314	0.00903421	1	promoter-TSS (BraA03g035880.3C.trans)	NA	428	BraA03g035880.3C.trans	-	M4CBC2	Uncharacterized protein	-	-	-	-	-	-	-	-	-	-	-	-	GO:0016020;GO:0016021	cellular_component;cellular_component	membrane;integral component of membrane	-	-	-	YES	NO
BraA03g036040.3C	A03	17805959	17806286	+	2.42314	0.00903421	1	promoter-TSS (BraA03g036040.3C.trans)	NA	384	BraA03g036040.3C.trans	-	M4CBD8	Uncharacterized protein	-	-	-	-	-	-	PF00069	Protein kinase domain	IPR017441;IPR008271;IPR011009;IPR000719	Protein kinase, ATP binding site;Serine/threonine-protein kinase, active site;Protein kinase-like domain superfamily;Protein kinase domain	-	-	GO:0006468;GO:0005524;GO:0004672	biological_process;molecular_function;molecular_function	protein phosphorylation;ATP binding;protein kinase activity	-	-	-	NO	NO
BraA03g036330.3C	A03	17926334	17926584	-	2.61575	0.00248153	0.439705	promoter-TSS (BraA03g036330.3C.trans)	NA	221	BraA03g036330.3C.trans	-	M4CBG2	Uncharacterized protein	-	-	-	-	-	-	PF02225;PF05922;PF00082	PA domain;Peptidase inhibitor I9;Subtilase family	IPR036852;IPR003137;IPR023828;IPR015500;IPR034197;IPR037045;IPR010259;IPR000209	Peptidase S8/S53 domain superfamily;PA domain;Peptidase S8, subtilisin, Ser-active site;Peptidase S8, subtilisin-related;Cucumisin-like catalytic domain;Peptidase S8 propeptide/proteinase inhibitor I9 superfamily;Peptidase S8 propeptide/proteinase inhibitor I9;Peptidase S8/S53 domain	-	-	GO:0016787;GO:0006508;GO:0004252	molecular_function;biological_process;molecular_function	hydrolase activity;proteolysis;serine-type endopeptidase activity	-	-	-	YES	NO
BraA03g036360.3C	A03	17945488	17945689	+	2.61575	0.00248153	0.439705	promoter-TSS (BraA03g036360.3C.trans)	NA	1204	BraA03g036360.3C.trans	-	M4CBG5	Uncharacterized protein	-	-	-	-	-	-	PF01363;PF01504;PF00118	YVE zinc finger;Phosphatidylinositol-4-phosphate 5-Kinase;TCP-1/cpn60 chaperonin family	IPR002423;IPR011011;IPR002498;IPR027409;IPR017455;IPR000306;IPR013083;IPR027484	Chaperonin Cpn60/TCP-1 family;Zinc finger, FYVE/PHD-type;Phosphatidylinositol-4-phosphate 5-kinase, core;GroEL-like apical domain superfamily;Zinc finger, FYVE-related;FYVE zinc finger;Zinc finger, RING/FYVE/PHD-type;Phosphatidylinositol-4-phosphate 5-kinase, N-terminal	-	-	GO:0046854;GO:0016740;GO:0016310;GO:0046872;GO:0000166;GO:0046488;GO:0005524;GO:0016307;GO:0016301	biological_process;molecular_function;biological_process;molecular_function;molecular_function;biological_process;molecular_function;molecular_function;molecular_function	phosphatidylinositol phosphorylation;transferase activity;phosphorylation;metal ion binding;nucleotide binding;phosphatidylinositol metabolic process;ATP binding;phosphatidylinositol phosphate kinase activity;kinase activity	-	-	-	NO	NO
BraA03g036700.3C	A03	18141763	18141964	+	2.80835	0.000610844	0.182013	promoter-TSS (BraA03g036700.3C.trans)	NA	210	BraA03g036700.3C.trans	-	M4CBJ3	Uncharacterized protein	-	-	-	-	-	-	PF12222	Peptide N-acetyl-beta-D-glucosaminyl asparaginase amidase A	IPR021102	Peptide-N4-(N-acetyl-beta-glucosaminyl)asparagine amidase A	-	-	-	-	-	-	-	-	YES	NO
BraA03g036700.3C	A03	18143037	18143273	+	3.38616	2.7693e-05	0.0169465	promoter-TSS (BraA03g036700.3C.trans)	NA	1502	BraA03g036700.3C.trans	-	M4CBJ3	Uncharacterized protein	-	-	-	-	-	-	PF12222	Peptide N-acetyl-beta-D-glucosaminyl asparaginase amidase A	IPR021102	Peptide-N4-(N-acetyl-beta-glucosaminyl)asparagine amidase A	-	-	-	-	-	-	-	-	YES	NO
BraA03g036910.3C	A03	18245997	18246228	-	3.77136	5.18179e-06	0.00420639	promoter-TSS (BraA03g036910.3C.trans)	NA	377	BraA03g036910.3C.trans	-	A0A0D3CDR9	Uncharacterized protein	-	-	-	-	-	-	PF03108	MuDR family transposase	IPR004332	Transposase, MuDR, plant	-	-	-	-	-	-	-	-	NO	NO
BraA03g036950.3C	A03	18262692	18262920	+	3.57876	2.7693e-05	0.0169465	TTS (BraA03g036950.3C.trans)	NA	2039	BraA03g036950.3C.trans	-	M4CBL6	Uncharacterized protein	-	-	-	-	-	-	PF02365	No apical meristem (NAM) protein	IPR036093;IPR003441	NAC domain superfamily;NAC domain	-	-	GO:0006355;GO:0006351;GO:0003677;GO:0005634	biological_process;biological_process;molecular_function;cellular_component	regulation of transcription, DNA-templated;transcription, DNA-templated;DNA binding;nucleus	-	-	-	NO	YES
BraA03g036980.3C	A03	18280489	18280726	+	2.80835	0.000610844	0.182013	promoter-TSS (BraA03g036980.3C.trans)	NA	188	BraA03g036980.3C.trans	-	M4CBL7	Uncharacterized protein	-	-	-	-	-	-	PF02365	No apical meristem (NAM) protein	IPR036093;IPR003441	NAC domain superfamily;NAC domain	-	-	GO:0006355;GO:0003677;GO:0005634;GO:0006351	biological_process;molecular_function;cellular_component;biological_process	regulation of transcription, DNA-templated;DNA binding;nucleus;transcription, DNA-templated	-	-	-	NO	YES
BraA03g037540.3C	A03	18578776	18579346	-	3.96396	8.97284e-07	0.00109673	promoter-TSS (BraA03g037540.3C.trans)	NA	302	BraA03g037540.3C.trans	-	-	-	-	-	-	-	-	-	-	-	-	-	-	-	-	-	-	-	-	-	NO	NO
BraA03g037770.3C	A03	18701404	18701605	+	2.61575	0.00248153	0.439705	promoter-TSS (BraA03g037770.3C.trans)	NA	297	BraA03g037770.3C.trans	-	M4CBS1	Uncharacterized protein	-	-	-	-	-	-	-	-	-	-	-	-	-	-	-	-	-	-	NO	YES
BraA03g037770.3C	A03	18701856	18702069	+	3.19355	0.000136116	0.0545632	promoter-TSS (BraA03g037770.3C.trans)	NA	755	BraA03g037770.3C.trans	-	M4CBS1	Uncharacterized protein	-	-	-	-	-	-	-	-	-	-	-	-	-	-	-	-	-	-	NO	YES
BraA03g037810.3C	A03	18721414	18722168	-	3.38616	2.7693e-05	0.0169465	promoter-TSS (BraA03g037810.3C.trans)	NA	-72	BraA03g037810.3C.trans	-	-	-	-	-	-	-	-	-	-	-	-	-	-	-	-	-	-	-	-	-	NO	NO
BraA03g037960.3C	A03	18771147	18771348	-	3.19355	0.000136116	0.0545632	promoter-TSS (BraA03g037960.3C.trans)	NA	473	BraA03g037960.3C.trans	-	M4CBT6	Uncharacterized protein	-	-	-	-	-	-	-	-	-	-	-	-	-	-	-	-	-	-	NO	YES
BraA03g038270.3C	A03	18935589	18935849	+	2.80835	0.000610844	0.182013	promoter-TSS (BraA03g038270.3C.trans)	NA	178	BraA03g038270.3C.trans	-	M4CBW7	Uncharacterized protein	-	-	-	-	-	-	-	-	-	-	-	-	GO:0016020;GO:0016021	cellular_component;cellular_component	membrane;integral component of membrane	-	-	-	YES	NO
BraA03g038330.3C	A03	18958474	18958694	+	3.38616	2.7693e-05	0.0169465	promoter-TSS (BraA03g038330.3C.trans)	NA	1352	BraA03g038330.3C.trans	-	M4CBX4	Uncharacterized protein	-	-	-	-	-	-	PF01985	CRS1 / YhbY (CRM) domain	IPR001890;IPR035920	RNA-binding, CRM domain;YhbY-like superfamily	-	-	GO:0003723	molecular_function	RNA binding	-	-	-	YES	NO
BraA03g038430.3C	A03	19032619	19033081	-	2.80835	0.000610844	0.182013	promoter-TSS (BraA03g038430.3C.trans)	NA	275	BraA03g038430.3C.trans	-	A0A0D3BC07	RNA helicase	XP_013621896.1;XP_013621895.1;XP_013621894.1	-;-;DEAD-box ATP-dependent RNA helicase 51	106328080	LOC106328080	DEAD-box ATP-dependent RNA helicase 51	-	PF00270;PF00271;PF13959	AD/DEAH box helicase;Helicase conserved C-terminal domain;omain of unknown function (DUF4217)	IPR014014;IPR014001;IPR025313;IPR027417;IPR000629;IPR011545;IPR001650	RNA helicase, DEAD-box type, Q motif;Helicase superfamily 1/2, ATP-binding domain;Domain of unknown function DUF4217;P-loop containing nucleoside triphosphate hydrolase;ATP-dependent RNA helicase DEAD-box, conserved site;DEAD/DEAH box helicase domain;Helicase, C-terminal	-	-	GO:0004386;GO:0016787;GO:0003723;GO:0000166;GO:0005524;GO:0003676	molecular_function;molecular_function;molecular_function;molecular_function;molecular_function;molecular_function	helicase activity;hydrolase activity;RNA binding;nucleotide binding;ATP binding;nucleic acid binding	-	-	-	NO	NO
BraA03g038440.3C	A03	19034235	19034529	+	2.61575	0.00248153	0.439705	promoter-TSS (BraA03g038440.3C.trans)	NA	242	BraA03g038440.3C.trans	-	M4CBY4	S-acyltransferase	-	-	-	-	-	-	PF01529	HHC palmitoyltransferase	IPR001594	Palmitoyltransferase, DHHC domain	-	-	GO:0016740;GO:0016021;GO:0019706;GO:0016746;GO:0016020	molecular_function;cellular_component;molecular_function;molecular_function;cellular_component	transferase activity;integral component of membrane;protein-cysteine S-palmitoyltransferase activity;transferase activity, transferring acyl groups;membrane	-	-	-	NO	NO
BraA03g038470.3C	A03	19040998	19041236	-	3.19355	0.000136116	0.0545632	promoter-TSS (BraA03g038470.3C.trans)	NA	1043	BraA03g038470.3C.trans	-	M4CBY7	RING-type E3 ubiquitin transferase	-	-	-	-	-	-	PF04564	U-box domain	IPR013083;IPR003613;IPR016024;IPR011989	Zinc finger, RING/FYVE/PHD-type;U box domain;Armadillo-type fold;Armadillo-like helical	-	-	GO:0016740;GO:0016567;GO:0004842	molecular_function;biological_process;molecular_function	transferase activity;protein ubiquitination;ubiquitin-protein transferase activity	-	-	-	YES	NO
BraA03g038480.3C	A03	19043478	19043881	+	4.20304	1.24079e-07	0.000229483	promoter-TSS (BraA03g038480.3C.trans)	NA	191	BraA03g038480.3C.trans	-	A0A078FCQ4	BnaA05g12270D protein	-	-	-	-	-	-	-	-	-	-	-	-	GO:0016020;GO:0016021	cellular_component;cellular_component	membrane;integral component of membrane	-	-	-	NO	YES
BraA03g038640.3C	A03	19136595	19136867	-	2.61575	0.00248153	0.439705	exon (BraA03g038640.3C.trans, exon 1 of 2)	NA	2413	BraA03g038640.3C.trans	-	M4CC00	Uncharacterized protein	-	-	-	-	-	-	PF08263	Leucine rich repeat N-terminal domain	IPR032675;IPR013210	Leucine-rich repeat domain superfamily;Leucine-rich repeat-containing N-terminal, plant-type	-	-	-	-	-	-	-	-	NO	NO
BraA03g038790.3C	A03	19207479	19208036	+	3.00095	0.000610844	0.182013	promoter-TSS (BraA03g038790.3C.trans)	NA	565	BraA03g038790.3C.trans	-	M4CC09	Uncharacterized protein	-	-	-	-	-	-	PF00646;PF01344	-box domain;Kelch motif	IPR015915;IPR036047;IPR001810;IPR006652	Kelch-type beta propeller;F-box-like domain superfamily;F-box domain;Kelch repeat type 1	-	-	-	-	-	-	-	-	NO	NO
BraA03g038980.3C	A03	19286351	19286588	+	2.61575	0.00248153	0.439705	promoter-TSS (BraA03g038980.3C.trans)	NA	110	BraA03g038980.3C.trans	-	A0A0D3ABN5	Uncharacterized protein	-	-	-	-	-	-	PF14392;PF04827	Zinc knuckle;Plant transposon protein	IPR025836;IPR006912	Zinc knuckle CX2CX4HX4C;Harbinger transposase-derived protein	-	-	GO:0016788	molecular_function	hydrolase activity, acting on ester bonds	-	-	-	NO	NO
BraA03g038980.3C	A03	19288330	19288666	+	3.57876	2.7693e-05	0.0169465	TTS (BraA03g038980.3C.trans)	NA	2139	BraA03g038980.3C.trans	-	A0A0D3ABN5	Uncharacterized protein	-	-	-	-	-	-	PF14392;PF04827	Zinc knuckle;Plant transposon protein	IPR025836;IPR006912	Zinc knuckle CX2CX4HX4C;Harbinger transposase-derived protein	-	-	GO:0016788	molecular_function	hydrolase activity, acting on ester bonds	-	-	-	NO	NO
BraA03g038980.3C	A03	19287725	19288238	+	3.77136	5.18179e-06	0.00420639	promoter-TSS (BraA03g038980.3C.trans)	NA	1622	BraA03g038980.3C.trans	-	A0A0D3ABN5	Uncharacterized protein	-	-	-	-	-	-	PF14392;PF04827	Zinc knuckle;Plant transposon protein	IPR025836;IPR006912	Zinc knuckle CX2CX4HX4C;Harbinger transposase-derived protein	-	-	GO:0016788	molecular_function	hydrolase activity, acting on ester bonds	-	-	-	NO	NO
BraA03g038980.3C	A03	19286853	19287615	+	4.73437	2.17756e-08	5.32525e-05	promoter-TSS (BraA03g038980.3C.trans)	NA	875	BraA03g038980.3C.trans	-	A0A0D3ABN5	Uncharacterized protein	-	-	-	-	-	-	PF14392;PF04827	Zinc knuckle;Plant transposon protein	IPR025836;IPR006912	Zinc knuckle CX2CX4HX4C;Harbinger transposase-derived protein	-	-	GO:0016788	molecular_function	hydrolase activity, acting on ester bonds	-	-	-	NO	NO
BraA03g039130.3C	A03	19361811	19362030	+	3.19355	0.000136116	0.0545632	exon (BraA03g039130.3C.trans, exon 20 of 20)	NA	6167	BraA03g039130.3C.trans	-	M4CC38	Uncharacterized protein	-	-	-	-	-	-	PF00612;PF00063	IQ calmodulin-binding motif;Myosin head (motor domain)	IPR001609;IPR000048;IPR027417;IPR036022;IPR008989;IPR036961	Myosin head, motor domain;IQ motif, EF-hand binding site;P-loop containing nucleoside triphosphate hydrolase;Plant myosin class VIII, motor domain;Myosin S1 fragment, N-terminal;Kinesin motor domain superfamily	-	-	GO:0008017;GO:0051015;GO:0003777;GO:0016459;GO:0007018;GO:0003779;GO:0000166;GO:0005524;GO:0003774	molecular_function;molecular_function;molecular_function;cellular_component;biological_process;molecular_function;molecular_function;molecular_function;molecular_function	microtubule binding;actin filament binding;microtubule motor activity;myosin complex;microtubule-based movement;actin binding;nucleotide binding;ATP binding;motor activity	-	-	-	NO	NO
BraA03g039460.3C	A03	19537193	19537481	-	3.00095	0.000610844	0.182013	promoter-TSS (BraA03g039460.3C.trans)	NA	655	BraA03g039460.3C.trans	-	M4CC67	Ubiquitinyl hydrolase 1	-	-	-	-	-	-	PF00443;PF00627;PF02148	Ubiquitin carboxyl-terminal hydrolase;UBA/TS-N domain;Zn-finger in ubiquitin-hydrolases and other protein	IPR001394;IPR015940;IPR009060;IPR028889;IPR016652;IPR001607;IPR013083;IPR018200	Peptidase C19, ubiquitin carboxyl-terminal hydrolase;Ubiquitin-associated domain;UBA-like superfamily;Ubiquitin specific protease domain;Ubiquitinyl hydrolase;Zinc finger, UBP-type;Zinc finger, RING/FYVE/PHD-type;Ubiquitin specific protease, conserved site	-	-	GO:0016787;GO:0008270;GO:0004843;GO:0016579;GO:0008233;GO:0046872;GO:0006511;GO:0036459;GO:0006508;GO:0008234	molecular_function;molecular_function;molecular_function;biological_process;molecular_function;molecular_function;biological_process;molecular_function;biological_process;molecular_function	hydrolase activity;zinc ion binding;thiol-dependent ubiquitin-specific protease activity;protein deubiquitination;peptidase activity;metal ion binding;ubiquitin-dependent protein catabolic process;thiol-dependent ubiquitinyl hydrolase activity;proteolysis;cysteine-type peptidase activity	-	-	-	YES	NO
BraA03g040090.3C	A03	19911722	19911939	-	3.00095	0.000610844	0.182013	promoter-TSS (BraA03g040090.3C.trans)	NA	898	BraA03g040090.3C.trans	-	A0A078JLZ0	BnaCnng50740D protein	-	-	-	-	-	-	PF13966	zinc-binding in reverse transcriptase	IPR026960	Reverse transcriptase zinc-binding domain	-	-	-	-	-	-	-	-	NO	NO
BraA03g040440.3C	A03	20146987	20147394	-	2.80835	0.000610844	0.182013	promoter-TSS (BraA03g040440.3C.trans)	NA	-29	BraA03g040440.3C.trans	-	M4CCE4	Uncharacterized protein	-	-	-	-	-	-	PF14368	Probable lipid transfer	IPR016140;IPR036312;IPR000528	Bifunctional inhibitor/plant lipid transfer protein/seed storage helical domain;Bifunctional inhibitor/plant lipid transfer protein/seed storage helical domain superfamily;Plant lipid transfer protein/Par allergen	-	-	GO:0006869;GO:0008289	biological_process;molecular_function	lipid transport;lipid binding	-	-	-	NO	NO
BraA03g040500.3C	A03	20159062	20159263	-	3.00095	0.000610844	0.182013	promoter-TSS (BraA03g040500.3C.trans)	NA	991	BraA03g040500.3C.trans	-	M4CCF1	Uncharacterized protein	-	-	-	-	-	-	PF13041;PF17177;PF13812;PF01535	PPR repeat family;Pentacotripeptide-repeat region of PRORP;Pentatricopeptide repeat domain;PPR repeat	IPR002885;IPR011990	Pentatricopeptide repeat;Tetratricopeptide-like helical domain superfamily	-	-	-	-	-	-	-	-	YES	NO
BraA03g040900.3C	A03	20411024	20411250	+	3.19355	0.000136116	0.0545632	promoter-TSS (BraA03g040900.3C.trans)	NA	137	BraA03g040900.3C.trans	-	M4CCJ3	Uncharacterized protein	-	-	-	-	-	-	PF01073;PF04321;PF01370;PF02719;PF16363;PF07993	3-beta hydroxysteroid dehydrogenase/isomerase family;RmlD substrate binding domain;NAD dependent epimerase/dehydratase family;Polysaccharide biosynthesis protein;P-mannose 4,6 dehydratase;Male sterility protein	IPR008089;IPR016040;IPR036291	Nucleotide sugar epimerase;NAD(P)-binding domain;NAD(P)-binding domain superfamily	-	-	GO:0016857;GO:0016020;GO:0016021;GO:0005975	molecular_function;cellular_component;cellular_component;biological_process	racemase and epimerase activity, acting on carbohydrates and derivatives;membrane;integral component of membrane;carbohydrate metabolic process	-	-	-	YES	NO
BraA03g041080.3C	A03	20530465	20530775	-	2.61575	0.00248153	0.439705	promoter-TSS (BraA03g041080.3C.trans)	NA	113	BraA03g041080.3C.trans	-	M4CCL1	Uncharacterized protein	-	-	-	-	-	-	PF00249	Myb-like DNA-binding domain	IPR017930;IPR001005;IPR009057	Myb domain;SANT/Myb domain;Homeobox-like domain superfamily	-	-	GO:0003677	molecular_function	DNA binding	-	-	-	NO	NO
BraA03g041220.3C	A03	20659046	20659418	+	2.80835	0.000610844	0.182013	promoter-TSS (BraA03g041220.3C.trans)	NA	445	BraA03g041220.3C.trans	-	A0A0D3BD51	Uncharacterized protein	XP_013630575.1;XP_013630574.1	-;heat stress transcription factor C-1-like	106336323	LOC106336323	heat stress transcription factor C-1-like	-	PF00447	HSF-type DNA-binding	IPR027725;IPR036390;IPR000232;IPR036388	Heat shock transcription factor family;Winged helix DNA-binding domain superfamily;Heat shock factor (HSF)-type, DNA-binding;Winged helix-like DNA-binding domain superfamily	-	-	GO:0003677;GO:0006355;GO:0043565;GO:0005634;GO:0003700	molecular_function;biological_process;molecular_function;cellular_component;molecular_function	DNA binding;regulation of transcription, DNA-templated;sequence-specific DNA binding;nucleus;DNA binding transcription factor activity	-	-	-	NO	NO
BraA03g041280.3C	A03	20703229	20703723	+	3.00095	0.000610844	0.182013	promoter-TSS (BraA03g041280.3C.trans)	NA	1840	BraA03g041280.3C.trans	-	M4D9T7	Uncharacterized protein	-	-	-	-	-	-	PF07714;PF13855	Protein tyrosine kinase;Leucine rich repeat	IPR001245;IPR000719;IPR032675;IPR001611;IPR011009	Serine-threonine/tyrosine-protein kinase, catalytic domain;Protein kinase domain;Leucine-rich repeat domain superfamily;Leucine-rich repeat;Protein kinase-like domain superfamily	-	-	GO:0009506;GO:0005886;GO:0016021;GO:0006468;GO:0004672;GO:0005524;GO:0016020	cellular_component;cellular_component;cellular_component;biological_process;molecular_function;molecular_function;cellular_component	plasmodesma;plasma membrane;integral component of membrane;protein phosphorylation;protein kinase activity;ATP binding;membrane	-	-	-	YES	NO
BraA03g041980.3C	A03	21079960	21080235	+	2.80835	0.000610844	0.182013	promoter-TSS (BraA03g041980.3C.trans)	NA	928	BraA03g041980.3C.trans	-	M4D9L8	Uncharacterized protein	-	-	-	-	-	-	PF05060	N-acetylglucosaminyltransferase II (MGAT2)	IPR029044;IPR007754	Nucleotide-diphospho-sugar transferases;N-acetylglucosaminyltransferase II	-	-	GO:0005795;GO:0016021;GO:0008455;GO:0016020;GO:0009312	cellular_component;cellular_component;molecular_function;cellular_component;biological_process	Golgi stack;integral component of membrane;alpha-1,6-mannosylglycoprotein 2-beta-N-acetylglucosaminyltransferase activity;membrane;oligosaccharide biosynthetic process	-	-	-	NO	NO
BraA03g042080.3C	A03	21118844	21119203	+	2.61575	0.00248153	0.439705	promoter-TSS (BraA03g042080.3C.trans)	NA	66	BraA03g042080.3C.trans	-	M4D9L0	Uncharacterized protein	-	-	-	-	-	-	PF00860	Permease family	IPR029948;IPR006043	Nucleobase-ascorbate transporter 1;Xanthine/uracil/vitamin C permease	-	-	GO:0022857;GO:0009506;GO:0016021;GO:0016020;GO:0055085	molecular_function;cellular_component;cellular_component;cellular_component;biological_process	transmembrane transporter activity;plasmodesma;integral component of membrane;membrane;transmembrane transport	-	-	-	NO	NO
BraA03g042160.3C	A03	21163994	21164253	+	2.61575	0.00248153	0.439705	promoter-TSS (BraA03g042160.3C.trans)	NA	789	BraA03g042160.3C.trans	-	M4D9K3	Uncharacterized protein	-	-	-	-	-	-	PF03357	Snf7	IPR005024	Snf7 family	-	-	GO:0007034;GO:0005770;GO:0010008;GO:0005771;GO:0070676;GO:0015031	biological_process;cellular_component;cellular_component;cellular_component;biological_process;biological_process	vacuolar transport;late endosome;endosome membrane;multivesicular body;intralumenal vesicle formation;protein transport	-	-	-	YES	NO
BraA03g042250.3C	A03	21194822	21195023	+	2.80835	0.000610844	0.182013	promoter-TSS (BraA03g042250.3C.trans)	NA	166	BraA03g042250.3C.trans	-	M4D9J6	Uncharacterized protein	-	-	-	-	-	-	PF01928	CYTH domain	IPR033245;IPR033469;IPR023577	Triphosphate tunel metalloenzyme 3;CYTH-like domain superfamily;CYTH domain	-	-	GO:0048364;GO:0016887;GO:0005634;GO:0050355	biological_process;molecular_function;cellular_component;molecular_function	root development;ATPase activity;nucleus;triphosphatase activity	-	-	-	NO	NO
BraA03g042520.3C	A03	21351993	21352194	-	2.23054	0.00903421	1	promoter-TSS (BraA03g042520.3C.trans)	NA	133	BraA03g042520.3C.trans	-	M4D9H0	Uncharacterized protein	-	-	-	-	-	-	PF00067	Cytochrome P450	IPR036396;IPR002401;IPR017972;IPR001128	Cytochrome P450 superfamily;Cytochrome P450, E-class, group I;Cytochrome P450, conserved site;Cytochrome P450	-	-	GO:0055114;GO:0005506;GO:0016021;GO:0004497;GO:0020037;GO:0016705;GO:0046872;GO:0016491;GO:0016020	biological_process;molecular_function;cellular_component;molecular_function;molecular_function;molecular_function;molecular_function;molecular_function;cellular_component	oxidation-reduction process;iron ion binding;integral component of membrane;monooxygenase activity;heme binding;oxidoreductase activity, acting on paired donors, with incorporation or reduction of molecular oxygen;metal ion binding;oxidoreductase activity;membrane	-	-	-	NO	YES
BraA03g042680.3C	A03	21427883	21428226	-	2.80835	0.000610844	0.182013	promoter-TSS (BraA03g042680.3C.trans)	NA	341	BraA03g042680.3C.trans	-	-	-	-	-	-	-	-	-	-	-	-	-	-	-	-	-	-	-	-	-	YES	NO
BraA03g042770.3C	A03	21490995	21491634	-	3.38616	2.7693e-05	0.0169465	TTS (BraA03g042770.3C.trans)	NA	1863	BraA03g042770.3C.trans	-	M4D9E7	Uncharacterized protein	-	-	-	-	-	-	PF04669	Polysaccharide biosynthesis	IPR021148;IPR006514	Polysaccharide biosynthesis domain;IRX15/IRX15L/IGXM	-	-	GO:0045492;GO:0016020;GO:0016021	biological_process;cellular_component;cellular_component	xylan biosynthetic process;membrane;integral component of membrane	-	-	-	YES	NO
BraA03g042790.3C	A03	21500329	21500530	+	2.80835	0.000610844	0.182013	promoter-TSS (BraA03g042790.3C.trans)	NA	1540	BraA03g042790.3C.trans	-	M4D9E5	Glycosyltransferase	-	-	-	-	-	-	PF00201	UDP-glucoronosyl and UDP-glucosyl transferase	IPR035595;IPR002213	UDP-glycosyltransferase family, conserved site;UDP-glucuronosyl/UDP-glucosyltransferase	-	-	GO:0016757;GO:0016758;GO:0008152;GO:0016740	molecular_function;molecular_function;biological_process;molecular_function	transferase activity, transferring glycosyl groups;transferase activity, transferring hexosyl groups;metabolic process;transferase activity	-	-	-	NO	NO
BraA03g042870.3C	A03	21546994	21547469	-	4.73437	2.17756e-08	5.32525e-05	TTS (BraA03g042870.3C.trans)	NA	3050	BraA03g042870.3C.trans	-	A0A0D3BDT4	Uncharacterized protein	XP_013622087.1	uncharacterized protein LOC106328232	106328232	LOC106328232	uncharacterized LOC106328232	-	PF05705	ukaryotic protein of unknown function (DUF829)	IPR008547;IPR029058	Protein of unknown function DUF829, TMEM53;Alpha/Beta hydrolase fold	-	-	-	-	-	-	-	-	YES	NO
BraA03g042940.3C	A03	21582963	21583288	-	3.00095	0.000610844	0.182013	exon (BraA03g042940.3C.trans, exon 1 of 1)	NA	2135	BraA03g042940.3C.trans	-	A0A0D3BDV0	Uncharacterized protein	-	-	-	-	-	-	-	-	IPR032675	Leucine-rich repeat domain superfamily	-	-	-	-	-	-	-	-	NO	NO
BraA03g043560.3C	A03	21994682	21994972	-	3.19355	0.000136116	0.0545632	promoter-TSS (BraA03g043560.3C.trans)	NA	-16	BraA03g043560.3C.trans	-	M4D967	Succinate--CoA ligase [ADP-forming] subunit alpha, mitochondrial	-	-	-	-	-	-	PF02629;PF00549	CoA binding domain;CoA-ligase	IPR005810;IPR016102;IPR036291;IPR017440;IPR033847;IPR003781;IPR005811	Succinyl-CoA ligase, alpha subunit;Succinyl-CoA synthetase-like;NAD(P)-binding domain superfamily;ATP-citrate lyase/succinyl-CoA ligase, active site;ATP-citrate lyase/succinyl-CoA ligase, conserved site;CoA-binding;ATP-citrate lyase/succinyl-CoA ligase	-	-	GO:0008152;GO:0006099;GO:0003824;GO:0004775;GO:0005739;GO:0000166;GO:0048037;GO:0016874;GO:0005507	biological_process;biological_process;molecular_function;molecular_function;cellular_component;molecular_function;molecular_function;molecular_function;molecular_function	metabolic process;tricarboxylic acid cycle;catalytic activity;succinate-CoA ligase (ADP-forming) activity;mitochondrion;nucleotide binding;cofactor binding;ligase activity;copper ion binding	-	-	-	YES	NO
BraA03g043610.3C	A03	22011743	22011969	-	2.42314	0.00903421	1	promoter-TSS (BraA03g043610.3C.trans)	NA	756	BraA03g043610.3C.trans	-	M4D962	Uncharacterized protein	-	-	-	-	-	-	PF00855;PF04818	PWWP domain;RNA polymerase II-binding domain.	IPR035496;IPR008942;IPR000313;IPR006569;IPR006903	HDGF-related, PWWP domain;ENTH/VHS;PWWP domain;CID domain;RNA polymerase II-binding domain	-	-	-	-	-	-	-	-	NO	NO
BraA03g043770.3C	A03	22127492	22127823	+	2.80835	0.000610844	0.182013	promoter-TSS (BraA03g043770.3C.trans)	NA	167	BraA03g043770.3C.trans	-	M4D946	Uncharacterized protein	-	-	-	-	-	-	PF13639	Ring finger domain	IPR013083;IPR001841	Zinc finger, RING/FYVE/PHD-type;Zinc finger, RING-type	-	-	-	-	-	-	-	-	YES	NO
BraA03g044260.3C	A03	22368535	22368806	+	3.19355	0.000136116	0.0545632	promoter-TSS (BraA03g044260.3C.trans)	NA	582	BraA03g044260.3C.trans	-	M4D913	Uncharacterized protein	-	-	-	-	-	-	PF07839	Plant calmodulin-binding domain	IPR012417	Calmodulin-binding domain, plant	-	-	GO:0005516	molecular_function	calmodulin binding	-	-	-	NO	NO
BraA03g044300.3C	A03	22387573	22387774	+	3.00095	0.000610844	0.182013	promoter-TSS (BraA03g044300.3C.trans)	NA	395	BraA03g044300.3C.trans	-	M4D910	Flavin-containing monooxygenase	-	-	-	-	-	-	PF03486;PF00743;PF01494;PF00890;PF13434;PF13450;PF13738;PF07992	HI0933-like protein;lavin-binding monooxygenase-like;AD binding domain;AD binding domain;L-lysine 6-monooxygenase (NADPH-requiring);NAD(P)-binding Rossmann-like domain;Pyridine nucleotide-disulphide oxidoreductase;Pyridine nucleotide-disulphide oxidoreductase	IPR036188;IPR000960;IPR020946	FAD/NAD(P)-binding domain superfamily;Flavin monooxygenase FMO;Flavin monooxygenase-like	-	-	GO:0004499;GO:0055114;GO:0050661;GO:0004497;GO:0016491;GO:0050660	molecular_function;biological_process;molecular_function;molecular_function;molecular_function;molecular_function	N,N-dimethylaniline monooxygenase activity;oxidation-reduction process;NADP binding;monooxygenase activity;oxidoreductase activity;flavin adenine dinucleotide binding	-	-	-	NO	YES
BraA03g044370.3C	A03	22412993	22413194	-	3.00095	0.000610844	0.182013	promoter-TSS (BraA03g044370.3C.trans)	NA	13	BraA03g044370.3C.trans	-	M4D903	Uncharacterized protein	-	-	-	-	-	-	PF00834	Ribulose-phosphate 3 epimerase family	IPR013785;IPR000056;IPR011060	Aldolase-type TIM barrel;Ribulose-phosphate 3-epimerase-like;Ribulose-phosphate binding barrel	-	-	GO:0008152;GO:0016857;GO:0003824;GO:0005975	biological_process;molecular_function;molecular_function;biological_process	metabolic process;racemase and epimerase activity, acting on carbohydrates and derivatives;catalytic activity;carbohydrate metabolic process	-	-	-	NO	NO
BraA03g044370.3C	A03	22411745	22411977	-	3.77136	5.18179e-06	0.00420639	promoter-TSS (BraA03g044370.3C.trans)	NA	1245	BraA03g044370.3C.trans	-	M4D903	Uncharacterized protein	-	-	-	-	-	-	PF00834	Ribulose-phosphate 3 epimerase family	IPR013785;IPR000056;IPR011060	Aldolase-type TIM barrel;Ribulose-phosphate 3-epimerase-like;Ribulose-phosphate binding barrel	-	-	GO:0008152;GO:0016857;GO:0003824;GO:0005975	biological_process;molecular_function;molecular_function;biological_process	metabolic process;racemase and epimerase activity, acting on carbohydrates and derivatives;catalytic activity;carbohydrate metabolic process	-	-	-	NO	NO
BraA03g044860.3C	A03	22634281	22634511	+	2.61575	0.00248153	0.439705	promoter-TSS (BraA03g044860.3C.trans)	NA	252	BraA03g044860.3C.trans	-	M4D8W2	Uncharacterized protein	-	-	-	-	-	-	-	-	-	-	-	-	-	-	-	-	-	-	NO	NO
BraA03g044960.3C	A03	22680824	22681138	-	2.80835	0.000610844	0.182013	promoter-TSS (BraA03g044960.3C.trans)	NA	586	BraA03g044960.3C.trans	-	M4D8V2	Uncharacterized protein	-	-	-	-	-	-	PF04180	Low temperature viability protein	IPR007307	Low temperature viability protein	-	-	-	-	-	-	-	-	NO	NO
BraA03g044980.3C	A03	22701709	22701963	-	2.80835	0.000610844	0.182013	promoter-TSS (BraA03g044980.3C.trans)	NA	173	BraA03g044980.3C.trans	-	M4D8V1	Uncharacterized protein	-	-	-	-	-	-	-	-	-	-	-	-	-	-	-	-	-	-	NO	NO
BraA03g045170.3C	A03	22786276	22786477	-	2.80835	0.000610844	0.182013	promoter-TSS (BraA03g045170.3C.trans)	NA	697	BraA03g045170.3C.trans	-	A0A0D3DDT7	Uncharacterized protein	XP_013596898.1	extensin-like	106305064	LOC106305064	extensin-like	-	PF05617	Prolamin-like	IPR008502	Prolamin-like domain	-	-	-	-	-	-	-	-	NO	NO
BraA03g045580.3C	A03	23050097	23050476	-	3.19355	0.000136116	0.0545632	promoter-TSS (BraA03g045580.3C.trans)	NA	8	BraA03g045580.3C.trans	-	M4D8P3	Uncharacterized protein	-	-	-	-	-	-	PF03087	Arabidopsis protein of unknown function	IPR004320	Protein of unknown function DUF241, plant	-	-	-	-	-	-	-	-	NO	YES
BraA03g045750.3C	A03	23165494	23165699	-	2.80835	0.000610844	0.182013	promoter-TSS (BraA03g045750.3C.trans)	NA	0	BraA03g045750.3C.trans	-	M4D8M1	Uncharacterized protein	-	-	-	-	-	-	PF00916;PF01740	Sulfate permease family;STAS domain	IPR011547;IPR036513;IPR001902;IPR002645;IPR018045;IPR030311	SLC26A/SulP transporter domain;STAS domain superfamily;SLC26A/SulP transporter;STAS domain;Sulphate anion transporter, conserved site;Sulfate transporter 3.1/3.2	-	-	GO:0009507;GO:0016021;GO:0015116;GO:1902358;GO:0008272;GO:0008271;GO:0016020;GO:0055085	cellular_component;cellular_component;molecular_function;biological_process;biological_process;molecular_function;cellular_component;biological_process	chloroplast;integral component of membrane;sulfate transmembrane transporter activity;sulfate transmembrane transport;sulfate transport;secondary active sulfate transmembrane transporter activity;membrane;transmembrane transport	-	-	-	NO	YES
BraA03g046230.3C	A03	23409879	23410109	+	3.57876	2.7693e-05	0.0169465	TTS (BraA03g046230.3C.trans)	NA	4563	BraA03g046230.3C.trans	-	M4D8H8	Uncharacterized protein	-	-	-	-	-	-	PF00067	Cytochrome P450	IPR036396;IPR002403;IPR001128	Cytochrome P450 superfamily;Cytochrome P450, E-class, group IV;Cytochrome P450	-	-	GO:0055114;GO:0009611;GO:0005506;GO:0016705;GO:0020037;GO:0004497;GO:0046872;GO:0009941;GO:0010597;GO:0016829	biological_process;biological_process;molecular_function;molecular_function;molecular_function;molecular_function;molecular_function;cellular_component;biological_process;molecular_function	oxidation-reduction process;response to wounding;iron ion binding;oxidoreductase activity, acting on paired donors, with incorporation or reduction of molecular oxygen;heme binding;monooxygenase activity;metal ion binding;chloroplast envelope;green leaf volatile biosynthetic process;lyase activity	-	-	-	YES	YES
BraA03g046260.3C	A03	23426436	23426718	-	2.61575	0.00248153	0.439705	promoter-TSS (BraA03g046260.3C.trans)	NA	1441	BraA03g046260.3C.trans	-	M4D8H4	Glycosyltransferase	-	-	-	-	-	-	PF00201	UDP-glucoronosyl and UDP-glucosyl transferase	IPR035595;IPR002213	UDP-glycosyltransferase family, conserved site;UDP-glucuronosyl/UDP-glucosyltransferase	-	-	GO:0008152;GO:0016758;GO:0016740;GO:0016757	biological_process;molecular_function;molecular_function;molecular_function	metabolic process;transferase activity, transferring hexosyl groups;transferase activity;transferase activity, transferring glycosyl groups	-	-	-	NO	NO
BraA03g046320.3C	A03	23453621	23453860	+	3.19355	0.000136116	0.0545632	promoter-TSS (BraA03g046320.3C.trans)	NA	236	BraA03g046320.3C.trans	-	Q1PCC5	CLA1-like protein	NP_001288863.1	1-deoxy-D-xylulose-5-phosphate synthase, chloroplastic	103860788	LOC103860788	1-deoxy-D-xylulose-5-phosphate synthase, chloroplastic	-	PF02779;PF13292;PF02780	Transketolase, pyrimidine binding domain;1-deoxy-D-xylulose-5-phosphate synthase;Transketolase, C-terminal domain	IPR033248;IPR005475;IPR020826;IPR009014;IPR005477;IPR005474;IPR029061	Transketolase, C-terminal domain;Transketolase-like, pyrimidine-binding domain;Transketolase binding site;Transketolase C-terminal/Pyruvate-ferredoxin oxidoreductase domain II;Deoxyxylulose-5-phosphate synthase;Transketolase, N-terminal;Thiamin diphosphate-binding fold	ENOG410IT57;COG1154	-;Deoxyxylulose-5-phosphate synthase	GO:0008152;GO:0016114;GO:0008661;GO:0003824	biological_process;biological_process;molecular_function;molecular_function	metabolic process;terpenoid biosynthetic process;1-deoxy-D-xylulose-5-phosphate synthase activity;catalytic activity	K01662;K01662	ko00730;ko00900	Thiamine metabolism;Terpenoid backbone biosynthesis	NO	NO
BraA03g046550.3C	A03	23548982	23549183	-	3.00095	0.000610844	0.182013	exon (BraA03g046550.3C.trans, exon 10 of 12)	NA	3872	BraA03g046550.3C.trans	-	M4D8E5	Kinesin-like protein	-	-	-	-	-	-	PF00225	Kinesin motor domain	IPR001752;IPR019821;IPR027417;IPR027640;IPR036961	Kinesin motor domain;Kinesin motor domain, conserved site;P-loop containing nucleoside triphosphate hydrolase;Kinesin-like protein;Kinesin motor domain superfamily	-	-	GO:0008017;GO:0003777;GO:0007018;GO:0000166;GO:0005524;GO:0003774;GO:0005874	molecular_function;molecular_function;biological_process;molecular_function;molecular_function;molecular_function;cellular_component	microtubule binding;microtubule motor activity;microtubule-based movement;nucleotide binding;ATP binding;motor activity;microtubule	-	-	-	NO	NO
BraA03g047140.3C	A03	23824136	23824470	-	4.15656	8.97284e-07	0.00109673	TTS (BraA03g047140.3C.trans)	NA	673	BraA03g047140.3C.trans	-	M4D888	Uncharacterized protein	-	-	-	-	-	-	PF12854;PF01535	PPR repeat;PPR repeat	IPR002885;IPR011990	Pentatricopeptide repeat;Tetratricopeptide-like helical domain superfamily	-	-	-	-	-	-	-	-	NO	NO
BraA03g047510.3C	A03	24003479	24003773	+	3.38616	2.7693e-05	0.0169465	promoter-TSS (BraA03g047510.3C.trans)	NA	120	BraA03g047510.3C.trans	-	M4D854	Uncharacterized protein	-	-	-	-	-	-	PF07797	Protein of unknown function (DUF1639)	IPR012438	Protein of unknown function DUF1639	-	-	-	-	-	-	-	-	NO	NO
BraA03g048380.3C	A03	24517015	24517243	+	3.57876	2.7693e-05	0.0169465	promoter-TSS (BraA03g048380.3C.trans)	NA	390	BraA03g048380.3C.trans	-	A0A151SRV3	Retrovirus-related Pol polyprotein from transposon TNT 1-94	-	-	-	-	-	-	PF14223;PF00098	gag-polypeptide of LTR copia-type;Zinc knuckle	IPR001878;IPR036875	Zinc finger, CCHC-type;Zinc finger, CCHC-type superfamily	-	-	GO:0008270;GO:0003676	molecular_function;molecular_function	zinc ion binding;nucleic acid binding	-	-	-	NO	NO
BraA03g048740.3C	A03	24775350	24775551	+	3.38616	2.7693e-05	0.0169465	promoter-TSS (BraA03g048740.3C.trans)	NA	719	BraA03g048740.3C.trans	-	M4D7U1	Uncharacterized protein	-	-	-	-	-	-	PF00067	Cytochrome P450	IPR036396;IPR002401;IPR017972;IPR001128	Cytochrome P450 superfamily;Cytochrome P450, E-class, group I;Cytochrome P450, conserved site;Cytochrome P450	-	-	GO:0055114;GO:0005506;GO:0016021;GO:0020037;GO:0004497;GO:0016705;GO:0046872;GO:0016491;GO:0016020	biological_process;molecular_function;cellular_component;molecular_function;molecular_function;molecular_function;molecular_function;molecular_function;cellular_component	oxidation-reduction process;iron ion binding;integral component of membrane;heme binding;monooxygenase activity;oxidoreductase activity, acting on paired donors, with incorporation or reduction of molecular oxygen;metal ion binding;oxidoreductase activity;membrane	-	-	-	NO	NO
BraA03g048860.3C	A03	24864856	24865057	+	3.19355	0.000136116	0.0545632	promoter-TSS (BraA03g048860.3C.trans)	NA	419	BraA03g048860.3C.trans	-	-	-	-	-	-	-	-	-	-	-	-	-	-	-	-	-	-	-	-	-	NO	NO
BraA03g048890.3C	A03	24875185	24875499	+	2.61575	0.00248153	0.439705	promoter-TSS (BraA03g048890.3C.trans)	NA	106	BraA03g048890.3C.trans	-	A0A0D3DF28	Uncharacterized protein	XP_013596704.1	fe(2+) transport protein 2-like	106304862	LOC106304862	fe(2+) transport protein 2-like	-	PF02535	ZIP Zinc transporter	IPR004698;IPR003689	Zinc/iron permease, fungal/plant;Zinc/iron permease	-	-	GO:0006811;GO:0005385;GO:0030001;GO:0016021;GO:0071577;GO:0016020;GO:0046873;GO:0055085	biological_process;molecular_function;biological_process;cellular_component;biological_process;cellular_component;molecular_function;biological_process	ion transport;zinc ion transmembrane transporter activity;metal ion transport;integral component of membrane;zinc ion transmembrane transport;membrane;metal ion transmembrane transporter activity;transmembrane transport	-	-	-	NO	NO
BraA03g049210.3C	A03	25074853	25075058	-	3.00095	0.000610844	0.182013	promoter-TSS (BraA03g049210.3C.trans)	NA	787	BraA03g049210.3C.trans	-	A0A0D3DC93	Uncharacterized protein	-	-	-	-	-	-	PF03357	Snf7	IPR032675;IPR005024	Leucine-rich repeat domain superfamily;Snf7 family	-	-	GO:0007034;GO:0016020;GO:0016021	biological_process;cellular_component;cellular_component	vacuolar transport;membrane;integral component of membrane	-	-	-	NO	NO
BraA03g049230.3C	A03	25092564	25092868	+	2.42314	0.00903421	1	promoter-TSS (BraA03g049230.3C.trans)	NA	336	BraA03g049230.3C.trans	-	A0A0D3DF60	Uncharacterized protein	XP_013598438.1	leucine-rich repeat receptor-like serine/threonine-protein kinase BAM3	106306384	LOC106306384	leucine-rich repeat receptor-like serine/threonine-protein kinase BAM3	-	PF00560;PF08263;PF00069;PF13855	Leucine Rich Repeat;Leucine rich repeat N-terminal domain;Protein kinase domain;Leucine rich repeat	IPR001611;IPR008271;IPR000719;IPR032675;IPR003591;IPR013210;IPR011009	Leucine-rich repeat;Serine/threonine-protein kinase, active site;Protein kinase domain;Leucine-rich repeat domain superfamily;Leucine-rich repeat, typical subtype;Leucine-rich repeat-containing N-terminal, plant-type;Protein kinase-like domain superfamily	-	-	GO:0016021;GO:0006468;GO:0004672;GO:0005524;GO:0016020	cellular_component;biological_process;molecular_function;molecular_function;cellular_component	integral component of membrane;protein phosphorylation;protein kinase activity;ATP binding;membrane	-	-	-	NO	YES
BraA03g049380.3C	A03	25194017	25194222	+	2.80835	0.000610844	0.182013	promoter-TSS (BraA03g049380.3C.trans)	NA	379	BraA03g049380.3C.trans	-	M4FCH4	Uncharacterized protein	-	-	-	-	-	-	PF00383	Cytidine and deoxycytidylate deaminase zinc-binding region	IPR004794;IPR016192;IPR002125;IPR016193	Riboflavin biosynthesis protein RibD;APOBEC/CMP deaminase, zinc-binding;Cytidine and deoxycytidylate deaminase domain;Cytidine deaminase-like	-	-	GO:0055114;GO:0016787;GO:0008835;GO:0008270;GO:0003824;GO:0009231	biological_process;molecular_function;molecular_function;molecular_function;molecular_function;biological_process	oxidation-reduction process;hydrolase activity;diaminohydroxyphosphoribosylaminopyrimidine deaminase activity;zinc ion binding;catalytic activity;riboflavin biosynthetic process	-	-	-	NO	NO
BraA03g049840.3C	A03	25543796	25544112	-	4.15656	8.97284e-07	0.00109673	TTS (BraA03g049840.3C.trans)	NA	1390	BraA03g049840.3C.trans	-	M4DSB9	Uncharacterized protein	-	-	-	-	-	-	PF01582	TIR domain	IPR035897;IPR000157	Toll/interleukin-1 receptor homology (TIR) domain superfamily;Toll/interleukin-1 receptor homology (TIR) domain	-	-	GO:0007165	biological_process	signal transduction	-	-	-	YES	NO
BraA03g049920.3C	A03	25584820	25585021	-	3.00095	0.000610844	0.182013	TTS (BraA03g049920.3C.trans)	NA	610	BraA03g049920.3C.trans	-	M4DSB1	Uncharacterized protein	-	-	-	-	-	-	-	-	-	-	-	-	-	-	-	-	-	-	NO	NO
BraA03g049930.3C	A03	25589059	25589525	-	3.38616	2.7693e-05	0.0169465	promoter-TSS (BraA03g049930.3C.trans)	NA	660	BraA03g049930.3C.trans	-	M4DSB0	Uncharacterized protein	-	-	-	-	-	-	-	-	-	-	-	-	-	-	-	-	-	-	NO	NO
BraA03g050240.3C	A03	25773435	25773652	+	3.00095	0.000610844	0.182013	promoter-TSS (BraA03g050240.3C.trans)	NA	1442	BraA03g050240.3C.trans	-	M4DS83	Uncharacterized protein	-	-	-	-	-	-	-	-	-	-	-	-	GO:0016020;GO:0016021	cellular_component;cellular_component	membrane;integral component of membrane	-	-	-	NO	YES
BraA03g050340.3C	A03	25869167	25869466	-	3.00095	0.000610844	0.182013	promoter-TSS (BraA03g050340.3C.trans)	NA	560	BraA03g050340.3C.trans	-	A0A078HIF8	BnaA02g19580D protein	-	-	-	-	-	-	-	-	IPR010280;IPR012340;IPR029063	(Uracil-5)-methyltransferase family;Nucleic acid-binding, OB-fold;S-adenosyl-L-methionine-dependent methyltransferase	-	-	GO:0006396;GO:0008173;GO:0001510	biological_process;molecular_function;biological_process	RNA processing;RNA methyltransferase activity;RNA methylation	-	-	-	NO	NO
BraA03g050600.3C	A03	25985612	25986186	-	7.43081	7.32993e-17	5.28202e-12	promoter-TSS (BraA03g050600.3C.trans)	NA	818	BraA03g050600.3C.trans	-	M4DS53	Uncharacterized protein	-	-	-	-	-	-	PF12638	Staygreen protein	IPR024438	Staygreen protein	-	-	-	-	-	-	-	-	NO	NO
BraA03g051620.3C	A03	26648257	26648518	+	3.77136	5.18179e-06	0.00420639	promoter-TSS (BraA03g051620.3C.trans)	NA	330	BraA03g051620.3C.trans	-	M4DRV7	Uncharacterized protein	-	-	-	-	-	-	-	-	-	-	-	-	-	-	-	-	-	-	NO	NO
BraA03g051770.3C	A03	26761303	26761519	+	3.00095	0.000610844	0.182013	promoter-TSS (BraA03g051770.3C.trans)	NA	234	BraA03g051770.3C.trans	-	M4DRU3	Uncharacterized protein	-	-	-	-	-	-	-	-	-	-	-	-	GO:0016020;GO:0016021	cellular_component;cellular_component	membrane;integral component of membrane	-	-	-	NO	NO
BraA03g051770.3C	A03	26761866	26762124	+	3.19355	0.000136116	0.0545632	TTS (BraA03g051770.3C.trans)	NA	818	BraA03g051770.3C.trans	-	M4DRU3	Uncharacterized protein	-	-	-	-	-	-	-	-	-	-	-	-	GO:0016020;GO:0016021	cellular_component;cellular_component	membrane;integral component of membrane	-	-	-	NO	NO
BraA03g051830.3C	A03	26797762	26798067	+	3.00095	0.000610844	0.182013	promoter-TSS (BraA03g051830.3C.trans)	NA	-4	BraA03g051830.3C.trans	-	M4DRT8	Uncharacterized protein	-	-	-	-	-	-	PF00012	Hsp70 protein	IPR029047;IPR029048;IPR012725;IPR018181;IPR013126	Heat shock protein 70kD, peptide-binding domain superfamily;Heat shock protein 70kD, C-terminal domain superfamily;Chaperone DnaK;Heat shock protein 70, conserved site;Heat shock protein 70 family	-	-	GO:0051082;GO:0006457;GO:0005524;GO:0000166	molecular_function;biological_process;molecular_function;molecular_function	unfolded protein binding;protein folding;ATP binding;nucleotide binding	-	-	-	YES	NO
BraA03g052470.3C	A03	27101667	27101879	+	3.00095	0.000610844	0.182013	promoter-TSS (BraA03g052470.3C.trans)	NA	1323	BraA03g052470.3C.trans	-	M4DRM5	Uncharacterized protein	-	-	-	-	-	-	PF07714;PF00069	Protein tyrosine kinase;Protein kinase domain	IPR001245;IPR017441;IPR008271;IPR000719;IPR011009	Serine-threonine/tyrosine-protein kinase, catalytic domain;Protein kinase, ATP binding site;Serine/threonine-protein kinase, active site;Protein kinase domain;Protein kinase-like domain superfamily	-	-	GO:0005886;GO:0016021;GO:0004672;GO:0006468;GO:0005524;GO:0016020	cellular_component;cellular_component;molecular_function;biological_process;molecular_function;cellular_component	plasma membrane;integral component of membrane;protein kinase activity;protein phosphorylation;ATP binding;membrane	-	-	-	YES	NO
BraA03g052570.3C	A03	27219717	27220064	-	2.80835	0.000610844	0.182013	promoter-TSS (BraA03g052570.3C.trans)	NA	148	BraA03g052570.3C.trans	-	M4DRL5	Uncharacterized protein	-	-	-	-	-	-	PF04979;PF01803	Protein phosphatase inhibitor 2 (IPP-2);LIM-domain binding protein	IPR007062;IPR029005	Protein phosphatase inhibitor 2 (IPP-2);LIM-domain binding protein/SEUSS	-	-	GO:0004864;GO:0032515;GO:0043666;GO:0009966	molecular_function;biological_process;biological_process;biological_process	protein phosphatase inhibitor activity;negative regulation of phosphoprotein phosphatase activity;regulation of phosphoprotein phosphatase activity;regulation of signal transduction	-	-	-	NO	NO
BraA03g052750.3C	A03	27314617	27314857	+	3.57876	2.7693e-05	0.0169465	TTS (BraA03g052750.3C.trans)	NA	1334	BraA03g052750.3C.trans	-	M4DRJ9	Uncharacterized protein	-	-	-	-	-	-	-	-	-	-	-	-	GO:0016020;GO:0016021	cellular_component;cellular_component	membrane;integral component of membrane	-	-	-	NO	YES
BraA03g052840.3C	A03	27367411	27367612	-	3.00095	0.000610844	0.182013	promoter-TSS (BraA03g052840.3C.trans)	NA	163	BraA03g052840.3C.trans	-	M4DRJ1	Uncharacterized protein	-	-	-	-	-	-	PF06203	CCT motif	IPR010402	CCT domain	-	-	GO:0005634	cellular_component	nucleus	-	-	-	NO	NO
BraA03g053330.3C	A03	27638376	27638650	-	2.61575	0.00248153	0.439705	promoter-TSS (BraA03g053330.3C.trans)	NA	131	BraA03g053330.3C.trans	-	M4DRE2	GrpE protein homolog	-	-	-	-	-	-	PF01025	rpE	IPR000740;IPR009012;IPR013805	GrpE nucleotide exchange factor;GrpE nucleotide exchange factor, head;GrpE nucleotide exchange factor, coiled-coil	-	-	GO:0005759;GO:0050790;GO:0051087;GO:0000774;GO:0016021;GO:0005739;GO:0042803;GO:0006457;GO:0016020	cellular_component;biological_process;molecular_function;molecular_function;cellular_component;cellular_component;molecular_function;biological_process;cellular_component	mitochondrial matrix;regulation of catalytic activity;chaperone binding;adenyl-nucleotide exchange factor activity;integral component of membrane;mitochondrion;protein homodimerization activity;protein folding;membrane	-	-	-	YES	YES
BraA03g053740.3C	A03	27815079	27815892	-	3.96396	8.97284e-07	0.00109673	promoter-TSS (BraA03g053740.3C.trans)	NA	1007	BraA03g053740.3C.trans	-	A0A0D3DGE8	Uncharacterized protein	XP_013597206.1	early nodulin-like protein 2 isoform X1	106305373	LOC106305373	early nodulin-like protein 2	-	PF02298	Plastocyanin-like domain	IPR003245;IPR008972	Phytocyanin domain;Cupredoxin	-	-	GO:0022900;GO:0009055	biological_process;molecular_function	electron transport chain;electron transfer activity	-	-	-	YES	NO
BraA03g054100.3C	A03	28049535	28049761	-	3.19355	0.000136116	0.0545632	intron (BraA03g054100.3C.trans, intron 11 of 13)	NA	3506	BraA03g054100.3C.trans	-	A0A0D3BUW8	Uncharacterized protein	-	-	-	-	-	-	PF09331;PF02902	omain of unknown function (DUF1985);Ulp1 protease family, C-terminal catalytic domain	IPR015410;IPR003653	Domain of unknown function DUF1985;Ulp1 protease family, C-terminal catalytic domain	-	-	GO:0006508;GO:0008234	biological_process;molecular_function	proteolysis;cysteine-type peptidase activity	-	-	-	NO	NO
BraA03g054870.3C	A03	28511168	28511436	-	4.15656	8.97284e-07	0.00109673	promoter-TSS (BraA03g054870.3C.trans)	NA	885	BraA03g054870.3C.trans	-	A0A0D3AJI6	Uncharacterized protein	-	-	-	-	-	-	PF00646;PF01344	-box domain;Kelch motif	IPR015915;IPR036047;IPR001810;IPR006652	Kelch-type beta propeller;F-box-like domain superfamily;F-box domain;Kelch repeat type 1	-	-	-	-	-	-	-	-	NO	NO
BraA03g055090.3C	A03	28711994	28712320	-	2.42314	0.00903421	1	promoter-TSS (BraA03g055090.3C.trans)	NA	309	BraA03g055090.3C.trans	-	M4E5T8	Uncharacterized protein	-	-	-	-	-	-	PF08241;PF01209	Methyltransferase domain;ubiE/COQ5 methyltransferase family	IPR013216;IPR029063	Methyltransferase type 11;S-adenosyl-L-methionine-dependent methyltransferase	-	-	GO:0008152;GO:0008168;GO:0009507;GO:0032259	biological_process;molecular_function;cellular_component;biological_process	metabolic process;methyltransferase activity;chloroplast;methylation	-	-	-	NO	NO
BraA03g055170.3C	A03	28751151	28751405	+	2.42314	0.00903421	1	promoter-TSS (BraA03g055170.3C.trans)	NA	367	BraA03g055170.3C.trans	-	M4E5T1	Uncharacterized protein	-	-	-	-	-	-	PF01565;PF09265	AD binding domain;Cytokinin dehydrogenase 1, FAD and cytokinin binding	IPR016166;IPR016164;IPR036318;IPR015345;IPR006094;IPR016167;IPR016170	FAD-binding, type 2;FAD-linked oxidase-like, C-terminal;FAD-binding, type 2-like superfamily;Cytokinin dehydrogenase 1, FAD/cytokinin binding domain;FAD linked oxidase, N-terminal;FAD-binding, type 2, subdomain 1;Cytokinin dehydrogenase, C-terminal domain superfamily	-	-	GO:0019139;GO:0055114;GO:0009690;GO:0003824;GO:0016491;GO:0016614;GO:0050660	molecular_function;biological_process;biological_process;molecular_function;molecular_function;molecular_function;molecular_function	cytokinin dehydrogenase activity;oxidation-reduction process;cytokinin metabolic process;catalytic activity;oxidoreductase activity;oxidoreductase activity, acting on CH-OH group of donors;flavin adenine dinucleotide binding	-	-	-	NO	YES
BraA03g055620.3C	A03	29073366	29073875	+	4.15656	8.97284e-07	0.00109673	promoter-TSS (BraA03g055620.3C.trans)	NA	148	BraA03g055620.3C.trans	-	A0A078HL30	BnaA03g50020D protein	-	-	-	-	-	-	-	-	-	-	-	-	-	-	-	-	-	-	YES	YES
BraA03g055630.3C	A03	29074667	29074962	+	2.42314	0.00903421	1	promoter-TSS (BraA03g055630.3C.trans)	NA	154	BraA03g055630.3C.trans	-	M4E5N7	Uncharacterized protein	-	-	-	-	-	-	-	-	-	-	-	-	-	-	-	-	-	-	NO	YES
BraA03g055820.3C	A03	29219355	29219692	+	2.80835	0.000610844	0.182013	promoter-TSS (BraA03g055820.3C.trans)	NA	264	BraA03g055820.3C.trans	-	M4E5L7	Uncharacterized protein	-	-	-	-	-	-	PF05620	Protein of unknown function (DUF788)	IPR008506	SRP-independent targeting protein 2/TMEM208	-	-	GO:0016020;GO:0016021	cellular_component;cellular_component	membrane;integral component of membrane	-	-	-	YES	NO
BraA03g055870.3C	A03	29243850	29244067	-	3.19355	0.000136116	0.0545632	promoter-TSS (BraA03g055870.3C.trans)	NA	421	BraA03g055870.3C.trans	-	A0A078HL58	BnaA03g50270D protein	-	-	-	-	-	-	PF00483;PF00132	Nucleotidyl transferase;Bacterial transferase hexapeptide (six repeats)	IPR029044;IPR001451;IPR005835	Nucleotide-diphospho-sugar transferases;Hexapeptide repeat;Nucleotidyl transferase domain	-	-	GO:0009058;GO:0016779	biological_process;molecular_function	biosynthetic process;nucleotidyltransferase activity	-	-	-	NO	NO
BraA03g055920.3C	A03	29274161	29274362	-	2.61575	0.00248153	0.439705	promoter-TSS (BraA03g055920.3C.trans)	NA	-20	BraA03g055920.3C.trans	-	A0A0D3AL10	Uncharacterized protein	XP_013614204.1	UDP-glucuronic acid decarboxylase 3-like	106320392	LOC106320392	UDP-glucuronic acid decarboxylase 3-like	-	PF01073;PF04321;PF01370;PF02719;PF16363;PF07993	3-beta hydroxysteroid dehydrogenase/isomerase family;RmlD substrate binding domain;NAD dependent epimerase/dehydratase family;Polysaccharide biosynthesis protein;P-mannose 4,6 dehydratase;Male sterility protein	IPR016040;IPR036291	NAD(P)-binding domain;NAD(P)-binding domain superfamily	-	-	-	-	-	K08678;K08678	ko00500;ko00520	Starch and sucrose metabolism;Amino sugar and nucleotide sugar metabolism	NO	NO
BraA03g056000.3C	A03	29330697	29330924	+	3.38616	2.7693e-05	0.0169465	promoter-TSS (BraA03g056000.3C.trans)	NA	886	BraA03g056000.3C.trans	-	M4E5K4	Uncharacterized protein	-	-	-	-	-	-	-	-	-	-	-	-	-	-	-	-	-	-	NO	NO
BraA03g056020.3C	A03	29341504	29342204	-	3.00095	0.000610844	0.182013	TTS (BraA03g056020.3C.trans)	NA	2941	BraA03g056020.3C.trans	-	A0A1J3III8	Putative receptor-like protein kinase	-	-	-	-	-	-	-	-	IPR001245;IPR013320;IPR017441;IPR008271;IPR000719;IPR001220;IPR011009	Serine-threonine/tyrosine-protein kinase, catalytic domain;Concanavalin A-like lectin/glucanase domain superfamily;Protein kinase, ATP binding site;Serine/threonine-protein kinase, active site;Protein kinase domain;Legume lectin domain;Protein kinase-like domain superfamily	-	-	GO:0016301;GO:0016310;GO:0016021;GO:0006468;GO:0004672;GO:0030246;GO:0005524;GO:0016020	molecular_function;biological_process;cellular_component;biological_process;molecular_function;molecular_function;molecular_function;cellular_component	kinase activity;phosphorylation;integral component of membrane;protein phosphorylation;protein kinase activity;carbohydrate binding;ATP binding;membrane	-	-	-	NO	NO
BraA03g056420.3C	A03	29613788	29614006	+	2.80835	0.000610844	0.182013	intron (BraA03g056420.3C.trans, intron 9 of 12)	NA	3347	BraA03g056420.3C.trans	-	M4E5G7	Uncharacterized protein	-	-	-	-	-	-	PF08513	LisH	IPR017986;IPR033270;IPR006594;IPR036322;IPR001680;IPR015943	WD40-repeat-containing domain;VPRBP/DCAF1 family;LIS1 homology motif;WD40-repeat-containing domain superfamily;WD40 repeat;WD40/YVTN repeat-like-containing domain superfamily	-	-	GO:0016567	biological_process	protein ubiquitination	-	-	-	YES	NO
BraA03g056500.3C	A03	29647933	29648158	-	2.80835	0.000610844	0.182013	promoter-TSS (BraA03g056500.3C.trans)	NA	198	BraA03g056500.3C.trans	-	M4E5F9	Uncharacterized protein	-	-	-	-	-	-	PF02519	Auxin responsive protein	IPR003676	Small auxin-up RNA	-	-	GO:0009733	biological_process	response to auxin	-	-	-	NO	NO
BraA03g057010.3C	A03	29919187	29919422	+	2.61575	0.00248153	0.439705	promoter-TSS (BraA03g057010.3C.trans)	NA	1076	BraA03g057010.3C.trans	-	M4E5C6	Uncharacterized protein	-	-	-	-	-	-	PF13041;PF12854	PPR repeat family;PPR repeat	IPR002885;IPR011990	Pentatricopeptide repeat;Tetratricopeptide-like helical domain superfamily	-	-	-	-	-	-	-	-	YES	NO
BraA03g057800.3C	A03	30444166	30444409	-	3.38616	2.7693e-05	0.0169465	promoter-TSS (BraA03g057800.3C.trans)	NA	369	BraA03g057800.3C.trans	-	M4D4M6	Eukaryotic translation initiation factor 3 subunit K	-	-	-	-	-	-	PF10075;PF00400;PF12894	CSN8/PSMD8/EIF3K family;WD domain, G-beta repeat;Anaphase-promoting complex subunit 4 WD40 domain	IPR017986;IPR033010;IPR009374;IPR033464;IPR024977;IPR016024;IPR036322;IPR036388;IPR019775;IPR016020;IPR036390;IPR001680;IPR015943	WD40-repeat-containing domain;The WD repeat Cdc20/Fizzy family;Eukaryotic translation initiation factor 3 subunit K;CSN8/PSMD8/EIF3K;Anaphase-promoting complex subunit 4, WD40 domain;Armadillo-type fold;WD40-repeat-containing domain superfamily;Winged helix-like DNA-binding domain superfamily;WD40 repeat, conserved site;Translation initiation factor 3, subunit 12, N-terminal, eukaryotic;Winged he…	-	-	GO:0006412;GO:0001732;GO:0005852;GO:0003743;GO:0033290;GO:0003723;GO:0016282;GO:0002183;GO:0010997;GO:0043022;GO:1904668;GO:0006446;GO:0097027;GO:0005737;GO:0006413	biological_process;biological_process;cellular_component;molecular_function;cellular_component;molecular_function;cellular_component;biological_process;molecular_function;molecular_function;biological_process;biological_process;molecular_function;cellular_component;biological_process	translation;formation of cytoplasmic translation initiation complex;eukaryotic translation initiation factor 3 complex;translation initiation factor activity;eukaryotic 48S preinitiation complex;RNA binding;eukaryotic 43S preinitiation complex;cytoplasmic translational initiation;anaphase-promoting complex binding;ribosome binding;positive regulation of ubiquitin protein ligase activity;regulatio…	-	-	-	YES	NO
BraA03g057880.3C	A03	30468750	30469009	+	2.42314	0.00903421	1	promoter-TSS (BraA03g057880.3C.trans)	NA	128	BraA03g057880.3C.trans	-	M4F7E5	Uncharacterized protein	-	-	-	-	-	-	PF00295	lycosyl hydrolases family 28	IPR012334;IPR006626;IPR000743;IPR011050	Pectin lyase fold;Parallel beta-helix repeat;Glycoside hydrolase, family 28;Pectin lyase fold/virulence factor	-	-	GO:0016787;GO:0005975;GO:0008152;GO:0071555;GO:0016798;GO:0016021;GO:0004650;GO:0005576;GO:0016020	molecular_function;biological_process;biological_process;biological_process;molecular_function;cellular_component;molecular_function;cellular_component;cellular_component	hydrolase activity;carbohydrate metabolic process;metabolic process;cell wall organization;hydrolase activity, acting on glycosyl bonds;integral component of membrane;polygalacturonase activity;extracellular region;membrane	-	-	-	YES	NO
BraA03g058070.3C	A03	30559308	30559509	-	3.57876	2.7693e-05	0.0169465	promoter-TSS (BraA03g058070.3C.trans)	NA	80	BraA03g058070.3C.trans	-	A0A078I8C5	BnaA03g52720D protein	-	-	-	-	-	-	PF00188	Cysteine-rich secretory protein family	IPR002413;IPR034111;IPR014044;IPR035940;IPR001283;IPR018244	Ves allergen;Pathogenesis-related protein 1-like, SCP domain;CAP domain;CAP superfamily;Cysteine-rich secretory protein, allergen V5/Tpx-1-related;Allergen V5/Tpx-1-related, conserved site	-	-	GO:0005576	cellular_component	extracellular region	-	-	-	NO	YES
BraA03g058200.3C	A03	30645999	30646364	+	3.00095	0.000610844	0.182013	promoter-TSS (BraA03g058200.3C.trans)	NA	401	BraA03g058200.3C.trans	-	M4F7B4	Uncharacterized protein	-	-	-	-	-	-	PF03108	MuDR family transposase	IPR004332	Transposase, MuDR, plant	-	-	-	-	-	-	-	-	NO	NO
BraA03g058250.3C	A03	30661003	30661243	-	2.80835	0.000610844	0.182013	intron (BraA03g058250.3C.trans, intron 6 of 14)	NA	2602	BraA03g058250.3C.trans	-	A0A078JB88	BnaAnng18800D protein	-	-	-	-	-	-	PF02902	Ulp1 protease family, C-terminal catalytic domain	IPR003653	Ulp1 protease family, C-terminal catalytic domain	-	-	GO:0006508;GO:0008234	biological_process;molecular_function	proteolysis;cysteine-type peptidase activity	-	-	-	NO	NO
BraA03g058250.3C	A03	30658697	30659024	-	3.09619	7.13871e-05	0.0303417	exon (BraA03g058250.3C.trans, exon 15 of 15)	NA	4865	BraA03g058250.3C.trans	-	A0A078JB88	BnaAnng18800D protein	-	-	-	-	-	-	PF02902	Ulp1 protease family, C-terminal catalytic domain	IPR003653	Ulp1 protease family, C-terminal catalytic domain	-	-	GO:0006508;GO:0008234	biological_process;molecular_function	proteolysis;cysteine-type peptidase activity	-	-	-	NO	NO
BraA03g058460.3C	A03	30911736	30911959	+	2.80835	0.000610844	0.182013	promoter-TSS (BraA03g058460.3C.trans)	NA	187	BraA03g058460.3C.trans	-	M4DM82	Uncharacterized protein	-	-	-	-	-	-	PF00097	Zinc finger, C3HC4 type (RING finger)	IPR013083;IPR018957;IPR017907;IPR001841	Zinc finger, RING/FYVE/PHD-type;Zinc finger, C3HC4 RING-type;Zinc finger, RING-type, conserved site;Zinc finger, RING-type	-	-	GO:0046872;GO:0016020;GO:0016021	molecular_function;cellular_component;cellular_component	metal ion binding;membrane;integral component of membrane	-	-	-	YES	NO
BraA03g058520.3C	A03	30955559	30955760	-	3.00095	0.000610844	0.182013	promoter-TSS (BraA03g058520.3C.trans)	NA	86	BraA03g058520.3C.trans	-	M4DM88	Uncharacterized protein	-	-	-	-	-	-	PF07939	Protein of unknown function (DUF1685)	IPR012881	Protein of unknown function DUF1685	-	-	-	-	-	-	-	-	NO	NO
BraA03g059120.3C	A03	31367792	31367993	-	2.80835	0.000610844	0.182013	promoter-TSS (BraA03g059120.3C.trans)	NA	1006	BraA03g059120.3C.trans	-	M4DMF3	Uncharacterized protein	-	-	-	-	-	-	PF00141	Peroxidase	IPR019793;IPR002016;IPR010255;IPR019794;IPR002207	Peroxidases heam-ligand binding site;Haem peroxidase, plant/fungal/bacterial;Haem peroxidase;Peroxidase, active site;Class I peroxidase	-	-	GO:0005774;GO:0005777;GO:0098869;GO:0055114;GO:0009735;GO:0009506;GO:0009507;GO:0005773;GO:0016021;GO:0020037;GO:0005739;GO:0006979;GO:0009941;GO:0009536;GO:0016020;GO:0004601	cellular_component;cellular_component;biological_process;biological_process;biological_process;cellular_component;cellular_component;cellular_component;cellular_component;molecular_function;cellular_component;biological_process;cellular_component;cellular_component;cellular_component;molecular_function	vacuolar membrane;peroxisome;cellular oxidant detoxification;oxidation-reduction process;response to cytokinin;plasmodesma;chloroplast;vacuole;integral component of membrane;heme binding;mitochondrion;response to oxidative stress;chloroplast envelope;plastid;membrane;peroxidase activity	-	-	-	YES	NO
BraA03g059220.3C	A03	31423920	31424265	+	2.80835	0.000610844	0.182013	promoter-TSS (BraA03g059220.3C.trans)	NA	231	BraA03g059220.3C.trans	-	A0A078JG25	BnaA03g59160D protein	-	-	-	-	-	-	-	-	-	-	-	-	-	-	-	-	-	-	NO	NO
BraA03g059420.3C	A03	31533468	31533669	+	3.19355	0.000136116	0.0545632	promoter-TSS (BraA03g059420.3C.trans)	NA	790	BraA03g059420.3C.trans	-	A0A078HV39	Thioredoxin reductase	XP_013643256.1	-	106348135	LOC106348135	thioredoxin reductase 1, mitochondrial	-	PF07992;PF13738;PF00070	Pyridine nucleotide-disulphide oxidoreductase;Pyridine nucleotide-disulphide oxidoreductase;Pyridine nucleotide-disulphide oxidoreductase	IPR023753;IPR036188;IPR000103;IPR005982;IPR008255	FAD/NAD(P)-binding domain;FAD/NAD(P)-binding domain superfamily;Pyridine nucleotide-disulphide oxidoreductase, class-II;Thioredoxin reductase;Pyridine nucleotide-disulphide oxidoreductase, class-II, active site	-	-	GO:0055114;GO:0019430;GO:0016491;GO:0005737;GO:0004791	biological_process;biological_process;molecular_function;cellular_component;molecular_function	oxidation-reduction process;removal of superoxide radicals;oxidoreductase activity;cytoplasm;thioredoxin-disulfide reductase activity	K00384;K00384	ko00450;ko00240	Selenocompound metabolism;Pyrimidine metabolism	YES	NO
BraA03g059970.3C	A03	31902816	31903085	-	2.61575	0.00248153	0.439705	promoter-TSS (BraA03g059970.3C.trans)	NA	845	BraA03g059970.3C.trans	-	A0A0D3DHZ3	Beta-galactosidase	XP_013598409.1	beta-galactosidase 3-like	106306365	LOC106306365	beta-galactosidase 3-like	-	PF01301;PF02140	lycosyl hydrolases family 35;alactose binding lectin domain	IPR031330;IPR017853;IPR000922;IPR001944;IPR008979;IPR019801	Glycoside hydrolase 35, catalytic domain;Glycoside hydrolase superfamily;D-galactoside/L-rhamnose binding SUEL lectin domain;Glycoside hydrolase, family 35;Galactose-binding-like domain superfamily;Glycoside hydrolase, family 35, conserved site	-	-	GO:0016787;GO:0005975;GO:0008152;GO:0016798;GO:0004553;GO:0004565;GO:0030246	molecular_function;biological_process;biological_process;molecular_function;molecular_function;molecular_function;molecular_function	hydrolase activity;carbohydrate metabolic process;metabolic process;hydrolase activity, acting on glycosyl bonds;hydrolase activity, hydrolyzing O-glycosyl compounds;beta-galactosidase activity;carbohydrate binding	-	-	-	NO	NO
BraA03g060070.3C	A03	31953958	31954252	-	4.34917	1.44571e-07	0.000251884	promoter-TSS (BraA03g060070.3C.trans)	NA	181	BraA03g060070.3C.trans	-	A0A178VVD0	Uncharacterized protein	-	-	-	-	-	-	PF14223;PF13952;PF02992;PF03004;PF13963;PF13960;PF03017;PF13976;PF07727	gag-polypeptide of LTR copia-type;omain of unknown function (DUF4216);Transposase family tnp2;Plant transposase (Ptta/En/Spm family);Transposase-associated domain;omain of unknown function (DUF4218);TNP1/EN/SPM transposase;AG-pre-integrase domain;Reverse transcriptase (RNA-dependent DNA polymerase)	IPR025724;IPR025452;IPR029480;IPR004242;IPR025312;IPR013103;IPR004252;IPR004264	GAG-pre-integrase domain;Domain of unknown function DUF4218;Transposase-associated domain;Transposon, En/Spm-like;Domain of unknown function DUF4216;Reverse transcriptase, RNA-dependent DNA polymerase;Probable transposase, Ptta/En/Spm, plant;Transposase, Tnp1/En/Spm-like	-	-	GO:0016020;GO:0016021	cellular_component;cellular_component	membrane;integral component of membrane	-	-	-	NO	NO
BraA03g060150.3C	A03	31992335	31992616	-	2.42314	0.00903421	1	promoter-TSS (BraA03g060150.3C.trans)	NA	1461	BraA03g060150.3C.trans	-	M4DMN7	Uncharacterized protein	-	-	-	-	-	-	PF00190	Cupin	IPR011051;IPR014710;IPR006045	RmlC-like cupin domain superfamily;RmlC-like jelly roll fold;Cupin 1	-	-	GO:0045735	molecular_function	nutrient reservoir activity	-	-	-	NO	YES
BraA03g060560.3C	A03	32265843	32266044	+	2.80835	0.000610844	0.182013	promoter-TSS (BraA03g060560.3C.trans)	NA	110	BraA03g060560.3C.trans	-	M4DMS5	Uncharacterized protein	-	-	-	-	-	-	PF00571	CBS domain	IPR000644	CBS domain	-	-	-	-	-	-	-	-	NO	NO
BraA03g060580.3C	A03	32275382	32275583	-	2.80835	0.000610844	0.182013	promoter-TSS (BraA03g060580.3C.trans)	NA	288	BraA03g060580.3C.trans	-	A0A078GKZ5	BnaA09g35320D protein	-	-	-	-	-	-	-	-	-	-	-	-	-	-	-	-	-	-	NO	NO
BraA03g060610.3C	A03	32304014	32304306	-	2.61575	0.00248153	0.439705	promoter-TSS (BraA03g060610.3C.trans)	NA	576	BraA03g060610.3C.trans	-	A0A0D2ZUU1	Uncharacterized protein	XP_013615036.1	uncharacterized protein LOC106321279	106321279	LOC106321279	uncharacterized LOC106321279	-	PF04434;PF10551	SWIM zinc finger;MULE transposase domain	IPR007527;IPR018289;IPR006564	Zinc finger, SWIM-type;MULE transposase domain;Zinc finger, PMZ-type	-	-	GO:0008270	molecular_function	zinc ion binding	-	-	-	NO	NO
BraA03g060610.3C	A03	32302523	32303216	-	3.38616	2.7693e-05	0.0169465	promoter-TSS (BraA03g060610.3C.trans)	NA	1867	BraA03g060610.3C.trans	-	A0A0D2ZUU1	Uncharacterized protein	XP_013615036.1	uncharacterized protein LOC106321279	106321279	LOC106321279	uncharacterized LOC106321279	-	PF04434;PF10551	SWIM zinc finger;MULE transposase domain	IPR007527;IPR018289;IPR006564	Zinc finger, SWIM-type;MULE transposase domain;Zinc finger, PMZ-type	-	-	GO:0008270	molecular_function	zinc ion binding	-	-	-	NO	NO
BraA03g061020.3C	A03	32588682	32588911	+	3.19355	0.000136116	0.0545632	TTS (BraA03g061020.3C.trans)	NA	937	BraA03g061020.3C.trans	-	A0A0D3AIT9	Uncharacterized protein	-	-	-	-	-	-	PF09331	omain of unknown function (DUF1985)	IPR015410	Domain of unknown function DUF1985	-	-	-	-	-	-	-	-	NO	NO
BraA03g061500.3C	A03	33001434	33001662	+	3.7644	4.02587e-06	0.00337855	TTS (BraA03g061500.3C.trans)	NA	2648	BraA03g061500.3C.trans	-	M4DN02	Formin-like protein	-	-	-	-	-	-	PF02181	ormin Homology 2 Domain	IPR015425	Formin, FH2 domain	-	-	-	-	-	-	-	-	NO	NO
BraA03g061700.3C	A03	33211495	33211730	-	2.80835	0.000610844	0.182013	promoter-TSS (BraA03g061700.3C.trans)	NA	727	BraA03g061700.3C.trans	-	M4DN15	Uncharacterized protein	-	-	-	-	-	-	-	-	-	-	-	-	GO:0016020;GO:0016021	cellular_component;cellular_component	membrane;integral component of membrane	-	-	-	NO	NO
BraA03g061770.3C	A03	33313832	33314041	-	2.80835	0.000610844	0.182013	TTS (BraA03g061770.3C.trans)	NA	1061	BraA03g061770.3C.trans	-	-	-	-	-	-	-	-	-	-	-	-	-	-	-	-	-	-	-	-	-	NO	NO
BraA03g061890.3C	A03	33645541	33646114	+	3.19355	0.000136116	0.0545632	promoter-TSS (BraA03g061890.3C.trans)	NA	33	BraA03g061890.3C.trans	-	A0A0D3CFI7	Uncharacterized protein	-	-	-	-	-	-	PF09331	omain of unknown function (DUF1985)	IPR015410	Domain of unknown function DUF1985	-	-	-	-	-	-	-	-	NO	NO
BraA03g061900.3C	A03	33649566	33649968	+	3.57876	2.7693e-05	0.0169465	promoter-TSS (BraA03g061900.3C.trans)	NA	1840	BraA03g061900.3C.trans	-	A0A0D3DQF5	Uncharacterized protein	-	-	-	-	-	-	PF02902	Ulp1 protease family, C-terminal catalytic domain	IPR003653	Ulp1 protease family, C-terminal catalytic domain	-	-	GO:0006508;GO:0008234	biological_process;molecular_function	proteolysis;cysteine-type peptidase activity	-	-	-	NO	NO
BraA03g062240.3C	A03	34310159	34310472	-	3.57876	2.7693e-05	0.0169465	promoter-TSS (BraA03g062240.3C.trans)	NA	1561	BraA03g062240.3C.trans	-	V4KD91	Uncharacterized protein	XP_006391795.1;XP_006391793.1;XP_006391794.1;XP_006391792.1	-;-;-;hypothetical protein EUTSA_v10023313mg	18010224	LOC18010224	SPX domain-containing membrane protein At1g63010	-	PF03105	SPX domain	IPR011701;IPR020846;IPR036259;IPR004331	Major facilitator superfamily;Major facilitator superfamily domain;MFS transporter superfamily;SPX domain	-	-	GO:0055085;GO:0016020;GO:0016021	biological_process;cellular_component;cellular_component	transmembrane transport;membrane;integral component of membrane	-	-	-	NO	NO
BraA03g062280.3C	A03	34358329	34358561	-	3.38616	2.7693e-05	0.0169465	promoter-TSS (BraA03g062280.3C.trans)	NA	1174	BraA03g062280.3C.trans	-	A0A0D3BZP5	Uncharacterized protein	-	-	-	-	-	-	-	-	IPR036638	Helix-loop-helix DNA-binding domain superfamily	-	-	GO:0046983	molecular_function	protein dimerization activity	-	-	-	NO	NO
BraA03g062280.3C	A03	34359260	34359578	-	3.38616	2.7693e-05	0.0169465	promoter-TSS (BraA03g062280.3C.trans)	NA	200	BraA03g062280.3C.trans	-	A0A0D3BZP5	Uncharacterized protein	-	-	-	-	-	-	-	-	IPR036638	Helix-loop-helix DNA-binding domain superfamily	-	-	GO:0046983	molecular_function	protein dimerization activity	-	-	-	NO	NO
BraA03g062680.3C	A03	34831067	34831268	+	3.38616	2.7693e-05	0.0169465	exon (BraA03g062680.3C.trans, exon 5 of 5)	NA	2579	BraA03g062680.3C.trans	-	A0A078I7L7	BnaAnng07720D protein	-	-	-	-	-	-	-	-	-	-	-	-	-	-	-	-	-	-	NO	NO
BraA03g062680.3C	A03	34830688	34830944	+	3.57876	2.7693e-05	0.0169465	intron (BraA03g062680.3C.trans, intron 4 of 4)	NA	2228	BraA03g062680.3C.trans	-	A0A078I7L7	BnaAnng07720D protein	-	-	-	-	-	-	-	-	-	-	-	-	-	-	-	-	-	-	NO	NO
BraA03g062770.3C	A03	34900794	34900995	+	3.00095	0.000610844	0.182013	promoter-TSS (BraA03g062770.3C.trans)	NA	127	BraA03g062770.3C.trans	-	M4FD12	Uncharacterized protein	-	-	-	-	-	-	PF00646	#NAME?	IPR036047;IPR001810	F-box-like domain superfamily;F-box domain	-	-	-	-	-	-	-	-	NO	NO
BraA03g063020.3C	A03	35449965	35450205	-	3.00095	0.000610844	0.182013	promoter-TSS (BraA03g063020.3C.trans)	NA	190	BraA03g063020.3C.trans	-	-	-	-	-	-	-	-	-	-	-	-	-	-	-	-	-	-	-	-	-	NO	NO
BraA03g063190.3C	A03	35711361	35711626	+	3.00095	0.000610844	0.182013	promoter-TSS (BraA03g063190.3C.trans)	NA	268	BraA03g063190.3C.trans	-	A0A0D3CYQ5	Uncharacterized protein	-	-	-	-	-	-	-	-	-	-	-	-	GO:0016020;GO:0016021	cellular_component;cellular_component	membrane;integral component of membrane	-	-	-	NO	NO
BraA03g063400.3C	A03	35943854	35944875	-	3.00095	0.000610844	0.182013	promoter-TSS (BraA03g063400.3C.trans)	NA	375	BraA03g063400.3C.trans	-	-	-	-	-	-	-	-	-	-	-	-	-	-	-	-	-	-	-	-	-	NO	NO
BraA03g064090.3C	A03	36537700	36538033	+	2.61575	0.00248153	0.439705	promoter-TSS (BraA03g064090.3C.trans)	NA	1481	BraA03g064090.3C.trans	-	A0A078F4W1	BnaC02g20420D protein	-	-	-	-	-	-	PF09331;PF02902	omain of unknown function (DUF1985);Ulp1 protease family, C-terminal catalytic domain	IPR015410;IPR003653	Domain of unknown function DUF1985;Ulp1 protease family, C-terminal catalytic domain	-	-	GO:0006508;GO:0008234	biological_process;molecular_function	proteolysis;cysteine-type peptidase activity	-	-	-	NO	NO
BraA03g064270.3C	A03	36707849	36708236	+	3.96396	8.97284e-07	0.00109673	promoter-TSS (BraA03g064270.3C.trans)	NA	677	BraA03g064270.3C.trans	-	M4F3T8	Uncharacterized protein	-	-	-	-	-	-	-	-	-	-	-	-	-	-	-	-	-	-	NO	NO
BraA03g064290.3C	A03	36713118	36713551	-	2.80835	0.000610844	0.182013	promoter-TSS (BraA03g064290.3C.trans)	NA	221	BraA03g064290.3C.trans	-	A0A078JG94	BnaA09g54300D protein	-	-	-	-	-	-	PF04434	SWIM zinc finger	IPR007527;IPR006564	Zinc finger, SWIM-type;Zinc finger, PMZ-type	-	-	GO:0008270	molecular_function	zinc ion binding	-	-	-	NO	NO
BraA03g064350.3C	A03	36748101	36748464	+	3.25431	1.61492e-05	0.0106965	promoter-TSS (BraA03g064350.3C.trans)	NA	198	BraA03g064350.3C.trans	-	-	-	-	-	-	-	-	-	-	-	-	-	-	-	-	-	-	-	-	-	NO	NO
BraA03g064740.3C	A03	37094357	37094755	+	3.19355	0.000136116	0.0545632	promoter-TSS (BraA03g064740.3C.trans)	NA	1696	BraA03g064740.3C.trans	-	A0A0D3BVH4	Uncharacterized protein	XP_013631474.1	uncharacterized aarF domain-containing protein kinase 2-like	106337006	LOC106337006	uncharacterized aarF domain-containing protein kinase 2-like	-	PF03109	ABC1 family	IPR004147;IPR011009	UbiB domain;Protein kinase-like domain superfamily	-	-	-	-	-	-	-	-	NO	NO
BraA03g065060.3C	A03	37505771	37506233	+	3.57876	2.7693e-05	0.0169465	promoter-TSS (BraA03g065060.3C.trans)	NA	700	BraA03g065060.3C.trans	-	M4FBW6	Uncharacterized protein	-	-	-	-	-	-	PF00730	HhH-GPD superfamily base excision DNA repair protein	IPR011257;IPR003265	DNA glycosylase;HhH-GPD domain	-	-	GO:0006284;GO:0003824;GO:0006281	biological_process;molecular_function;biological_process	base-excision repair;catalytic activity;DNA repair	-	-	-	NO	NO
BraA03g065250.3C	A03	37641706	37643059	-	4.34917	1.44571e-07	0.000251884	promoter-TSS (BraA03g065250.3C.trans)	NA	-233	BraA03g065250.3C.trans	-	A0A0D3BYM3	Uncharacterized protein	XP_013633062.1	uncharacterized protein LOC106338690	106338690	LOC106338690	uncharacterized LOC106338690	-	PF04434;PF10551	SWIM zinc finger;MULE transposase domain	IPR007527;IPR018289;IPR001878;IPR006564	Zinc finger, SWIM-type;MULE transposase domain;Zinc finger, CCHC-type;Zinc finger, PMZ-type	-	-	GO:0008270;GO:0003676	molecular_function;molecular_function	zinc ion binding;nucleic acid binding	-	-	-	NO	NO
BraA03g065390.3C	A03	37890742	37891160	-	3.19355	0.000136116	0.0545632	promoter-TSS (BraA03g065390.3C.trans)	NA	1219	BraA03g065390.3C.trans	-	M4FI69	Uncharacterized protein	-	-	-	-	-	-	-	-	-	-	-	-	-	-	-	-	-	-	NO	NO
BraA04g000030.3C	A04	10210	10414	+	2.61575	0.00248153	0.439705	promoter-TSS (BraA04g000030.3C.trans)	NA	1321	BraA04g000030.3C.trans	-	A0A078IRM5	BnaAnng12510D protein	XP_013741810.1;XP_013741813.1;XP_013741811.1;XP_013741807.1;XP_013741808.1	-;-;-;-;-	106444919;106444920	LOC106444919;LOC106444920	E3 ubiquitin ligase BIG BROTHER;E3 ubiquitin ligase BIG BROTHER	-;-	PF13639	Ring finger domain	IPR013083;IPR033276;IPR001841	Zinc finger, RING/FYVE/PHD-type;E3 ubiquitin ligase BIG BROTHER;Zinc finger, RING-type	-	-	GO:0016567;GO:0046621;GO:0004842	biological_process;biological_process;molecular_function	protein ubiquitination;negative regulation of organ growth;ubiquitin-protein transferase activity	-	-	-	NO	NO
BraA04g000200.3C	A04	129408	129617	-	3.00095	0.000610844	0.182013	intron (BraA04g000200.3C.trans, intron 2 of 2)	NA	3302	BraA04g000200.3C.trans	-	A0A078IRD6	BnaA01g25580D protein	-	-	-	-	-	-	PF13966	zinc-binding in reverse transcriptase	IPR026960;IPR036691	Reverse transcriptase zinc-binding domain;Endonuclease/exonuclease/phosphatase superfamily	-	-	-	-	-	-	-	-	NO	NO
BraA04g000630.3C	A04	417886	418111	-	2.61575	0.00248153	0.439705	promoter-TSS (BraA04g000630.3C.trans)	NA	1115	BraA04g000630.3C.trans	-	M4DD28	Uncharacterized protein	-	-	-	-	-	-	PF05637	galactosyl transferase GMA12/MNN10 family	IPR008630;IPR029044	Glycosyltransferase 34;Nucleotide-diphospho-sugar transferases	-	-	GO:0016757;GO:0016021	molecular_function;cellular_component	transferase activity, transferring glycosyl groups;integral component of membrane	-	-	-	YES	NO
BraA04g000650.3C	A04	424397	424791	-	3.00095	0.000610844	0.182013	promoter-TSS (BraA04g000650.3C.trans)	NA	269	BraA04g000650.3C.trans	-	M4DD30	Uncharacterized protein	-	-	-	-	-	-	PF01190	Pollen proteins Ole e I like	-	-	-	-	-	-	-	-	-	-	NO	YES
BraA04g000660.3C	A04	427101	427446	-	2.61575	0.00248153	0.439705	promoter-TSS (BraA04g000660.3C.trans)	NA	345	BraA04g000660.3C.trans	-	M4DD31	Uncharacterized protein	-	-	-	-	-	-	PF01190	Pollen proteins Ole e I like	-	-	-	-	-	-	-	-	-	-	NO	NO
BraA04g000890.3C	A04	536044	536352	+	3.19355	0.000136116	0.0545632	promoter-TSS (BraA04g000890.3C.trans)	NA	289	BraA04g000890.3C.trans	-	A0A0D3BWC4	Uncharacterized protein	-	-	-	-	-	-	-	-	-	-	-	-	-	-	-	-	-	-	NO	NO
BraA04g001980.3C	A04	1202837	1203067	-	3.38616	2.7693e-05	0.0169465	exon (BraA04g001980.3C.trans, exon 7 of 9)	NA	4074	BraA04g001980.3C.trans	-	M4DDD7	Uncharacterized protein	-	-	-	-	-	-	PF02847;PF02854	MA3 domain;MIF4G domain	IPR016021;IPR003891;IPR003890;IPR016024	MIF4G-like domain superfamily;Initiation factor eIF-4 gamma, MA3;MIF4G-like, type 3;Armadillo-type fold	-	-	GO:0003723;GO:0009737;GO:0003729;GO:0009615	molecular_function;biological_process;molecular_function;biological_process	RNA binding;response to abscisic acid;mRNA binding;response to virus	-	-	-	YES	NO
BraA04g002100.3C	A04	1294484	1294771	+	3.19355	0.000136116	0.0545632	promoter-TSS (BraA04g002100.3C.trans)	NA	1012	BraA04g002100.3C.trans	-	M4DDE8	Uncharacterized protein	-	-	-	-	-	-	PF13041;PF01535	PPR repeat family;PPR repeat	IPR002885;IPR011990	Pentatricopeptide repeat;Tetratricopeptide-like helical domain superfamily	-	-	-	-	-	-	-	-	NO	NO
BraA04g002270.3C	A04	1387841	1388369	+	2.80835	0.000610844	0.182013	promoter-TSS (BraA04g002270.3C.trans)	NA	324	BraA04g002270.3C.trans	-	M4DQ66	Uncharacterized protein	-	-	-	-	-	-	PF14111;PF14392;PF13966	omain of unknown function (DUF4283);Zinc knuckle;zinc-binding in reverse transcriptase	IPR026960;IPR036691;IPR025836;IPR025558	Reverse transcriptase zinc-binding domain;Endonuclease/exonuclease/phosphatase superfamily;Zinc knuckle CX2CX4HX4C;Domain of unknown function DUF4283	-	-	-	-	-	-	-	-	NO	NO
BraA04g002340.3C	A04	1424967	1425190	-	3.00095	0.000610844	0.182013	promoter-TSS (BraA04g002340.3C.trans)	NA	479	BraA04g002340.3C.trans	-	A0A0D3BWW9	Uncharacterized protein	-	-	-	-	-	-	PF14372;PF05699;PF03088;PF02892	omain of unknown function (DUF4413);hAT family C-terminal dimerisation region;Strictosidine synthase;BED zinc finger	IPR025525;IPR018119;IPR003656;IPR008906;IPR036236;IPR012337;IPR011042	hAT-like transposase, RNase-H fold;Strictosidine synthase, conserved region;Zinc finger, BED-type;HAT, C-terminal dimerisation domain;Zinc finger C2H2 superfamily;Ribonuclease H-like superfamily;Six-bladed beta-propeller, TolB-like	-	-	GO:0016844;GO:0003677;GO:0016021;GO:0046983;GO:0009058;GO:0016020	molecular_function;molecular_function;cellular_component;molecular_function;biological_process;cellular_component	strictosidine synthase activity;DNA binding;integral component of membrane;protein dimerization activity;biosynthetic process;membrane	-	-	-	NO	NO
BraA04g003000.3C	A04	1862363	1862624	+	3.00095	0.000610844	0.182013	promoter-TSS (BraA04g003000.3C.trans)	NA	262	BraA04g003000.3C.trans	-	M4DDN0	Uncharacterized protein	-	-	-	-	-	-	-	-	-	-	-	-	-	-	-	-	-	-	NO	NO
BraA04g003050.3C	A04	1889989	1890190	+	2.80835	0.000610844	0.182013	promoter-TSS (BraA04g003050.3C.trans)	NA	599	BraA04g003050.3C.trans	-	M4DDN5	Uncharacterized protein	-	-	-	-	-	-	PF00010	Helix-loop-helix DNA-binding domain	IPR011598;IPR036638	Myc-type, basic helix-loop-helix (bHLH) domain;Helix-loop-helix DNA-binding domain superfamily	-	-	GO:0046983	molecular_function	protein dimerization activity	-	-	-	NO	NO
[truncated: 1,469 more rows]

## Sheet: s2 NC BrJMJ18Par-OX
GeneID	Chr	Start	End	Strand	Fold_enrichment	Pvalue	FDR	Annotation	Detailed_Annotation	Distance_to_TSS	Annotated_Transcript	Ensembl_ID	uniprot_ID	uniprot_Description	NR_ID	NR_Description	Refseq_ID	Symbol	Refseq_Description	Nomenclature_status	pfam_ID	pfam_Description	interpro_ID	interpro_Description	eggNOG_ID	eggNOG_Description	GO_term	GO_class	GO_description	KEGG_KO	KEGG_pathway	KEGG_description	H3K36me3 marked	H3K27me3 marked
[truncated: 2,153 more rows]

## Sheet: s3 HT BrJMJ18PC-OX
GeneID	Chr	Start	End	Strand	Fold_enrichment	Pvalue	FDR	Annotation	Detailed_Annotation	Distance_to_TSS	Annotated_Transcript	Ensembl_ID	uniprot_ID	uniprot_Description	NR_ID	NR_Description	Refseq_ID	Symbol	Refseq_Description	Nomenclature_status	pfam_ID	pfam_Description	interpro_ID	interpro_Description	eggNOG_ID	eggNOG_Description	GO_term	GO_class	GO_description	KEGG_KO	KEGG_pathway	KEGG_description	H3K36me3 marked	H3K27me3 marked
[truncated: 607 more rows]

[truncated: 2 more sheets: s4 HT BrJMJ18Par-OX, s5 Data quality]
