# Supplementary material for: Temperature-dependent jumonji demethylase modulates flowering time by targeting H3K36me2/3 in Brassica rapa
Source: Nat Commun. 2024 Jun 28;15:5470. doi: 10.1038/s41467-024-49721-z (PMC11211497; doi:10.1038/s41467-024-49721-z)
Supplement: Supplementary file 11 — Supplementary Data 8 [file 41467_2024_49721_MOESM11_ESM.xlsx]

## Sheet: NC BrJMJ18PC-OX
Gene ID	Overlap	Length	L-CK-Expression	L-H1-35-Expression	log2FoldChange(L-H1-35/L-CK)	Pvalue	FDR	Control VS BrJMJ18WT-OX	Nr	Swissprot	KEGG	COG	GO	Brassica_rapa1.5_geneid	tair_transcript	tair_Pathway	tair_GO Component	tair_GO Function	tair_GO Process	BrJMJ18 marked	H3K36me3 marked	H3K27me3 marked
BraA04g021750.3C	#N/A	309	0.01	15.09	10.5594	2.54058e-07	1.07432e-06	UP	gi|685300670|ref|XP_009141057.1|/0/PREDICTED: GDSL esterase/lipase At2g30310 [Brassica rapa]	sp|O04341|GRXS9_ARATH/4e-70/Monothiol glutaredoxin-S9 OS=Arabidopsis thaliana OX=3702 GN=GRXS9 PE=3 SV=1	brp:103865046/1e-70/monothiol glutaredoxin-S9; K03676 glutaredoxin 3	NA	biological_process:GO:0045454//cell redox homeostasis;molecular_function:GO:0009055//electron carrier activity;GO:0015035//protein disulfide oxidoreductase activity;	Bra021641,Bra018307,Bra031540,Bra015532	AT2G30540.1	-	GO:0005737//cytoplasm	GO:0046872//metal ion binding;GO:0009055//electron carrier activity;GO:0051537//2 iron, 2 sulfur cluster binding;GO:0015035//protein disulfide oxidoreductase activity	GO:0045454//cell redox homeostasis;GO:0048653//anther development;GO:0055114//oxidation-reduction process	YES	NO	YES
BraA03g006570.3C	#N/A	1506	0.01	13.86	10.4367	1.84855e-52	6.14582e-51	UP	gi|685281054|ref|XP_009131432.1|/0/PREDICTED: paired amphipathic helix protein Sin3-like 2 isoform X1 [Brassica rapa]	sp|Q4F883|SG101_ARATH/8e-175/Senescence-associated carboxylesterase 101 OS=Arabidopsis thaliana OX=3702 GN=SAG101 PE=1 SV=1	vvi:100233033/2e-17/EDS1; enhanced disease susceptibility 1; K18875 enhanced disease susceptibility 1 protein	NA	NA	Bra006274,Bra008731,Bra008729	AT5G14930.2	-	GO:0009507//chloroplast;GO:0005634//nucleus	GO:0005515//protein binding;GO:0004806//triglyceride lipase activity	GO:0031348//negative regulation of defense response;GO:0002230//positive regulation of defense response to virus by host;GO:0009697//salicylic acid biosynthetic process;GO:0010200//response to chitin;GO:0006629//lipid metabolic process;GO:1900057//positive regulation of leaf senescence;GO:1902290//positive regulation of defense response to oomycetes;GO:1900426//positive regulation of defense resp…	NO	YES	NO
BraA06g006140.3C	#N/A	972	0.01	10.25	10.0014	6.18876e-24	8.42494e-23	UP	gi|685315148|ref|XP_009148185.1|/0/PREDICTED: chloroplast stem-loop binding protein of 41 kDa b, chloroplastic [Brassica rapa] &gt;gi|923640343|ref|XP_013641012.1| PREDICTED: chloroplast stem-loop binding protein of 41 kDa b, chloroplastic isoform X1 [Brassica napus] &gt;gi|674939829|emb|CDX93509.1| BnaA06g05390D [Brassica napus]	sp|O80483|NAS3_ARATH/0.0/Nicotianamine synthase 3 OS=Arabidopsis thaliana OX=3702 GN=NAS3 PE=2 SV=1	brp:103871652/0.0/nicotianamine synthase 3; K05953 nicotianamine synthase [EC:2.5.1.43]	MTH675/6e-10/---	NA	Bra018573	AT1G09240.1	-	-	GO:0030410//nicotianamine synthase activity	GO:0010233//phloem transport;GO:0030418//nicotianamine biosynthetic process;GO:0009860//pollen tube growth;GO:0009555//pollen development	NO	NO	YES
BraA02g037080.3C	#N/A	1056	0.01	9.68	9.91886	7.09948e-25	1.0044e-23	UP	gi|685277110|ref|XP_009129504.1|/0/PREDICTED: glycine-rich RNA-binding protein GRP1A-like isoform X1 [Brassica rapa] &gt;gi|674883471|emb|CDY48990.1| BnaA02g28060D [Brassica napus]	NA	NA	NA	NA	Bra032946	-	-	-	-	-	NO	NO	NO
BraA01g032270.3C	#N/A	309	0.01	9.34	9.86728	8.17718e-05	0.000251235	UP	gi|685264403|ref|XP_009109506.1|/6.92738e-141/PREDICTED: uncharacterized protein LOC103835135 isoform X3 [Brassica rapa]	sp|Q9LIF1|GRS10_ARATH/8e-66/Monothiol glutaredoxin-S10 OS=Arabidopsis thaliana OX=3702 GN=GRXS10 PE=3 SV=1	brp:103835202/1e-69/monothiol glutaredoxin-S10-like; K03676 glutaredoxin 3	NA	biological_process:GO:0045454//cell redox homeostasis;molecular_function:GO:0009055//electron carrier activity;GO:0015035//protein disulfide oxidoreductase activity;	Bra023883	AT3G21460.1	-	GO:0005737//cytoplasm;GO:0005634//nucleus	GO:0046872//metal ion binding;GO:0009055//electron carrier activity;GO:0051537//2 iron, 2 sulfur cluster binding;GO:0015035//protein disulfide oxidoreductase activity	GO:0045454//cell redox homeostasis;GO:0055114//oxidation-reduction process	NO	NO	YES
BraA07g041340.3C	#N/A	849	0.01	7.82	9.61102	8.74052e-16	7.56534e-15	UP	gi|674945958|emb|CDX87453.1|/2.55466e-107/BnaA07g34200D [Brassica napus]	sp|Q8L7I4|P2C17_ARATH/1e-160/Probable protein phosphatase 2C 17 OS=Arabidopsis thaliana OX=3702 GN=At1g78200 PE=2 SV=1	brp:103835705/1e-131/probable protein phosphatase 2C 9; K17506 protein phosphatase 1L [EC:3.1.3.16]	SPCC4F11.02/5e-36/---	NA	Bra035018,Bra026703,Bra015496	AT1G78200.2	ko04075//Plant hormone signal transduction;ko04931//Insulin resistance	GO:0005886//plasma membrane;GO:0005634//nucleus	GO:0046872//metal ion binding;GO:0004722//protein serine/threonine phosphatase activity	GO:0006470//protein dephosphorylation	NO	NO	NO
BraA04g000460.3C	#N/A	312	0.01	7.76	9.59991	0.000346356	0.000960933	UP	gi|443298121|gb|AGC81665.1|/1.30762e-34/hypothetical protein DCGMS_00050 (mitochondrion) [Raphanus sativus] &gt;gi|662020321|gb|AIE42610.1| hypothetical protein RadishMT_p079 (mitochondrion) [Raphanus sativus]	sp|Q9LYC6|GRC11_ARATH/5e-71/Glutaredoxin-C11 OS=Arabidopsis thaliana OX=3702 GN=GRXC11 PE=3 SV=1	brp:103862762/2e-70/glutaredoxin-C11; K03676 glutaredoxin 3	YPO0066/1e-07/---	biological_process:GO:0045454//cell redox homeostasis;molecular_function:GO:0009055//electron carrier activity;GO:0015035//protein disulfide oxidoreductase activity;	Bra014380	AT3G62950.1	-	GO:0005737//cytoplasm	GO:0009055//electron carrier activity;GO:0015035//protein disulfide oxidoreductase activity	GO:0045454//cell redox homeostasis;GO:0055114//oxidation-reduction process	NO	NO	YES
BraA06g037250.3C	#N/A	1074	0.01	2.71	8.08215	1.23445e-07	5.41044e-07	UP	gi|685324740|ref|XP_009151948.1|/0/PREDICTED: beta-1,4-mannosyl-glycoprotein 4-beta-N-acetylglucosaminyltransferase isoform X1 [Brassica rapa]	sp|A3KPE8|SDN1_ARATH/4e-13/Small RNA degrading nuclease 1 OS=Arabidopsis thaliana OX=3702 GN=SDN1 PE=2 SV=1	eus:EUTSA_v10028110mg/0.0/hypothetical protein; K18327 RNA exonuclease 4 [EC:3.1.-.-]	YOL080c/1e-26/---	molecular_function:GO:0003676//nucleic acid binding;	Bra033033,Bra039064	AT3G27970.1	ko03008//Ribosome biogenesis in eukaryotes	GO:0005634//nucleus	GO:0046872//metal ion binding;GO:0003676//nucleic acid binding;GO:0004527//exonuclease activity	-	NO	NO	NO
BraA05g013990.3C	#N/A	891	0.01	2.05	7.67948	8.17718e-05	0.000251157	UP	gi|685307189|ref|XP_009144314.1|/7.31608e-166/PREDICTED: U2 small nuclear ribonucleoprotein B&apos;&apos; isoform X1 [Brassica rapa]	sp|Q9ATB4|TAD2B_ARATH/6e-08/Transcriptional adapter ADA2b OS=Arabidopsis thaliana OX=3702 GN=ADA2B PE=1 SV=1	brp:103860847/6e-07/transcriptional adapter ADA2b-like; K11314 transcriptional adapter 2-alpha	NA	NA	Bra018322	-	-	-	-	-	NO	NO	YES
BraA07g028920.3C	#N/A	1803	0.01	1.96	7.61471	1.62449e-09	8.62458e-09	UP	gi|685334716|ref|XP_009104839.1|/0/PREDICTED: uncharacterized protein LOC103830776 [Brassica rapa]	sp|Q9C5P4|SUVH3_ARATH/0.0/Histone-lysine N-methyltransferase, H3 lysine-9 specific SUVH3 OS=Arabidopsis thaliana OX=3702 GN=SUVH3 PE=2 SV=2	eus:EUTSA_v10018201mg/0.0/hypothetical protein; K11420 euchromatic histone-lysine N-methyltransferase [EC:2.1.1.43]	SPBC428.08c/2e-22/---	molecular_function:GO:0005515//protein binding;GO:0042393//histone binding;	Bra016018	AT1G73100.1	ko00310//Lysine degradation	GO:0000775//chromosome, centromeric region;GO:0005634//nucleus	GO:0042393//histone binding;GO:0008270//zinc ion binding;GO:0018024//histone-lysine N-methyltransferase activity;GO:0003677//DNA binding	GO:0034968//histone lysine methylation;GO:0040029//regulation of gene expression, epigenetic	NO	NO	NO
BraA10g030730.3C	#N/A	1269	0.01	1.7	7.40939	9.38052e-06	3.28862e-05	UP	gi|685379725|ref|XP_009122558.1|/0/PREDICTED: calcium-dependent protein kinase 1 [Brassica rapa]	NA	NA	NA	biological_process:GO:0016575//histone deacetylation;	Bra005994	AT5G08450.3	-	GO:0005634//nucleus	GO:0005515//protein binding	GO:0009908//flower development;GO:0007127//meiosis I;GO:0033043//regulation of organelle organization;GO:1902074//response to salt;GO:0016575//histone deacetylation;GO:0006259//DNA metabolic process;GO:0005975//carbohydrate metabolic process;GO:0098813//nuclear chromosome segregation;GO:0009845//seed germination;GO:0080186//developmental vegetative growth;GO:0009737//response to abscisic acid	NO	NO	NO
BraA02g037980.3C	#N/A	1071	0.01	1.61	7.33092	8.17718e-05	0.000251286	UP	gi|685276891|ref|XP_009129400.1|/4.00478e-132/PREDICTED: oleosin S2-2-like [Brassica rapa] &gt;gi|674882642|emb|CDY49771.1| BnaA02g29000D [Brassica napus]	sp|A3KPE8|SDN1_ARATH/3e-12/Small RNA degrading nuclease 1 OS=Arabidopsis thaliana OX=3702 GN=SDN1 PE=2 SV=1	eus:EUTSA_v10028110mg/0.0/hypothetical protein; K18327 RNA exonuclease 4 [EC:3.1.-.-]	YOL080c/2e-26/---	molecular_function:GO:0003676//nucleic acid binding;	Bra033033,Bra039064	AT3G27970.1	ko03008//Ribosome biogenesis in eukaryotes	GO:0005634//nucleus	GO:0046872//metal ion binding;GO:0003676//nucleic acid binding;GO:0004527//exonuclease activity	-	NO	NO	YES
BraA09g002820.3C	#N/A	1503	0.01	1.6	7.32193	1.07609e-06	4.23168e-06	UP	gi|685267272|ref|XP_009123593.1|/0/PREDICTED: F-box protein SKIP19-like [Brassica rapa]	sp|O65786|C71B4_ARATH/0.0/Cytochrome P450 71B4 OS=Arabidopsis thaliana OX=3702 GN=CYP71B4 PE=2 SV=2	brp:103854374/0.0/cytochrome P450 71B4-like; K00517	BH0579/4e-27/---	biological_process:GO:0055114//oxidation-reduction process;molecular_function:GO:0016705//oxidoreductase activity, acting on paired donors, with incorporation or reduction of molecular oxygen;GO:0020037//heme binding;GO:0005506//iron ion binding;	Bra034235,Bra036342,Bra025194,Bra034236,Bra036343,Bra039231	AT3G26280.1	ko01100//Metabolic pathways;ko01110//Biosynthesis of secondary metabolites;ko00945//Stilbenoid, diarylheptanoid and gingerol biosynthesis;ko00903//Limonene and pinene degradation	GO:0016021//integral component of membrane;GO:0009507//chloroplast	GO:0004497//monooxygenase activity;GO:0005506//iron ion binding;GO:0020037//heme binding;GO:0016705//oxidoreductase activity, acting on paired donors, with incorporation or reduction of molecular oxygen;GO:0019825//oxygen binding	GO:0055114//oxidation-reduction process	NO	NO	YES
BraA07g034940.3C	#N/A	1371	0.01	1.4	7.12928	1.93057e-05	6.49719e-05	UP	gi|685336861|ref|XP_009105685.1|/0/PREDICTED: coiled-coil domain-containing protein 80 [Brassica rapa] &gt;gi|685336863|ref|XP_009105686.1| PREDICTED: coiled-coil domain-containing protein 80 [Brassica rapa] &gt;gi|923912093|ref|XP_013725763.1| PREDICTED: coiled-coil domain-containing protein 80-like [Brassica napus]	sp|Q00874|DR100_ARATH/6e-49/DNA damage-repair/toleration protein DRT100 OS=Arabidopsis thaliana OX=3702 GN=DRT100 PE=2 SV=2	sbi:SORBI_06g028760/9e-46/SORBIDRAFT_06g028760, Sb06g028760; hypothetical protein; K13420 LRR receptor-like serine/threonine-protein kinase FLS2 [EC:2.7.11.1]	MA2301_1/4e-13/---	molecular_function:GO:0005515//protein binding;	Bra016239	-	-	-	-	-	NO	NO	NO
BraA07g040130.3C	#N/A	1112	0.01	1.31	7.03342	0.000168292	0.00049061	UP	gi|685338641|ref|XP_009106331.1|/3.08292e-128/PREDICTED: calcium-binding protein CML38 [Brassica rapa]	sp|Q9SAH9|CCR2_ARATH/4e-82/Cinnamoyl-CoA reductase 2 OS=Arabidopsis thaliana OX=3702 GN=CCR2 PE=1 SV=1	jcu:105630319/5e-88/cinnamoyl-CoA reductase 1-like; K09753 cinnamoyl-CoA reductase [EC:1.2.1.44]	L161121/2e-28/---	molecular_function:GO:0050662//coenzyme binding;GO:0003824//catalytic activity;	Bra015740	-	-	-	-	-	NO	NO	NO
BraA03g006890.3C	#N/A	1422	0.01	1.16	6.85798	8.17718e-05	0.000251312	UP	gi|685281138|ref|XP_009131474.1|/1.37721e-122/PREDICTED: pectinesterase inhibitor-like [Brassica rapa]	sp|Q8GYH5|BAD1_ARATH/4e-94/Ankyrin repeat-containing protein BDA1 OS=Arabidopsis thaliana OX=3702 GN=BAD1 PE=1 SV=1	pda:103701543/5e-16/ankyrin repeat-containing protein At5g02620-like; K06694 26S proteasome non-ATPase regulatory subunit 10	PAE1861/1e-07/---	molecular_function:GO:0005515//protein binding;	Bra006304	-	-	-	-	-	NO	NO	YES
BraA05g008970.3C	#N/A	1778	0.01	1.1	6.78136	1.93057e-05	6.49646e-05	UP	gi|685382174|ref|XP_009123572.1|/0/PREDICTED: RING finger protein B-like [Brassica rapa]	sp|A8JAM0|DRC7_CHLRE/2e-27/Dynein regulatory complex subunit 7 (Fragment) OS=Chlamydomonas reinhardtii OX=3055 GN=DRC7 PE=1 SV=1	cvr:CHLNCDRAFT_136977/2e-40/hypothetical protein; K14966 host cell factor	NA	molecular_function:GO:0005515//protein binding;	Bra005274,Bra005272,Bra040845,Bra005279,Bra005270,Bra005271,Bra040844	AT2G36360.3	ko01100//Metabolic pathways;ko00230//Purine metabolism;ko00240//Pyrimidine metabolism;ko03020//RNA polymerase	GO:0005737//cytoplasm	-	-	NO	NO	NO
BraA07g001180.3C	#N/A	1656	0.01	0.96	6.58496	0.000168292	0.000490562	UP	gi|674862963|emb|CDY68704.1|/0/BnaCnng60200D [Brassica napus]	sp|Q9ZUN3|KEA4_ARATH/0.0/K(+) efflux antiporter 4 OS=Arabidopsis thaliana OX=3702 GN=KEA4 PE=2 SV=2	NA	alr2046_1/2e-102/---	biological_process:GO:0006812//cation transport;GO:0055085//transmembrane transport;cellular_component:GO:0016021//integral component of membrane;molecular_function:GO:0015299//solute:proton antiporter activity;	Bra031091,Bra039009,Bra040683	AT2G19600.1	-	GO:0016021//integral component of membrane	GO:0015386//potassium:proton antiporter activity	GO:0010351//lithium ion transport;GO:1902600//hydrogen ion transmembrane transport;GO:0006813//potassium ion transport;GO:0006814//sodium ion transport	NO	NO	NO
BraA01g028730.3C	#N/A	1619	0.07	6.37	6.50779	8.39696e-25	1.1846e-23	UP	gi|685263373|ref|XP_009104229.1|/0/PREDICTED: gibberellin 20 oxidase 4 [Brassica rapa]	sp|O82368|Y2988_ARATH/6e-27/Uncharacterized protein At2g29880 OS=Arabidopsis thaliana OX=3702 GN=At2g29880 PE=2 SV=1	NA	NA	NA	Bra039795,Bra039793	-	-	-	-	-	NO	NO	NO
BraA03g016390.3C	#N/A	2502	0.01	0.89	6.47573	1.07609e-06	4.23223e-06	UP	gi|685283704|ref|XP_009132760.1|/0/PREDICTED: actin-related protein 2/3 complex subunit 1A [Brassica rapa]	sp|O49342|C71AD_ARATH/0.0/Indoleacetaldoxime dehydratase OS=Arabidopsis thaliana OX=3702 GN=CYP71A13 PE=1 SV=1	brp:103857338/0.0/indoleacetaldoxime dehydratase; K11868 indoleacetaldoxime dehydratase [EC:4.99.1.6]	BH0579/6e-23/---	biological_process:GO:0055114//oxidation-reduction process;molecular_function:GO:0020037//heme binding;GO:0005506//iron ion binding;GO:0016705//oxidoreductase activity, acting on paired donors, with incorporation or reduction of molecular oxygen;	Bra022813,Bra012517	AT2G30770.1	ko01100//Metabolic pathways;ko01110//Biosynthesis of secondary metabolites;ko00945//Stilbenoid, diarylheptanoid and gingerol biosynthesis;ko00903//Limonene and pinene degradation;ko00380//Tryptophan metabolism	GO:0016021//integral component of membrane;GO:0005576//extracellular region	GO:0047720//indoleacetaldoxime dehydratase activity;GO:0019825//oxygen binding;GO:0005515//protein binding;GO:0020037//heme binding;GO:0016709//oxidoreductase activity, acting on paired donors, with incorporation or reduction of molecular oxygen, NAD(P)H as one donor, and incorporation of one atom of oxygen;GO:0005506//iron ion binding	GO:0055114//oxidation-reduction process;GO:0010120//camalexin biosynthetic process;GO:0009682//induced systemic resistance;GO:0050832//defense response to fungus	NO	NO	YES
BraA07g029810.3C	#N/A	1924	0.01	0.83	6.37504	8.17718e-05	0.000251209	UP	gi|923665941|ref|XP_013649050.1|/2.59758e-165/PREDICTED: ankyrin repeat domain-containing protein 2-like [Brassica napus]	NA	brp:103841154/5e-06/replication protein A 70 kDa DNA-binding subunit A-like; K07466 replication factor A1	NA	NA	Bra005084,Bra002593	-	-	-	-	-	NO	NO	NO
BraA06g005530.3C	#N/A	1772	0.01	0.77	6.26679	0.000346356	0.000961111	UP	gi|685314978|ref|XP_009148099.1|/0/PREDICTED: aluminum-activated malate transporter 2 [Brassica rapa]	sp|Q93XM6|TGA9_ARATH/0.0/Transcription factor TGA9 OS=Arabidopsis thaliana OX=3702 GN=TGA9 PE=1 SV=1	brp:103871579/0.0/transcription factor TGA2; K14431 transcription factor TGA	NA	biological_process:GO:0006351//transcription, DNA-templated;GO:0006355//regulation of transcription, DNA-templated;molecular_function:GO:0043565//sequence-specific DNA binding;GO:0003700//transcription factor activity, sequence-specific DNA binding;	Bra018634,Bra031622	AT1G08320.3	ko04075//Plant hormone signal transduction	GO:0005634//nucleus	GO:0043565//sequence-specific DNA binding;GO:0003700//transcription factor activity, sequence-specific DNA binding	GO:0006355//regulation of transcription, DNA-templated	NO	NO	YES
BraA10g026200.3C	#N/A	2454	0.01	0.77	6.26679	1.93057e-05	6.49427e-05	UP	gi|685378393|ref|XP_009121974.1|/0/PREDICTED: WD repeat-containing protein 43 isoform X2 [Brassica rapa]	sp|Q9FMQ1|PP376_ARATH/0.0/Pentatricopeptide repeat-containing protein At5g12100, mitochondrial OS=Arabidopsis thaliana OX=3702 GN=At5g12100 PE=2 SV=1	egu:105032139/2e-156/pentatricopeptide repeat-containing protein At5g12100, mitochondrial-like; K17710 pentatricopeptide repeat domain-containing protein 1	NA	NA	Bra008916	AT5G12100.1	-	GO:0005739//mitochondrion	GO:0004672//protein kinase activity;GO:0005524//ATP binding;GO:0008270//zinc ion binding	GO:0006468//protein phosphorylation	NO	YES	NO
BraA09g005800.3C	#N/A	2007	0.01	0.74	6.20945	0.000346356	0.000961379	UP	gi|685352740|ref|XP_009111680.1|/0/PREDICTED: GATA transcription factor 12-like [Brassica rapa]	sp|F4JY84|TCX7_ARATH/0.0/Protein tesmin/TSO1-like CXC 7 OS=Arabidopsis thaliana OX=3702 GN=TCX7 PE=1 SV=1	NA	BS_yitV/6e-09/---	NA	Bra036551,Bra036550,Bra020512,Bra020511,Bra009859,Bra010348	AT5G25770.3	-	GO:0009507//chloroplast	GO:0016787//hydrolase activity	-	YES	YES	NO
BraA09g021670.3C	#N/A	827	0.17	6.32	5.21632	5.03622e-11	3.05172e-10	UP	gi|923735329|ref|XP_013669574.1|/0/PREDICTED: uncharacterized protein LOC106374015 [Brassica napus]	NA	NA	NA	NA	NA	-	-	-	-	-	NO	NO	NO
BraA09g059710.3C	#N/A	1614	0.07	2.41	5.10553	3.25216e-09	1.68855e-08	UP	gi|923827726|ref|XP_013696441.1|/0/PREDICTED: glyceraldehyde-3-phosphate dehydrogenase GAPA2, chloroplastic-like isoform X1 [Brassica napus]	sp|Q9XI80|FUT6_ARATH/0.0/Fucosyltransferase 6 OS=Arabidopsis thaliana OX=3702 GN=FUT6 PE=2 SV=1	brp:103843001/0.0/fucosyltransferase 6-like; K13681 xyloglucan fucosyltransferase [EC:2.4.1.-]	NA	biological_process:GO:0042546//cell wall biogenesis;cellular_component:GO:0016020//membrane;molecular_function:GO:0008107//galactoside 2-alpha-L-fucosyltransferase activity;	Bra026860,Bra016712,Bra019683,Bra019685,Bra026861,Bra026858	AT1G14080.1	-	GO:0005794//Golgi apparatus;GO:0016021//integral component of membrane	GO:0008107//galactoside 2-alpha-L-fucosyltransferase activity	GO:0036065//fucosylation;GO:0042546//cell wall biogenesis;GO:0009651//response to salt stress	NO	NO	NO
BraA07g021490.3C	#N/A	1791	0.07	2.15	4.94084	3.25216e-09	1.68826e-08	UP	gi|674893274|emb|CDY39518.1|/7.99931e-29/BnaC04g15170D [Brassica napus] &gt;gi|674954001|emb|CDX79703.1| BnaC03g20390D [Brassica napus]	sp|Q9M331|PTR45_ARATH/0.0/Protein NRT1/ PTR FAMILY 5.7 OS=Arabidopsis thaliana OX=3702 GN=NPF5.7 PE=2 SV=2	brp:103867156/0.0/protein NRT1/ PTR FAMILY 5.6; K14638 solute carrier family 15 (peptide/histidine transporter), member 3/4	ECU11g1050/4e-27/---	NA	Bra003161,Bra014854,Bra007035,Bra000027	AT3G53960.1	-	GO:0005886//plasma membrane;GO:0016021//integral component of membrane	GO:0005215//transporter activity	GO:0006857//oligopeptide transport;GO:0009718//anthocyanin-containing compound biosynthetic process	NO	NO	NO
BraA02g036960.3C	#N/A	1422	0.08	2.15	4.74819	4.03726e-07	1.66993e-06	UP	gi|674891784|emb|CDY41000.1|/6.04633e-37/BnaA02g27900D [Brassica napus]	sp|Q9LRV8|PIRL2_ARATH/0.0/Plant intracellular Ras-group-related LRR protein 2 OS=Arabidopsis thaliana OX=3702 GN=PIRL2 PE=2 SV=1	mis:MICPUN_101709/3e-31/hypothetical protein; K19613 leucine-rich repeat protein SHOC2	MA2301_1/4e-42/---	molecular_function:GO:0005515//protein binding;	Bra032935	AT3G26500.1	ko04626//Plant-pathogen interaction	-	GO:0004674//protein serine/threonine kinase activity	GO:0046777//protein autophosphorylation	NO	NO	NO
BraA08g001780.3C	#N/A	1098	0.23	5.76	4.64636	3.05888e-13	2.22263e-12	UP	gi|685268627|ref|XP_009125378.1|/1.76501e-153/PREDICTED: uncharacterized protein LOC103850387 [Brassica rapa]	NA	NA	NA	NA	Bra030958,Bra030960,Bra028495,Bra022732,Bra035545,Bra030959	AT5G54450.1	-	GO:0005739//mitochondrion	-	-	NO	NO	NO
BraA08g005610.3C	#N/A	1429	0.25	5.72	4.51602	1.31507e-19	1.4283e-18	UP	gi|923722055|ref|XP_013665372.1|/0/PREDICTED: uncharacterized protein LOC106369807 [Brassica napus]	NA	brp:103860151/8e-28/probable replication factor A 73 kDa subunit; K07466 replication factor A1	NA	NA	Bra014041	-	-	-	-	-	NO	NO	NO
BraA07g001490.3C	#N/A	1365	0.09	1.97	4.45213	3.12754e-06	1.16396e-05	UP	gi|685327788|ref|XP_009102177.1|/0/PREDICTED: LOW QUALITY PROTEIN: sugar transporter ERD6-like 7 [Brassica rapa]	sp|P93051|ERDL7_ARATH/0.0/Sugar transporter ERD6-like 7 OS=Arabidopsis thaliana OX=3702 GN=At2g48020 PE=2 SV=2	vvi:100263109/0.0/sugar transporter ERD6-like 7; K08145 MFS transporter, SP family, solute carrier family 2 (facilitated glucose transporter), member 8	BS_araE/2e-55/---	biological_process:GO:0055085//transmembrane transport;cellular_component:GO:0016021//integral component of membrane;GO:0016020//membrane;molecular_function:GO:0022891//substrate-specific transmembrane transporter activity;GO:0005215//transporter activity;GO:0022857//transmembrane transporter activity;	Bra038858,Bra012176,Bra002189	AT2G48020.2	-	GO:0009705//plant-type vacuole membrane;GO:0005887//integral component of plasma membrane;GO:0009507//chloroplast	GO:0005355//glucose transmembrane transporter activity;GO:0022883//zinc efflux transmembrane transporter activity;GO:0005351//sugar:proton symporter activity	GO:0035428//hexose transmembrane transport;GO:0071577//zinc II ion transmembrane transport;GO:0046323//glucose import	NO	NO	NO
BraA03g001840.3C	#N/A	963	0.13	2.66	4.35484	1.21406e-05	4.19676e-05	UP	gi|685279847|ref|XP_009130848.1|/0/PREDICTED: phospholipid-transporting ATPase 1-like [Brassica rapa]	sp|Q9FF79|NAS1_ARATH/0.0/Nicotianamine synthase 1 OS=Arabidopsis thaliana OX=3702 GN=NAS1 PE=2 SV=1	brp:103855599/0.0/nicotianamine synthase 1; K05953 nicotianamine synthase [EC:2.5.1.43]	MTH675/2e-08/---	NA	Bra005831,Bra009407,Bra035602	AT5G04950.1	-	-	GO:0030410//nicotianamine synthase activity	GO:0071281//cellular response to iron ion;GO:0071369//cellular response to ethylene stimulus;GO:0010233//phloem transport;GO:0030418//nicotianamine biosynthetic process;GO:0009860//pollen tube growth;GO:0009555//pollen development;GO:0071732//cellular response to nitric oxide	NO	NO	YES
BraA07g020090.3C	#N/A	537	0.28	5.6	4.32193	1.21406e-05	4.19725e-05	UP	gi|685268113|ref|XP_009125136.1|/2.36547e-70/PREDICTED: oleosin 21.2 kDa-like [Brassica rapa]	sp|Q02283|HAT5_ARATH/2e-42/Homeobox-leucine zipper protein HAT5 OS=Arabidopsis thaliana OX=3702 GN=HAT5 PE=1 SV=1	rcu:RCOM_0850840/2e-44/homeobox protein, putative; K09338 homeobox-leucine zipper protein	SPAC32A11.03c/3e-08/---	biological_process:GO:0006355//regulation of transcription, DNA-templated;molecular_function:GO:0043565//sequence-specific DNA binding;GO:0003677//DNA binding;	Bra028454	-	-	-	-	-	NO	NO	NO
BraA09g026000.3C	#N/A	957	1.06	19.9	4.23063	1.66896e-34	3.36741e-33	UP	gi|227438247|gb|ACP30613.1|/0/disease resistance protein [Brassica rapa subsp. pekinensis]	sp|O81439|PAP1_ARATH/0.0/Probable plastid-lipid-associated protein 1, chloroplastic OS=Arabidopsis thaliana OX=3702 GN=PAP1 PE=1 SV=1	NA	NA	NA	Bra029481,Bra000785,Bra013602	AT4G04020.1	-	GO:0031977//thylakoid lumen;GO:0009535//chloroplast thylakoid membrane;GO:0010287//plastoglobule;GO:0005634//nucleus;GO:0010319//stromule	GO:0005515//protein binding;GO:0005198//structural molecule activity	GO:0009409//response to cold;GO:0010205//photoinhibition;GO:0009737//response to abscisic acid	NO	YES	NO
BraA03g027220.3C	#N/A	1443	0.08	1.41	4.13955	9.13644e-05	0.000278278	UP	gi|923927902|ref|XP_013732850.1|/0/PREDICTED: 11-beta-hydroxysteroid dehydrogenase-like 5 isoform X1 [Brassica napus]	sp|Q84TI7|HKT1_ARATH/0.0/Sodium transporter HKT1 OS=Arabidopsis thaliana OX=3702 GN=HKT1 PE=1 SV=1	NA	SPAC3F10.02c/4e-29/---	biological_process:GO:0006812//cation transport;GO:0055085//transmembrane transport;molecular_function:GO:0008324//cation transmembrane transporter activity;	Bra000707,Bra037912,Bra033189,Bra037910	AT4G10310.1	-	GO:0005886//plasma membrane;GO:0016021//integral component of membrane	GO:0015081//sodium ion transmembrane transporter activity;GO:0015079//potassium ion transmembrane transporter activity	GO:0071805//potassium ion transmembrane transport;GO:0035725//sodium ion transmembrane transport;GO:0009651//response to salt stress	NO	NO	YES
BraA06g010180.3C	#N/A	642	1.09	18.54	4.08824	1.08011e-19	1.1791e-18	UP	gi|685316184|ref|XP_009148706.1|/0/PREDICTED: probable apyrase 4 [Brassica rapa] &gt;gi|674883351|emb|CDY49104.1| BnaA06g09020D [Brassica napus]	sp|Q6R8G7|PHO13_ARATH/5e-82/Phosphate transporter PHO1 homolog 3 OS=Arabidopsis thaliana OX=3702 GN=PHO1;H3 PE=2 SV=2	NA	NA	NA	Bra019686,Bra026864,Bra026863	AT1G14040.1	-	GO:0005886//plasma membrane;GO:0016021//integral component of membrane;GO:0005802//trans-Golgi network	-	GO:0055062//phosphate ion homeostasis;GO:0055069//zinc ion homeostasis	NO	NO	YES
BraA03g011120.3C	#N/A	626	0.67	10.78	4.00805	2.02716e-11	1.26711e-10	UP	gi|685282118|ref|XP_009131971.1|/0/PREDICTED: methyl-CpG-binding domain-containing protein 7-like [Brassica rapa]	sp|Q42410|ZAT12_ARATH/2e-93/Zinc finger protein ZAT12 OS=Arabidopsis thaliana OX=3702 GN=ZAT12 PE=2 SV=1	NA	NA	molecular_function:GO:0003676//nucleic acid binding;	Bra006692,Bra006691,Bra020284	AT5G59820.1	-	GO:0005634//nucleus	GO:0008270//zinc ion binding;GO:0003676//nucleic acid binding;GO:0003700//transcription factor activity, sequence-specific DNA binding	GO:0006979//response to oxidative stress;GO:0010224//response to UV-B;GO:0009753//response to jasmonic acid;GO:0009620//response to fungus;GO:0009414//response to water deprivation;GO:0010286//heat acclimation;GO:0009611//response to wounding;GO:0009695//jasmonic acid biosynthetic process;GO:0042538//hyperosmotic salinity response;GO:0006355//regulation of transcription, DNA-templated;GO:0010200/…	NO	NO	NO
BraA09g029080.3C	#N/A	1152	0.75	11.93	3.99156	4.63448e-25	6.62556e-24	UP	gi|685357460|ref|XP_009113504.1|/0/PREDICTED: cryptochrome-1 isoform X1 [Brassica rapa] &gt;gi|923912145|ref|XP_013725784.1| PREDICTED: cryptochrome-1-like isoform X1 [Brassica napus]	sp|Q9SUF1|WTR31_ARATH/0.0/WAT1-related protein At4g08290 OS=Arabidopsis thaliana OX=3702 GN=At4g08290 PE=2 SV=1	pda:103722777/3e-64/probable fructose-bisphosphate aldolase 3, chloroplastic; K01623 fructose-bisphosphate aldolase, class I [EC:4.1.2.13]	NA	cellular_component:GO:0016021//integral component of membrane;GO:0016020//membrane;molecular_function:GO:0022857//transmembrane transporter activity;	Bra010143	AT4G08290.1	-	GO:0005886//plasma membrane;GO:0016021//integral component of membrane;GO:0005576//extracellular region	GO:0015171//amino acid transmembrane transporter activity	GO:0032973//amino acid export;GO:0080144//amino acid homeostasis;GO:0043090//amino acid import;GO:0055085//transmembrane transport	NO	NO	YES
BraA09g009150.3C	#N/A	1359	0.09	1.41	3.96963	0.000178109	0.000516913	UP	gi|685354482|ref|XP_009112355.1|/9.00115e-151/PREDICTED: transcription factor HEC1-like [Brassica rapa]	sp|Q9FH97|EPS1_ARATH/8e-179/Protein ENHANCED PSEUDOMONAS SUSCEPTIBILTY 1 OS=Arabidopsis thaliana OX=3702 GN=EPS1 PE=2 SV=1	rcu:RCOM_0535000/9e-34/Anthranilate N-benzoyltransferase protein, putative (EC:2.3.1.144); K13065 shikimate O-hydroxycinnamoyltransferase [EC:2.3.1.133]	NA	molecular_function:GO:0016747//transferase activity, transferring acyl groups other than amino-acyl groups;	Bra037126	AT5G67160.1	ko01100//Metabolic pathways;ko01110//Biosynthesis of secondary metabolites;ko00940//Phenylpropanoid biosynthesis;ko00945//Stilbenoid, diarylheptanoid and gingerol biosynthesis;ko00941//Flavonoid biosynthesis	GO:0005737//cytoplasm	GO:0016747//transferase activity, transferring acyl groups other than amino-acyl groups	GO:0009697//salicylic acid biosynthetic process	NO	NO	NO
BraA09g046920.3C	#N/A	1305	0.09	1.38	3.9386	0.000346132	0.000960846	UP	gi|685364385|ref|XP_009116389.1|/1.47467e-165/PREDICTED: uncharacterized protein LOC103841587 [Brassica rapa]	sp|Q9LYM2|AVT6C_ARATH/0.0/Amino acid transporter AVT6C OS=Arabidopsis thaliana OX=3702 GN=AVT6C PE=2 SV=1	atr:18433541/5e-146/probable sodium-coupled neutral amino acid transporter 6; K14993 solute carrier family 38 (sodium-coupled neutral amino acid transporter), member 6	YER119c/1e-23/---	biological_process:GO:0003333//amino acid transmembrane transport;cellular_component:GO:0016020//membrane;molecular_function:GO:0015171//amino acid transmembrane transporter activity;	Bra007225,Bra007226,Bra017005	AT3G56200.1	-	GO:0005886//plasma membrane;GO:0016021//integral component of membrane	GO:0015171//amino acid transmembrane transporter activity	GO:0006865//amino acid transport	NO	YES	NO
BraA03g039820.3C	#N/A	309	0.67	10.06	3.90833	0.000346132	0.000960935	UP	gi|674883559|emb|CDY48878.1|/8.10005e-40/BnaA03g36170D [Brassica napus]	sp|Q9LIF1|GRS10_ARATH/8e-68/Monothiol glutaredoxin-S10 OS=Arabidopsis thaliana OX=3702 GN=GRXS10 PE=3 SV=1	brp:103859906/1e-69/monothiol glutaredoxin-S10; K03676 glutaredoxin 3	YDR513w/4e-08/---	biological_process:GO:0045454//cell redox homeostasis;molecular_function:GO:0015035//protein disulfide oxidoreductase activity;GO:0009055//electron carrier activity;	Bra001831	-	-	-	-	-	NO	NO	YES
BraA10g012750.3C	#N/A	579	0.75	10.37	3.78938	1.04114e-09	5.62837e-09	UP	gi|685373135|ref|XP_009120029.1|/0/PREDICTED: GDSL esterase/lipase At5g55050-like [Brassica rapa] &gt;gi|923723409|ref|XP_013665752.1| PREDICTED: GDSL esterase/lipase At5g55050-like [Brassica napus] &gt;gi|674915799|emb|CDY17298.1| BnaA10g09320D [Brassica napus]	sp|Q9FIT9|HS217_ARATH/3e-119/21.7 kDa class VI heat shock protein OS=Arabidopsis thaliana OX=3702 GN=HSP21.7 PE=2 SV=1	pop:POPTR_0001s44190g/3e-68/hypothetical protein; K13993 HSP20 family protein	NA	NA	Bra002966,Bra022736	AT5G54660.1	ko04141//Protein processing in endoplasmic reticulum	GO:0005737//cytoplasm	-	GO:0009644//response to high light intensity;GO:0042542//response to hydrogen peroxide;GO:0009408//response to heat	NO	NO	YES
BraA01g000670.3C	#N/A	831	0.63	7.86	3.64111	3.67996e-11	2.25593e-10	UP	gi|685256152|ref|XP_009127222.1|/0/PREDICTED: probable trehalose-phosphate phosphatase H [Brassica rapa] &gt;gi|923503469|ref|XP_013660243.1| PREDICTED: probable trehalose-phosphate phosphatase H [Brassica napus]	sp|O65665|ERF60_ARATH/6e-156/Ethylene-responsive transcription factor ERF060 OS=Arabidopsis thaliana OX=3702 GN=ERF060 PE=2 SV=1	brp:103835096/7e-142/ethylene-responsive transcription factor ERF060-like; K09286 EREBP-like factor	NA	biological_process:GO:0006355//regulation of transcription, DNA-templated;molecular_function:GO:0003677//DNA binding;GO:0003700//transcription factor activity, sequence-specific DNA binding;	Bra011833,Bra017879,Bra010657	AT4G39780.1	-	GO:0005634//nucleus	GO:0003677//DNA binding;GO:0003700//transcription factor activity, sequence-specific DNA binding	GO:0009873//ethylene-activated signaling pathway;GO:0006355//regulation of transcription, DNA-templated	NO	NO	NO
BraA01g039710.3C	#N/A	768	0.52	6.45	3.63272	1.39381e-08	6.76597e-08	UP	gi|923926267|ref|XP_013732096.1|/1.37129e-140/PREDICTED: casparian strip membrane protein 2-like [Brassica napus] &gt;gi|674871852|emb|CDY62471.1| BnaC01g44860D [Brassica napus]	sp|Q8S9H7|DIV_ANTMA/7e-75/Transcription factor DIVARICATA OS=Antirrhinum majus OX=4151 GN=DIVARICATA PE=2 SV=1	cre:CHLREDRAFT_165812/1e-36/hypothetical protein; K08869 aarF domain-containing kinase	NA	molecular_function:GO:0003677//DNA binding;	Bra034173,Bra034853	AT3G11280.2	-	GO:0005634//nucleus	GO:0044212//transcription regulatory region DNA binding;GO:0003682//chromatin binding;GO:0003700//transcription factor activity, sequence-specific DNA binding	GO:0009751//response to salicylic acid;GO:0009739//response to gibberellin;GO:0006355//regulation of transcription, DNA-templated;GO:0019344//cysteine biosynthetic process	NO	NO	NO
BraA05g012550.3C	#N/A	1227	0.1	1.22	3.60881	4.03726e-07	1.6697e-06	UP	gi|923751539|ref|XP_013674599.1|/7.79448e-118/PREDICTED: uncharacterized protein LOC106379135 [Brassica napus]	sp|Q9ZV65|HDG3_ARATH/7e-153/Homeobox-leucine zipper protein HDG3 OS=Arabidopsis thaliana OX=3702 GN=HDG3 PE=2 SV=2	brp:103867641/0.0/homeobox-leucine zipper protein HDG2; K09338 homeobox-leucine zipper protein	ECU03g1170/4e-08/---	biological_process:GO:0006355//regulation of transcription, DNA-templated;molecular_function:GO:0008289//lipid binding;GO:0043565//sequence-specific DNA binding;GO:0003677//DNA binding;	Bra005588,Bra021779,Bra015401	AT2G32370.1	-	GO:0005634//nucleus	GO:0008289//lipid binding;GO:0043565//sequence-specific DNA binding;GO:0003700//transcription factor activity, sequence-specific DNA binding	GO:0006355//regulation of transcription, DNA-templated;GO:0048825//cotyledon development	NO	NO	NO
BraA07g030010.3C	#N/A	702	3.21	38.83	3.59653	7.52468e-41	1.86385e-39	UP	gi|685336625|ref|XP_009105591.1|/7.60402e-102/PREDICTED: paired amphipathic helix protein Sin3-like 4 [Brassica rapa] &gt;gi|674884087|emb|CDY48381.1| BnaA07g24000D [Brassica napus] &gt;gi|674909616|emb|CDY23528.1| BnaC06g24970D [Brassica napus]	sp|F4I5D5|WTR11_ARATH/7e-154/WAT1-related protein At1g70260 OS=Arabidopsis thaliana OX=3702 GN=At1g70260 PE=2 SV=1	pda:103722777/6e-25/probable fructose-bisphosphate aldolase 3, chloroplastic; K01623 fructose-bisphosphate aldolase, class I [EC:4.1.2.13]	NA	cellular_component:GO:0016020//membrane;GO:0016021//integral component of membrane;molecular_function:GO:0022857//transmembrane transporter activity;	Bra003959,Bra007904,Bra016228	AT1G70260.1	-	GO:0016021//integral component of membrane;GO:0005886//plasma membrane	GO:0022857//transmembrane transporter activity	GO:0055085//transmembrane transport	NO	NO	NO
BraA09g032510.3C	#N/A	1119	0.22	2.58	3.5518	5.55606e-06	2.00468e-05	UP	gi|674885986|emb|CDY46584.1|/1.10698e-30/BnaCnng14060D [Brassica napus]	sp|Q8RY18|TRF1A_ARATH/1e-128/TNF receptor-associated factor homolog 1a OS=Arabidopsis thaliana OX=3702 GN=TRAF1A PE=1 SV=1	pxb:103958051/3e-15/ubiquitin carboxyl-terminal hydrolase 12-like; K11838 ubiquitin carboxyl-terminal hydrolase 7 [EC:3.4.19.12]	NA	molecular_function:GO:0005515//protein binding;	Bra023279	-	-	-	-	-	NO	NO	YES
BraA08g021120.3C	#N/A	568	1.02	11.73	3.52356	4.77894e-10	2.67381e-09	UP	gi|685348484|ref|XP_009109976.1|/0/PREDICTED: cytochrome P450 81D11-like [Brassica rapa] &gt;gi|923683324|ref|XP_013654279.1| PREDICTED: cytochrome P450 81D11-like [Brassica napus]	sp|Q6NNN0|RADL3_ARATH/2e-52/Protein RADIALIS-like 3 OS=Arabidopsis thaliana OX=3702 GN=RL3 PE=2 SV=1	obr:102702858/1e-24/polygalacturonase At1g48100-like; K01184 polygalacturonase [EC:3.2.1.15]	NA	molecular_function:GO:0003677//DNA binding;	Bra010560,Bra011691	AT4G36570.1	-	GO:0005634//nucleus	GO:0003700//transcription factor activity, sequence-specific DNA binding;GO:0003677//DNA binding	GO:0006355//regulation of transcription, DNA-templated	NO	NO	YES
BraA03g008660.3C	#N/A	309	1.33	15.09	3.50409	2.01162e-05	6.74946e-05	UP	gi|685281543|ref|XP_009131679.1|/0/PREDICTED: uncharacterized protein LOC103856322 isoform X1 [Brassica rapa]	sp|Q8L8Z8|GRXS2_ARATH/8e-68/Monothiol glutaredoxin-S2 OS=Arabidopsis thaliana OX=3702 GN=GRXS2 PE=3 SV=1	brp:103856321/6e-70/monothiol glutaredoxin-S2; K03676 glutaredoxin 3	SPAC15E1.09/3e-10/---	biological_process:GO:0045454//cell redox homeostasis;molecular_function:GO:0009055//electron carrier activity;GO:0015035//protein disulfide oxidoreductase activity;	Bra006467,Bra023688	AT5G18600.1	-	GO:0005737//cytoplasm	GO:0046872//metal ion binding;GO:0009055//electron carrier activity;GO:0008794//arsenate reductase (glutaredoxin) activity;GO:0051537//2 iron, 2 sulfur cluster binding;GO:0015035//protein disulfide oxidoreductase activity	GO:0019243//methylglyoxal catabolic process to D-lactate via S-lactoyl-glutathione;GO:0045454//cell redox homeostasis;GO:0055114//oxidation-reduction process	NO	NO	YES
BraA01g031990.3C	#N/A	1407	0.26	2.9	3.47947	9.55818e-08	4.24143e-07	UP	NA	sp|Q9LSY5|U71B7_ARATH/0.0/UDP-glycosyltransferase 71B7 OS=Arabidopsis thaliana OX=3702 GN=UGT71B7 PE=2 SV=2	atr:18448124/3e-92/anthocyanidin 3-O-glucosyltransferase 2; K08237 hydroquinone glucosyltransferase [EC:2.4.1.218]	NA	NA	Bra023861,Bra001847,Bra031306	AT3G21790.1	-	-	GO:0080046//quercetin 4'-O-glucosyltransferase activity;GO:0080043//quercetin 3-O-glucosyltransferase activity	GO:0008152//metabolic process	NO	NO	YES
BraA02g009750.3C	#N/A	618	1.14	12.18	3.41741	3.10754e-11	1.91482e-10	UP	gi|685270988|ref|XP_009126530.1|/7.29116e-60/PREDICTED: uncharacterized protein LOC103851430 [Brassica rapa] &gt;gi|923524997|ref|XP_013680113.1| PREDICTED: uncharacterized protein LOC106384743 [Brassica napus]	sp|Q9SY06|FAF1_ARATH/1e-09/Protein FANTASTIC FOUR 1 OS=Arabidopsis thaliana OX=3702 GN=FAF1 PE=2 SV=1	csv:101218373/5e-23/nucleolin; K13161 heterogeneous nuclear ribonucleoprotein R	NA	NA	Bra020189,Bra002409	AT5G22390.1	-	GO:0005634//nucleus	-	-	NO	NO	YES
BraA10g002880.3C	#N/A	1350	0.36	3.79	3.39613	3.20986e-09	1.66746e-08	UP	gi|685351316|ref|XP_009111101.1|/6.24595e-99/PREDICTED: 60S ribosomal protein L23-like [Brassica rapa] &gt;gi|685369604|ref|XP_009118642.1| PREDICTED: 60S ribosomal protein L23-like [Brassica rapa] &gt;gi|923720436|ref|XP_013664816.1| PREDICTED: 60S ribosomal protein L23-like [Brassica napus] &gt;gi|923725820|ref|XP_013666482.1| PREDICTED: 60S ribosomal protein L23-like [Brassica napus] &gt;gi|67…	sp|P93824|ACCH6_ARATH/0.0/1-aminocyclopropane-1-carboxylate oxidase homolog 6 OS=Arabidopsis thaliana OX=3702 GN=At1g04350 PE=2 SV=1	zma:541977/2e-87/bx6; benzoxazin6 (EC:1.14.20.2); K13229 2,4-dihydroxy-1,4-benzoxazin-3-one-glucoside dioxygenase [EC:1.14.20.2]	PA4191/2e-18/---	biological_process:GO:0055114//oxidation-reduction process;molecular_function:GO:0016491//oxidoreductase activity;	Bra015306,Bra015307,Bra032515,Bra015311,Bra006712,Bra030567,Bra022302,Bra030566	AT1G04350.1	ko01100//Metabolic pathways;ko01110//Biosynthesis of secondary metabolites;ko00941//Flavonoid biosynthesis;ko00402//Benzoxazinoid biosynthesis	GO:0005737//cytoplasm	GO:0046872//metal ion binding;GO:0016706//oxidoreductase activity, acting on paired donors, with incorporation or reduction of molecular oxygen, 2-oxoglutarate as one donor, and incorporation of one atom each of oxygen into both donors	GO:0015996//chlorophyll catabolic process;GO:0055114//oxidation-reduction process	NO	NO	NO
BraA10g001850.3C	#N/A	672	0.37	3.77	3.34897	4.67366e-05	0.000148724	UP	gi|565496332|ref|XP_006305805.1|/6.53742e-63/hypothetical protein CARUB_v10010754mg [Capsella rubella] &gt;gi|567156028|ref|XP_006418245.1| hypothetical protein EUTSA_v10009199mg [Eutrema salsugineum] &gt;gi|685371799|ref|XP_009119554.1| PREDICTED: U6 snRNA-associated Sm-like protein LSm2 [Brassica rapa] &gt;gi|922488424|ref|XP_013584259.1| PREDICTED: sm-like protein LSM2 [Brassica oleracea var. …	sp|F4I5Q2|FBT8_ARATH/2e-112/Probable folate-biopterin transporter 8, chloroplastic OS=Arabidopsis thaliana OX=3702 GN=At1g04570 PE=2 SV=1	NA	slr0642/5e-07/---	biological_process:GO:0006810//transport;cellular_component:GO:0016021//integral component of membrane;	Bra033386,Bra015329,Bra005047,Bra017079	AT2G39370.1	-	GO:0009506//plasmodesma;GO:0005634//nucleus	-	GO:0014070//response to organic cyclic compound;GO:0009725//response to hormone	NO	NO	NO
BraA05g013840.3C	#N/A	309	2	20.12	3.33056	1.20484e-06	4.71195e-06	UP	gi|685307146|ref|XP_009144295.1|/0/PREDICTED: root phototropism protein 2 [Brassica rapa]	sp|O04341|GRXS9_ARATH/7e-69/Monothiol glutaredoxin-S9 OS=Arabidopsis thaliana OX=3702 GN=GRXS9 PE=3 SV=1	brp:103867949/1e-70/monothiol glutaredoxin-S9-like; K03676 glutaredoxin 3	SPAC4F10.20/3e-06/---	biological_process:GO:0045454//cell redox homeostasis;molecular_function:GO:0009055//electron carrier activity;GO:0015035//protein disulfide oxidoreductase activity;	Bra018307,Bra021641,Bra031540,Bra015532	AT2G30540.1	-	GO:0005737//cytoplasm	GO:0046872//metal ion binding;GO:0009055//electron carrier activity;GO:0051537//2 iron, 2 sulfur cluster binding;GO:0015035//protein disulfide oxidoreductase activity	GO:0045454//cell redox homeostasis;GO:0048653//anther development;GO:0055114//oxidation-reduction process	NO	NO	NO
BraA05g010790.3C	#N/A	654	0.64	6.33	3.30606	1.20484e-06	4.71133e-06	UP	gi|685306121|ref|XP_009143790.1|/0/PREDICTED: WD repeat-containing protein 55 [Brassica rapa] &gt;gi|674916023|emb|CDY17233.1| BnaA05g09550D [Brassica napus]	NA	NA	NA	NA	Bra005437,Bra021902,Bra022971	AT2G34310.3	-	GO:0005634//nucleus	-	-	NO	NO	NO
BraA03g024770.3C	#N/A	1215	0.2	1.92	3.26303	0.000135064	0.000400375	UP	gi|685285842|ref|XP_009133838.1|/5.12701e-161/PREDICTED: F-box/LRR-repeat protein At2g29910 isoform X1 [Brassica rapa]	sp|P46573|PBL10_ARATH/0.0/Probable serine/threonine-protein kinase PBL10 OS=Arabidopsis thaliana OX=3702 GN=PBL10 PE=1 SV=2	brp:103858276/0.0/MLPK; protein kinase APK1B, chloroplastic-like; K04733 interleukin-1 receptor-associated kinase 4 [EC:2.7.11.1]	Cgl2127_1/7e-20/---	biological_process:GO:0006468//protein phosphorylation;molecular_function:GO:0005524//ATP binding;GO:0004672//protein kinase activity;	Bra000478,Bra040929,Bra035659,Bra031585,Bra015592	AT2G28930.3	ko02010//ABC transporters	GO:0009506//plasmodesma;GO:0009507//chloroplast;GO:0005886//plasma membrane	GO:0031625//ubiquitin protein ligase binding;GO:0005524//ATP binding;GO:0001653//peptide receptor activity;GO:0004675//transmembrane receptor protein serine/threonine kinase activity	GO:0046777//protein autophosphorylation;GO:0009755//hormone-mediated signaling pathway	NO	NO	YES
BraA10g017090.3C	#N/A	402	0.85	8.16	3.26303	0.000135064	0.000400335	UP	gi|567177016|ref|XP_006400897.1|/6.82978e-11/hypothetical protein EUTSA_v10014628mg [Eutrema salsugineum] &gt;gi|557101987|gb|ESQ42350.1| hypothetical protein EUTSA_v10014628mg [Eutrema salsugineum]	NA	tcc:TCM_021825/1e-24/Proteasome inhibitor-related; K06700 proteasome inhibitor subunit 1 (PI31)	NA	NA	Bra002584,Bra020332,Bra006727	AT5G59080.1	-	GO:0005634//nucleus	-	GO:0006979//response to oxidative stress	NO	NO	YES
BraA04g007480.3C	#N/A	1176	0.63	5.66	3.16738	8.37024e-11	4.97229e-10	UP	gi|923696846|ref|XP_013658431.1|/7.19633e-20/PREDICTED: formin-like protein 3 [Brassica napus]	sp|Q9FPF0|DJ1A_ARATH/0.0/Protein DJ-1 homolog A OS=Arabidopsis thaliana OX=3702 GN=DJ1A PE=1 SV=1	brp:103863516/0.0/protein DJ-1 homolog A-like; K03152 4-methyl-5(b-hydroxyethyl)-thiazole monophosphate biosynthesis	YPO3172/3e-33/---	NA	Bra033480,Bra027286,Bra001577	AT3G14990.1	-	GO:0005774//vacuolar membrane;GO:0009507//chloroplast;GO:0005829//cytosol;GO:0009506//plasmodesma;GO:0005886//plasma membrane;GO:0005634//nucleus;GO:0005739//mitochondrion	GO:0005515//protein binding;GO:0019172//glyoxalase III activity;GO:0003713//transcription coactivator activity	GO:0006357//regulation of transcription from RNA polymerase II promoter;GO:0019249//lactate biosynthetic process;GO:0070301//cellular response to hydrogen peroxide;GO:1900409//positive regulation of cellular response to oxidative stress;GO:0019243//methylglyoxal catabolic process to D-lactate via S-lactoyl-glutathione;GO:0046686//response to cadmium ion;GO:0009228//thiamine biosynthetic process	NO	NO	NO
BraA10g010700.3C	#N/A	772	0.44	3.91	3.15159	3.80912e-05	0.000122634	UP	gi|685372460|ref|XP_009119812.1|/3.92334e-97/PREDICTED: uncharacterized protein LOC103844753 [Brassica rapa]	NA	NA	NA	NA	Bra024673,Bra014746	-	-	-	-	-	NO	NO	NO
BraA03g041630.3C	#N/A	1431	0.25	2.22	3.15056	7.82094e-06	2.76977e-05	UP	gi|685290294|ref|XP_009136108.1|/0/PREDICTED: peptidyl-prolyl cis-trans isomerase FKBP62 [Brassica rapa]	sp|Q9SIA4|DTX3_ARATH/0.0/Protein DETOXIFICATION 3 OS=Arabidopsis thaliana OX=3702 GN=DTX3 PE=3 SV=1	brp:103860289/0.0/MATE efflux family protein 5-like; K03327 multidrug resistance protein, MATE family	SPCC4B3.13/2e-61/---	NA	Bra013214,Bra015131,Bra030999	AT2G04050.1	-	GO:0005622//intracellular;GO:0005886//plasma membrane;GO:0016021//integral component of membrane	GO:0015238//drug transmembrane transporter activity;GO:0015297//antiporter activity	GO:0015691//cadmium ion transport;GO:0006855//drug transmembrane transport;GO:0051238//sequestering of metal ion;GO:0042991//transcription factor import into nucleus	NO	NO	NO
BraA10g016660.3C	#N/A	918	1.54	13.64	3.14684	2.34188e-18	2.38022e-17	UP	gi|685374447|ref|XP_009120458.1|/2.13144e-119/PREDICTED: uncharacterized protein LOC103845371 [Brassica rapa]	sp|Q56Y11|DDPS2_ARATH/0.0/Dehydrodolichyl diphosphate synthase 2 OS=Arabidopsis thaliana OX=3702 GN=At5g58770 PE=2 SV=2	brp:103845309/0.0/dehydrodolichyl diphosphate synthase 2-like; K11778 ditrans,polycis-polyprenyl diphosphate synthase [EC:2.5.1.87]	all2995/8e-86/---	NA	Bra002619,Bra020354	AT5G58770.1	ko01110//Biosynthesis of secondary metabolites;ko00900//Terpenoid backbone biosynthesis	GO:0009507//chloroplast	GO:0016765//transferase activity, transferring alkyl or aryl (other than methyl) groups	GO:0006486//protein glycosylation;GO:0006744//ubiquinone biosynthetic process	NO	YES	NO
BraA06g003730.3C	#N/A	981	0.23	2.03	3.14177	0.000346132	0.000961025	UP	gi|685314573|ref|XP_009147884.1|/0/PREDICTED: zinc-binding alcohol dehydrogenase domain-containing protein 2 [Brassica rapa]	sp|Q9FX94|CXE5_ARATH/1e-180/Probable carboxylesterase 5 OS=Arabidopsis thaliana OX=3702 GN=CXE5 PE=2 SV=1	gmx:547489/1e-74/HIDH; 2-hydroxyisoflavanone dehydratase (EC:3.1.1.1 4.2.1.105); K13258 2-hydroxyisoflavanone dehydratase [EC:4.2.1.105]	RSp0232/7e-19/---	biological_process:GO:0008152//metabolic process;molecular_function:GO:0016787//hydrolase activity;	Bra018807,Bra040667,Bra018808,Bra014213	AT1G49660.1	ko01110//Biosynthesis of secondary metabolites;ko04075//Plant hormone signal transduction;ko00943//Isoflavonoid biosynthesis	GO:0005634//nucleus	GO:0052689//carboxylic ester hydrolase activity	GO:0042546//cell wall biogenesis;GO:0016126//sterol biosynthetic process	YES	NO	NO
BraA01g009720.3C	#N/A	1164	0.23	2.02	3.13465	2.67468e-05	8.80728e-05	UP	gi|685258540|ref|XP_009131633.1|/0/PREDICTED: protease Do-like 5, chloroplastic [Brassica rapa]	sp|O49725|PUP10_ARATH/0.0/Probable purine permease 10 OS=Arabidopsis thaliana OX=3702 GN=PUP10 PE=2 SV=2	NA	NA	cellular_component:GO:0016021//integral component of membrane;molecular_function:GO:0005215//transporter activity;	Bra013292,Bra040924,Bra021018	AT4G18210.1	-	GO:0005737//cytoplasm;GO:0016021//integral component of membrane	GO:0005345//purine nucleobase transmembrane transporter activity	GO:0009624//response to nematode;GO:0006863//purine nucleobase transport;GO:0055085//transmembrane transport	NO	NO	NO
BraA08g006750.3C	#N/A	1615	0.51	4.35	3.09245	1.80302e-11	1.13031e-10	UP	gi|685311887|ref|XP_009146504.1|/1.50879e-23/PREDICTED: uncharacterized protein LOC103870145 [Brassica rapa]	NA	NA	NA	molecular_function:GO:0005525//GTP binding;	Bra034896	-	-	-	-	-	NO	YES	YES
BraA05g006080.3C	#N/A	1257	0.29	2.47	3.09039	1.44907e-05	4.94628e-05	UP	gi|674958568|emb|CDX74812.1|/0/BnaA05g05580D [Brassica napus]	sp|O04203|HSPR2_ARATH/0.0/Nematode resistance protein-like HSPRO2 OS=Arabidopsis thaliana OX=3702 GN=HSPRO2 PE=1 SV=1	NA	NA	biological_process:GO:0006952//defense response;	Bra004994,Bra017040,Bra000158	-	-	-	-	-	YES	YES	NO
BraA05g031600.3C	#N/A	1056	0.36	3.02	3.06848	1.44907e-05	4.94571e-05	UP	gi|937574993|ref|NP_001303143.1|/0/NAC transcription factor 56 [Brassica napus] &gt;gi|685311334|ref|XP_009146237.1| PREDICTED: NAC domain-containing protein 18 [Brassica rapa] &gt;gi|693302584|gb|AIS36129.1| NAC transcription factor 56-2 [Brassica napus]	sp|Q9LD44|NAC56_ARATH/0.0/NAC transcription factor 56 OS=Arabidopsis thaliana OX=3702 GN=NAC056 PE=2 SV=1	fve:101312606/5e-13/NAC domain-containing protein 66-like; K13126 polyadenylate-binding protein	NA	biological_process:GO:0006355//regulation of transcription, DNA-templated;molecular_function:GO:0003677//DNA binding;	Bra027237,Bra001597,Bra021114	AT3G15510.1	-	GO:0005737//cytoplasm;GO:0016021//integral component of membrane;GO:0005634//nucleus	GO:0046982//protein heterodimerization activity;GO:0044212//transcription regulatory region DNA binding;GO:0043565//sequence-specific DNA binding;GO:0042803//protein homodimerization activity;GO:0003700//transcription factor activity, sequence-specific DNA binding	GO:0042542//response to hydrogen peroxide;GO:1902074//response to salt;GO:0009651//response to salt stress;GO:0051091//positive regulation of sequence-specific DNA binding transcription factor activity;GO:0043068//positive regulation of programmed cell death;GO:0048317//seed morphogenesis;GO:0009962//regulation of flavonoid biosynthetic process;GO:0006915//apoptotic process;GO:0009733//response t…	NO	NO	YES
BraA07g034400.3C	#N/A	933	2.46	20.55	3.06241	1.20179e-26	1.83469e-25	UP	gi|923690176|ref|XP_013656308.1|/2.10674e-47/PREDICTED: uncharacterized protein LOC106361147 [Brassica napus] &gt;gi|923690208|ref|XP_013656317.1| PREDICTED: uncharacterized protein LOC106361156 [Brassica napus]	sp|Q39227|SMT2_ARATH/9e-06/24-methylenesterol C-methyltransferase 2 OS=Arabidopsis thaliana OX=3702 GN=SMT2 PE=1 SV=2	ccp:CHC_T00000517001/6e-12/hypothetical protein; K17803 methyltransferase OMS1, mitochondrial [EC:2.1.1.-]	SMa0279/4e-23/---	biological_process:GO:0008152//metabolic process;molecular_function:GO:0008168//methyltransferase activity;	Bra004389,Bra004390	-	-	-	-	-	NO	NO	YES
BraA03g059190.3C	#N/A	1869	47.47	374.45	2.97969	0	0	UP	gi|685294844|ref|XP_009138307.1|/0/PREDICTED: BEL1-like homeodomain protein 6 [Brassica rapa] &gt;gi|685294846|ref|XP_009138308.1| PREDICTED: BEL1-like homeodomain protein 6 [Brassica rapa] &gt;gi|685294848|ref|XP_009138309.1| PREDICTED: BEL1-like homeodomain protein 6 [Brassica rapa]	sp|P25819|CATA2_ARATH/0.0/Catalase-2 OS=Arabidopsis thaliana OX=3702 GN=CAT2 PE=1 SV=3	brp:103862389/0.0/catalase-2; K03781 catalase [EC:1.11.1.6]	RSp1581/3e-154/---	NA	Bra017693,Bra011584,Bra034674,Bra012239,Bra025833,Bra012238,Bra025832,Bra016459	AT4G35090.1	ko01110//Biosynthesis of secondary metabolites;ko01200//Carbon metabolism;ko04146//Peroxisome;ko00380//Tryptophan metabolism;ko00630//Glyoxylate and dicarboxylate metabolism	GO:0005739//mitochondrion;GO:0009705//plant-type vacuole membrane;GO:0009507//chloroplast;GO:0022626//cytosolic ribosome;GO:0009514//glyoxysome;GO:0005634//nucleus;GO:0010319//stromule	GO:0050897//cobalt ion binding;GO:0004096//catalase activity;GO:0005515//protein binding;GO:0020037//heme binding	GO:0009648//photoperiodism;GO:0006810//transport;GO:0042744//hydrogen peroxide catabolic process;GO:0055114//oxidation-reduction process;GO:0005982//starch metabolic process;GO:0008219//cell death;GO:0009409//response to cold;GO:0045454//cell redox homeostasis;GO:0080144//amino acid homeostasis;GO:0009970//cellular response to sulfate starvation;GO:0006995//cellular response to nitrogen starvatio…	NO	YES	NO
BraA08g030140.3C	#N/A	1770	3.5	26.39	2.91456	1.00256e-65	4.25513e-64	UP	gi|685350106|ref|XP_009110594.1|/0/PREDICTED: uncharacterized protein LOC103836117 [Brassica rapa] &gt;gi|674912184|emb|CDY21088.1| BnaA08g24370D [Brassica napus]	sp|Q940S0|TMN2_ARATH/0.0/Transmembrane 9 superfamily member 2 OS=Arabidopsis thaliana OX=3702 GN=TMN2 PE=2 SV=1	zma:100284948/0.0/transmembrane 9 superfamily protein member 1; K17087 transmembrane 9 superfamily member 3	NA	cellular_component:GO:0016021//integral component of membrane;	Bra016689,Bra016687,Bra017431,Bra026623	AT1G14670.1	-	GO:0005768//endosome;GO:0009505//plant-type cell wall;GO:0009506//plasmodesma;GO:0005774//vacuolar membrane;GO:0016021//integral component of membrane;GO:0005802//trans-Golgi network	-	GO:0006810//transport	YES	NO	NO
BraA08g002230.3C	#N/A	438	15.57	117.16	2.91164	2.26816e-51	7.36094e-50	UP	gi|685340742|ref|XP_009107148.1|/0/PREDICTED: homeobox-leucine zipper protein ATHB-15-like isoform X2 [Brassica rapa]	sp|O04006|PSAH_BRACM/3e-98/Photosystem I reaction center subunit VI, chloroplastic OS=Brassica campestris OX=3711 GN=PSAH PE=2 SV=1	brp:103832805/5e-101/photosystem I reaction center subunit VI, chloroplastic-like; K02695 photosystem I subunit VI	NA	biological_process:GO:0015979//photosynthesis;cellular_component:GO:0009538//photosystem I reaction center;GO:0009522//photosystem I;	Bra014317,Bra018955,Bra021163,Bra027188	AT1G52230.1	ko01100//Metabolic pathways;ko00195//Photosynthesis	GO:0009538//photosystem I reaction center;GO:0009535//chloroplast thylakoid membrane;GO:0010287//plastoglobule	-	GO:0044238//primary metabolic process;GO:0044763;GO:0019684//photosynthesis, light reaction;GO:0044710;GO:0044260;GO:0006807//nitrogen compound metabolic process;GO:0016043//cellular component organization;GO:0009735//response to cytokinin;GO:0044085	NO	NO	NO
BraA08g019170.3C	#N/A	831	0.94	7.03	2.90279	1.96114e-08	9.36056e-08	UP	gi|685346154|ref|XP_009109144.1|/5.13616e-177/PREDICTED: zinc finger protein CONSTANS-LIKE 1-like [Brassica rapa]	sp|Q9M0J3|ERF54_ARATH/7e-146/Ethylene-responsive transcription factor ERF054 OS=Arabidopsis thaliana OX=3702 GN=ERF054 PE=2 SV=1	brp:103834775/0.0/ethylene-responsive transcription factor ERF054-like; K09286 EREBP-like factor	NA	biological_process:GO:0006355//regulation of transcription, DNA-templated;molecular_function:GO:0003677//DNA binding;GO:0003700//transcription factor activity, sequence-specific DNA binding;	Bra010383,Bra026280,Bra024222	AT4G28140.1	-	GO:0005634//nucleus	GO:0003677//DNA binding;GO:0003700//transcription factor activity, sequence-specific DNA binding	GO:0009873//ethylene-activated signaling pathway;GO:0006355//regulation of transcription, DNA-templated;GO:0010200//response to chitin	NO	NO	NO
BraA03g012450.3C	#N/A	1194	2.38	17.79	2.90203	2.08992e-29	3.55917e-28	UP	gi|685282446|ref|XP_009132135.1|/0/PREDICTED: 2-methoxy-6-polyprenyl-1,4-benzoquinol methylase, mitochondrial-like isoform X2 [Brassica rapa]	NA	brp:103867396/2e-19/bifunctional purine biosynthesis protein purH; K00602 phosphoribosylaminoimidazolecarboxamide formyltransferase / IMP cyclohydrolase [EC:2.1.2.3 3.5.4.10]	NA	NA	Bra005371,Bra006823,Bra038030,Bra019596	-	-	-	-	-	NO	NO	NO
BraA08g001810.3C	#N/A	1203	0.31	2.27	2.87235	8.99878e-05	0.000274421	UP	gi|674930888|emb|CDY02524.1|/1.56059e-109/BnaA08g01310D [Brassica napus]	NA	NA	NA	NA	Bra030960,Bra028495,Bra030958	-	-	-	-	-	NO	NO	NO
BraA04g027070.3C	#N/A	1398	30.61	208.76	2.76977	0	0	UP	gi|685302027|ref|XP_009141716.1|/0/PREDICTED: probable anion transporter 3, chloroplastic [Brassica rapa] &gt;gi|674914749|emb|CDY18408.1| BnaA04g21790D [Brassica napus]	sp|Q39253|CAX1_ARATH/0.0/Vacuolar cation/proton exchanger 1 OS=Arabidopsis thaliana OX=3702 GN=CAX1 PE=1 SV=3	brp:103865655/0.0/vacuolar cation/proton exchanger 1; K07300 Ca2+:H+ antiporter	YDL128w/7e-79/---	biological_process:GO:0006816//calcium ion transport;GO:0055085//transmembrane transport;GO:0006812//cation transport;cellular_component:GO:0016021//integral component of membrane;molecular_function:GO:0008324//cation transmembrane transporter activity;GO:0015369//calcium:proton antiporter activity;	Bra017134,Bra005131,Bra012833	AT2G38170.1	-	GO:0016021//integral component of membrane;GO:0009705//plant-type vacuole membrane;GO:0009507//chloroplast	GO:0005515//protein binding;GO:0015369//calcium:proton antiporter activity	GO:0030026//cellular manganese ion homeostasis;GO:0070588//calcium ion transmembrane transport;GO:0006882//cellular zinc ion homeostasis;GO:1902600//hydrogen ion transmembrane transport;GO:0009651//response to salt stress;GO:0055062//phosphate ion homeostasis;GO:0009631//cold acclimation	NO	YES	YES
BraA01g009750.3C	#N/A	3351	0.64	4.28	2.74147	4.17504e-09	2.14354e-08	UP	gi|685258544|ref|XP_009131656.1|/0/PREDICTED: F-box protein At4g18380 [Brassica rapa]	sp|P42731|PABP2_ARATH/2e-19/Polyadenylate-binding protein 2 OS=Arabidopsis thaliana OX=3702 GN=PAB2 PE=1 SV=1	eus:EUTSA_v10018407mg/8e-161/hypothetical protein; K13126 polyadenylate-binding protein	SPAC140.02/3e-07/---	molecular_function:GO:0003676//nucleic acid binding;	Bra013294,Bra007989,Bra018967,Bra029387,Bra022270,Bra013787	AT1G45100.1	ko03018//RNA degradation;ko03013//RNA transport;ko03015//mRNA surveillance pathway	-	GO:0003723//RNA binding;GO:0000166//nucleotide binding	-	NO	NO	NO
BraA01g036140.3C	#N/A	1942	0.77	5.12	2.73321	4.13294e-15	3.41053e-14	UP	gi|685265451|ref|XP_009114819.1|/1.43701e-151/PREDICTED: uncharacterized protein LOC103840092 [Brassica rapa]	NA	bvg:104885244/1e-21/replication protein A 70 kDa DNA-binding subunit B-like; K07466 replication factor A1	NA	NA	NA	-	-	-	-	-	NO	NO	NO
BraA05g035010.3C	#N/A	603	5.9	38.01	2.68759	5.49352e-25	7.82748e-24	UP	gi|685312184|ref|XP_009146658.1|/1.64246e-134/PREDICTED: serine/arginine-rich SC35-like splicing factor SCL30A isoform X2 [Brassica rapa]	sp|Q8L4N1|PHO34_ARATH/1e-15/Universal stress protein PHOS34 OS=Arabidopsis thaliana OX=3702 GN=PHOS34 PE=1 SV=1	NA	BS_yxiE/3e-12/---	biological_process:GO:0006950//response to stress;	Bra034800,Bra038688,Bra001427	AT3G11930.2	-	GO:0016021//integral component of membrane;GO:0005737//cytoplasm	-	GO:0006950//response to stress;GO:0002238//response to molecule of fungal origin	NO	NO	YES
BraA09g011990.3C	#N/A	189	8.3	52.76	2.66826	0.000100283	0.000303375	UP	gi|685355175|ref|XP_009112633.1|/6.96593e-102/PREDICTED: AP-4 complex subunit sigma-like [Brassica rapa] &gt;gi|923620554|ref|XP_013747239.1| PREDICTED: AP-4 complex subunit sigma [Brassica napus] &gt;gi|674883748|emb|CDY48729.1| BnaA09g10040D [Brassica napus] &gt;gi|674930076|emb|CDY03335.1| BnaC09g10130D [Brassica napus]	sp|P49689|RS30_ARATH/3e-41/40S ribosomal protein S30 OS=Arabidopsis thaliana OX=3702 GN=RPS30A PE=3 SV=3	brp:103845099/3e-40/40S ribosomal protein S30; K02983 small subunit ribosomal protein S30e	SSO6817/5e-06/---	NA	Bra036708,Bra031096,Bra035628	AT2G19750.1	ko03010//Ribosome	GO:0005739//mitochondrion;GO:0005730//nucleolus;GO:0022627//cytosolic small ribosomal subunit	GO:0003735//structural constituent of ribosome	GO:0001510//RNA methylation;GO:0006412//translation	NO	YES	YES
BraA06g027680.3C	#N/A	1239	1.77	11.19	2.66039	5.833e-18	5.79273e-17	UP	gi|685321024|ref|XP_009150531.1|/4.34152e-131/PREDICTED: uncharacterized protein LOC103873872 [Brassica rapa]	sp|Q9FMG1|MCA3_ARATH/0.0/Metacaspase-3 OS=Arabidopsis thaliana OX=3702 GN=AMC3 PE=2 SV=1	dosa:Os09t0476100-01/5e-10/Os09g0476100; RNA recognition motif, glycine rich protein domain containing protein.; K14398 cleavage and polyadenylation specificity factor subunit 6/7	YKL032c/5e-08/---	NA	Bra024277,Bra031929	AT5G64240.2	-	GO:0005634//nucleus;GO:0005829//cytosol	GO:0004197//cysteine-type endopeptidase activity	GO:0006508//proteolysis;GO:0006915//apoptotic process	NO	NO	YES
BraA09g015710.3C	#N/A	2140	0.43	2.69	2.6452	1.46797e-08	7.10985e-08	UP	gi|674920351|emb|CDY12946.1|/1.05111e-177/BnaA09g13280D [Brassica napus]	sp|Q43348|INVA3_ARATH/0.0/Acid beta-fructofuranosidase 3, vacuolar OS=Arabidopsis thaliana OX=3702 GN=BFRUCT3 PE=2 SV=1	brp:103838379/0.0/acid beta-fructofuranosidase 3, vacuolar; K01193 beta-fructofuranosidase [EC:3.2.1.26]	BS_sacC/6e-45/---	biological_process:GO:0005975//carbohydrate metabolic process;molecular_function:GO:0004553//hydrolase activity, hydrolyzing O-glycosyl compounds;	Bra027030,Bra036653,Bra019749,Bra036652	AT1G62660.1	ko01100//Metabolic pathways;ko00500//Starch and sucrose metabolism;ko00052//Galactose metabolism	GO:0000325//plant-type vacuole;GO:0016021//integral component of membrane	GO:0004575//sucrose alpha-glucosidase activity	GO:0009611//response to wounding;GO:0009805//coumarin biosynthetic process;GO:0071370//cellular response to gibberellin stimulus;GO:0006816//calcium ion transport;GO:0010106//cellular response to iron ion starvation;GO:0009617//response to bacterium;GO:0009651//response to salt stress;GO:0015706//nitrate transport;GO:0006826//iron ion transport;GO:0007030//Golgi organization;GO:0005985//sucrose m…	NO	YES	YES
BraA05g032350.3C	#N/A	1132	0.76	4.75	2.64386	1.31072e-07	5.72795e-07	UP	gi|922496192|ref|XP_013586552.1|/0/PREDICTED: trifunctional UDP-glucose 4,6-dehydratase/UDP-4-keto-6-deoxy-D-glucose 3,5-epimerase/UDP-4-keto-L-rhamnose-reductase RHM3 [Brassica oleracea var. oleracea]	sp|Q9LH79|SWET2_ARATH/2e-105/Bidirectional sugar transporter SWEET2 OS=Arabidopsis thaliana OX=3702 GN=SWEET2 PE=1 SV=1	brp:103869997/4e-114/bidirectional sugar transporter SWEET2-like; K15382 solute carrier family 50 (sugar transporter)	NA	NA	Bra027314,Bra027312,Bra021577	AT3G14770.1	-	GO:0005887//integral component of plasma membrane	GO:0005515//protein binding;GO:0051119//sugar transmembrane transporter activity	GO:0034219//carbohydrate transmembrane transport	NO	NO	NO
BraA09g036170.3C	#N/A	1738	0.35	2.16	2.6256	1.18145e-06	4.62594e-06	UP	gi|685357969|ref|XP_009113698.1|/0/PREDICTED: indole-3-acetic acid-amido synthetase GH3.17-like [Brassica rapa] &gt;gi|923884969|ref|XP_013714015.1| PREDICTED: indole-3-acetic acid-amido synthetase GH3.17-like [Brassica napus] &gt;gi|674885960|emb|CDY46626.1| BnaA09g27530D [Brassica napus]	sp|Q9SGQ0|VOZ1_ARATH/0.0/Transcription factor VOZ1 OS=Arabidopsis thaliana OX=3702 GN=VOZ1 PE=1 SV=1	NA	NA	NA	Bra032913,Bra010864	AT1G28520.2	-	GO:0005737//cytoplasm;GO:0005634//nucleus	GO:0005515//protein binding;GO:0046872//metal ion binding;GO:0043565//sequence-specific DNA binding	GO:0045893//positive regulation of transcription, DNA-templated;GO:0009585//red, far-red light phototransduction;GO:0009610//response to symbiotic fungus;GO:0048578//positive regulation of long-day photoperiodism, flowering	NO	YES	NO
BraA02g017920.3C	#N/A	663	1.25	7.55	2.59455	2.09388e-06	7.94686e-06	UP	gi|685385887|ref|XP_009124848.1|/1.99391e-46/PREDICTED: uncharacterized protein LOC103849887 [Brassica rapa]	NA	NA	NA	NA	Bra033973,Bra004267,Bra004066	-	-	-	-	-	NO	NO	YES
BraA01g023600.3C	#N/A	2597	0.44	2.65	2.59042	5.86898e-10	3.24906e-09	UP	gi|685262743|ref|XP_009152188.1|/2.8442e-105/PREDICTED: uncharacterized protein LOC103875413 [Brassica rapa]	sp|Q9SI74|PMI10_ARATH/4e-06/Pectinesterase inhibitor 10 OS=Arabidopsis thaliana OX=3702 GN=PMEI10 PE=2 SV=1	fve:101292032/9e-12/uncharacterized LOC101292032; K17604 zinc finger SWIM domain-containing protein 3	NA	molecular_function:GO:0008270//zinc ion binding;GO:0003676//nucleic acid binding;	Bra029959	-	-	-	-	-	NO	NO	NO
BraA06g014390.3C	#N/A	1274	0.75	4.4	2.55254	1.80302e-11	1.13008e-10	UP	gi|685317689|ref|XP_009149366.1|/0/PREDICTED: protein IQ-DOMAIN 31-like [Brassica rapa] &gt;gi|685317692|ref|XP_009149367.1| PREDICTED: protein IQ-DOMAIN 31-like [Brassica rapa]	sp|Q7X9I0|AGL65_ARATH/0.0/Agamous-like MADS-box protein AGL65 OS=Arabidopsis thaliana OX=3702 GN=AGL65 PE=1 SV=1	ppp:PHYPADRAFT_179228/5e-32/PPM3; MIKC MADS-domain protein PPM3; K09262 MADS-box transcription enhancer factor 2D	YPL089c/4e-08/---	NA	Bra025685,Bra031049,Bra016544	AT1G18750.1	-	GO:0005634//nucleus	GO:0003677//DNA binding;GO:0046983//protein dimerization activity;GO:0003700//transcription factor activity, sequence-specific DNA binding	GO:0006355//regulation of transcription, DNA-templated;GO:0009555//pollen development	NO	NO	NO
BraA03g011930.3C	#N/A	1936	0.36	2.06	2.51658	6.5012e-06	2.32384e-05	UP	gi|685282317|ref|XP_009132067.1|/0/PREDICTED: probable inactive receptor kinase At5g58300 [Brassica rapa] &gt;gi|923541884|ref|XP_013732054.1| PREDICTED: probable inactive receptor kinase At5g58300 [Brassica napus] &gt;gi|923541887|ref|XP_013732057.1| PREDICTED: probable inactive receptor kinase At5g58300 [Brassica napus]	sp|Q9LVL5|WNK4_ARATH/0.0/Probable serine/threonine-protein kinase WNK4 OS=Arabidopsis thaliana OX=3702 GN=WNK4 PE=1 SV=1	brp:103856698/0.0/probable serine/threonine-protein kinase WNK4; K08867 WNK lysine deficient protein kinase [EC:2.7.11.1]	ECU01g0630/1e-20/---	biological_process:GO:0006468//protein phosphorylation;molecular_function:GO:0005524//ATP binding;GO:0004672//protein kinase activity;	Bra006771,Bra020372,Bra002658,Bra029915,Bra024518	AT5G58350.1	-	GO:0005737//cytoplasm;GO:0005634//nucleus	GO:0004674//protein serine/threonine kinase activity;GO:0005524//ATP binding	GO:0046777//protein autophosphorylation;GO:0019375//galactolipid biosynthetic process;GO:0042631//cellular response to water deprivation;GO:0010260//animal organ senescence;GO:0016036//cellular response to phosphate starvation	NO	NO	NO
BraA05g035590.3C	#N/A	765	0.7	3.89	2.47434	0.000314498	0.000879313	UP	gi|685312337|ref|XP_009146732.1|/0/PREDICTED: eukaryotic translation initiation factor 3 subunit G [Brassica rapa]	sp|Q8S9H7|DIV_ANTMA/4e-69/Transcription factor DIVARICATA OS=Antirrhinum majus OX=4151 GN=DIVARICATA PE=2 SV=1	cre:CHLREDRAFT_165812/1e-35/hypothetical protein; K08869 aarF domain-containing kinase	NA	molecular_function:GO:0003677//DNA binding;	Bra034853,Bra034173	AT3G11280.2	-	GO:0005634//nucleus	GO:0044212//transcription regulatory region DNA binding;GO:0003682//chromatin binding;GO:0003700//transcription factor activity, sequence-specific DNA binding	GO:0009751//response to salicylic acid;GO:0009739//response to gibberellin;GO:0006355//regulation of transcription, DNA-templated;GO:0019344//cysteine biosynthetic process	NO	NO	NO
BraA02g045000.3C	#N/A	2025	1.31	7.22	2.46243	2.17492e-20	2.45392e-19	UP	gi|685279098|ref|XP_009130483.1|/0/PREDICTED: cyclin-dependent kinase C-2 [Brassica rapa]	sp|Q5HZ05|TPPJ_ARATH/0.0/Probable trehalose-phosphate phosphatase J OS=Arabidopsis thaliana OX=3702 GN=TPPJ PE=1 SV=1	brp:103855280/0.0/probable trehalose-phosphate phosphatase J; K01087 trehalose 6-phosphate phosphatase [EC:3.1.3.12]	Rv3372_2/3e-36/---	biological_process:GO:0005992//trehalose biosynthetic process;molecular_function:GO:0003824//catalytic activity;	Bra031879,Bra024359,Bra009057	AT5G65140.1	ko01100//Metabolic pathways;ko00500//Starch and sucrose metabolism	GO:0005737//cytoplasm;GO:0005730//nucleolus	GO:0004805//trehalose-phosphatase activity	GO:0016311//dephosphorylation;GO:0046686//response to cadmium ion;GO:0005992//trehalose biosynthetic process	NO	NO	YES
BraA03g027120.3C	#N/A	339	2.81	15.12	2.42782	0.000103793	0.000313231	UP	gi|685286452|ref|XP_009134154.1|/0/PREDICTED: G-type lectin S-receptor-like serine/threonine-protein kinase At1g34300 [Brassica rapa]	sp|Q9T0G2|CYC2_ARATH/6e-81/Cytochrome c-2 OS=Arabidopsis thaliana OX=3702 GN=CYTC-2 PE=1 SV=1	brp:103858550/3e-82/probable cytochrome c At4g10040; K08738 cytochrome c	SPCC191.07/6e-44/---	NA	Bra000699,Bra037901	AT4G10040.1	ko01100//Metabolic pathways;ko00920//Sulfur metabolism	GO:0005829//cytosol;GO:0005758//mitochondrial intermembrane space;GO:0070469//respiratory chain;GO:0005794//Golgi apparatus	GO:0005507//copper ion binding;GO:0009055//electron carrier activity;GO:0020037//heme binding	GO:0006122//mitochondrial electron transport, ubiquinol to cytochrome c;GO:0006123//mitochondrial electron transport, cytochrome c to oxygen	NO	YES	NO
BraA08g009310.3C	#N/A	1003	1.08	5.74	2.41002	3.72142e-07	1.54549e-06	UP	gi|685343241|ref|XP_009108065.1|/0/PREDICTED: uncharacterized protein LOC103833747 [Brassica rapa]	NA	NA	NA	NA	Bra024673,Bra014746	-	-	-	-	-	NO	NO	NO
BraA10g005330.3C	#N/A	1086	1.15	6.11	2.40954	2.91758e-08	1.36855e-07	UP	gi|685370531|ref|XP_009119026.1|/0/PREDICTED: probable LRR receptor-like serine/threonine-protein kinase At1g06840 [Brassica rapa]	sp|Q9C5K7|ACCH2_ARATH/0.0/1-aminocyclopropane-1-carboxylate oxidase homolog 2 OS=Arabidopsis thaliana OX=3702 GN=At1g06640 PE=2 SV=1	zma:541977/4e-101/bx6; benzoxazin6 (EC:1.14.20.2); K13229 2,4-dihydroxy-1,4-benzoxazin-3-one-glucoside dioxygenase [EC:1.14.20.2]	PA4191/5e-18/---	biological_process:GO:0055114//oxidation-reduction process;molecular_function:GO:0016491//oxidoreductase activity;	Bra015515,Bra015514,Bra015461,Bra031533,Bra031532	AT1G06650.2	ko01100//Metabolic pathways;ko01110//Biosynthesis of secondary metabolites;ko00941//Flavonoid biosynthesis;ko00402//Benzoxazinoid biosynthesis	GO:0016021//integral component of membrane;GO:0005829//cytosol	GO:0046872//metal ion binding;GO:0016706//oxidoreductase activity, acting on paired donors, with incorporation or reduction of molecular oxygen, 2-oxoglutarate as one donor, and incorporation of one atom each of oxygen into both donors	GO:0016126//sterol biosynthetic process;GO:0055114//oxidation-reduction process	NO	NO	NO
BraA02g036730.3C	#N/A	1140	0.48	2.49	2.37504	0.000314498	0.000879395	UP	gi|923537686|ref|XP_013720555.1|/0/PREDICTED: AP2/ERF and B3 domain-containing transcription factor ARF14-like [Brassica napus]	sp|Q9LU91|SKI14_ARATH/2e-177/F-box protein SKIP14 OS=Arabidopsis thaliana OX=3702 GN=SKIP14 PE=1 SV=1	NA	NA	molecular_function:GO:0005515//protein binding;	Bra036353,Bra025177,Bra017339	-	-	-	-	-	NO	NO	NO
BraA02g036720.3C	#N/A	1140	0.48	2.49	2.37504	0.000314498	0.000879067	UP	gi|685276144|ref|XP_009129036.1|/0/PREDICTED: transcription factor AIG1-like [Brassica rapa]	sp|Q9LU91|SKI14_ARATH/2e-177/F-box protein SKIP14 OS=Arabidopsis thaliana OX=3702 GN=SKIP14 PE=1 SV=1	NA	NA	molecular_function:GO:0005515//protein binding;	Bra036353,Bra025177,Bra017339	-	-	-	-	-	NO	NO	NO
BraA03g050780.3C	#N/A	870	1.18	6.06	2.36053	9.66376e-09	4.77396e-08	UP	gi|685292737|ref|XP_009137298.1|/0/PREDICTED: protein FIZZY-RELATED 2 [Brassica rapa]	sp|Q9C5S8|CRK5_ARATH/0.0/Cysteine-rich receptor-like protein kinase 5 OS=Arabidopsis thaliana OX=3702 GN=CRK5 PE=1 SV=1	brp:103861754/0.0/cysteine-rich receptor-like protein kinase 5; K04733 interleukin-1 receptor-associated kinase 4 [EC:2.7.11.1]	MYPU_6850/5e-20/---	biological_process:GO:0006468//protein phosphorylation;molecular_function:GO:0005524//ATP binding;GO:0004672//protein kinase activity;	Bra019329,Bra020821,Bra013596,Bra013683,Bra019326,Bra013677,Bra013678,Bra013676,Bra041081,Bra020820	AT4G23130.2	ko04626//Plant-pathogen interaction	GO:0016021//integral component of membrane;GO:0009506//plasmodesma;GO:0005886//plasma membrane	GO:0031625//ubiquitin protein ligase binding;GO:0005524//ATP binding;GO:0001653//peptide receptor activity;GO:0004675//transmembrane receptor protein serine/threonine kinase activity	GO:0012501//programmed cell death;GO:0046777//protein autophosphorylation;GO:0009751//response to salicylic acid;GO:0042742//defense response to bacterium;GO:0009755//hormone-mediated signaling pathway	NO	YES	NO
BraA10g004510.3C	#N/A	1494	2.16	11.05	2.35494	6.78504e-19	7.05918e-18	UP	gi|923726432|ref|XP_013666647.1|/0/PREDICTED: probable E3 ubiquitin-protein ligase ARI5 [Brassica napus] &gt;gi|674884802|emb|CDY47704.1| BnaA10g03930D [Brassica napus]	sp|Q9SYK9|U74E2_ARATH/0.0/UDP-glycosyltransferase 74E2 OS=Arabidopsis thaliana OX=3702 GN=UGT74E2 PE=1 SV=1	cic:CICLE_v10020092mg/8e-145/hypothetical protein; K13691 pathogen-inducible salicylic acid glucosyltransferase [EC:2.4.1.-]	BS_ydhE/2e-07/---	NA	Bra015448,Bra030620,Bra022864,Bra021740	AT1G05675.1	-	-	GO:0052638//indole-3-butyrate beta-glucosyltransferase activity	GO:0071215//cellular response to abscisic acid stimulus;GO:0070301//cellular response to hydrogen peroxide;GO:0010016//shoot system morphogenesis;GO:0071475//cellular hyperosmotic salinity response;GO:0042631//cellular response to water deprivation;GO:0010583;GO:0009407//toxin catabolic process;GO:0080024//indolebutyric acid metabolic process;GO:0080167//response to karrikin	YES	NO	NO
BraA07g004380.3C	#N/A	767	3.3	16.8	2.34792	1.35167e-13	1.00809e-12	UP	gi|685376547|ref|XP_009121204.1|/0/PREDICTED: beta-galactosidase 13-like [Brassica rapa]	sp|Q9SLE4|UBC29_ARATH/2e-99/Ubiquitin-conjugating enzyme E2 29 OS=Arabidopsis thaliana OX=3702 GN=UBC29 PE=2 SV=1	brp:103846025/1e-106/ubiquitin-conjugating enzyme E2 29; K06689 ubiquitin-conjugating enzyme E2 D/E [EC:2.3.2.23]	YBR082c/3e-83/---	NA	Bra001995,Bra013049,Bra035605,Bra002842	AT2G16740.1	ko04141//Protein processing in endoplasmic reticulum;ko04120//Ubiquitin mediated proteolysis	GO:0005737//cytoplasm	GO:0016881//acid-amino acid ligase activity;GO:0004842//ubiquitin-protein transferase activity;GO:0005524//ATP binding	GO:0051510//regulation of unidimensional cell growth;GO:0043248//proteasome assembly;GO:0043161//proteasome-mediated ubiquitin-dependent protein catabolic process;GO:0051788//response to misfolded protein;GO:0016567//protein ubiquitination;GO:0042023//DNA endoreduplication	NO	NO	NO
BraA06g042590.3C	#N/A	462	18.82	95.49	2.34308	4.67826e-36	9.99878e-35	UP	gi|685326614|ref|XP_009101692.1|/0/PREDICTED: LOW QUALITY PROTEIN: cytochrome P450 93A3 [Brassica rapa]	sp|P37705|GRP3_DAUCA/4e-31/Glycine-rich protein A3 OS=Daucus carota OX=4039 PE=2 SV=1	zma:100273349/2e-13/uncharacterized LOC100273349; K03094 S-phase kinase-associated protein 1	Rv2560/2e-10/---	NA	Bra025082	AT5G45350.2	-	-	-	-	NO	NO	YES
BraA09g045660.3C	#N/A	2238	5.19	25.76	2.31133	1.45458e-61	5.75715e-60	UP	gi|685364040|ref|XP_009116233.1|/9.07395e-140/PREDICTED: CASP-like protein At3g55390 [Brassica rapa] &gt;gi|923873698|ref|XP_013710402.1| PREDICTED: CASP-like protein 4C1 [Brassica napus] &gt;gi|674892559|emb|CDY40215.1| BnaA09g34970D [Brassica napus]	sp|F4JE35|AVT1B_ARATH/0.0/Amino acid transporter AVT1B OS=Arabidopsis thaliana OX=3702 GN=AVT1B PE=3 SV=2	brp:103841386/0.0/vacuolar amino acid transporter 1; K15015 solute carrier family 32 (vesicular inhibitory amino acid transporter)	YJR001w/2e-45/---	NA	Bra007103	AT3G54830.1	-	GO:0005886//plasma membrane;GO:0005774//vacuolar membrane;GO:0016021//integral component of membrane;GO:0005634//nucleus	GO:0015171//amino acid transmembrane transporter activity;GO:0005275//amine transmembrane transporter activity	GO:0006865//amino acid transport	NO	NO	NO
BraA10g023540.3C	#N/A	999	1.01	4.96	2.29598	3.84388e-06	1.41576e-05	UP	gi|688954219|ref|NP_001288849.1|/0/probable WRKY transcription factor 72 [Brassica rapa] &gt;gi|923730013|ref|XP_013667722.1| PREDICTED: probable WRKY transcription factor 72 [Brassica napus] &gt;gi|562777343|gb|AHB33867.1| WRKY transcription factor 72 [Brassica rapa]	sp|Q9LFR7|CXE17_ARATH/0.0/Probable carboxylesterase 17 OS=Arabidopsis thaliana OX=3702 GN=CXE17 PE=2 SV=1	smo:SELMODRAFT_443106/5e-50/hypothetical protein; K14493 gibberellin receptor GID1 [EC:3.-.-.-]	BH2248/2e-22/---	biological_process:GO:0008152//metabolic process;molecular_function:GO:0016787//hydrolase activity;	Bra008651	AT5G16080.1	ko04075//Plant hormone signal transduction	-	GO:0052689//carboxylic ester hydrolase activity	GO:0008152//metabolic process	NO	NO	YES
BraA02g002030.3C	#N/A	2259	2.19	10.68	2.28591	3.92682e-27	6.09747e-26	UP	gi|685269267|ref|XP_009125636.1|/0/PREDICTED: protein trichome birefringence-like 9 [Brassica rapa]	sp|Q93YS4|AB22G_ARATH/0.0/ABC transporter G family member 22 OS=Arabidopsis thaliana OX=3702 GN=ABCG22 PE=1 SV=1	cme:CYME_CMS467C/7e-98/ATP-binding cassette, sub-family G, member 2; K05681 ATP-binding cassette, subfamily G (WHITE), member 2	YCR011c_2/6e-56/---	molecular_function:GO:0016887//ATPase activity;GO:0005524//ATP binding;	Bra028729,Bra009203	AT5G06530.2	ko03040//Spliceosome;ko02010//ABC transporters	GO:0016021//integral component of membrane;GO:0005739//mitochondrion;GO:0005886//plasma membrane	GO:0042626//ATPase activity, coupled to transmembrane movement of substances;GO:0005524//ATP binding	GO:0055085//transmembrane transport;GO:0009414//response to water deprivation;GO:0008152//metabolic process;GO:0010148//transpiration	NO	NO	YES
BraA03g020300.3C	#N/A	600	2.35	11.45	2.28461	2.55094e-07	1.07855e-06	UP	gi|674925643|emb|CDY07712.1|/1.82597e-41/BnaA03g17990D [Brassica napus]	sp|Q9ZVI6|LOR8_ARATH/1e-121/Protein LURP-one-related 8 OS=Arabidopsis thaliana OX=3702 GN=At2g38640 PE=2 SV=1	bvg:104900389/2e-22/uncharacterized LOC104900389; K03239 translation initiation factor eIF-2B subunit alpha	NA	NA	Bra000080,Bra000079,Bra017111	-	-	-	-	-	NO	NO	YES
BraA01g026140.3C	#N/A	972	1.17	5.68	2.27938	1.29115e-06	5.02846e-06	UP	gi|685380594|ref|XP_009122972.1|/0/PREDICTED: probable pectinesterase 29 isoform X1 [Brassica rapa]	sp|Q9C7X5|NAS4_ARATH/0.0/Probable nicotianamine synthase 4 OS=Arabidopsis thaliana OX=3702 GN=NAS4 PE=2 SV=1	brp:103847645/0.0/probable nicotianamine synthase 4; K05953 nicotianamine synthase [EC:2.5.1.43]	MTH675/4e-10/---	NA	Bra038164	AT1G56430.1	-	GO:0005634//nucleus	GO:0030410//nicotianamine synthase activity	GO:0010233//phloem transport;GO:0030418//nicotianamine biosynthetic process;GO:0009860//pollen tube growth;GO:0009555//pollen development	NO	NO	NO
BraA10g010070.3C	#N/A	486	1.91	9.17	2.26335	0.000102153	0.000308626	UP	gi|685263949|ref|XP_009107228.1|/0/PREDICTED: subtilisin-like protease [Brassica rapa]	sp|Q9FGM9|HS235_ARATH/5e-48/23.5 kDa heat shock protein, mitochondrial OS=Arabidopsis thaliana OX=3702 GN=HSP23.5 PE=2 SV=1	brp:103833095/2e-111/23.5 kDa heat shock protein, mitochondrial-like; K13993 HSP20 family protein	TM0374/7e-09/---	NA	Bra028253	-	-	-	-	-	NO	NO	YES
BraA03g054310.3C	#N/A	591	4.37	20.94	2.26056	9.56666e-12	6.15997e-11	UP	gi|685293716|ref|XP_009137754.1|/0/PREDICTED: uncharacterized protein LOC103861801 [Brassica rapa]	sp|P93030|RMA2_ARATH/5e-116/E3 ubiquitin-protein ligase RMA2 OS=Arabidopsis thaliana OX=3702 GN=RMA2 PE=1 SV=1	brp:103861821/3e-149/E3 ubiquitin-protein ligase RMA2-like; K10666 E3 ubiquitin-protein ligase RNF5 [EC:2.3.2.27]	ECU11g1130/2e-11/---	NA	Bra024213,Bra026271	AT4G28270.1	ko04141//Protein processing in endoplasmic reticulum	GO:0005789//endoplasmic reticulum membrane;GO:0016021//integral component of membrane;GO:0005634//nucleus	GO:0016874//ligase activity;GO:0004842//ubiquitin-protein transferase activity;GO:0005515//protein binding;GO:0008270//zinc ion binding	GO:0016567//protein ubiquitination	NO	NO	YES
BraA02g007790.3C	#N/A	309	4.66	22.28	2.25735	3.37092e-05	0.000109362	UP	gi|685270482|ref|XP_009126257.1|/0/PREDICTED: probable receptor-like protein kinase At5g18500 [Brassica rapa] &gt;gi|685270484|ref|XP_009126258.1| PREDICTED: probable receptor-like protein kinase At5g18500 [Brassica rapa]	sp|Q8L8Z8|GRXS2_ARATH/1e-66/Monothiol glutaredoxin-S2 OS=Arabidopsis thaliana OX=3702 GN=GRXS2 PE=3 SV=1	brp:103851186/1e-70/monothiol glutaredoxin-S2-like; K03676 glutaredoxin 3	SPAC15E1.09/1e-09/---	biological_process:GO:0045454//cell redox homeostasis;molecular_function:GO:0009055//electron carrier activity;GO:0015035//protein disulfide oxidoreductase activity;	Bra023688,Bra002171,Bra006467	-	-	-	-	-	NO	NO	YES
BraA01g003280.3C	#N/A	1840	2.38	11.35	2.25366	9.4151e-21	1.08062e-19	UP	gi|685256782|ref|XP_009106100.1|/0/PREDICTED: catalase-2 [Brassica rapa]	sp|P25819|CATA2_ARATH/0.0/Catalase-2 OS=Arabidopsis thaliana OX=3702 GN=CAT2 PE=1 SV=3	brp:103831878/0.0/catalase-2; K03781 catalase [EC:1.11.1.6]	RSp1581/2e-157/---	NA	Bra011584,Bra034674,Bra017693,Bra012239,Bra025833,Bra012238,Bra025832,Bra016459	AT4G35090.1	ko01110//Biosynthesis of secondary metabolites;ko01200//Carbon metabolism;ko04146//Peroxisome;ko00380//Tryptophan metabolism;ko00630//Glyoxylate and dicarboxylate metabolism	GO:0005739//mitochondrion;GO:0009705//plant-type vacuole membrane;GO:0009507//chloroplast;GO:0022626//cytosolic ribosome;GO:0009514//glyoxysome;GO:0005634//nucleus;GO:0010319//stromule	GO:0050897//cobalt ion binding;GO:0004096//catalase activity;GO:0005515//protein binding;GO:0020037//heme binding	GO:0009648//photoperiodism;GO:0006810//transport;GO:0042744//hydrogen peroxide catabolic process;GO:0055114//oxidation-reduction process;GO:0005982//starch metabolic process;GO:0008219//cell death;GO:0009409//response to cold;GO:0045454//cell redox homeostasis;GO:0080144//amino acid homeostasis;GO:0009970//cellular response to sulfate starvation;GO:0006995//cellular response to nitrogen starvatio…	NO	NO	NO
BraA03g060010.3C	#N/A	480	0.92	4.24	2.20436	0.000174494	0.000507208	UP	gi|685295005|ref|XP_009138389.1|/0/PREDICTED: la-related protein 1C-like [Brassica rapa]	sp|O23239|UBC17_ARATH/2e-112/Probable ubiquitin-conjugating enzyme E2 17 OS=Arabidopsis thaliana OX=3702 GN=UBC17 PE=2 SV=1	brp:103868454/2e-113/probable ubiquitin-conjugating enzyme E2 17; K10688 ubiquitin-conjugating enzyme E2 W [EC:2.3.2.25]	SPAC18B11.07c/3e-20/---	NA	Bra017759,Bra011680	AT4G36410.1	ko04120//Ubiquitin mediated proteolysis	GO:0005634//nucleus	GO:0016874//ligase activity;GO:0004842//ubiquitin-protein transferase activity;GO:0005524//ATP binding	GO:0009739//response to gibberellin;GO:0006511//ubiquitin-dependent protein catabolic process	NO	NO	NO
BraA07g024550.3C	#N/A	1497	0.56	2.53	2.17564	5.733e-05	0.000179833	UP	gi|923919386|ref|XP_013729021.1|/0/PREDICTED: U-box domain-containing protein 36-like [Brassica napus]	NA	pmum:103343024/0.0/O-glucosyltransferase rumi homolog; K13667 protein glucosyltransferase [EC:2.4.1.-]	NA	NA	Bra003444,Bra007590	AT3G61270.1	ko00514//Other types of O-glycan biosynthesis	GO:0012505//endomembrane system;GO:0016021//integral component of membrane;GO:0005576//extracellular region;GO:0005634//nucleus	GO:0046527//glucosyltransferase activity	GO:0006664//glycolipid metabolic process	NO	NO	YES
BraA04g004070.3C	#N/A	681	3.43	15.45	2.17133	3.81088e-10	2.15149e-09	UP	gi|685297033|ref|XP_009139340.1|/9.62871e-130/PREDICTED: protein IWS1 homolog [Brassica rapa]	sp|Q9ZQI0|EPR1_ARATH/2e-13/Proline-rich extensin-like protein EPR1 OS=Arabidopsis thaliana OX=3702 GN=EPR1 PE=2 SV=1	ppp:PHYPADRAFT_173475/2e-11/hypothetical protein; K03006 DNA-directed RNA polymerase II subunit RPB1 [EC:2.7.7.6]	Rv3876/1e-07/---	NA	Bra014696,Bra007240	-	-	-	-	-	NO	NO	NO
BraA07g011940.3C	#N/A	1708	0.62	2.78	2.16474	6.31216e-06	2.26059e-05	UP	gi|685329857|ref|XP_009102959.1|/0/PREDICTED: transcription initiation factor TFIID subunit 4 isoform X4 [Brassica rapa]	sp|Q67XN2|BGL08_ARATH/8e-29/Beta-glucosidase 8 OS=Arabidopsis thaliana OX=3702 GN=BGLU8 PE=2 SV=1	brp:103829043/1e-68/beta-glucosidase 9-like; K01188 beta-glucosidase [EC:3.2.1.21]	lin0297/5e-15/---	biological_process:GO:0005975//carbohydrate metabolic process;molecular_function:GO:0004553//hydrolase activity, hydrolyzing O-glycosyl compounds;	Bra030064,Bra013234	-	-	-	-	-	NO	NO	NO
BraA03g060830.3C	#N/A	1212	1.01	4.5	2.15557	2.11004e-06	8.00413e-06	UP	gi|685295195|ref|XP_009138483.1|/4.01341e-143/PREDICTED: ethylene-responsive transcription factor RAP2-10-like [Brassica rapa]	sp|Q42381|HLS1_ARATH/0.0/Probable N-acetyltransferase HLS1 OS=Arabidopsis thaliana OX=3702 GN=HLS1 PE=1 SV=1	NA	SSO0082/1e-06/---	molecular_function:GO:0008080//N-acetyltransferase activity;	Bra017835,Bra010602,Bra011775	AT4G37580.1	-	-	GO:0008080//N-acetyltransferase activity	GO:0009826//unidimensional cell growth;GO:0009734//auxin-activated signaling pathway;GO:0008152//metabolic process;GO:0009640//photomorphogenesis;GO:0040008//regulation of growth;GO:0009723//response to ethylene	NO	NO	YES
BraA07g033180.3C	#N/A	597	36.38	160.7	2.14315	4.10652e-76	2.12587e-74	UP	gi|674937407|emb|CDX96059.1|/0/BnaA07g26720D [Brassica napus]	NA	atr:18446717/2e-06/zinc transporter 5; K14692 solute carrier family 30 (zinc transporter), member 5/7	NA	NA	Bra004267,Bra033973,Bra004066	-	-	-	-	-	NO	NO	YES
BraA06g033300.3C	#N/A	1583	0.55	2.42	2.1375	1.97214e-05	6.62367e-05	UP	gi|685322737|ref|XP_009151165.1|/0/PREDICTED: lon protease homolog 1, mitochondrial [Brassica rapa]	sp|Q94AZ2|STP13_ARATH/0.0/Sugar transport protein 13 OS=Arabidopsis thaliana OX=3702 GN=STP13 PE=1 SV=2	aly:ARALYDRAFT_322009/5e-61/hypothetical protein; K08150 MFS transporter, SP family, solute carrier family 2 (myo-inositol transporter), member 13	L140856/1e-63/---	biological_process:GO:0055085//transmembrane transport;cellular_component:GO:0016021//integral component of membrane;GO:0016020//membrane;molecular_function:GO:0022891//substrate-specific transmembrane transporter activity;GO:0005215//transporter activity;GO:0022857//transmembrane transporter activity;	Bra036575,Bra009896	AT5G26340.1	-	GO:0009506//plasmodesma;GO:0005887//integral component of plasma membrane;GO:0005737//cytoplasm	GO:0005358//high-affinity hydrogen:glucose symporter activity;GO:0032440//2-alkenal reductase [NAD(P)] activity	GO:0098655//cation transmembrane transport;GO:0055114//oxidation-reduction process;GO:0009414//response to water deprivation;GO:0009651//response to salt stress;GO:0043090//amino acid import;GO:0046323//glucose import;GO:1904659//glucose transmembrane transport;GO:0009737//response to abscisic acid	NO	NO	YES
BraA08g011760.3C	#N/A	699	1.56	6.85	2.13456	3.1998e-05	0.000104161	UP	gi|685385871|ref|XP_009124841.1|/8.43632e-74/PREDICTED: cysteine proteinase inhibitor 4-like [Brassica rapa]	sp|O80763|NRX1_ARATH/1e-07/Probable nucleoredoxin 1 OS=Arabidopsis thaliana OX=3702 GN=At1g60420 PE=1 SV=1	tcc:TCM_027003/6e-23/Cysteine/Histidine-rich C1 domain family protein, putative; K16219 protein N-terminal methyltransferase [EC:2.1.1.244]	NA	NA	Bra040653,Bra037655,Bra028465	AT2G44380.1	-	GO:0005634//nucleus	GO:0008270//zinc ion binding;GO:0047134//protein-disulfide reductase activity	GO:0055114//oxidation-reduction process	NO	NO	NO
BraA03g055320.3C	#N/A	1362	2.3	9.96	2.11451	6.86756e-14	5.23678e-13	UP	gi|685293928|ref|XP_009137856.1|/2.75141e-176/PREDICTED: thioredoxin-like 2-2, chloroplastic [Brassica rapa] &gt;gi|923525558|ref|XP_013681637.1| PREDICTED: thioredoxin-like 2-2, chloroplastic [Brassica napus] &gt;gi|674902804|emb|CDY30208.1| BnaA03g49620D [Brassica napus]	sp|Q9SZR0|CHMO_ARATH/0.0/Choline monooxygenase, chloroplastic OS=Arabidopsis thaliana OX=3702 GN=At4g29890 PE=2 SV=2	brp:103861915/0.0/choline monooxygenase, chloroplastic; K00499 choline monooxygenase [EC:1.14.15.7]	mlr1312/1e-30/---	biological_process:GO:0019439//aromatic compound catabolic process;GO:0055114//oxidation-reduction process;GO:0006725//cellular aromatic compound metabolic process;molecular_function:GO:0016491//oxidoreductase activity;GO:0016708//oxidoreductase activity, acting on paired donors, with incorporation or reduction of molecular oxygen, NAD(P)H as one donor, and incorporation of two atoms of oxygen in…	Bra024118	AT4G29890.1	-	GO:0009570//chloroplast stroma	GO:0051537//2 iron, 2 sulfur cluster binding;GO:0016708//oxidoreductase activity, acting on paired donors, with incorporation or reduction of molecular oxygen, NAD(P)H as one donor, and incorporation of two atoms of oxygen into one donor;GO:0009055//electron carrier activity;GO:0019133//choline monooxygenase activity;GO:0005506//iron ion binding	GO:0055114//oxidation-reduction process;GO:0019439//aromatic compound catabolic process;GO:0019285//glycine betaine biosynthetic process from choline	NO	NO	NO
BraA08g013610.3C	#N/A	704	12.05	52.08	2.1117	5.96444e-30	1.0334e-28	UP	gi|685258962|ref|XP_009133454.1|/1.05049e-83/PREDICTED: uncharacterized protein LOC103857948 isoform X1 [Brassica rapa] &gt;gi|685258964|ref|XP_009133460.1| PREDICTED: uncharacterized protein LOC103857948 isoform X2 [Brassica rapa]	sp|O81865|P2A01_ARATH/8e-107/Protein PHLOEM PROTEIN 2-LIKE A1 OS=Arabidopsis thaliana OX=3702 GN=PP2A1 PE=2 SV=1	tcc:TCM_027003/2e-26/Cysteine/Histidine-rich C1 domain family protein, putative; K16219 protein N-terminal methyltransferase [EC:2.1.1.244]	NA	NA	Bra020949,Bra013428	-	-	-	-	-	NO	NO	YES
BraA02g009460.3C	#N/A	1688	3.01	13	2.11068	1.04592e-21	1.26551e-20	UP	gi|685270936|ref|XP_009126503.1|/0/PREDICTED: uncharacterized protein LOC103851400 [Brassica rapa]	sp|Q9FUJ1|CKX7_ARATH/0.0/Cytokinin dehydrogenase 7 OS=Arabidopsis thaliana OX=3702 GN=CKX7 PE=1 SV=1	brp:103851408/0.0/cytokinin dehydrogenase 7-like; K00279 cytokinin dehydrogenase [EC:1.5.99.12]	all0324/1e-36/---	biological_process:GO:0055114//oxidation-reduction process;molecular_function:GO:0050660//flavin adenine dinucleotide binding;GO:0003824//catalytic activity;GO:0016614//oxidoreductase activity, acting on CH-OH group of donors;GO:0016491//oxidoreductase activity;	Bra020157,Bra002371	AT5G21482.1	ko00908//Zeatin biosynthesis	GO:0005576//extracellular region	GO:0050660//flavin adenine dinucleotide binding;GO:0008762//UDP-N-acetylmuramate dehydrogenase activity;GO:0019139//cytokinin dehydrogenase activity	GO:0009823//cytokinin catabolic process;GO:0055114//oxidation-reduction process	NO	YES	NO
BraA02g015080.3C	#N/A	1035	1.7	7.33	2.10828	4.549e-08	2.09989e-07	UP	gi|685383844|ref|XP_009124172.1|/0/PREDICTED: uncharacterized protein LOC103849111 [Brassica rapa] &gt;gi|923527539|ref|XP_013687806.1| PREDICTED: uncharacterized protein LOC106391654 [Brassica napus]	sp|Q9FLX8|WRK27_ARATH/0.0/Probable WRKY transcription factor 27 OS=Arabidopsis thaliana OX=3702 GN=WRKY27 PE=2 SV=1	vvi:100256849/2e-68/WRKY transcription factor 22; K13425 WRKY transcription factor 22	NA	biological_process:GO:0006355//regulation of transcription, DNA-templated;molecular_function:GO:0043565//sequence-specific DNA binding;GO:0003700//transcription factor activity, sequence-specific DNA binding;	Bra022612	AT5G52830.1	ko04626//Plant-pathogen interaction	GO:0005634//nucleus	GO:0003677//DNA binding;GO:0005515//protein binding	GO:0009739//response to gibberellin;GO:0042742//defense response to bacterium;GO:0007263//nitric oxide mediated signal transduction;GO:0045892//negative regulation of transcription, DNA-templated	NO	NO	NO
BraA06g042010.3C	#N/A	1394	1.81	7.76	2.10007	2.41018e-11	1.4987e-10	UP	gi|685326351|ref|XP_009101576.1|/0/PREDICTED: CTD nuclear envelope phosphatase 1 [Brassica rapa] &gt;gi|923774548|ref|XP_013680523.1| PREDICTED: CTD nuclear envelope phosphatase 1-like [Brassica napus] &gt;gi|674893408|emb|CDY39442.1| BnaAnng05730D [Brassica napus]	NA	NA	NA	NA	Bra025030,Bra022025	AT5G46220.1	-	GO:0016021//integral component of membrane;GO:0009507//chloroplast;GO:0090406//pollen tube;GO:0005794//Golgi apparatus	GO:0071633//dihydroceramidase activity;GO:0016757//transferase activity, transferring glycosyl groups	GO:0009860//pollen tube growth;GO:1902456//regulation of stomatal opening	NO	NO	YES
BraA07g039610.3C	#N/A	1583	3.97	16.99	2.09747	1.73484e-22	2.18292e-21	UP	gi|685338510|ref|XP_009106282.1|/0/PREDICTED: WD repeat-containing protein DWA2 [Brassica rapa]	sp|Q8LFG1|AMY2_ARATH/0.0/Probable alpha-amylase 2 OS=Arabidopsis thaliana OX=3702 GN=AMY2 PE=2 SV=1	brp:103832061/0.0/probable alpha-amylase 2; K01176 alpha-amylase [EC:3.2.1.1]	alr2190/4e-17/---	biological_process:GO:0005975//carbohydrate metabolic process;molecular_function:GO:0003824//catalytic activity;	Bra015784	AT1G76130.1	ko01100//Metabolic pathways;ko00500//Starch and sucrose metabolism	GO:0005576//extracellular region;GO:0005829//cytosol	GO:0004556//alpha-amylase activity;GO:0005509//calcium ion binding	GO:0005975//carbohydrate metabolic process	NO	NO	YES
BraA07g041120.3C	#N/A	3623	0.43	1.83	2.08944	7.57714e-08	3.40119e-07	UP	gi|685338975|ref|XP_009106461.1|/0/PREDICTED: inactive TPR repeat-containing thioredoxin TTL3 [Brassica rapa]	sp|Q9MAX3|SUT12_ARATH/0.0/Sulfate transporter 1.2 OS=Arabidopsis thaliana OX=3702 GN=SULTR1;2 PE=1 SV=1	brp:103832224/0.0/sulfate transporter 1.2; K17470 sulfate transporter 1, high-affinity	aq_1268/2e-75/---	biological_process:GO:0055085//transmembrane transport;GO:0008272//sulfate transport;cellular_component:GO:0016021//integral component of membrane;GO:0005886//plasma membrane;GO:0016020//membrane;molecular_function:GO:0015116//sulfate transmembrane transporter activity;GO:0008271//secondary active sulfate transmembrane transporter activity;	Bra015641,Bra008340,Bra031368	AT1G78000.2	-	GO:0005887//integral component of plasma membrane	GO:0008271//secondary active sulfate transmembrane transporter activity;GO:0015293//symporter activity;GO:0005515//protein binding	GO:1902358//sulfate transmembrane transport;GO:0015706//nitrate transport;GO:0006857//oligopeptide transport;GO:0000041//transition metal ion transport;GO:0080160//selenate transport;GO:0010167//response to nitrate;GO:0009970//cellular response to sulfate starvation	NO	YES	YES
BraA09g001440.3C	#N/A	2424	0.33	1.4	2.08489	0.000163165	0.000476641	UP	gi|674911144|emb|CDY21916.1|/0/BnaC09g00220D [Brassica napus]	sp|Q38802|KSA_ARATH/0.0/Ent-copalyl diphosphate synthase, chloroplastic OS=Arabidopsis thaliana OX=3702 GN=GA1 PE=1 SV=1	brp:103836713/0.0/ent-copalyl diphosphate synthase, chloroplastic-like; K04120 ent-copalyl diphosphate synthase [EC:5.5.1.13]	NA	biological_process:GO:0008152//metabolic process;molecular_function:GO:0016829//lyase activity;GO:0000287//magnesium ion binding;GO:0010333//terpene synthase activity;	Bra036239,Bra000864	AT4G02780.1	ko01100//Metabolic pathways;ko01110//Biosynthesis of secondary metabolites;ko00904//Diterpenoid biosynthesis	GO:0009507//chloroplast	GO:0010333//terpene synthase activity;GO:0000287//magnesium ion binding;GO:0009905//ent-copalyl diphosphate synthase activity	GO:0009686//gibberellin biosynthetic process;GO:0009740//gibberellic acid mediated signaling pathway	NO	NO	YES
BraA09g014460.3C	#N/A	453	59.89	246.79	2.0429	3.69998e-74	1.836e-72	UP	gi|685355630|ref|XP_009112809.1|/0/PREDICTED: GDT1-like protein 1, chloroplastic isoform X1 [Brassica rapa]	NA	NA	NA	NA	Bra027737,Bra027696	AT1G64370.1	-	GO:0005737//cytoplasm	-	GO:0010363//regulation of plant-type hypersensitive response;GO:0009963//positive regulation of flavonoid biosynthetic process;GO:0006612//protein targeting to membrane	NO	NO	NO
BraA09g040330.3C	#N/A	1527	15.66	64.47	2.04154	1.51802e-88	9.28882e-87	UP	gi|685309474|ref|XP_009145357.1|/2.27017e-88/PREDICTED: TRM112-like protein At1g22270 [Brassica rapa]	sp|Q39231|SUC2_ARATH/0.0/Sucrose transport protein SUC2 OS=Arabidopsis thaliana OX=3702 GN=SUC2 PE=1 SV=2	brp:103840834/0.0/sucrose transport protein SUC2; K15378 solute carrier family 45, member 1/2/4	NMA2100/3e-15/---	biological_process:GO:0015770//sucrose transport;cellular_component:GO:0005887//integral component of plasma membrane;molecular_function:GO:0008515//sucrose transmembrane transporter activity;	Bra024532,Bra012340,Bra005883	AT1G22710.1	-	GO:0005887//integral component of plasma membrane	GO:0008506//sucrose:proton symporter activity	GO:0005985//sucrose metabolic process;GO:0055085//transmembrane transport;GO:0009915//phloem sucrose loading	NO	NO	YES
BraA04g001430.3C	#N/A	1749	0.59	2.42	2.03622	5.7882e-07	2.34999e-06	UP	gi|674944420|emb|CDX89100.1|/3.70887e-53/BnaA04g00860D [Brassica napus]	sp|O64637|C76C2_ARATH/2e-49/Cytochrome P450 76C2 OS=Arabidopsis thaliana OX=3702 GN=CYP76C2 PE=2 SV=1	osa:4348172/7e-22/Os10g0166600; K00517	NA	biological_process:GO:0055114//oxidation-reduction process;molecular_function:GO:0016705//oxidoreductase activity, acting on paired donors, with incorporation or reduction of molecular oxygen;GO:0005506//iron ion binding;GO:0020037//heme binding;	Bra014461,Bra014462	-	-	-	-	-	NO	NO	YES
BraA02g003350.3C	#N/A	1221	1.3	5.31	2.0302	6.16962e-07	2.49739e-06	UP	gi|685268525|ref|XP_009125331.1|/0/PREDICTED: transcription factor TGA4 isoform X1 [Brassica rapa] &gt;gi|685268527|ref|XP_009125332.1| PREDICTED: transcription factor TGA4 isoform X1 [Brassica rapa] &gt;gi|923524308|ref|XP_013678618.1| PREDICTED: transcription factor TGA4 isoform X1 [Brassica napus] &gt;gi|923524310|ref|XP_013678625.1| PREDICTED: transcription factor TGA4 isoform X1 [Brassica na…	sp|Q9LX14|UFC_ARATH/0.0/Protein UPSTREAM OF FLC OS=Arabidopsis thaliana OX=3702 GN=UFC PE=2 SV=1	NA	NA	NA	Bra028598	AT5G10150.1	-	GO:0005634//nucleus	-	-	NO	NO	NO
BraA02g012320.3C	#N/A	3237	17.81	72.22	2.01971	7.80358e-219	1.67985e-216	UP	gi|674936453|emb|CDX96910.1|/8.621e-12/BnaC02g30480D [Brassica napus]	sp|P20431|PMA3_ARATH/0.0/ATPase 3, plasma membrane-type OS=Arabidopsis thaliana OX=3702 GN=AHA3 PE=1 SV=2	brp:103845176/0.0/ATPase 3, plasma membrane-type; K01535 H+-transporting ATPase [EC:3.6.3.6]	MA2833/0.0/---	NA	Bra002733,Bra020447,Bra011172,Bra010298,Bra010299,Bra007845,Bra003576,Bra029249	AT5G57350.2	ko00190//Oxidative phosphorylation	GO:0005774//vacuolar membrane;GO:0005887//integral component of plasma membrane;GO:0005794//Golgi apparatus;GO:0005829//cytosol;GO:0009506//plasmodesma	GO:0005515//protein binding;GO:0008553//hydrogen-exporting ATPase activity, phosphorylative mechanism;GO:0000287//magnesium ion binding;GO:0005524//ATP binding	GO:0051453//regulation of intracellular pH;GO:0015991//ATP hydrolysis coupled proton transport;GO:0006754//ATP biosynthetic process	YES	NO	YES
BraA10g019220.3C	#N/A	1377	5.16	20.69	2.00349	7.0209e-26	1.03436e-24	UP	gi|923528499|ref|XP_013689998.1|/1.22861e-63/PREDICTED: uncharacterized protein LOC106393893 [Brassica napus] &gt;gi|923528502|ref|XP_013690006.1| PREDICTED: uncharacterized protein LOC106393904 [Brassica napus] &gt;gi|923602859|ref|XP_013741665.1| PREDICTED: uncharacterized protein LOC106444772 [Brassica napus] &gt;gi|923906225|ref|XP_013723126.1| PREDICTED: uncharacterized protein LOC106426940 …	sp|Q0V865|FAFL_ARATH/0.0/Protein FAF-like, chloroplastic OS=Arabidopsis thaliana OX=3702 GN=At5g22090 PE=2 SV=1	tcc:TCM_041220/6e-93/Chaperone DnaJ-domain superfamily protein; K09528 DnaJ homolog subfamily C member 8	NA	NA	Bra002388,Bra006610,Bra020171	AT5G22090.2	-	-	-	-	NO	YES	NO
BraA03g019140.3C	#N/A	1491	0.64	2.55	1.99435	0.00014886	0.000437587	UP	gi|685284403|ref|XP_009133102.1|/0/PREDICTED: transcription factor RAX2-like [Brassica rapa]	sp|Q9ZQ94|U73C5_ARATH/0.0/UDP-glycosyltransferase 73C5 OS=Arabidopsis thaliana OX=3702 GN=UGT73C5 PE=2 SV=1	brp:103857639/0.0/UDP-glycosyltransferase 73C5; K13496 UDP-glucosyl transferase 73C [EC:2.4.1.-]	BS_yojK/6e-07/---	NA	Bra023081,Bra005242,Bra005241,Bra005245,Bra023079,Bra005243,Bra017224,Bra005246,Bra017463,Bra023080	AT2G36800.1	ko01110//Biosynthesis of secondary metabolites;ko00908//Zeatin biosynthesis;ko00944//Flavone and flavonol biosynthesis	GO:0016021//integral component of membrane;GO:0009507//chloroplast	GO:0080046//quercetin 4'-O-glucosyltransferase activity;GO:0050502//cis-zeatin O-beta-D-glucosyltransferase activity;GO:0080043//quercetin 3-O-glucosyltransferase activity;GO:0080044//quercetin 7-O-glucosyltransferase activity;GO:0050403//trans-zeatin O-beta-D-glucosyltransferase activity	GO:0016131//brassinosteroid metabolic process;GO:0051555//flavonol biosynthetic process	NO	YES	NO
BraA05g036560.3C	#N/A	915	7.29	29.03	1.99355	1.15946e-22	1.4713e-21	UP	gi|685312585|ref|XP_009146860.1|/0/PREDICTED: lycopene beta cyclase, chloroplastic [Brassica rapa]	sp|Q9SR77|HBPL1_ARATH/3e-162/Heme-binding-like protein At3g10130, chloroplastic OS=Arabidopsis thaliana OX=3702 GN=At3g10130 PE=1 SV=1	NA	NA	NA	Bra029818	AT3G10130.1	-	GO:0009535//chloroplast thylakoid membrane;GO:0010287//plastoglobule	-	-	NO	YES	NO
BraA03g035740.3C	#N/A	4482	0.47	1.86	1.98457	4.17504e-09	2.14317e-08	UP	gi|685279338|ref|XP_009130591.1|/3.68947e-51/PREDICTED: vacuolar proton ATPase a2-like [Brassica rapa]	sp|Q9LK64|AB3C_ARATH/0.0/ABC transporter C family member 3 OS=Arabidopsis thaliana OX=3702 GN=ABCC3 PE=1 SV=1	fve:101313352/0.0/putative ABC transporter C family member 15; K05665 ATP-binding cassette, subfamily C (CFTR/MRP), member 1	YDR135c/0.0/---	biological_process:GO:0006810//transport;GO:0055085//transmembrane transport;cellular_component:GO:0016021//integral component of membrane;molecular_function:GO:0016887//ATPase activity;GO:0005524//ATP binding;GO:0042626//ATPase activity, coupled to transmembrane movement of substances;	Bra001488,Bra001490,Bra039368	AT3G13080.1	ko02010//ABC transporters	GO:0016021//integral component of membrane;GO:0000325//plant-type vacuole;GO:0009506//plasmodesma;GO:0005774//vacuolar membrane;GO:0005886//plasma membrane;GO:0048046//apoplast	GO:0008559//xenobiotic-transporting ATPase activity;GO:0010290//chlorophyll catabolite transmembrane transporter activity;GO:0005524//ATP binding;GO:0015431//glutathione S-conjugate-exporting ATPase activity	GO:0055085//transmembrane transport;GO:0008152//metabolic process	NO	NO	NO
BraA09g010370.3C	#N/A	570	16.55	65.44	1.98334	2.30328e-27	3.60454e-26	UP	gi|685381320|ref|XP_009123244.1|/0/PREDICTED: plastid division protein PDV2-like [Brassica rapa] &gt;gi|923620146|ref|XP_013747105.1| PREDICTED: plastid division protein PDV2-like [Brassica napus]	sp|Q9ZQE6|CML30_ARATH/7e-117/Calmodulin-like protein 30 OS=Arabidopsis thaliana OX=3702 GN=CML30 PE=2 SV=1	brp:103847998/1e-134/calmodulin-like protein 1; K13448 calcium-binding protein CML	SPAC3A12.14/4e-30/---	molecular_function:GO:0005509//calcium ion binding;	Bra039845	AT2G15690.1	ko04626//Plant-pathogen interaction	GO:0005739//mitochondrion	-	-	NO	NO	NO
BraA07g034820.3C	#N/A	921	2.36	9.31	1.97999	3.60086e-08	1.67436e-07	UP	gi|685336833|ref|XP_009105674.1|/0/PREDICTED: zinc finger BED domain-containing protein RICESLEEPER 1-like [Brassica rapa]	NA	NA	NA	NA	Bra016251,Bra005462,Bra030282	-	-	-	-	-	NO	NO	NO
BraA10g016580.3C	#N/A	2338	0.79	3.07	1.95831	1.05998e-07	4.68696e-07	UP	gi|685282183|ref|XP_009131999.1|/0/PREDICTED: actin-12-like [Brassica rapa] &gt;gi|685319467|ref|XP_009149973.1| PREDICTED: actin-12-like [Brassica rapa] &gt;gi|685374412|ref|XP_009120445.1| PREDICTED: actin-12 [Brassica rapa] &gt;gi|922431865|ref|XP_013622031.1| PREDICTED: actin-12-like [Brassica oleracea var. oleracea] &gt;gi|922431867|ref|XP_013622032.1| PREDICTED: actin-12-like [Brassica oler…	sp|Q944C2|PLCD5_ARATH/0.0/Phosphoinositide phospholipase C 5 OS=Arabidopsis thaliana OX=3702 GN=PLC5 PE=2 SV=2	brp:103845301/0.0/phosphoinositide phospholipase C 5; K05857 phosphatidylinositol phospholipase C, delta [EC:3.1.4.11]	NA	biological_process:GO:0006629//lipid metabolic process;molecular_function:GO:0008081//phosphoric diester hydrolase activity;	Bra002626,Bra018107,Bra019620	AT5G58690.1	ko01100//Metabolic pathways;ko04070//Phosphatidylinositol signaling system;ko00562//Inositol phosphate metabolism	GO:0005886//plasma membrane;GO:0005829//cytosol;GO:0005739//mitochondrion	GO:0004871//signal transducer activity;GO:0004435//phosphatidylinositol phospholipase C activity;GO:0005509//calcium ion binding	GO:0035556//intracellular signal transduction;GO:0051645//Golgi localization;GO:0016042//lipid catabolic process;GO:0051646//mitochondrion localization;GO:0060151//peroxisome localization;GO:0030048//actin filament-based movement	NO	NO	NO
BraA02g000560.3C	#N/A	870	2.08	8.07	1.95599	9.2374e-07	3.66143e-06	UP	gi|685268798|ref|XP_009125453.1|/3.67418e-49/PREDICTED: uncharacterized protein LOC103850451 [Brassica rapa] &gt;gi|922426109|ref|XP_013619127.1| PREDICTED: uncharacterized protein LOC106325629 [Brassica oleracea var. oleracea] &gt;gi|923824570|ref|XP_013695458.1| PREDICTED: uncharacterized protein LOC106399532 [Brassica napus] &gt;gi|923899416|ref|XP_013720201.1| PREDICTED: uncharacterized prote…	sp|Q8LDS4|NAKR1_ARATH/5e-169/Protein SODIUM POTASSIUM ROOT DEFECTIVE 1 OS=Arabidopsis thaliana OX=3702 GN=NAKR1 PE=1 SV=1	bvg:104907472/7e-15/copper transport protein ATX1-like; K07213 copper chaperone	NA	biological_process:GO:0030001//metal ion transport;molecular_function:GO:0046872//metal ion binding;	Bra028868,Bra009578	AT5G02600.1	-	GO:0009507//chloroplast;GO:0005634//nucleus	GO:0046914//transition metal ion binding	GO:0055078//sodium ion homeostasis;GO:0046916//cellular transition metal ion homeostasis;GO:0009908//flower development;GO:0010233//phloem transport;GO:0010015//root morphogenesis;GO:0030001//metal ion transport	NO	NO	YES
BraA10g032710.3C	#N/A	1110	2.89	11.04	1.9336	1.79199e-11	1.12387e-10	UP	gi|674890024|emb|CDY42721.1|/4.12923e-144/BnaA03g53740D [Brassica napus]	sp|Q945K7|IDH5_ARATH/0.0/Isocitrate dehydrogenase [NAD] catalytic subunit 5, mitochondrial OS=Arabidopsis thaliana OX=3702 GN=IDH5 PE=1 SV=1	brp:103847393/0.0/isocitrate dehydrogenase [NAD] catalytic subunit 5, mitochondrial; K00030 isocitrate dehydrogenase (NAD+) [EC:1.1.1.41]	SPBC902.05c/9e-120/---	NA	Bra009537,Bra028843,Bra005736,Bra029791,Bra009538	AT5G03290.1	ko01100//Metabolic pathways;ko01110//Biosynthesis of secondary metabolites;ko01200//Carbon metabolism;ko01230//Biosynthesis of amino acids;ko01210//2-Oxocarboxylic acid metabolism;ko00020//Citrate cycle (TCA cycle)	GO:0009507//chloroplast;GO:0005739//mitochondrion	GO:0004449//isocitrate dehydrogenase (NAD+) activity;GO:0008270//zinc ion binding;GO:0051287//NAD binding;GO:0000287//magnesium ion binding;GO:0005524//ATP binding	GO:0009735//response to cytokinin;GO:0009750//response to fructose;GO:0051788//response to misfolded protein;GO:0009749//response to glucose;GO:0006102//isocitrate metabolic process;GO:0048767//root hair elongation;GO:0009744//response to sucrose;GO:0006099//tricarboxylic acid cycle;GO:0043161//proteasome-mediated ubiquitin-dependent protein catabolic process;GO:0043248//proteasome assembly	YES	YES	NO
BraA06g035270.3C	#N/A	900	2.43	9.26	1.93006	9.58378e-08	4.25216e-07	UP	gi|923906110|ref|XP_013723077.1|/1.04041e-27/PREDICTED: uncharacterized protein LOC106426890 [Brassica napus]	sp|Q8GXU5|SDI1_ARATH/0.0/Protein SULFUR DEFICIENCY-INDUCED 1 OS=Arabidopsis thaliana OX=3702 GN=SDI1 PE=2 SV=1	NA	NA	molecular_function:GO:0005515//protein binding;	Bra037456,Bra036158,Bra020675	AT5G48850.1	-	GO:0005634//nucleus	-	GO:0006792//regulation of sulfur utilization;GO:0010438//cellular response to sulfur starvation	YES	NO	YES
BraA02g012330.3C	#N/A	573	34.39	130.21	1.92078	4.6487e-51	1.49891e-49	UP	gi|674865843|emb|CDY67488.1|/0/BnaA02g35260D [Brassica napus]	NA	NA	alr1346/2e-08/---	NA	Bra020448	AT5G57345.1	-	-	-	-	NO	YES	NO
BraA08g012820.3C	#N/A	1331	7.3	27.36	1.9061	9.95076e-33	1.89045e-31	UP	gi|685344104|ref|XP_009108366.1|/1.09794e-50/PREDICTED: CLAVATA3/ESR (CLE)-related protein 2-like [Brassica rapa] &gt;gi|923684926|ref|XP_013654784.1| PREDICTED: CLAVATA3/ESR (CLE)-related protein 2-like [Brassica napus] &gt;gi|674957160|emb|CDX76519.1| BnaA08g08810D [Brassica napus]	sp|O49726|PUP21_ARATH/0.0/Purine permease 21 OS=Arabidopsis thaliana OX=3702 GN=PUP21 PE=2 SV=2	NA	NA	cellular_component:GO:0016021//integral component of membrane;molecular_function:GO:0005215//transporter activity;	Bra040924,Bra021018,Bra013292	AT4G18210.1	-	GO:0005737//cytoplasm;GO:0016021//integral component of membrane	GO:0005345//purine nucleobase transmembrane transporter activity	GO:0009624//response to nematode;GO:0006863//purine nucleobase transport;GO:0055085//transmembrane transport	NO	NO	NO
BraA06g015640.3C	#N/A	585	4.92	18.09	1.87846	2.62084e-08	1.23478e-07	UP	gi|685318136|ref|XP_009149514.1|/0/PREDICTED: uncharacterized protein At1g76070 [Brassica rapa]	NA	NA	NA	NA	Bra025790,Bra012207	AT1G20070.1	-	-	-	-	NO	NO	YES
BraA06g033040.3C	#N/A	1047	1.67	6.09	1.86659	3.96202e-06	1.45641e-05	UP	gi|685322666|ref|XP_009151140.1|/0/PREDICTED: DEAD-box ATP-dependent RNA helicase 3, chloroplastic [Brassica rapa]	sp|Q7FZR1|RLP52_ARATH/1e-78/Receptor-like protein 52 OS=Arabidopsis thaliana OX=3702 GN=RLP52 PE=2 SV=1	aly:ARALYDRAFT_489442/7e-85/leucine-rich repeat family protein; K00924	MA2301_1/3e-13/---	molecular_function:GO:0005515//protein binding;	Bra009872,Bra009869,Bra009871	-	-	-	-	-	NO	YES	NO
BraA07g030200.3C	#N/A	1096	1.08	3.9	1.85244	9.87156e-06	3.45066e-05	UP	gi|685335104|ref|XP_009104991.1|/0/PREDICTED: uncharacterized protein LOC103830921 [Brassica rapa]	sp|Q8RX77|PTR21_ARATH/2e-180/Protein NRT1/ PTR FAMILY 2.13 OS=Arabidopsis thaliana OX=3702 GN=NPF2.13 PE=1 SV=1	mdm:103402943/4e-119/protein NRT1/ PTR FAMILY 2.13-like; K14206 solute carrier family 15 (oligopeptide transporter), member 1	ECU11g1050/5e-13/---	NA	Bra003979,Bra016259,Bra007886	AT1G69870.1	-	GO:0005886//plasma membrane;GO:0016021//integral component of membrane	GO:0015293//symporter activity;GO:0080054//low-affinity nitrate transmembrane transporter activity	GO:0098656//anion transmembrane transport;GO:0080055//low-affinity nitrate transport;GO:0006857//oligopeptide transport;GO:0019761//glucosinolate biosynthetic process	NO	NO	YES
BraA10g011130.3C	#N/A	2895	1.81	6.51	1.84667	4.82676e-17	4.536e-16	UP	gi|923655037|ref|XP_013645752.1|/6.02541e-138/PREDICTED: uncharacterized protein LOC106350411 [Brassica napus]	sp|Q9SH30|HMA5_ARATH/0.0/Probable copper-transporting ATPase HMA5 OS=Arabidopsis thaliana OX=3702 GN=HMA5 PE=1 SV=2	brp:103844758/0.0/probable copper-transporting ATPase HMA5; K17686 Cu+-exporting ATPase [EC:3.6.3.54]	CAC3655/0.0/---	biological_process:GO:0030001//metal ion transport;molecular_function:GO:0046872//metal ion binding;	Bra003110,Bra027641	AT1G63440.1	-	GO:0043231//intracellular membrane-bounded organelle;GO:0005887//integral component of plasma membrane	GO:0005507//copper ion binding;GO:0043682//copper-transporting ATPase activity;GO:0000166//nucleotide binding	GO:0098655//cation transmembrane transport;GO:0010273//detoxification of copper ion;GO:0008152//metabolic process;GO:0010043//response to zinc ion;GO:0030001//metal ion transport	NO	YES	NO
BraA04g008230.3C	#N/A	2741	0.35	1.25	1.8365	0.000352772	0.00097638	UP	gi|685297556|ref|XP_009139575.1|/0/PREDICTED: adenosylhomocysteinase 1 [Brassica rapa]	sp|F4JTU7|RLP48_ARATH/0.0/Receptor-like protein 48 OS=Arabidopsis thaliana OX=3702 GN=RLP48 PE=3 SV=2	eus:EUTSA_v10024155mg/4e-140/hypothetical protein; K19613 leucine-rich repeat protein SHOC2	alr0124_1/1e-19/---	molecular_function:GO:0005515//protein binding;	Bra032741,Bra032740,Bra036874,Bra007197,Bra032747	AT4G13820.1	ko04626//Plant-pathogen interaction	GO:0016021//integral component of membrane;GO:0005886//plasma membrane	GO:0016301//kinase activity	GO:0007165//signal transduction	NO	NO	NO
BraA05g042300.3C	#N/A	1173	3.24	11.55	1.83383	1.52355e-11	9.62374e-11	UP	gi|685278944|ref|XP_009130408.1|/0/PREDICTED: probable strigolactone esterase D14 homolog [Brassica rapa] &gt;gi|923541757|ref|XP_013731709.1| PREDICTED: probable strigolactone esterase D14 homolog [Brassica napus] &gt;gi|674881438|emb|CDY50870.1| BnaA05g37310D [Brassica napus]	sp|Q9SQQ9|PHL9_ARATH/0.0/Myb-related protein 2 OS=Arabidopsis thaliana OX=3702 GN=MYR2 PE=1 SV=1	mus:103984394/9e-102/uncharacterized protein LOC103984394; K14317 nuclear pore complex protein Nup214	NA	molecular_function:GO:0003677//DNA binding;	Bra031952,Bra036412,Bra002145	AT3G04030.3	ko04075//Plant hormone signal transduction	GO:0005634//nucleus	GO:0003700//transcription factor activity, sequence-specific DNA binding;GO:0003677//DNA binding;GO:0003682//chromatin binding	GO:0006355//regulation of transcription, DNA-templated	NO	NO	YES
BraA03g043380.3C	#N/A	1508	2.45	8.68	1.82491	8.51482e-09	4.23013e-08	UP	gi|922457937|ref|XP_013630764.1|/1.18147e-92/PREDICTED: iron-sulfur assembly protein IscA-like 1, mitochondrial [Brassica oleracea var. oleracea] &gt;gi|923780944|ref|XP_013681933.1| PREDICTED: iron-sulfur assembly protein IscA-like 1, mitochondrial [Brassica napus] &gt;gi|674943807|emb|CDX89738.1| BnaC03g46520D [Brassica napus]	sp|Q9ZVX4|U90A1_ARATH/0.0/UDP-glycosyltransferase 90A1 OS=Arabidopsis thaliana OX=3702 GN=UGT90A1 PE=2 SV=1	atr:18438291/1e-76/scopoletin glucosyltransferase; K13496 UDP-glucosyl transferase 73C [EC:2.4.1.-]	NA	NA	Bra013043,Bra002002,Bra037253,Bra034588,Bra009845,Bra026539	AT2G16890.2	ko01110//Biosynthesis of secondary metabolites;ko00908//Zeatin biosynthesis;ko00944//Flavone and flavonol biosynthesis	GO:0009507//chloroplast	GO:0008194//UDP-glycosyltransferase activity;GO:0016758//transferase activity, transferring hexosyl groups	GO:0008152//metabolic process	YES	NO	YES
BraA01g024120.3C	#N/A	873	1.93	6.77	1.81055	1.88163e-05	6.34249e-05	UP	gi|685262608|ref|XP_009151545.1|/0/PREDICTED: long chain base biosynthesis protein 2b-like [Brassica rapa]	sp|Q9SMM5|SWT11_ARATH/0.0/Bidirectional sugar transporter SWEET11 OS=Arabidopsis thaliana OX=3702 GN=SWEET11 PE=1 SV=1	brp:103873119/0.0/bidirectional sugar transporter SWEET11; K15382 solute carrier family 50 (sugar transporter)	NA	NA	Bra029914,Bra018039,Bra019560	AT3G48740.1	-	GO:0005887//integral component of plasma membrane	GO:0005515//protein binding;GO:0008515//sucrose transmembrane transporter activity	GO:0034219//carbohydrate transmembrane transport;GO:0015770//sucrose transport;GO:0010431//seed maturation;GO:0009651//response to salt stress;GO:0051260//protein homooligomerization;GO:0006816//calcium ion transport;GO:0007030//Golgi organization;GO:0030003//cellular cation homeostasis;GO:0009793//embryo development ending in seed dormancy	NO	NO	YES
BraA09g050780.3C	#N/A	786	3.37	11.82	1.81041	1.08076e-07	4.77462e-07	UP	gi|685365512|ref|XP_009116860.1|/0/PREDICTED: NAC domain-containing protein 66 [Brassica rapa] &gt;gi|923702395|ref|XP_013660012.1| PREDICTED: NAC domain-containing protein 66-like [Brassica napus] &gt;gi|674921724|emb|CDY11382.1| BnaA09g39480D [Brassica napus]	NA	NA	YER175c/1e-10/---	biological_process:GO:0008152//metabolic process;molecular_function:GO:0008168//methyltransferase activity;	Bra007584	AT3G61210.1	-	GO:0016021//integral component of membrane;GO:0005829//cytosol	GO:0008168//methyltransferase activity	GO:0035556//intracellular signal transduction;GO:0009738//abscisic acid-activated signaling pathway;GO:0032259//methylation;GO:0009723//response to ethylene	NO	NO	YES
BraA05g033770.3C	#N/A	3267	1.24	4.34	1.80735	7.9879e-13	5.60145e-12	UP	gi|923628692|ref|XP_013749859.1|/0/PREDICTED: L-ascorbate oxidase homolog [Brassica napus] &gt;gi|923637429|ref|XP_013640063.1| PREDICTED: L-ascorbate oxidase homolog [Brassica napus] &gt;gi|674888660|emb|CDY43994.1| BnaA05g25890D [Brassica napus]	sp|Q9LJF3|BRL3_ARATH/0.0/Receptor-like protein kinase BRI1-like 3 OS=Arabidopsis thaliana OX=3702 GN=BRL3 PE=1 SV=1	atr:18432040/0.0/systemin receptor SR160; K13415 protein brassinosteroid insensitive 1 [EC:2.7.10.1 2.7.11.1]	alr0124_1/1e-20/---	biological_process:GO:0006468//protein phosphorylation;molecular_function:GO:0005515//protein binding;GO:0004672//protein kinase activity;GO:0005524//ATP binding;	Bra034681,Bra030846	AT3G13380.1	ko04075//Plant hormone signal transduction	GO:0005737//cytoplasm;GO:0016021//integral component of membrane;GO:0005886//plasma membrane	GO:0005515//protein binding;GO:0004674//protein serine/threonine kinase activity;GO:0005524//ATP binding	GO:0010103//stomatal complex morphogenesis;GO:0009691//cytokinin biosynthetic process;GO:0043090//amino acid import;GO:0006468//protein phosphorylation;GO:0007165//signal transduction;GO:0006888//ER to Golgi vesicle-mediated transport;GO:0002237//response to molecule of bacterial origin;GO:0048443//stamen development	YES	NO	NO
BraAnng003300.3C	#N/A	2109	0.52	1.82	1.80735	0.000217504	0.000623386	UP	gi|923519546|ref|XP_013662816.1|/1.578e-72/PREDICTED: uncharacterized protein LOC106367569 [Brassica napus]	sp|Q9LU94|PP255_ARATH/0.0/Putative pentatricopeptide repeat-containing protein At3g25970 OS=Arabidopsis thaliana OX=3702 GN=PCMP-E46 PE=3 SV=2	rcu:RCOM_1590660/3e-100/pentatricopeptide repeat-containing protein, putative (EC:3.2.1.60); K01176 alpha-amylase [EC:3.2.1.1]	NA	molecular_function:GO:0005515//protein binding;	Bra036355	AT3G25970.1	-	GO:0005739//mitochondrion	-	-	NO	NO	NO
BraAnng003290.3C	#N/A	2109	0.52	1.82	1.80735	0.000217504	0.000623327	UP	gi|685381829|ref|XP_009123440.1|/0/PREDICTED: uncharacterized protein LOC103848238 [Brassica rapa]	sp|Q9LU94|PP255_ARATH/0.0/Putative pentatricopeptide repeat-containing protein At3g25970 OS=Arabidopsis thaliana OX=3702 GN=PCMP-E46 PE=3 SV=2	rcu:RCOM_1590660/3e-100/pentatricopeptide repeat-containing protein, putative (EC:3.2.1.60); K01176 alpha-amylase [EC:3.2.1.1]	NA	molecular_function:GO:0005515//protein binding;	Bra036355	AT3G25970.1	-	GO:0005739//mitochondrion	-	-	NO	NO	NO
BraAnng003310.3C	#N/A	2109	0.52	1.82	1.80735	0.000217504	0.000623267	UP	gi|923883623|ref|XP_013713540.1|/6.74307e-46/PREDICTED: uncharacterized protein LOC106417250 [Brassica napus]	sp|Q9LU94|PP255_ARATH/0.0/Putative pentatricopeptide repeat-containing protein At3g25970 OS=Arabidopsis thaliana OX=3702 GN=PCMP-E46 PE=3 SV=2	rcu:RCOM_1590660/3e-100/pentatricopeptide repeat-containing protein, putative (EC:3.2.1.60); K01176 alpha-amylase [EC:3.2.1.1]	NA	molecular_function:GO:0005515//protein binding;	Bra036355	AT3G25970.1	-	GO:0005739//mitochondrion	-	-	NO	NO	NO
BraA02g014130.3C	#N/A	1296	6.18	21.46	1.79597	7.19608e-22	8.7958e-21	UP	gi|674904225|emb|CDY28780.1|/0/BnaA02g09720D [Brassica napus] &gt;gi|674936534|emb|CDX96569.1| BnaA08g21120D [Brassica napus] &gt;gi|674938501|emb|CDX95127.1| BnaC05g05440D [Brassica napus]	sp|O81916|YC22_ARATH/0.0/Uncharacterized calcium-binding protein At1g02270 OS=Arabidopsis thaliana OX=3702 GN=At1g02270 PE=2 SV=2	mtr:MTR_087s0007/1e-47/Calcium-binding protein, putative; K02183 calmodulin	NA	molecular_function:GO:0005509//calcium ion binding;	Bra022698,Bra003014	AT5G54130.2	-	-	GO:0004519//endonuclease activity;GO:0004527//exonuclease activity;GO:0005509//calcium ion binding	-	NO	YES	NO
BraA05g040690.3C	#N/A	1968	0.65	2.25	1.79141	0.000102623	0.000309858	UP	gi|674895321|emb|CDY37522.1|/2.67583e-79/BnaA05g33870D [Brassica napus]	sp|Q9SRI2|PTR31_ARATH/0.0/Protein NRT1/ PTR FAMILY 5.9 OS=Arabidopsis thaliana OX=3702 GN=NPF5.9 PE=2 SV=1	eus:EUTSA_v10013156mg/0.0/hypothetical protein; K14638 solute carrier family 15 (peptide/histidine transporter), member 3/4	ECU11g1050/2e-20/---	NA	Bra039125,Bra020908,Bra023494,Bra034816	AT3G01350.1	-	GO:0016021//integral component of membrane;GO:0005886//plasma membrane	GO:0005215//transporter activity	GO:0006857//oligopeptide transport	NO	NO	YES
BraA03g013630.3C	#N/A	1134	3.16	10.88	1.78368	3.18628e-10	1.81014e-09	UP	gi|685282995|ref|XP_009132417.1|/1.02126e-77/PREDICTED: protein translation factor SUI1 homolog [Brassica rapa]	sp|Q9FIA1|GDL87_ARATH/0.0/GDSL esterase/lipase At5g55050 OS=Arabidopsis thaliana OX=3702 GN=At5g55050 PE=2 SV=1	atr:18422248/1e-59/geranylgeranyl diphosphate reductase, chloroplastic; K10960 geranylgeranyl reductase [EC:1.3.1.83]	all3634/4e-18/---	molecular_function:GO:0016788//hydrolase activity, acting on ester bonds;	Bra028996,Bra002937,Bra002936,Bra035549,Bra028995,Bra028994,Bra035548	AT5G55050.1	ko01100//Metabolic pathways;ko01110//Biosynthesis of secondary metabolites;ko00906//Carotenoid biosynthesis;ko00511//Other glycan degradation	GO:0005576//extracellular region	GO:0016298//lipase activity;GO:0052689//carboxylic ester hydrolase activity	GO:0016042//lipid catabolic process;GO:0015824//proline transport	NO	NO	YES
BraA03g050250.3C	#N/A	1166	2.64	9.07	1.78056	5.45636e-09	2.76674e-08	UP	gi|923679794|ref|XP_013653198.1|/9.59181e-176/PREDICTED: origin of replication complex subunit 1B-like isoform X1 [Brassica napus]	sp|Q9SUW2|APT3_ARATH/2e-108/Adenine phosphoribosyltransferase 3 OS=Arabidopsis thaliana OX=3702 GN=APT3 PE=1 SV=1	crb:CARUB_v10005836mg/1e-107/hypothetical protein; K00759 adenine phosphoribosyltransferase [EC:2.4.2.7]	HI1230/1e-52/---	biological_process:GO:0009116//nucleoside metabolic process;	Bra019374	AT4G22570.1	ko01100//Metabolic pathways;ko00230//Purine metabolism	GO:0005829//cytosol	GO:0003999//adenine phosphoribosyltransferase activity	GO:0044209//AMP salvage;GO:0006168//adenine salvage	NO	NO	YES
BraA07g030000.3C	#N/A	1258	28.41	97.59	1.78033	1.68415e-89	1.0455e-87	UP	gi|685335037|ref|XP_009104971.1|/0/PREDICTED: paired amphipathic helix protein Sin3-like 4 isoform X2 [Brassica rapa]	sp|F4I5D5|WTR11_ARATH/0.0/WAT1-related protein At1g70260 OS=Arabidopsis thaliana OX=3702 GN=At1g70260 PE=2 SV=1	pda:103722777/3e-45/probable fructose-bisphosphate aldolase 3, chloroplastic; K01623 fructose-bisphosphate aldolase, class I [EC:4.1.2.13]	NA	cellular_component:GO:0016020//membrane;GO:0016021//integral component of membrane;molecular_function:GO:0022857//transmembrane transporter activity;	Bra003959,Bra007904,Bra016228	AT1G70260.1	-	GO:0016021//integral component of membrane;GO:0005886//plasma membrane	GO:0022857//transmembrane transporter activity	GO:0055085//transmembrane transport	NO	NO	YES
BraA06g027240.3C	#N/A	2163	1.81	6.1	1.75282	2.5908e-11	1.60834e-10	UP	gi|685320884|ref|XP_009150472.1|/3.12564e-118/PREDICTED: photosystem I reaction center subunit N, chloroplastic isoform X1 [Brassica rapa] &gt;gi|923646585|ref|XP_013643046.1| PREDICTED: photosystem I reaction center subunit N, chloroplastic-like [Brassica napus] &gt;gi|923647064|ref|XP_013643193.1| PREDICTED: photosystem I reaction center subunit N, chloroplastic-like [Brassica napus] &gt;gi|674…	sp|Q9FFN4|BGAL6_ARATH/0.0/Beta-galactosidase 6 OS=Arabidopsis thaliana OX=3702 GN=BGAL6 PE=2 SV=1	aly:ARALYDRAFT_485655/0.0/AT3g52840/F8J2_10; K12309 beta-galactosidase [EC:3.2.1.23]	XF0840/6e-36/---	NA	Bra029200,Bra024237	AT5G63800.1	ko01100//Metabolic pathways;ko00511//Other glycan degradation;ko00052//Galactose metabolism;ko00600//Sphingolipid metabolism;ko00531//Glycosaminoglycan degradation;ko00604//Glycosphingolipid biosynthesis - ganglio series	GO:0005618//cell wall;GO:0048046//apoplast	GO:0004565//beta-galactosidase activity	GO:0005975//carbohydrate metabolic process;GO:0009827//plant-type cell wall modification;GO:0048354//mucilage biosynthetic process involved in seed coat development	NO	NO	YES
BraA06g037850.3C	#N/A	1029	3.54	11.79	1.73574	1.25504e-09	6.73725e-09	UP	gi|685324939|ref|XP_009152032.1|/1.05585e-146/PREDICTED: nudix hydrolase 13, mitochondrial isoform X2 [Brassica rapa] &gt;gi|685324941|ref|XP_009152033.1| PREDICTED: nudix hydrolase 13, mitochondrial isoform X2 [Brassica rapa] &gt;gi|674919558|emb|CDY13652.1| BnaA06g32710D [Brassica napus]	NA	zma:103636678/2e-50/uncharacterized LOC103636678; K07393 putative glutathione S-transferase	all0173/6e-110/---	biological_process:GO:0006508//proteolysis;molecular_function:GO:0004222//metalloendopeptidase activity;	Bra025250	AT3G27110.2	-	GO:0005886//plasma membrane	GO:0004222//metalloendopeptidase activity	GO:0006508//proteolysis	NO	YES	NO
BraA01g021200.3C	#N/A	2862	1.19	3.94	1.72723	6.91748e-10	3.80487e-09	UP	NA	sp|O23404|PPDK1_ARATH/0.0/Pyruvate, phosphate dikinase 1, chloroplastic OS=Arabidopsis thaliana OX=3702 GN=PPDK PE=1 SV=2	brp:103870831/0.0/pyruvate, phosphate dikinase 1, chloroplastic; K01006 pyruvate, orthophosphate dikinase [EC:2.7.9.1]	TM0272/0.0/---	biological_process:GO:0016310//phosphorylation;molecular_function:GO:0016772//transferase activity, transferring phosphorus-containing groups;GO:0016301//kinase activity;GO:0005524//ATP binding;GO:0003824//catalytic activity;	Bra039540,Bra012781,Bra039539	AT4G15530.6	ko01100//Metabolic pathways;ko01200//Carbon metabolism;ko00620//Pyruvate metabolism;ko00710//Carbon fixation in photosynthetic organisms	GO:0009570//chloroplast stroma;GO:0005634//nucleus;GO:0005829//cytosol	GO:0046872//metal ion binding;GO:0050242//pyruvate, phosphate dikinase activity;GO:0016301//kinase activity;GO:0005524//ATP binding	GO:0006090//pyruvate metabolic process;GO:0016310//phosphorylation;GO:0015979//photosynthesis	NO	NO	NO
BraA02g043930.3C	#N/A	1107	26.33	86.85	1.72182	4.52532e-66	1.93715e-64	UP	gi|674868117|emb|CDY66233.1|/9.57139e-71/BnaAnng21890D [Brassica napus]	sp|Q9FMK7|BT1_ARATH/0.0/BTB/POZ and TAZ domain-containing protein 1 OS=Arabidopsis thaliana OX=3702 GN=BT1 PE=1 SV=1	eus:EUTSA_v10010463mg/0.0/hypothetical protein; K00517	NA	molecular_function:GO:0005515//protein binding;	Bra029235,Bra038612	AT5G63160.1	ko01100//Metabolic pathways;ko01110//Biosynthesis of secondary metabolites;ko00945//Stilbenoid, diarylheptanoid and gingerol biosynthesis;ko00903//Limonene and pinene degradation	GO:0005737//cytoplasm;GO:0005634//nucleus	GO:0005516//calmodulin binding;GO:0003712//transcription cofactor activity;GO:0008270//zinc ion binding;GO:0004402//histone acetyltransferase activity	GO:0009733//response to auxin;GO:0009751//response to salicylic acid;GO:0009553//embryo sac development;GO:0006355//regulation of transcription, DNA-templated;GO:0016567//protein ubiquitination;GO:0009555//pollen development;GO:0016573//histone acetylation;GO:0042542//response to hydrogen peroxide	NO	NO	NO
BraA09g060530.3C	#N/A	1937	1.88	6.12	1.7028	5.16834e-10	2.87876e-09	UP	gi|674882597|emb|CDY49787.1|/1.85832e-25/BnaCnng18000D [Brassica napus]	sp|Q9LPW4|FB7_ARATH/2e-113/Putative F-box protein At1g12855 OS=Arabidopsis thaliana OX=3702 GN=At1g12855 PE=4 SV=1	mtr:MTR_2g021250/1e-13/Glutamine synthetase; K01915 glutamine synthetase [EC:6.3.1.2]	NA	molecular_function:GO:0005515//protein binding;	Bra026950	AT1G12855.1	-	GO:0005774//vacuolar membrane;GO:0005634//nucleus	-	-	NO	NO	NO
BraA10g033090.3C	#N/A	1007	2.93	9.51	1.69854	6.15974e-08	2.79684e-07	UP	NA	sp|Q8LDS4|NAKR1_ARATH/3e-171/Protein SODIUM POTASSIUM ROOT DEFECTIVE 1 OS=Arabidopsis thaliana OX=3702 GN=NAKR1 PE=1 SV=1	sita:101776929/2e-14/copper transport protein CCH; K07213 copper chaperone	NA	biological_process:GO:0030001//metal ion transport;molecular_function:GO:0046872//metal ion binding;	Bra009578,Bra028868	AT5G02600.2	-	GO:0009507//chloroplast;GO:0005634//nucleus	GO:0046914//transition metal ion binding	GO:0055078//sodium ion homeostasis;GO:0046916//cellular transition metal ion homeostasis;GO:0009908//flower development;GO:0010233//phloem transport;GO:0010015//root morphogenesis;GO:0030001//metal ion transport	NO	NO	NO
BraA04g023660.3C	#N/A	1645	1.2	3.89	1.69674	6.66006e-07	2.68647e-06	UP	gi|685301127|ref|XP_009141267.1|/4.88574e-176/PREDICTED: cyclin-dependent kinase inhibitor 4-like isoform X1 [Brassica rapa]	sp|O48772|C3H26_ARATH/0.0/Zinc finger CCCH domain-containing protein 26 OS=Arabidopsis thaliana OX=3702 GN=ZFN2 PE=1 SV=1	dosa:Os06t0520600-01/3e-27/Os06g0520600, ZINC_FINGER_CCCH_DOMAIN-CONTAINING_PROTEIN_43, C3H43; Similar to Zinc finger CCCH type domain containing protein ZFN-like 1.; K03260 translation initiation factor 4G	NA	molecular_function:GO:0046872//metal ion binding;	Bra021817,Bra022919,Bra005543	AT2G32930.2	ko04141//Protein processing in endoplasmic reticulum	GO:0016021//integral component of membrane;GO:0005634//nucleus	GO:0046872//metal ion binding;GO:0004518//nuclease activity;GO:0003677//DNA binding	-	NO	NO	YES
BraA03g035360.3C	#N/A	1959	3.26	10.44	1.67918	9.74232e-16	8.41298e-15	UP	gi|685288551|ref|XP_009135230.1|/0/PREDICTED: protein ELC [Brassica rapa]	sp|Q9LHA8|MD37C_ARATH/0.0/Probable mediator of RNA polymerase II transcription subunit 37c OS=Arabidopsis thaliana OX=3702 GN=MED37C PE=1 SV=1	brp:103859451/0.0/probable mediator of RNA polymerase II transcription subunit 37c; K03283 heat shock 70kDa protein 1/8; K06758 L1 cell adhesion molecule like protein	SPAC13G7.02c/0.0/---	NA	Bra001457,Bra038734,Bra013046,Bra016644,Bra035909,Bra009584,Bra009583,Bra018725	AT3G12580.1	ko04141//Protein processing in endoplasmic reticulum;ko03040//Spliceosome;ko04144//Endocytosis	GO:0005829//cytosol;GO:0005618//cell wall;GO:0005739//mitochondrion;GO:0005774//vacuolar membrane;GO:0005794//Golgi apparatus;GO:0005634//nucleus;GO:0005886//plasma membrane;GO:0048046//apoplast	GO:0031625//ubiquitin protein ligase binding;GO:0005524//ATP binding	GO:0009615//response to virus;GO:0034976//response to endoplasmic reticulum stress;GO:0006457//protein folding;GO:0009408//response to heat;GO:0006355//regulation of transcription, DNA-templated;GO:0009617//response to bacterium;GO:0016567//protein ubiquitination;GO:0046686//response to cadmium ion;GO:0009644//response to high light intensity;GO:0042542//response to hydrogen peroxide	NO	NO	NO
BraAnng000640.3C	#N/A	1605	1.73	5.53	1.67651	1.76085e-07	7.60071e-07	UP	gi|948298351|ref|YP_009177874.1|/2.15632e-173/acetyl-CoA carboxylase carboxyltransferase beta subunit (chloroplast) [Brassica juncea] &gt;gi|167046143|gb|ABZ10594.1| ACCase beta-CT subunit [Brassica rapa] &gt;gi|350466379|gb|AEQ19136.1| acetyl CoA carboxylase carboxyltransferase beta subunit (chloroplast) [Brassica napus] &gt;gi|350466382|gb|AEQ19137.1| acetyl CoA carboxylase carboxyltransferase …	sp|Q9MS49|ATPB_BRANA/0.0/ATP synthase subunit beta, chloroplastic OS=Brassica napus OX=3708 GN=atpB PE=3 SV=1	aly:ARALYDRAFT_893992/0.0/H+-transporting two-sector ATPase, alpha/beta subunit, central region; K02112 F-type H+-transporting ATPase subunit beta [EC:3.6.3.14]	slr1329/0.0/---	NA	NA	ATCG00480.1	ko01100//Metabolic pathways;ko00190//Oxidative phosphorylation;ko00195//Photosynthesis	GO:0009544//chloroplast ATP synthase complex;GO:0010319//stromule;GO:0031977//thylakoid lumen;GO:0005618//cell wall;GO:0005754//mitochondrial proton-transporting ATP synthase, catalytic core;GO:0016021//integral component of membrane;GO:0045263//proton-transporting ATP synthase complex, coupling factor F(o);GO:0010287//plastoglobule;GO:0005886//plasma membrane	GO:0046961//proton-transporting ATPase activity, rotational mechanism;GO:0008270//zinc ion binding;GO:0046933//proton-transporting ATP synthase activity, rotational mechanism;GO:0005524//ATP binding	GO:0015991//ATP hydrolysis coupled proton transport;GO:0015986//ATP synthesis coupled proton transport;GO:0009817//defense response to fungus, incompatible interaction;GO:0009409//response to cold	NO	NO	NO
BraAnng000630.3C	#N/A	1605	1.73	5.53	1.67651	1.76085e-07	7.59962e-07	UP	gi|383930440|ref|YP_005089965.1|/0/petA gene product (chloroplast) [Brassica napus] &gt;gi|944541841|ref|YP_009175688.1| cytochrome f (chloroplast) [Eutrema salsugineum] &gt;gi|948298355|ref|YP_009177878.1| cytochrome f (chloroplast) [Brassica juncea] &gt;gi|1002162266|ref|YP_009232369.1| cytochrome f (chloroplast) [Eutrema halophilum] &gt;gi|1002162354|ref|YP_009232456.1| cytochrome f (chloropla…	sp|Q9MS49|ATPB_BRANA/0.0/ATP synthase subunit beta, chloroplastic OS=Brassica napus OX=3708 GN=atpB PE=3 SV=1	aly:ARALYDRAFT_893992/0.0/H+-transporting two-sector ATPase, alpha/beta subunit, central region; K02112 F-type H+-transporting ATPase subunit beta [EC:3.6.3.14]	slr1329/0.0/---	NA	NA	ATCG00480.1	ko01100//Metabolic pathways;ko00190//Oxidative phosphorylation;ko00195//Photosynthesis	GO:0009544//chloroplast ATP synthase complex;GO:0010319//stromule;GO:0031977//thylakoid lumen;GO:0005618//cell wall;GO:0005754//mitochondrial proton-transporting ATP synthase, catalytic core;GO:0016021//integral component of membrane;GO:0045263//proton-transporting ATP synthase complex, coupling factor F(o);GO:0010287//plastoglobule;GO:0005886//plasma membrane	GO:0046961//proton-transporting ATPase activity, rotational mechanism;GO:0008270//zinc ion binding;GO:0046933//proton-transporting ATP synthase activity, rotational mechanism;GO:0005524//ATP binding	GO:0015991//ATP hydrolysis coupled proton transport;GO:0015986//ATP synthesis coupled proton transport;GO:0009817//defense response to fungus, incompatible interaction;GO:0009409//response to cold	NO	NO	NO
BraA10g005170.3C	#N/A	2079	8.68	27.61	1.66942	2.88224e-41	7.22298e-40	UP	gi|674889243|emb|CDY43439.1|/7.19897e-76/BnaAnng07110D [Brassica napus]	sp|Q8W585|FTSH8_ARATH/0.0/ATP-dependent zinc metalloprotease FTSH 8, chloroplastic OS=Arabidopsis thaliana OX=3702 GN=FTSH8 PE=1 SV=1	brp:103844041/0.0/ATP-dependent zinc metalloprotease FTSH 8, chloroplastic; K03798 cell division protease FtsH [EC:3.4.24.-]	all3642/0.0/---	molecular_function:GO:0005524//ATP binding;	Bra015499,Bra030652,Bra018288	AT1G06430.1	-	GO:0016021//integral component of membrane;GO:0005739//mitochondrion;GO:0009941//chloroplast envelope;GO:0009535//chloroplast thylakoid membrane	GO:0008270//zinc ion binding;GO:0004176//ATP-dependent peptidase activity;GO:0004222//metalloendopeptidase activity;GO:0005524//ATP binding	GO:0010304//PSII associated light-harvesting complex II catabolic process;GO:0006508//proteolysis;GO:0007275//multicellular organism development	NO	YES	NO
BraA08g016420.3C	#N/A	1917	1.39	4.41	1.66569	2.04776e-07	8.7558e-07	UP	gi|567217534|ref|XP_006412396.1|/0/hypothetical protein EUTSA_v10025033mg [Eutrema salsugineum] &gt;gi|567217536|ref|XP_006412397.1| hypothetical protein EUTSA_v10025033mg [Eutrema salsugineum] &gt;gi|557113566|gb|ESQ53849.1| hypothetical protein EUTSA_v10025033mg [Eutrema salsugineum] &gt;gi|557113567|gb|ESQ53850.1| hypothetical protein EUTSA_v10025033mg [Eutrema salsugineum]	sp|F4JJT9|SYDM_ARATH/0.0/Aspartate--tRNA ligase, chloroplastic/mitochondrial OS=Arabidopsis thaliana OX=3702 GN=At4g33760 PE=2 SV=1	eus:EUTSA_v10024609mg/0.0/hypothetical protein; K01876 aspartyl-tRNA synthetase [EC:6.1.1.12]	all2436/0.0/---	biological_process:GO:0006418//tRNA aminoacylation for protein translation;molecular_function:GO:0004812//aminoacyl-tRNA ligase activity;GO:0003676//nucleic acid binding;GO:0000166//nucleotide binding;GO:0005524//ATP binding;	Bra041070,Bra034582,Bra011467,Bra017612,Bra027447,Bra008148	AT4G33760.1	ko00970//Aminoacyl-tRNA biosynthesis	GO:0005739//mitochondrion;GO:0009507//chloroplast;GO:0016020//membrane	GO:0046872//metal ion binding;GO:0003677//DNA binding;GO:0005524//ATP binding;GO:0004815//aspartate-tRNA ligase activity	GO:0006364//rRNA processing;GO:0009658//chloroplast organization;GO:0048481//plant ovule development;GO:0006418//tRNA aminoacylation for protein translation	YES	NO	NO
BraA10g026360.3C	#N/A	1461	40.74	128.8	1.66061	4.29202e-126	4.39814e-124	UP	gi|685378460|ref|XP_009122001.1|/0/PREDICTED: aberrant root formation protein 4 [Brassica rapa]	sp|Q94A94|DCDA2_ARATH/0.0/Diaminopimelate decarboxylase 2, chloroplastic OS=Arabidopsis thaliana OX=3702 GN=LYSA2 PE=1 SV=1	brp:103846688/0.0/diaminopimelate decarboxylase 2, chloroplastic; K01586 diaminopimelate decarboxylase [EC:4.1.1.20]	aq_1208/2e-86/---	molecular_function:GO:0003824//catalytic activity;	Bra008931,Bra006124	AT5G11880.1	ko01100//Metabolic pathways;ko01110//Biosynthesis of secondary metabolites;ko01230//Biosynthesis of amino acids;ko00300//Lysine biosynthesis	GO:0009570//chloroplast stroma;GO:0005829//cytosol	GO:0008836//diaminopimelate decarboxylase activity	GO:0009089//lysine biosynthetic process via diaminopimelate	NO	YES	NO
BraA09g031520.3C	#N/A	2853	0.56	1.77	1.66025	6.48658e-05	0.0002022	UP	gi|923539407|ref|XP_013725686.1|/1.2422e-35/PREDICTED: uncharacterized protein LOC106429482 [Brassica napus] &gt;gi|923737547|ref|XP_013670208.1| PREDICTED: uncharacterized protein LOC106374814 [Brassica napus] &gt;gi|923797695|ref|XP_013686338.1| PREDICTED: uncharacterized protein LOC106390431 [Brassica napus] &gt;gi|923899214|ref|XP_013720115.1| PREDICTED: uncharacterized protein LOC106423914 […	NA	brp:103840054/0.0/non-lysosomal glucosylceramidase; K17108 non-lysosomal glucosylceramidase [EC:3.2.1.45]	alr2816/3e-75/---	molecular_function:GO:0003824//catalytic activity;	Bra028008,Bra033199	AT1G33700.2	-	GO:0016021//integral component of membrane;GO:0005773//vacuole;GO:0005886//plasma membrane	GO:0004348//glucosylceramidase activity	GO:0010103//stomatal complex morphogenesis;GO:0006680//glucosylceramide catabolic process	NO	NO	NO
BraA07g037670.3C	#N/A	480	6.15	19.37	1.65517	4.80758e-06	1.75109e-05	UP	gi|685337840|ref|XP_009106032.1|/0/PREDICTED: ETHYLENE INSENSITIVE 3-like 3 protein [Brassica rapa]	sp|Q9C9U8|CML26_ARATH/9e-93/Probable calcium-binding protein CML26 OS=Arabidopsis thaliana OX=3702 GN=CML26 PE=1 SV=1	brp:103831838/7e-112/probable calcium-binding protein CML26; K13448 calcium-binding protein CML	SPAC3A12.14/3e-29/---	molecular_function:GO:0005509//calcium ion binding;	Bra015979	AT1G73630.1	ko04626//Plant-pathogen interaction	GO:0005773//vacuole;GO:0005634//nucleus;GO:0005886//plasma membrane	GO:0005509//calcium ion binding	-	NO	NO	NO
BraA06g007730.3C	#N/A	2283	1.11	3.47	1.64438	7.83668e-07	3.1353e-06	UP	gi|685315644|ref|XP_009148445.1|/0/PREDICTED: protein STRUBBELIG [Brassica rapa]	sp|Q9SUI2|PI5K7_ARATH/0.0/Phosphatidylinositol 4-phosphate 5-kinase 7 OS=Arabidopsis thaliana OX=3702 GN=PIP5K7 PE=1 SV=1	brp:103871866/0.0/phosphatidylinositol 4-phosphate 5-kinase 7; K00889 1-phosphatidylinositol-4-phosphate 5-kinase [EC:2.7.1.68]	SPAC19G12.14/3e-57/---	biological_process:GO:0046488//phosphatidylinositol metabolic process;molecular_function:GO:0016307//phosphatidylinositol phosphate kinase activity;	Bra019892,Bra031742,Bra027121	AT1G10900.1	ko01100//Metabolic pathways;ko04144//Endocytosis;ko04070//Phosphatidylinositol signaling system;ko00562//Inositol phosphate metabolism	GO:0005886//plasma membrane;GO:0005634//nucleus	GO:0016308//1-phosphatidylinositol-4-phosphate 5-kinase activity;GO:0005524//ATP binding	GO:0046854//phosphatidylinositol phosphorylation	YES	NO	NO
BraA03g013660.3C	#N/A	567	3.33	10.39	1.6416	0.000188166	0.000544043	UP	gi|923661187|ref|XP_013647592.1|/0/PREDICTED: putative F-box/LRR-repeat protein At5g54820 [Brassica napus]	sp|Q9FFT2|CSPLX_ARATH/2e-118/CASP-like protein 2D1 OS=Arabidopsis thaliana OX=3702 GN=At5g54980 PE=2 SV=1	NA	NA	NA	Bra028999,Bra002940	AT5G54980.1	-	GO:0005886//plasma membrane;GO:0005747//mitochondrial respiratory chain complex I;GO:0016021//integral component of membrane;GO:0005634//nucleus	GO:0008137//NADH dehydrogenase (ubiquinone) activity	GO:0045333//cellular respiration	NO	YES	NO
BraA07g005460.3C	#N/A	1212	1.72	5.36	1.63982	1.62108e-05	5.50142e-05	UP	gi|674926776|emb|CDY06598.1|/1.17918e-21/BnaC02g13220D [Brassica napus]	sp|Q9SHU5|ARF4_ARATH/9e-95/Probable ADP-ribosylation factor At2g15310 OS=Arabidopsis thaliana OX=3702 GN=At2g15310 PE=2 SV=3	ath:AT2G15310/1e-93/ARFB1A; ADP-ribosylation factor B1A; K07977 Arf/Sar family, other	YDL192w/7e-60/---	biological_process:GO:0007264//small GTPase mediated signal transduction;cellular_component:GO:0005622//intracellular;molecular_function:GO:0005525//GTP binding;	Bra036410	AT2G15310.1	-	GO:0005794//Golgi apparatus	GO:0005525//GTP binding	GO:0016192//vesicle-mediated transport;GO:0007264//small GTPase mediated signal transduction;GO:0015031//protein transport	NO	NO	NO
BraA07g017500.3C	#N/A	1584	1.2	3.73	1.63614	2.98354e-05	9.7407e-05	UP	gi|685331386|ref|XP_009103529.1|/0/PREDICTED: lipid phosphate phosphatase epsilon 2, chloroplastic isoform X1 [Brassica rapa]	sp|Q9FJY9|PP448_ARATH/0.0/Pentatricopeptide repeat-containing protein At5g66500, mitochondrial OS=Arabidopsis thaliana OX=3702 GN=PCMP-E38 PE=2 SV=1	fve:101300361/1e-70/putative pentatricopeptide repeat-containing protein At3g05240; K19090 CRISPR-associated protein Cas5t	NA	molecular_function:GO:0005515//protein binding;	Bra012076	AT5G66500.1	-	GO:0005739//mitochondrion	-	-	NO	NO	NO
BraA04g014950.3C	#N/A	1398	1.12	3.47	1.63144	0.000188166	0.000544096	UP	gi|685382522|ref|XP_009123725.1|/4.98957e-35/PREDICTED: zinc finger BED domain-containing protein RICESLEEPER 2-like [Brassica rapa]	sp|Q940Z5|PMAT1_ARATH/0.0/Phenolic glucoside malonyltransferase 1 OS=Arabidopsis thaliana OX=3702 GN=PMAT1 PE=1 SV=1	ath:AT5G61160/8e-120/AACT1; anthocyanin 5-aromatic acyltransferase 1; K14329 agmatine coumaroyltransferase [EC:2.3.1.64 2.3.1.-]	NA	molecular_function:GO:0016747//transferase activity, transferring acyl groups other than amino-acyl groups;	Bra030359,Bra030360,Bra028224,Bra028235	AT5G39050.1	ko01100//Metabolic pathways;ko01110//Biosynthesis of secondary metabolites;ko00940//Phenylpropanoid biosynthesis;ko00945//Stilbenoid, diarylheptanoid and gingerol biosynthesis;ko00941//Flavonoid biosynthesis;ko00330//Arginine and proline metabolism	GO:0005829//cytosol	GO:0050736//O-malonyltransferase activity	GO:0008152//metabolic process;GO:0009636//response to toxic substance	NO	YES	NO
BraA02g019460.3C	#N/A	1776	1.91	5.88	1.62224	2.81376e-08	1.32172e-07	UP	gi|923534067|ref|XP_013706827.1|/3.69252e-65/PREDICTED: plant UBX domain-containing protein 12-like [Brassica napus]	sp|Q8RX77|PTR21_ARATH/0.0/Protein NRT1/ PTR FAMILY 2.13 OS=Arabidopsis thaliana OX=3702 GN=NPF2.13 PE=1 SV=1	cic:CICLE_v10030982mg/0.0/hypothetical protein; K14638 solute carrier family 15 (peptide/histidine transporter), member 3/4	ECU11g1050/1e-21/---	NA	Bra007886,Bra016259,Bra003979,Bra003978,Bra012429	AT1G69870.1	-	GO:0005886//plasma membrane;GO:0016021//integral component of membrane	GO:0015293//symporter activity;GO:0080054//low-affinity nitrate transmembrane transporter activity	GO:0098656//anion transmembrane transport;GO:0080055//low-affinity nitrate transport;GO:0006857//oligopeptide transport;GO:0019761//glucosinolate biosynthetic process	NO	NO	YES
BraA09g009000.3C	#N/A	1179	6.05	18.48	1.61096	5.36672e-15	4.39592e-14	UP	gi|685354528|ref|XP_009112374.1|/0/PREDICTED: subtilisin-like protease isoform X1 [Brassica rapa]	sp|Q9FN15|GLD27_ARATH/0.0/Protein CONSERVED IN THE GREEN LINEAGE AND DIATOMS 27, chloroplastic OS=Arabidopsis thaliana OX=3702 GN=CGLD27 PE=2 SV=1	NA	NA	NA	Bra036805	AT5G67370.1	-	GO:0016021//integral component of membrane;GO:0009507//chloroplast	-	-	NO	YES	NO
BraA03g025720.3C	#N/A	1788	4.26	12.99	1.60848	1.33257e-16	1.21269e-15	UP	gi|685286091|ref|XP_009133965.1|/0/PREDICTED: basic 7S globulin-like [Brassica rapa]	sp|Q9ZUH4|TPSA_ARATH/0.0/Tricyclene synthase, chloroplastic OS=Arabidopsis thaliana OX=3702 GN=TPS10 PE=2 SV=1	aly:ARALYDRAFT_667687/0.0/hypothetical protein; K12467 myrcene/ocimene synthase [EC:4.2.3.15]	NA	biological_process:GO:0008152//metabolic process;molecular_function:GO:0000287//magnesium ion binding;GO:0016829//lyase activity;GO:0010333//terpene synthase activity;	Bra000568,Bra000727,Bra025164	AT2G24210.1	ko01100//Metabolic pathways;ko01110//Biosynthesis of secondary metabolites;ko00902//Monoterpenoid biosynthesis	GO:0009507//chloroplast;GO:0005634//nucleus	GO:0003825//alpha,alpha-trehalose-phosphate synthase (UDP-forming) activity;GO:0004805//trehalose-phosphatase activity;GO:0000287//magnesium ion binding;GO:0034768//(E)-beta-ocimene synthase activity;GO:0050551//myrcene synthase activity	GO:0009753//response to jasmonic acid;GO:0016099//monoterpenoid biosynthetic process;GO:0009611//response to wounding;GO:0080027//response to herbivore;GO:0005992//trehalose biosynthetic process	NO	NO	NO
BraA03g040590.3C	#N/A	1666	45.1	137.45	1.60771	4.36068e-148	5.48236e-146	UP	gi|685289752|ref|XP_009135819.1|/0/PREDICTED: putative F-box protein At3g22650 [Brassica rapa]	sp|Q9LIK9|APS1_ARATH/0.0/ATP sulfurylase 1, chloroplastic OS=Arabidopsis thaliana OX=3702 GN=APS1 PE=1 SV=1	brp:103859979/0.0/ATP sulfurylase 1, chloroplastic; K13811 3'-phosphoadenosine 5'-phosphosulfate synthase [EC:2.7.7.4 2.7.1.25]	slr1165/7e-40/---	NA	Bra001891,Bra033901,Bra036882	AT3G22890.1	ko01100//Metabolic pathways;ko00230//Purine metabolism;ko00920//Sulfur metabolism;ko00450//Selenocompound metabolism;ko00261//Monobactam biosynthesis	GO:0048046//apoplast;GO:0030931//heterotetrameric ADPG pyrophosphorylase complex;GO:0005829//cytosol;GO:0009570//chloroplast stroma;GO:0005886//plasma membrane	GO:0004781//sulfate adenylyltransferase (ATP) activity;GO:0008878//glucose-1-phosphate adenylyltransferase activity;GO:0005524//ATP binding	GO:0009735//response to cytokinin;GO:0006094//gluconeogenesis;GO:0006833//water transport;GO:0019252//starch biosynthetic process;GO:0009651//response to salt stress;GO:0048573//photoperiodism, flowering;GO:0042742//defense response to bacterium;GO:0000103//sulfate assimilation;GO:0006972//hyperosmotic response;GO:0007030//Golgi organization;GO:0006096//glycolytic process;GO:0070814//hydrogen sul…	NO	YES	NO
BraA06g025320.3C	#N/A	1485	4.32	13.05	1.59495	2.22724e-12	1.516e-11	UP	gi|297809711|ref|XP_002872739.1|/7.63864e-88/hypothetical protein ARALYDRAFT_490168 [Arabidopsis lyrata subsp. lyrata] &gt;gi|297318576|gb|EFH48998.1| hypothetical protein ARALYDRAFT_490168 [Arabidopsis lyrata subsp. lyrata]	NA	NA	NA	NA	Bra019616,Bra029306	AT5G61820.1	-	GO:0016021//integral component of membrane;GO:0009507//chloroplast;GO:0005773//vacuole	-	GO:0009610//response to symbiotic fungus;GO:0009738//abscisic acid-activated signaling pathway;GO:0046482//para-aminobenzoic acid metabolic process	NO	NO	NO
BraA06g036260.3C	#N/A	3675	1.34	4.03	1.58855	2.09832e-11	1.31022e-10	UP	gi|685324402|ref|XP_009151809.1|/0/PREDICTED: uncharacterized protein LOC103875104 isoform X2 [Brassica rapa] &gt;gi|923651260|ref|XP_013644498.1| PREDICTED: uncharacterized protein LOC106349128 isoform X2 [Brassica napus] &gt;gi|674947231|emb|CDX86384.1| BnaA06g31010D [Brassica napus]	sp|Q9SHV7|MD15C_ARATH/0.0/Probable mediator of RNA polymerase II transcription subunit 15c OS=Arabidopsis thaliana OX=3702 GN=MED15C PE=3 SV=1	brp:103875064/0.0/probable mediator of RNA polymerase II transcription subunit 15c; K14972 PAX-interacting protein 1	YKL032c/8e-06/---	NA	Bra025408,Bra040585,Bra036204	AT2G10440.2	-	GO:0005634//nucleus	-	GO:0006355//regulation of transcription, DNA-templated	NO	NO	NO
BraA03g047780.3C	#N/A	603	6.38	19.13	1.58421	2.21024e-07	9.40617e-07	UP	gi|685291838|ref|XP_009136857.1|/0/PREDICTED: pentatricopeptide repeat-containing protein At4g17616 [Brassica rapa]	sp|O80942|ZFP10_ARATH/5e-20/Zinc finger protein 10 OS=Arabidopsis thaliana OX=3702 GN=ZFP10 PE=2 SV=1	jcu:105632224/5e-16/serine/threonine-protein kinase BLUS1; K08835 serine/threonine-protein kinase OSR1/STK39 [EC:2.7.11.1]	NA	molecular_function:GO:0003676//nucleic acid binding;	Bra012638,Bra013257	AT4G17810.1	-	GO:0005634//nucleus	GO:0008270//zinc ion binding;GO:0003676//nucleic acid binding;GO:0003700//transcription factor activity, sequence-specific DNA binding	GO:0045893//positive regulation of transcription, DNA-templated;GO:0006417//regulation of translation;GO:0009965//leaf morphogenesis;GO:0030154//cell differentiation;GO:0009657//plastid organization	NO	NO	YES
BraA05g001170.3C	#N/A	1587	2.09	6.26	1.58266	1.21431e-07	5.32923e-07	UP	gi|685303811|ref|XP_009142617.1|/1.89788e-97/PREDICTED: cytochrome B5 isoform C [Brassica rapa] &gt;gi|685303813|ref|XP_009142618.1| PREDICTED: cytochrome B5 isoform C [Brassica rapa] &gt;gi|923621550|ref|XP_013747608.1| PREDICTED: cytochrome B5 isoform C [Brassica napus] &gt;gi|923871668|ref|XP_013709927.1| PREDICTED: cytochrome B5 isoform C [Brassica napus] &gt;gi|674891190|emb|CDY41545.1| BnaC…	sp|Q9ZNR0|C78A6_ARATH/0.0/Cytochrome P450 78A6 OS=Arabidopsis thaliana OX=3702 GN=CYP78A6 PE=2 SV=1	brp:103844631/0.0/cytochrome P450 78A6; K00517	BH0579/1e-20/---	biological_process:GO:0055114//oxidation-reduction process;molecular_function:GO:0016705//oxidoreductase activity, acting on paired donors, with incorporation or reduction of molecular oxygen;GO:0020037//heme binding;GO:0005506//iron ion binding;	Bra004517,Bra039267	AT2G46660.1	ko01100//Metabolic pathways;ko01110//Biosynthesis of secondary metabolites;ko00945//Stilbenoid, diarylheptanoid and gingerol biosynthesis;ko00941//Flavonoid biosynthesis;ko00903//Limonene and pinene degradation;ko00944//Flavone and flavonol biosynthesis	GO:0016021//integral component of membrane;GO:0009507//chloroplast	GO:0004497//monooxygenase activity;GO:0005506//iron ion binding;GO:0020037//heme binding;GO:0016705//oxidoreductase activity, acting on paired donors, with incorporation or reduction of molecular oxygen;GO:0019825//oxygen binding	GO:0040008//regulation of growth;GO:0048316//seed development;GO:0055114//oxidation-reduction process	NO	NO	NO
BraA02g005150.3C	#N/A	1643	6.54	19.51	1.57685	1.42304e-21	1.71212e-20	UP	gi|685269862|ref|XP_009125937.1|/0/PREDICTED: cycloartenol-C-24-methyltransferase-like [Brassica rapa]	sp|Q9FFZ1|PPH_ARATH/0.0/Pheophytinase, chloroplastic OS=Arabidopsis thaliana OX=3702 GN=PPH PE=1 SV=1	csl:COCSUDRAFT_54313/2e-07/alpha/beta-hydrolase; K13698 abhydrolase domain-containing protein 4	all2056/9e-33/---	NA	Bra023436,Bra006215	AT5G13800.2	-	GO:0009570//chloroplast stroma;GO:0009535//chloroplast thylakoid membrane	GO:0005515//protein binding;GO:0080124//pheophytinase activity	GO:0015996//chlorophyll catabolic process	NO	NO	NO
BraA09g002280.3C	#N/A	669	5.98	17.79	1.57285	1.02372e-07	4.52932e-07	UP	gi|685351874|ref|XP_009111333.1|/0/PREDICTED: uncharacterized protein LOC103836792 [Brassica rapa]	NA	NA	slr0941/7e-27/---	NA	Bra036309	AT4G01883.1	-	GO:0009507//chloroplast	-	-	NO	NO	NO
BraA06g038050.3C	#N/A	2869	0.55	1.63	1.56737	0.0002454	0.000696534	UP	gi|685325005|ref|XP_009152059.1|/0/PREDICTED: tRNA (guanine(10)-N2)-methyltransferase homolog [Brassica rapa]	sp|Q9FLQ7|FH20_ARATH/1e-16/Formin-like protein 20 OS=Arabidopsis thaliana OX=3702 GN=FH20 PE=2 SV=3	sot:102605366/2e-13/RNA polymerase II-associated factor 1 homolog; K15174 RNA polymerase II-associated factor 1	Rv1078/2e-10/---	NA	Bra025231	-	-	-	-	-	YES	NO	YES
BraA05g039160.3C	#N/A	760	6.85	20.17	1.55804	9.48942e-10	5.14948e-09	UP	gi|685277418|ref|XP_009129660.1|/0/PREDICTED: dnaJ homolog subfamily C member 21 [Brassica rapa]	sp|Q94JM2|GMK3_ARATH/2e-139/Guanylate kinase 3, chloroplastic OS=Arabidopsis thaliana OX=3702 GN=GK3 PE=2 SV=1	brp:103854463/1e-161/guanylate kinase; K00942 guanylate kinase [EC:2.7.4.8]	L149828/4e-44/---	NA	Bra020765	AT3G06200.1	ko01100//Metabolic pathways;ko00230//Purine metabolism	GO:0009507//chloroplast	GO:0004385//guanylate kinase activity;GO:0005524//ATP binding	GO:0048638//regulation of developmental growth;GO:0046037//GMP metabolic process;GO:0046710//GDP metabolic process;GO:0016310//phosphorylation	YES	NO	NO
BraA05g034820.3C	#N/A	849	2.61	7.66	1.55329	6.0215e-05	0.000188271	UP	gi|685312151|ref|XP_009146639.1|/0/PREDICTED: polygalacturonase inhibitor 1-like [Brassica rapa]	sp|Q9C7C1|TET6_ARATH/0.0/Tetraspanin-6 OS=Arabidopsis thaliana OX=3702 GN=TET6 PE=2 SV=1	smo:SELMODRAFT_231326/1e-57/hypothetical protein; K17345 tetraspanin-5	NA	cellular_component:GO:0016021//integral component of membrane;	Bra034780	AT3G12090.1	-	GO:0016021//integral component of membrane	-	GO:0007568//aging;GO:0000041//transition metal ion transport	NO	NO	NO
BraA08g013290.3C	#N/A	1791	34.73	101.87	1.55247	2.4291e-113	2.13148e-111	UP	gi|685344274|ref|XP_009108419.1|/0/PREDICTED: pentatricopeptide repeat-containing protein At4g19191, mitochondrial [Brassica rapa]	sp|Q94II3|PMTL_ARATH/0.0/Probable methyltransferase PMT21 OS=Arabidopsis thaliana OX=3702 GN=ERD3 PE=2 SV=1	mdm:103450581/4e-109/probable methyltransferase PMT28; K16302 metal transporter CNNM	NA	molecular_function:GO:0008168//methyltransferase activity;	Bra020975,Bra013374,Bra012557,Bra033872	AT4G19120.2	-	GO:0005789//endoplasmic reticulum membrane;GO:0005768//endosome;GO:0016021//integral component of membrane;GO:0005802//trans-Golgi network	GO:0008168//methyltransferase activity	GO:0009269//response to desiccation;GO:0009409//response to cold;GO:0032259//methylation;GO:0009651//response to salt stress;GO:0009737//response to abscisic acid	NO	NO	NO
BraA03g064230.3C	#N/A	1750	166.73	487.25	1.54715	0	0	UP	gi|922571532|ref|XP_013614098.1|/9.21926e-144/PREDICTED: uncharacterized protein LOC106320281 [Brassica oleracea var. oleracea]	sp|P92981|APR2_ARATH/0.0/5'-adenylylsulfate reductase 2, chloroplastic OS=Arabidopsis thaliana OX=3702 GN=APR2 PE=1 SV=2	brp:103848153/0.0/5'-adenylylsulfate reductase 2, chloroplastic; K05907 adenylyl-sulfate reductase (glutathione) [EC:1.8.4.9]	PA1756/7e-93/---	biological_process:GO:0045454//cell redox homeostasis;	Bra034466	AT1G62180.1	ko00920//Sulfur metabolism	GO:0009534//chloroplast thylakoid;GO:0009570//chloroplast stroma	GO:0004604//phosphoadenylyl-sulfate reductase (thioredoxin) activity;GO:0009973//adenylyl-sulfate reductase activity;GO:0033741//adenylyl-sulfate reductase (glutathione) activity	GO:0045454//cell redox homeostasis;GO:0019379//sulfate assimilation, phosphoadenylyl sulfate reduction by phosphoadenylyl-sulfate reductase (thioredoxin);GO:0019344//cysteine biosynthetic process	NO	NO	NO
BraA07g019560.3C	#N/A	1630	2.31	6.73	1.54271	3.98768e-08	1.84848e-07	UP	gi|922485875|ref|XP_013583449.1|/1.94882e-54/PREDICTED: uncharacterized protein LOC106292405 [Brassica oleracea var. oleracea]	sp|Q9FFX0|RBL9_ARATH/0.0/RHOMBOID-like protein 9, chloroplastic OS=Arabidopsis thaliana OX=3702 GN=RBL9 PE=2 SV=1	ota:Ot05g02230/1e-22/Predicted inosine-uridine preferring nucleoside hydrolase (ISS); K01240 uridine nucleosidase [EC:3.2.2.3]	BS_yqgP_1/5e-21/---	cellular_component:GO:0016021//integral component of membrane;molecular_function:GO:0004252//serine-type endopeptidase activity;	Bra028410,Bra028188	AT5G38510.2	-	GO:0005886//plasma membrane;GO:0031969//chloroplast membrane;GO:0016021//integral component of membrane	GO:0004252//serine-type endopeptidase activity	GO:0006508//proteolysis	NO	NO	NO
BraA06g034760.3C	#N/A	2319	2.77	8.03	1.53551	5.11484e-13	3.63876e-12	UP	gi|685324134|ref|XP_009151702.1|/1.79362e-76/PREDICTED: flowering-promoting factor 1-like protein 3 [Brassica rapa] &gt;gi|923660370|ref|XP_013647347.1| PREDICTED: flowering-promoting factor 1-like protein 3 [Brassica napus] &gt;gi|923660473|ref|XP_013647376.1| PREDICTED: flowering-promoting factor 1-like protein 3 [Brassica napus]	sp|Q9FGY1|BXL1_ARATH/0.0/Beta-D-xylosidase 1 OS=Arabidopsis thaliana OX=3702 GN=BXL1 PE=1 SV=1	cit:102619285/0.0/beta-xylosidase/alpha-L-arabinofuranosidase 2-like; K15920 beta-D-xylosidase 4 [EC:3.2.1.37]	XF0845/3e-89/---	biological_process:GO:0005975//carbohydrate metabolic process;molecular_function:GO:0004553//hydrolase activity, hydrolyzing O-glycosyl compounds;	Bra010038,Bra036143,Bra020646,Bra020632	AT5G49360.1	ko01100//Metabolic pathways;ko01110//Biosynthesis of secondary metabolites;ko00500//Starch and sucrose metabolism;ko00940//Phenylpropanoid biosynthesis;ko00460//Cyanoamino acid metabolism	GO:0009505//plant-type cell wall;GO:0005578//proteinaceous extracellular matrix;GO:0048046//apoplast	GO:0009044//xylan 1,4-beta-xylosidase activity;GO:0046556//alpha-L-arabinofuranosidase activity	GO:0010214//seed coat development;GO:0031222//arabinan catabolic process;GO:0045493//xylan catabolic process	NO	NO	NO
BraA05g042230.3C	#N/A	1191	1.55	4.48	1.53123	0.00020454	0.000588429	UP	gi|685279342|ref|XP_009130594.1|/1.40426e-136/PREDICTED: putative F-box protein At1g70970 [Brassica rapa]	sp|A9LNK9|CPSF_ARATH/8e-09/30-kDa cleavage and polyadenylation specificity factor 30 OS=Arabidopsis thaliana OX=3702 GN=CPSF30 PE=1 SV=1	sly:101254355/8e-10/cleavage and polyadenylation specificity factor CPSF30-like; K14404 cleavage and polyadenylation specificity factor subunit 4	NA	molecular_function:GO:0003723//RNA binding;	Bra031960,Bra036423	AT3G03950.3	-	GO:0005634//nucleus	GO:0005515//protein binding	GO:0000278//mitotic cell cycle;GO:0019722//calcium-mediated signaling;GO:0006396//RNA processing	NO	NO	NO
BraA01g017950.3C	#N/A	2934	21.41	61.87	1.53096	1.50177e-114	1.34539e-112	UP	gi|922410629|ref|XP_013627993.1|/9.70924e-47/PREDICTED: uncharacterized protein LOC106334222 [Brassica oleracea var. oleracea]	sp|Q9T048|DRL27_ARATH/0.0/Disease resistance protein At4g27190 OS=Arabidopsis thaliana OX=3702 GN=At4g27190 PE=2 SV=1	vvi:100252193/0.0/disease resistance protein At4g27190-like; K13459 disease resistance protein RPS2	alr0124_1/3e-06/---	NA	Bra026368	AT4G27190.1	ko04626//Plant-pathogen interaction	GO:0005739//mitochondrion	GO:0043531//ADP binding;GO:0005524//ATP binding	GO:0006952//defense response	NO	NO	NO
BraA03g030420.3C	#N/A	1929	0.91	2.62	1.52563	0.00020454	0.000588485	UP	gi|685287309|ref|XP_009134590.1|/0/PREDICTED: uncharacterized protein LOC103858895 [Brassica rapa]	sp|Q9SS97|PP205_ARATH/0.0/Putative pentatricopeptide repeat-containing protein At3g01580 OS=Arabidopsis thaliana OX=3702 GN=PCMP-E87 PE=3 SV=2	fve:101300361/3e-107/putative pentatricopeptide repeat-containing protein At3g05240; K19090 CRISPR-associated protein Cas5t	NA	molecular_function:GO:0005515//protein binding;	Bra001001	AT3G01580.1	-	GO:0005739//mitochondrion	-	-	NO	NO	NO
BraA02g004110.3C	#N/A	942	8.09	23.1	1.51368	2.0102e-11	1.25704e-10	UP	gi|674947924|emb|CDX85706.1|/0/BnaA02g01070D [Brassica napus]	sp|Q8W463|RK191_ARATH/8e-41/50S ribosomal protein L19-1, chloroplastic OS=Arabidopsis thaliana OX=3702 GN=At4g17560 PE=2 SV=1	brp:103850792/4e-162/50S ribosomal protein L19-1, chloroplastic-like; K02884 large subunit ribosomal protein L19	L0415/2e-23/---	NA	Bra023340,Bra006116,Bra008939	AT5G11750.1	-	GO:0005762//mitochondrial large ribosomal subunit;GO:0009507//chloroplast	GO:0003735//structural constituent of ribosome	GO:0042254//ribosome biogenesis;GO:0006412//translation	NO	YES	NO
BraA04g004380.3C	#N/A	1320	7.43	21.21	1.51331	1.37683e-17	1.33976e-16	UP	gi|685296570|ref|XP_009139123.1|/0/PREDICTED: probable inactive receptor-like protein kinase At3g56050 [Brassica rapa]	sp|P92962|PROT2_ARATH/0.0/Proline transporter 2 OS=Arabidopsis thaliana OX=3702 GN=PROT2 PE=1 SV=1	cit:102606955/1e-119/proline transporter 1-like; K14209 solute carrier family 36 (proton-coupled amino acid transporter)	NA	NA	Bra014722,Bra007187,Bra017046,Bra000154	AT3G55740.1	-	GO:0005886//plasma membrane;GO:0016021//integral component of membrane	GO:0015193//L-proline transmembrane transporter activity	GO:1902475//L-alpha-amino acid transmembrane transport;GO:0043090//amino acid import;GO:0035524//proline transmembrane transport	NO	NO	NO
BraA07g009970.3C	#N/A	1127	17.79	50.65	1.5095	2.52372e-23	3.32957e-22	UP	gi|674918609|emb|CDY14633.1|/2.01678e-19/BnaC02g24800D [Brassica napus]	sp|Q9LTC7|BH034_ARATH/2e-100/Transcription factor bHLH34 OS=Arabidopsis thaliana OX=3702 GN=BHLH34 PE=2 SV=1	aly:ARALYDRAFT_898832/2e-24/hypothetical protein; K07560 D-tyrosyl-tRNA(Tyr) deacylase [EC:3.1.-.-]	NA	molecular_function:GO:0046983//protein dimerization activity;	Bra014923,Bra023751	AT3G23210.1	ko04075//Plant hormone signal transduction	GO:0005634//nucleus	GO:0003677//DNA binding;GO:0046983//protein dimerization activity;GO:0003700//transcription factor activity, sequence-specific DNA binding	GO:0050896//response to stimulus;GO:0006355//regulation of transcription, DNA-templated	NO	YES	NO
BraA07g002340.3C	#N/A	1528	8.23	23.42	1.50878	2.3989e-22	2.99832e-21	UP	gi|674877636|emb|CDY54308.1|/1.1626e-07/BnaC06g43060D [Brassica napus]	sp|Q9SRE5|Y1666_ARATH/3e-17/Uncharacterized protein At1g76660 OS=Arabidopsis thaliana OX=3702 GN=At1g76660 PE=2 SV=1	NA	NA	NA	Bra039610,Bra008269	-	-	-	-	-	NO	NO	NO
BraA03g040860.3C	#N/A	2401	2	5.67	1.50335	4.38524e-09	2.24683e-08	UP	gi|685289819|ref|XP_009135851.1|/1.00414e-157/PREDICTED: uncharacterized protein LOC103859997 [Brassica rapa]	sp|Q9LK39|AAE16_ARATH/0.0/Probable acyl-activating enzyme 16, chloroplastic OS=Arabidopsis thaliana OX=3702 GN=AAE16 PE=2 SV=1	brp:103860006/0.0/probable acyl-activating enzyme 16, chloroplastic; K01897 long-chain acyl-CoA synthetase [EC:6.2.1.3]	alr3602/9e-162/---	biological_process:GO:0008152//metabolic process;molecular_function:GO:0003824//catalytic activity;	Bra001919,Bra032757	AT3G23790.1	ko01100//Metabolic pathways;ko04146//Peroxisome;ko01212//Fatty acid metabolism;ko00071//Fatty acid degradation;ko00061//Fatty acid biosynthesis	GO:0009941//chloroplast envelope	GO:0016874//ligase activity	GO:0006631//fatty acid metabolic process	NO	NO	NO
BraA07g019480.3C	#N/A	1745	1.01	2.85	1.49661	0.000313432	0.000876988	UP	gi|923533491|ref|XP_013704457.1|/3.79694e-130/PREDICTED: uncharacterized protein LOC106408184 [Brassica napus]	sp|Q9FF29|PR5K_ARATH/0.0/PR5-like receptor kinase OS=Arabidopsis thaliana OX=3702 GN=PR5K PE=1 SV=1	pop:POPTR_0418s00210g/4e-146/hypothetical protein; K04730 interleukin-1 receptor-associated kinase 1 [EC:2.7.11.1]	CAC1728_1/1e-22/---	biological_process:GO:0006468//protein phosphorylation;molecular_function:GO:0004672//protein kinase activity;GO:0005524//ATP binding;	Bra028403,Bra018925,Bra037700	AT5G38280.1	ko04626//Plant-pathogen interaction;ko04075//Plant hormone signal transduction	GO:0016021//integral component of membrane;GO:0009506//plasmodesma;GO:0005886//plasma membrane	GO:0005524//ATP binding;GO:0004675//transmembrane receptor protein serine/threonine kinase activity	GO:0006468//protein phosphorylation;GO:0009620//response to fungus;GO:0009691//cytokinin biosynthetic process;GO:0007178//transmembrane receptor protein serine/threonine kinase signaling pathway	NO	YES	NO
BraA09g036020.3C	#N/A	2055	0.85	2.39	1.49148	0.000313432	0.000876906	UP	gi|685357915|ref|XP_009113678.1|/0/PREDICTED: dof zinc finger protein DOF1.4 [Brassica rapa]	sp|Q8L636|NCL_ARATH/2e-85/Sodium/calcium exchanger NCL OS=Arabidopsis thaliana OX=3702 GN=NCL PE=2 SV=1	pmum:103328591/1e-06/probable calcium-binding protein CML23; K13448 calcium-binding protein CML	NA	molecular_function:GO:0005509//calcium ion binding;	Bra032925	AT1G29025.1	-	GO:0016021//integral component of membrane;GO:0005576//extracellular region;GO:0005773//vacuole	GO:0005509//calcium ion binding	-	NO	NO	NO
BraA04g018070.3C	#N/A	1242	3.83	10.74	1.48758	7.57852e-09	3.78951e-08	UP	gi|685299596|ref|XP_009140546.1|/1.36459e-112/PREDICTED: AIG2-like protein isoform X1 [Brassica rapa]	sp|Q9SJA7|SOX_ARATH/0.0/Probable sarcosine oxidase OS=Arabidopsis thaliana OX=3702 GN=At2g24580 PE=2 SV=1	brp:103864562/0.0/probable sarcosine oxidase; K00306 sarcosine oxidase / L-pipecolate oxidase [EC:1.5.3.1 1.5.3.7]	STM1160/2e-36/---	biological_process:GO:0055114//oxidation-reduction process;molecular_function:GO:0016491//oxidoreductase activity;	Bra032083	AT2G24580.1	ko01100//Metabolic pathways;ko04146//Peroxisome;ko00260//Glycine, serine and threonine metabolism;ko00310//Lysine degradation	GO:0005737//cytoplasm	GO:0008115//sarcosine oxidase activity	GO:0046653//tetrahydrofolate metabolic process;GO:0055114//oxidation-reduction process	NO	NO	NO
BraA03g028050.3C	#N/A	984	15.43	43.15	1.48362	4.31038e-24	5.90005e-23	UP	gi|685286684|ref|XP_009134271.1|/0/PREDICTED: oxysterol-binding protein-related protein 2B isoform X2 [Brassica rapa]	sp|Q94FZ9|PAP1_BRACM/0.0/Plastid lipid-associated protein 1, chloroplastic OS=Brassica campestris OX=3711 GN=PAP1 PE=1 SV=1	NA	NA	NA	Bra000785,Bra029481,Bra013602	AT4G04020.1	-	GO:0031977//thylakoid lumen;GO:0009535//chloroplast thylakoid membrane;GO:0010287//plastoglobule;GO:0005634//nucleus;GO:0010319//stromule	GO:0005515//protein binding;GO:0005198//structural molecule activity	GO:0009409//response to cold;GO:0010205//photoinhibition;GO:0009737//response to abscisic acid	NO	YES	NO
BraA08g011820.3C	#N/A	2208	35.42	98.57	1.47658	1.55696e-127	1.62893e-125	UP	gi|685380719|ref|XP_009123025.1|/2.85482e-30/PREDICTED: uncharacterized protein LOC103847694 isoform X2 [Brassica rapa]	sp|O23482|OPT3_ARATH/0.0/Oligopeptide transporter 3 OS=Arabidopsis thaliana OX=3702 GN=OPT3 PE=2 SV=3	mtr:MTR_4g114810/2e-24/Oligopeptide transporter; K04773 protease IV [EC:3.4.21.-]	NA	biological_process:GO:0055085//transmembrane transport;	Bra040573	AT4G16370.1	-	GO:0005737//cytoplasm;GO:0009506//plasmodesma;GO:0005886//plasma membrane;GO:0016021//integral component of membrane	GO:0046915//transition metal ion transmembrane transporter activity;GO:0015198//oligopeptide transporter activity	GO:0006857//oligopeptide transport;GO:1990388//xylem-to-phloem iron transport;GO:0055072//iron ion homeostasis;GO:0098655//cation transmembrane transport;GO:0006875//cellular metal ion homeostasis	NO	NO	NO
BraA06g043760.3C	#N/A	1581	3.05	8.47	1.47355	1.7103e-08	8.20778e-08	UP	gi|685326975|ref|XP_009101837.1|/1.64758e-122/PREDICTED: maf-like protein DDB_G0281937 isoform X4 [Brassica rapa]	sp|O82733|PP17_ARATH/0.0/Serine/threonine-protein phosphatase PP1 isozyme 7 OS=Arabidopsis thaliana OX=3702 GN=TOPP7 PE=1 SV=3	brp:103827974/0.0/serine/threonine-protein phosphatase PP1 isozyme 7; K06269 serine/threonine-protein phosphatase PP1 catalytic subunit [EC:3.1.3.16]	YER133w/1e-167/---	molecular_function:GO:0016787//hydrolase activity;	Bra033678,Bra039424	AT5G43380.1	ko03015//mRNA surveillance pathway;ko04931//Insulin resistance	GO:0009507//chloroplast;GO:0005634//nucleus	GO:0046872//metal ion binding;GO:0004722//protein serine/threonine phosphatase activity	GO:0006470//protein dephosphorylation	NO	NO	NO
BraA10g010940.3C	#N/A	1776	2.18	6.02	1.46544	1.74908e-07	7.55207e-07	UP	gi|567123117|ref|XP_006390816.1|/1.08512e-08/hypothetical protein EUTSA_v10018002mg [Eutrema salsugineum] &gt;gi|557087250|gb|ESQ28102.1| hypothetical protein EUTSA_v10018002mg [Eutrema salsugineum]	sp|Q9LTF4|PP429_ARATH/0.0/Putative pentatricopeptide repeat-containing protein At5g52630 OS=Arabidopsis thaliana OX=3702 GN=PCMP-H52 PE=3 SV=1	vvi:100250295/2e-112/uncharacterized LOC100250295; K03452 magnesium/proton exchanger	NA	molecular_function:GO:0005515//protein binding;GO:0008270//zinc ion binding;	Bra003120	AT5G52630.1	-	GO:0005739//mitochondrion	-	GO:0016554//cytidine to uridine editing	NO	YES	NO
BraA06g043570.3C	#N/A	1377	1.92	5.29	1.46216	2.3879e-05	7.91435e-05	UP	gi|685326897|ref|XP_009101807.1|/5.64843e-67/PREDICTED: uncharacterized protein LOC103827990 [Brassica rapa]	sp|Q9FG85|PP415_ARATH/0.0/Pentatricopeptide repeat-containing protein At5g43790 OS=Arabidopsis thaliana OX=3702 GN=PCMP-E30 PE=2 SV=1	bvg:104900835/2e-85/callose synthase 11-like; K11000 callose synthase [EC:2.4.1.-]	NA	molecular_function:GO:0005515//protein binding;	Bra033697	AT5G43790.1	-	GO:0005739//mitochondrion	-	-	NO	YES	NO
BraA09g047070.3C	#N/A	672	3.49	9.61	1.46131	0.000213944	0.000613712	UP	gi|674904581|emb|CDY28453.1|/4.44e-18/BnaC07g12810D [Brassica napus]	sp|P13983|EXTN_TOBAC/3e-08/Extensin OS=Nicotiana tabacum OX=4097 GN=HRGPNT3 PE=2 SV=1	gmx:100778070/6e-10/enhancer of mRNA-decapping protein 4-like; K12616 enhancer of mRNA-decapping protein 4	SPBC28F2.12/1e-06/---	NA	Bra007240,Bra014696	-	-	-	-	-	YES	NO	NO
BraA01g012700.3C	#N/A	1407	26.46	72.44	1.45297	8.44e-57	3.04267e-55	UP	gi|685259454|ref|XP_009135661.1|/8.44383e-104/PREDICTED: uncharacterized protein At4g22160 [Brassica rapa]	sp|P92980|APR3_ARATH/0.0/5'-adenylylsulfate reductase 3, chloroplastic OS=Arabidopsis thaliana OX=3702 GN=APR3 PE=2 SV=2	brp:103859677/0.0/5'-adenylylsulfate reductase 3, chloroplastic; K05907 adenylyl-sulfate reductase (glutathione) [EC:1.8.4.9]	PA1756/7e-95/---	biological_process:GO:0045454//cell redox homeostasis;	Bra013579,Bra019406,Bra029505,Bra018502	AT4G21990.1	ko00920//Sulfur metabolism	GO:0009507//chloroplast	GO:0009973//adenylyl-sulfate reductase activity;GO:0046872//metal ion binding;GO:0051539//4 iron, 4 sulfur cluster binding;GO:0033741//adenylyl-sulfate reductase (glutathione) activity	GO:0000103//sulfate assimilation;GO:0045454//cell redox homeostasis;GO:0019419//sulfate reduction;GO:0019344//cysteine biosynthetic process	YES	YES	NO
BraA09g057440.3C	#N/A	1116	3.44	9.41	1.45179	5.7188e-07	2.32339e-06	UP	gi|685367549|ref|XP_009117750.1|/3.49606e-124/PREDICTED: putative serine/threonine-protein kinase [Brassica rapa] &gt;gi|685367552|ref|XP_009117751.1| PREDICTED: putative serine/threonine-protein kinase [Brassica rapa] &gt;gi|923872986|ref|XP_013710225.1| PREDICTED: putative serine/threonine-protein kinase [Brassica napus] &gt;gi|923872990|ref|XP_013710226.1| PREDICTED: putative serine/threonine-…	sp|Q8GYB8|OPR2_ARATH/0.0/12-oxophytodienoate reductase 2 OS=Arabidopsis thaliana OX=3702 GN=OPR2 PE=1 SV=2	crb:CARUB_v10012098mg/0.0/hypothetical protein; K05894 12-oxophytodienoic acid reductase [EC:1.3.1.42]	all1865/4e-91/---	biological_process:GO:0055114//oxidation-reduction process;molecular_function:GO:0003824//catalytic activity;GO:0010181//FMN binding;GO:0016491//oxidoreductase activity;	Bra031012	AT1G18020.1	ko01100//Metabolic pathways;ko01110//Biosynthesis of secondary metabolites;ko00592//alpha-Linolenic acid metabolism	GO:0005737//cytoplasm	GO:0016491//oxidoreductase activity;GO:0010181//FMN binding	GO:0055114//oxidation-reduction process	NO	YES	NO
BraA10g029180.3C	#N/A	447	6.11	16.53	1.43584	0.000322994	0.000900795	UP	gi|685379243|ref|XP_009122355.1|/0/PREDICTED: leucine-rich repeat receptor protein kinase EXS [Brassica rapa]	sp|Q9AST8|ROSY1_ARATH/6e-11/MD-2-related lipid-recognition protein ROSY1 OS=Arabidopsis thaliana OX=3702 GN=ROSY1 PE=1 SV=1	NA	NA	biological_process:GO:0032366//intracellular sterol transport;	Bra009198	-	-	-	-	-	NO	NO	NO
BraA08g032320.3C	#N/A	2901	0.78	2.11	1.4357	7.94398e-05	0.000244472	UP	gi|685350695|ref|XP_009110844.1|/5.43166e-126/PREDICTED: GTP-binding protein SAR1B-like [Brassica rapa] &gt;gi|923694661|ref|XP_013657684.1| PREDICTED: GTP-binding protein SAR1B-like [Brassica napus] &gt;gi|674901895|emb|CDY31105.1| BnaA08g26550D [Brassica napus]	sp|F4I2N7|RLK7_ARATH/0.0/Receptor-like protein kinase 7 OS=Arabidopsis thaliana OX=3702 GN=RLK7 PE=1 SV=1	tcc:TCM_029800/0.0/HAESA-like 1 isoform 1; K00924	alr0124_1/8e-29/---	biological_process:GO:0006468//protein phosphorylation;molecular_function:GO:0004672//protein kinase activity;GO:0005515//protein binding;GO:0005524//ATP binding;	Bra018468,Bra019971,Bra031693	AT1G09970.1	-	GO:0016021//integral component of membrane;GO:0005886//plasma membrane	GO:0004674//protein serine/threonine kinase activity;GO:0005524//ATP binding	GO:0006979//response to oxidative stress;GO:0046777//protein autophosphorylation;GO:0009845//seed germination;GO:0007169//transmembrane receptor protein tyrosine kinase signaling pathway	NO	YES	NO
BraA02g022500.3C	#N/A	2052	1.75	4.73	1.43449	8.56654e-07	3.41179e-06	UP	gi|685274044|ref|XP_009128056.1|/5.04298e-30/PREDICTED: gibberellin-regulated protein 6 [Brassica rapa]	sp|Q9XI23|BOR4_ARATH/0.0/Boron transporter 4 OS=Arabidopsis thaliana OX=3702 GN=BOR4 PE=2 SV=1	mis:MICPUN_56639/6e-59/anion exchanger family; K13855 solute carrier family 4 (anion exchanger), member 2	NA	NA	Bra008167,Bra026129	AT1G15460.1	-	GO:0005886//plasma membrane;GO:0016021//integral component of membrane	GO:0005452//inorganic anion exchanger activity;GO:0080139//borate efflux transmembrane transporter activity	GO:0035445//borate transmembrane transport;GO:0080029//cellular response to boron-containing substance levels	NO	NO	NO
BraA09g004810.3C	#N/A	1062	16.65	44.25	1.41016	4.01952e-24	5.51454e-23	UP	gi|685353377|ref|XP_009111920.1|/0/PREDICTED: uncharacterized protein LOC103837313 [Brassica rapa] &gt;gi|685353379|ref|XP_009111921.1| PREDICTED: uncharacterized protein LOC103837313 [Brassica rapa]	sp|F4K5T2|CGL_ARATH/0.0/Bifunctional cystathionine gamma-lyase/cysteine synthase OS=Arabidopsis thaliana OX=3702 GN=DES1 PE=1 SV=1	brp:103837317/0.0/bifunctional cystathionine gamma-lyase/cysteine synthase; K01738 cysteine synthase A [EC:2.5.1.47]	all2521/8e-120/---	biological_process:GO:0006535//cysteine biosynthetic process from serine;	Bra036115,Bra020605,Bra036114,Bra001131,Bra009985	AT5G28030.2	ko01100//Metabolic pathways;ko01110//Biosynthesis of secondary metabolites;ko01200//Carbon metabolism;ko01230//Biosynthesis of amino acids;ko00270//Cysteine and methionine metabolism;ko00920//Sulfur metabolism	GO:0005739//mitochondrion	GO:0004123//cystathionine gamma-lyase activity;GO:0080146//L-cysteine desulfhydrase activity;GO:0016740//transferase activity;GO:0044540//L-cystine L-cysteine-lyase (deaminating);GO:0030170//pyridoxal phosphate binding;GO:0004124//cysteine synthase activity;GO:0050017//L-3-cyanoalanine synthase activity	GO:0080145;GO:0006535//cysteine biosynthetic process from serine	YES	NO	NO
BraA06g040060.3C	#N/A	1002	50.84	134.72	1.40593	1.28653e-67	5.68621e-66	UP	gi|674915514|emb|CDY17659.1|/5.21296e-150/BnaA06g34780D [Brassica napus]	sp|Q8LDS2|XTH27_ARATH/0.0/Probable xyloglucan endotransglucosylase/hydrolase protein 27 OS=Arabidopsis thaliana OX=3702 GN=XTH27 PE=2 SV=2	brp:103827547/0.0/probable xyloglucan endotransglucosylase/hydrolase protein 27; K08235 xyloglucan:xyloglucosyl transferase [EC:2.4.1.207]	YLR213c/4e-12/---	biological_process:GO:0005975//carbohydrate metabolic process;molecular_function:GO:0004553//hydrolase activity, hydrolyzing O-glycosyl compounds;	Bra024848,Bra026630	AT2G01850.1	-	GO:0005618//cell wall;GO:0048046//apoplast	GO:0016762//xyloglucan:xyloglucosyl transferase activity;GO:0004553//hydrolase activity, hydrolyzing O-glycosyl compounds	GO:0071555//cell wall organization;GO:0010411//xyloglucan metabolic process;GO:0010087//phloem or xylem histogenesis;GO:0042546//cell wall biogenesis	NO	YES	NO
BraA10g011120.3C	#N/A	1155	2.12	5.61	1.40394	0.000318028	0.000887773	UP	gi|674866270|emb|CDY67285.1|/0/BnaAnng23970D, partial [Brassica napus]	sp|Q9FLX9|NLE1_ARATH/1e-106/Notchless protein homolog OS=Arabidopsis thaliana OX=3702 GN=NLE1 PE=2 SV=1	eus:EUTSA_v10013442mg/9e-109/hypothetical protein; K14855 ribosome assembly protein 4	all0438_2/1e-20/---	molecular_function:GO:0005515//protein binding;	Bra003111,Bra022611,Bra009201	AT5G52820.1	-	GO:0005730//nucleolus;GO:0080008//Cul4-RING E3 ubiquitin ligase complex	GO:0000166//nucleotide binding	GO:0009553//embryo sac development;GO:0051604//protein maturation	NO	NO	NO
BraA03g047370.3C	#N/A	1647	135.1	355.64	1.39639	1.73657e-304	6.04205e-302	UP	gi|685291733|ref|XP_009136807.1|/1.66303e-130/PREDICTED: ethylene-responsive transcription factor ERF039-like [Brassica rapa] &gt;gi|674942838|emb|CDX90497.1| BnaA03g42840D [Brassica napus]	sp|O23553|BAM3_ARATH/0.0/Beta-amylase 3, chloroplastic OS=Arabidopsis thaliana OX=3702 GN=BAM3 PE=1 SV=3	brp:103860895/0.0/beta-amylase 3, chloroplastic; K01177 beta-amylase [EC:3.2.1.2]	NA	NA	Bra012676,Bra026230	AT4G17090.1	ko01100//Metabolic pathways;ko00500//Starch and sucrose metabolism	GO:0009570//chloroplast stroma	GO:0016161//beta-amylase activity	GO:0000024//maltose biosynthetic process;GO:0009409//response to cold;GO:0005983//starch catabolic process	NO	YES	NO
BraA09g050670.3C	#N/A	255	35.49	93.36	1.39539	7.19314e-07	2.88865e-06	UP	gi|685365462|ref|XP_009116842.1|/0/PREDICTED: putative ferric-chelate reductase 1 isoform X1 [Brassica rapa] &gt;gi|685365464|ref|XP_009116843.1| PREDICTED: putative ferric-chelate reductase 1 isoform X2 [Brassica rapa] &gt;gi|674921721|emb|CDY11379.1| BnaA09g39450D [Brassica napus]	sp|Q9M2F1|RS272_ARATH/3e-59/40S ribosomal protein S27-2 OS=Arabidopsis thaliana OX=3702 GN=RPS27B PE=2 SV=2	brp:103841933/3e-59/40S ribosomal protein S27-2; K02978 small subunit ribosomal protein S27e	SPBC1685.10/7e-44/---	biological_process:GO:0006412//translation;	Bra007572,Bra003437,Bra000398	AT3G61110.1	ko03010//Ribosome	GO:0005618//cell wall;GO:0009506//plasmodesma;GO:0022627//cytosolic small ribosomal subunit	GO:0046872//metal ion binding;GO:0003735//structural constituent of ribosome;GO:0044822	GO:0001510//RNA methylation;GO:0006412//translation;GO:0042545//cell wall modification;GO:0009664//plant-type cell wall organization;GO:0000028//ribosomal small subunit assembly	NO	YES	NO
BraA10g025830.3C	#N/A	1647	153.92	403.75	1.39128	0	0	UP	gi|922562846|ref|XP_013609724.1|/2.92976e-91/PREDICTED: probable glucuronokinase 2 [Brassica oleracea var. oleracea]	sp|Q9LXV3|DIT1_ARATH/0.0/Dicarboxylate transporter 1, chloroplastic OS=Arabidopsis thaliana OX=3702 GN=DIT1 PE=1 SV=1	pda:103718740/3e-179/dicarboxylate transporter 2.1, chloroplastic; K03319 divalent anion:Na+ symporter, DASS family	BS_yflS/0.0/---	NA	Bra008876	AT5G12860.1	-	GO:0009941//chloroplast envelope;GO:0016021//integral component of membrane;GO:0009534//chloroplast thylakoid;GO:0005739//mitochondrion	GO:0015131//oxaloacetate transmembrane transporter activity;GO:0015139//alpha-ketoglutarate transmembrane transporter activity;GO:0015367//oxoglutarate:malate antiporter activity	GO:1902356//oxaloacetate(2-) transmembrane transport;GO:0009750//response to fructose;GO:0016126//sterol biosynthetic process;GO:0006833//water transport;GO:0030243//cellulose metabolic process;GO:0009651//response to salt stress;GO:0009624//response to nematode;GO:0009832//plant-type cell wall biogenesis;GO:0016049//cell growth;GO:0019676//ammonia assimilation cycle;GO:0015742//alpha-ketoglutara…	NO	NO	NO
BraA05g006050.3C	#N/A	342	11.62	30.37	1.38604	0.000145705	0.000428902	UP	gi|674958565|emb|CDX74809.1|/0/BnaA05g05550D [Brassica napus]	sp|O04211|ELF4_ARATH/7e-71/Protein EARLY FLOWERING 4 OS=Arabidopsis thaliana OX=3702 GN=ELF4 PE=1 SV=1	NA	NA	biological_process:GO:0042753//positive regulation of circadian rhythm;	Bra004991,Bra000165,Bra017035	-	-	-	-	-	NO	NO	NO
BraA05g032590.3C	#N/A	1005	4.39	11.45	1.38305	5.9222e-07	2.40114e-06	UP	gi|685311570|ref|XP_009146350.1|/0/PREDICTED: putative disease resistance protein At3g14460 [Brassica rapa]	sp|Q9LRR6|CID9_ARATH/0.0/Polyadenylate-binding protein-interacting protein 9 OS=Arabidopsis thaliana OX=3702 GN=CID9 PE=4 SV=1	csl:COCSUDRAFT_56895/1e-66/hypothetical protein; K13126 polyadenylate-binding protein	ECU03g0730/4e-06/---	molecular_function:GO:0003676//nucleic acid binding;	Bra027334,Bra001554,Bra021559,Bra029950	AT3G14450.1	ko03018//RNA degradation;ko03013//RNA transport;ko03015//mRNA surveillance pathway	GO:0005737//cytoplasm;GO:0005634//nucleus	GO:0003723//RNA binding;GO:0000166//nucleotide binding	-	NO	NO	NO
BraA05g035260.3C	#N/A	639	17.73	46.16	1.38045	3.89318e-14	3.01949e-13	UP	gi|674924799|emb|CDY08501.1|/2.56786e-40/BnaA05g27370D [Brassica napus]	sp|Q9SRN0|NHL1_ARATH/4e-130/NDR1/HIN1-like protein 1 OS=Arabidopsis thaliana OX=3702 GN=NHL1 PE=2 SV=1	ath:AT1G32270/4e-07/ATSYP24; syntaxin-24; K08488 syntaxin 7	NA	NA	Bra034822,Bra038671,Bra017276	AT3G11660.1	-	GO:0016021//integral component of membrane;GO:0009506//plasmodesma;GO:0046658//anchored component of plasma membrane	GO:0004871//signal transducer activity	GO:0051607//defense response to virus	NO	YES	NO
BraA01g006470.3C	#N/A	2202	26.27	68.15	1.3753	1.14622e-79	6.19085e-78	UP	gi|923669553|ref|XP_013650195.1|/6.94349e-23/PREDICTED: selenoprotein H-like [Brassica napus] &gt;gi|674904866|emb|CDY28260.1| BnaA01g05890D [Brassica napus]	sp|Q8RWG1|AB1K1_ARATH/0.0/Protein ACTIVITY OF BC1 COMPLEX KINASE 1, chloroplastic OS=Arabidopsis thaliana OX=3702 GN=ABC1K1 PE=1 SV=1	osa:4350081/0.0/Os11g0216300; K08869 aarF domain-containing kinase	all0592/4e-171/---	biological_process:GO:0006468//protein phosphorylation;molecular_function:GO:0004672//protein kinase activity;GO:0005524//ATP binding;	Bra011268	AT4G31390.1	-	GO:0010287//plastoglobule;GO:0005886//plasma membrane	GO:0004672//protein kinase activity;GO:0005524//ATP binding	GO:0006468//protein phosphorylation;GO:0080183//response to photooxidative stress;GO:0015996//chlorophyll catabolic process	YES	NO	NO
BraA02g039330.3C	#N/A	255	20.7	53.66	1.37422	0.000215818	0.00061891	UP	gi|685277467|ref|XP_009129684.1|/8.00498e-98/PREDICTED: uncharacterized protein LOC103854499 [Brassica rapa]	sp|Q9M2F1|RS272_ARATH/3e-59/40S ribosomal protein S27-2 OS=Arabidopsis thaliana OX=3702 GN=RPS27B PE=2 SV=2	brp:103841933/3e-59/40S ribosomal protein S27-2; K02978 small subunit ribosomal protein S27e	SPBC1685.10/7e-44/---	biological_process:GO:0006412//translation;	Bra020722,Bra037518,Bra036186	-	-	-	-	-	NO	NO	NO
BraA02g021280.3C	#N/A	2702	15.44	39.98	1.37261	1.75875e-58	6.55357e-57	UP	gi|685273823|ref|XP_009127951.1|/0/PREDICTED: threonine synthase 2, chloroplastic [Brassica rapa] &gt;gi|923529682|ref|XP_013693127.1| PREDICTED: threonine synthase 2, chloroplastic [Brassica napus] &gt;gi|674884458|emb|CDY48024.1| BnaA02g16170D [Brassica napus]	sp|Q9SSN3|TIR_ARATH/7e-34/Toll/interleukin-1 receptor-like protein OS=Arabidopsis thaliana OX=3702 GN=TIR PE=1 SV=1	fve:101302247/4e-30/mitogen-activated protein kinase kinase kinase 1-like; K13414 mitogen-activated protein kinase kinase kinase 1, plant [EC:2.7.11.25]	NA	biological_process:GO:0007165//signal transduction;molecular_function:GO:0005515//protein binding;	Bra008053	-	-	-	-	-	NO	NO	NO
BraA03g029090.3C	#N/A	2040	1.82	4.7	1.36872	2.32186e-06	8.74335e-06	UP	gi|685286960|ref|XP_009134409.1|/2.0686e-95/PREDICTED: uncharacterized protein LOC103858746 isoform X1 [Brassica rapa]	sp|O81291|LRK44_ARATH/0.0/L-type lectin-domain containing receptor kinase IV.4 OS=Arabidopsis thaliana OX=3702 GN=LECRK44 PE=3 SV=1	egu:105042690/0.0/L-type lectin-domain containing receptor kinase IV.1-like; K04730 interleukin-1 receptor-associated kinase 1 [EC:2.7.11.1]	CAC0404_1/5e-23/---	biological_process:GO:0006468//protein phosphorylation;molecular_function:GO:0005524//ATP binding;GO:0004672//protein kinase activity;GO:0030246//carbohydrate binding;	Bra000880,Bra018553,Bra000881,Bra000015,Bra005168	AT4G02410.1	ko04626//Plant-pathogen interaction;ko04075//Plant hormone signal transduction	GO:0005622//intracellular;GO:0016021//integral component of membrane;GO:0005886//plasma membrane	GO:0030246//carbohydrate binding;GO:0004674//protein serine/threonine kinase activity;GO:0005524//ATP binding	GO:0031348//negative regulation of defense response;GO:0006995//cellular response to nitrogen starvation;GO:0009867//jasmonic acid mediated signaling pathway;GO:0009697//salicylic acid biosynthetic process;GO:0035304//regulation of protein dephosphorylation;GO:0009862//systemic acquired resistance, salicylic acid mediated signaling pathway;GO:0010363//regulation of plant-type hypersensitive respo…	YES	YES	NO
BraA07g036180.3C	#N/A	462	7.53	19.39	1.36459	0.000119179	0.000356713	UP	gi|685337278|ref|XP_009105836.1|/6.70614e-134/PREDICTED: uncharacterized protein LOC103831687 [Brassica rapa] &gt;gi|674936926|emb|CDX96345.1| BnaA07g29560D [Brassica napus]	sp|Q9XIB6|PLRX2_ARATH/5e-06/Pollen-specific leucine-rich repeat extensin-like protein 2 OS=Arabidopsis thaliana OX=3702 GN=PEX2 PE=1 SV=1	NA	NA	NA	Bra016122	AT1G71730.1	-	GO:0009507//chloroplast	-	-	NO	YES	NO
BraA09g009030.3C	#N/A	2193	12.92	33.25	1.36375	2.58344e-39	6.08675e-38	UP	gi|685354519|ref|XP_009112370.1|/0/PREDICTED: U-box domain-containing protein 2-like isoform X1 [Brassica rapa]	sp|O65351|SBT17_ARATH/0.0/Subtilisin-like protease SBT1.7 OS=Arabidopsis thaliana OX=3702 GN=SBT1.7 PE=1 SV=1	rcu:RCOM_0732470/1e-148/peptidase, putative (EC:3.4.21.25); K18443 golgi-specific brefeldin A-resistance guanine nucleotide exchange factor 1	BH0831/3e-29/---	biological_process:GO:0006508//proteolysis;molecular_function:GO:0004252//serine-type endopeptidase activity;	Bra037115,Bra037112,Bra037113,Bra021614,Bra012157,Bra036803,Bra033113,Bra039051	AT5G67360.1	-	GO:0009505//plant-type cell wall;GO:0048046//apoplast	GO:0004252//serine-type endopeptidase activity	GO:0080001//mucilage extrusion from seed coat;GO:0048359//mucilage metabolic process involved in seed coat development;GO:0006508//proteolysis	NO	NO	YES
BraA07g042450.3C	#N/A	2320	5.25	13.49	1.3615	5.1651e-15	4.23425e-14	UP	gi|685339610|ref|XP_009106700.1|/1.16521e-160/PREDICTED: uncharacterized protein LOC103832442 [Brassica rapa]	sp|Q9SAJ7|MTP9_ARATH/0.0/Metal tolerance protein 9 OS=Arabidopsis thaliana OX=3702 GN=MTP9 PE=3 SV=2	mtr:MTR_3g082050/1e-07/Zinc transporter; K14709 solute carrier family 39 (zinc transporter), member 1/2/3	PAB0462/7e-23/---	biological_process:GO:0055085//transmembrane transport;GO:0006812//cation transport;cellular_component:GO:0016021//integral component of membrane;molecular_function:GO:0008324//cation transmembrane transporter activity;	Bra035123,Bra026067,Bra026723	AT1G79520.1	-	GO:0016021//integral component of membrane;GO:0005774//vacuolar membrane;GO:0005634//nucleus;GO:0005886//plasma membrane	GO:0005385//zinc ion transmembrane transporter activity	GO:0071577//zinc II ion transmembrane transport;GO:0061088//regulation of sequestering of zinc ion;GO:0010043//response to zinc ion	NO	YES	YES
BraA09g001510.3C	#N/A	402	9.41	23.85	1.34172	0.000176044	0.000511317	UP	gi|685351703|ref|XP_009111262.1|/0/PREDICTED: myosin heavy chain, striated muscle [Brassica rapa]	NA	NA	NA	biological_process:GO:0007219//Notch signaling pathway;GO:0045892//negative regulation of transcription, DNA-templated;molecular_function:GO:0003682//chromatin binding;	Bra036246,Bra007711,Bra032050	AT4G02720.1	-	GO:0005634//nucleus	-	-	NO	NO	NO
BraA02g012930.3C	#N/A	501	22.83	57.86	1.34164	2.57788e-12	1.74554e-11	UP	gi|685380436|ref|XP_009122897.1|/5.41501e-79/PREDICTED: uncharacterized protein LOC103847556 [Brassica rapa]	sp|Q9FH13|RRAA3_ARATH/9e-116/Putative 4-hydroxy-4-methyl-2-oxoglutarate aldolase 3 OS=Arabidopsis thaliana OX=3702 GN=At5g56260 PE=1 SV=1	brp:103851838/2e-120/putative 4-hydroxy-4-methyl-2-oxoglutarate aldolase 3; K02553 regulator of ribonuclease activity A	RSc1354/4e-63/---	biological_process:GO:0051252//regulation of RNA metabolic process;molecular_function:GO:0008428//ribonuclease inhibitor activity;	Bra035612,Bra028940	AT5G56260.1	-	GO:0005737//cytoplasm	GO:0046872//metal ion binding;GO:0047443//4-hydroxy-4-methyl-2-oxoglutarate aldolase activity;GO:0008948//oxaloacetate decarboxylase activity;GO:0008428//ribonuclease inhibitor activity;GO:0008168//methyltransferase activity	GO:0032259//methylation;GO:0051252//regulation of RNA metabolic process;GO:0043086//negative regulation of catalytic activity	NO	NO	NO
BraA02g039750.3C	#N/A	1272	7.55	19.07	1.33676	5.59616e-13	3.96891e-12	UP	gi|685278170|ref|XP_009130021.1|/0/PREDICTED: glutamate receptor 1.2-like [Brassica rapa]	sp|Q9SFV7|GCH1_ARATH/0.0/GTP cyclohydrolase 1 OS=Arabidopsis thaliana OX=3702 GN=GCH1 PE=1 SV=1	brp:103854547/0.0/uncharacterized LOC103854547; K01495 GTP cyclohydrolase I [EC:3.5.4.16]	slr0426/6e-32/---	NA	Bra020689,Bra029634	AT3G07270.2	ko01100//Metabolic pathways;ko00790//Folate biosynthesis	GO:0005737//cytoplasm;GO:0005634//nucleus	GO:0003934//GTP cyclohydrolase I activity;GO:0046872//metal ion binding;GO:0005525//GTP binding	GO:0046654//tetrahydrofolate biosynthetic process;GO:0006729//tetrahydrobiopterin biosynthetic process;GO:0035998//7,8-dihydroneopterin 3'-triphosphate biosynthetic process	NO	NO	NO
BraA09g043350.3C	#N/A	1103	3.51	8.86	1.33584	1.16187e-07	5.11256e-07	UP	gi|685363419|ref|XP_009115972.1|/0/PREDICTED: cell division protein FtsZ homolog 2-2, chloroplastic [Brassica rapa]	sp|Q8VYM4|PSRP2_ARATH/6e-140/30S ribosomal protein 2, chloroplastic OS=Arabidopsis thaliana OX=3702 GN=PSRP2 PE=2 SV=1	brp:103841153/1e-171/30S ribosomal protein 2, chloroplastic-like; K13126 polyadenylate-binding protein	SPAC140.02/1e-14/---	molecular_function:GO:0003676//nucleic acid binding;	Bra006907,Bra006903,Bra033451	AT3G52150.2	ko03018//RNA degradation;ko03013//RNA transport;ko03015//mRNA surveillance pathway	GO:0009941//chloroplast envelope;GO:0009535//chloroplast thylakoid membrane;GO:0009570//chloroplast stroma	GO:0003723//RNA binding;GO:0000166//nucleotide binding	GO:0009773//photosynthetic electron transport in photosystem I;GO:0019288//isopentenyl diphosphate biosynthetic process, methylerythritol 4-phosphate pathway;GO:0045036//protein targeting to chloroplast	NO	NO	NO
BraA06g005920.3C	#N/A	2208	1.48	3.73	1.33358	1.3458e-05	4.61746e-05	UP	gi|685315093|ref|XP_009148158.1|/1.24376e-92/PREDICTED: nuclear transcription factor Y subunit B-4 [Brassica rapa] &gt;gi|923657139|ref|XP_013646457.1| PREDICTED: nuclear transcription factor Y subunit B-4-like [Brassica napus] &gt;gi|923875047|ref|XP_013710807.1| PREDICTED: nuclear transcription factor Y subunit B-4-like [Brassica napus]	sp|A0A0A7EPL0|PIAL1_ARATH/8e-152/E4 SUMO-protein ligase PIAL1 OS=Arabidopsis thaliana OX=3702 GN=PIAL1 PE=2 SV=1	brp:103871629/0.0/uncharacterized LOC103871629; K04706 E3 SUMO-protein ligase PIAS1	NA	molecular_function:GO:0019789//SUMO transferase activity;GO:0008270//zinc ion binding;	Bra018593,Bra030746	AT1G08910.1	-	-	GO:0008270//zinc ion binding;GO:0019789//SUMO transferase activity	GO:0008152//metabolic process	NO	NO	NO
BraA03g052740.3C	#N/A	546	63.18	158.71	1.32885	1.68597e-34	3.39943e-33	UP	gi|922527972|ref|XP_013596747.1|/1.90227e-136/PREDICTED: MADS-box transcription factor 23-like isoform X3 [Brassica oleracea var. oleracea]	sp|Q9SW09|RS101_ARATH/3e-123/40S ribosomal protein S10-1 OS=Arabidopsis thaliana OX=3702 GN=RPS10A PE=2 SV=1	brp:103861589/5e-138/40S ribosomal protein S10-1; K02947 small subunit ribosomal protein S10e	SPAC31G5.17c/2e-39/---	NA	Bra019143,Bra013915,Bra010448	AT4G25740.1	ko03010//Ribosome	GO:0005618//cell wall;GO:0022627//cytosolic small ribosomal subunit;GO:0016020//membrane	GO:0003735//structural constituent of ribosome;GO:0044822	GO:0042545//cell wall modification;GO:0009664//plant-type cell wall organization;GO:0000028//ribosomal small subunit assembly	NO	YES	NO
BraA07g004260.3C	#N/A	1390	3.29	8.26	1.32805	7.11984e-07	2.86036e-06	UP	gi|674891613|emb|CDY41187.1|/5.107e-10/BnaA09g38280D [Brassica napus]	sp|Q9ZVX4|U90A1_ARATH/0.0/UDP-glycosyltransferase 90A1 OS=Arabidopsis thaliana OX=3702 GN=UGT90A1 PE=2 SV=1	atr:18438318/4e-80/scopoletin glucosyltransferase; K13496 UDP-glucosyl transferase 73C [EC:2.4.1.-]	NA	NA	Bra002002,Bra013043,Bra008734	AT2G16890.2	ko01110//Biosynthesis of secondary metabolites;ko00908//Zeatin biosynthesis;ko00944//Flavone and flavonol biosynthesis	GO:0009507//chloroplast	GO:0008194//UDP-glycosyltransferase activity;GO:0016758//transferase activity, transferring hexosyl groups	GO:0008152//metabolic process	NO	NO	NO
BraA02g018470.3C	#N/A	1206	55.97	140.47	1.32754	8.90618e-80	4.82773e-78	UP	gi|685273192|ref|XP_009127636.1|/7.52447e-117/PREDICTED: uncharacterized protein LOC103852487 [Brassica rapa]	sp|Q8LG76|COL6_ARATH/0.0/Zinc finger protein CONSTANS-LIKE 6 OS=Arabidopsis thaliana OX=3702 GN=COL6 PE=2 SV=2	ath:AT5G15840/1e-10/CO; zinc finger protein CONSTANS; K12135 zinc finger protein CONSTANS	NA	cellular_component:GO:0005622//intracellular;molecular_function:GO:0005515//protein binding;GO:0008270//zinc ion binding;	Bra033925,Bra004035	AT1G68520.1	ko04712//Circadian rhythm - plant	GO:0005634//nucleus	GO:0008270//zinc ion binding;GO:0003700//transcription factor activity, sequence-specific DNA binding	GO:0031348//negative regulation of defense response;GO:0045893//positive regulation of transcription, DNA-templated;GO:0009867//jasmonic acid mediated signaling pathway;GO:0035304//regulation of protein dephosphorylation;GO:0009862//systemic acquired resistance, salicylic acid mediated signaling pathway;GO:0010363//regulation of plant-type hypersensitive response;GO:0010310//regulation of hydroge…	NO	YES	YES
BraA01g027550.3C	#N/A	1149	2.68	6.72	1.32623	6.50244e-05	0.000202673	UP	gi|923732660|ref|XP_013668606.1|/0/PREDICTED: uncharacterized protein LOC106372891 [Brassica napus]	sp|Q8LBL1|KCO1_ARATH/0.0/Two-pore potassium channel 1 OS=Arabidopsis thaliana OX=3702 GN=TPK1 PE=1 SV=2	brp:103828963/0.0/two-pore potassium channel 1-like; K05389 potassium channel subfamily K, other eukaryote	YJL093c/1e-12/---	NA	Bra035443,Bra002885	AT5G55630.2	-	GO:0016021//integral component of membrane;GO:0005774//vacuolar membrane	GO:0015269//calcium-activated potassium channel activity;GO:0015271//outward rectifier potassium channel activity	GO:0010029//regulation of seed germination;GO:0009651//response to salt stress;GO:0000271//polysaccharide biosynthetic process;GO:0051260//protein homooligomerization;GO:0010119//regulation of stomatal movement;GO:0071805//potassium ion transmembrane transport;GO:0006816//calcium ion transport;GO:0007030//Golgi organization;GO:0030007//cellular potassium ion homeostasis	NO	NO	NO
BraA02g005030.3C	#N/A	2235	55.48	138.84	1.32338	6.8619e-154	8.92703e-152	UP	gi|674947863|emb|CDX85645.1|/0/BnaA02g01680D [Brassica napus]	sp|F4K410|SVR3_ARATH/0.0/Putative elongation factor TypA-like SVR3, chloroplastic OS=Arabidopsis thaliana OX=3702 GN=SVR3 PE=1 SV=1	brp:103850889/0.0/translation factor GUF1 homolog, chloroplastic-like; K06207 GTP-binding protein	CAC1684/0.0/---	molecular_function:GO:0003924//GTPase activity;GO:0005525//GTP binding;	Bra023427,Bra008811	AT5G13650.1	-	GO:0009570//chloroplast stroma;GO:0005886//plasma membrane	GO:0003746//translation elongation factor activity;GO:0003924//GTPase activity;GO:0005525//GTP binding	GO:0000302//response to reactive oxygen species;GO:0010468//regulation of gene expression;GO:0031425//chloroplast RNA processing;GO:0006414//translational elongation	NO	YES	NO
BraA10g027790.3C	#N/A	1582	6.34	15.85	1.32193	2.65526e-11	1.64596e-10	UP	gi|685378854|ref|XP_009122172.1|/0/PREDICTED: anthranilate synthase alpha subunit 1, chloroplastic [Brassica rapa]	sp|Q39162|TGA4_ARATH/0.0/Transcription factor TGA4 OS=Arabidopsis thaliana OX=3702 GN=TGA4 PE=1 SV=2	brp:103846841/0.0/transcription factor TGA4; K14431 transcription factor TGA	NA	biological_process:GO:0006351//transcription, DNA-templated;GO:0006355//regulation of transcription, DNA-templated;molecular_function:GO:0003700//transcription factor activity, sequence-specific DNA binding;GO:0043565//sequence-specific DNA binding;	Bra009063,Bra028604	AT5G10030.2	ko04075//Plant hormone signal transduction	GO:0005634//nucleus	GO:0005516//calmodulin binding;GO:0043565//sequence-specific DNA binding;GO:0003700//transcription factor activity, sequence-specific DNA binding	GO:0042742//defense response to bacterium;GO:0009409//response to cold;GO:0006857//oligopeptide transport;GO:0006355//regulation of transcription, DNA-templated;GO:0009410//response to xenobiotic stimulus;GO:0030968//endoplasmic reticulum unfolded protein response	NO	NO	NO
BraA01g001540.3C	#N/A	1542	3.7	9.24	1.32037	3.16636e-08	1.47922e-07	UP	gi|685256346|ref|XP_009136992.1|/0/PREDICTED: cytochrome P450 81D11 [Brassica rapa]	sp|Q6WNQ9|C81E9_MEDTR/8e-164/Isoflavone 3'-hydroxylase (Fragment) OS=Medicago truncatula OX=3880 GN=CYP81E9 PE=1 SV=1	brp:103861101/0.0/cytochrome P450 81D1; K00517	all3746/5e-25/---	biological_process:GO:0055114//oxidation-reduction process;molecular_function:GO:0005506//iron ion binding;GO:0020037//heme binding;GO:0016705//oxidoreductase activity, acting on paired donors, with incorporation or reduction of molecular oxygen;	Bra011755	AT4G37310.1	ko01100//Metabolic pathways;ko01110//Biosynthesis of secondary metabolites;ko00945//Stilbenoid, diarylheptanoid and gingerol biosynthesis;ko00903//Limonene and pinene degradation	GO:0016021//integral component of membrane;GO:0005576//extracellular region	GO:0020037//heme binding;GO:0016705//oxidoreductase activity, acting on paired donors, with incorporation or reduction of molecular oxygen;GO:0004497//monooxygenase activity;GO:0005506//iron ion binding;GO:0019825//oxygen binding	GO:0055114//oxidation-reduction process	NO	NO	YES
BraA06g031510.3C	#N/A	1929	1.2	2.99	1.31711	5.02578e-05	0.000159066	UP	gi|674945303|emb|CDX88103.1|/1.69442e-123/BnaA06g26940D [Brassica napus]	sp|Q9ZNX9|SIGE_ARATH/0.0/RNA polymerase sigma factor sigE, chloroplastic/mitochondrial OS=Arabidopsis thaliana OX=3702 GN=SIGE PE=1 SV=1	brp:103874286/0.0/RNA polymerase sigma factor sigE, chloroplastic/mitochondrial-like; K03093 RNA polymerase sigma factor	all5263/1e-48/---	biological_process:GO:0006355//regulation of transcription, DNA-templated;GO:0006352//DNA-templated transcription, initiation;molecular_function:GO:0003700//transcription factor activity, sequence-specific DNA binding;GO:0016987//sigma factor activity;GO:0003677//DNA binding;	Bra009735,Bra026466	AT5G24120.1	-	GO:0009507//chloroplast;GO:0005739//mitochondrion	GO:0003899//DNA-directed 5'-3' RNA polymerase activity;GO:0001053//plastid sigma factor activity;GO:0003677//DNA binding;GO:0003700//transcription factor activity, sequence-specific DNA binding	GO:0045893//positive regulation of transcription, DNA-templated;GO:0010218//response to far red light;GO:0006352//DNA-templated transcription, initiation;GO:0010264//myo-inositol hexakisphosphate biosynthetic process;GO:0010114//response to red light;GO:0010207//photosystem II assembly;GO:0009658//chloroplast organization;GO:0071483//cellular response to blue light	NO	NO	NO
BraA06g015280.3C	#N/A	846	21.4	53.19	1.31354	9.01174e-21	1.03552e-19	UP	gi|685362672|ref|XP_009115652.1|/9.16758e-72/PREDICTED: putative ribonuclease H protein At1g65750 [Brassica rapa]	sp|Q9FPQ6|GP1_CHLRE/3e-13/Vegetative cell wall protein gp1 OS=Chlamydomonas reinhardtii OX=3055 GN=GP1 PE=1 SV=1	cvr:CHLNCDRAFT_140537/2e-13/hypothetical protein; K13172 serine/arginine repetitive matrix protein 2	all4335/2e-61/---	NA	Bra025763	AT1G19740.1	-	GO:0009570//chloroplast stroma	GO:0004176//ATP-dependent peptidase activity	GO:0080090//regulation of primary metabolic process;GO:1901701;GO:0051707//response to other organism;GO:0031323//regulation of cellular metabolic process;GO:0071310//cellular response to organic substance;GO:0006796//phosphate-containing compound metabolic process;GO:0071229//cellular response to acid chemical;GO:0007165//signal transduction;GO:0016043//cellular component organization;GO:0006464…	YES	NO	NO
BraA10g005950.3C	#N/A	1545	55.93	138.94	1.31277	4.53884e-102	3.39528e-100	UP	gi|674852396|emb|CDY71405.1|/2.48053e-61/BnaAnng37310D [Brassica napus]	NA	mdm:103447660/3e-06/GDP-mannose transporter GONST2-like; K15356 GDP-mannose transporter	NA	molecular_function:GO:0005515//protein binding;	Bra015570,Bra031567	-	-	-	-	-	NO	YES	NO
BraA07g031830.3C	#N/A	1239	130.4	323.6	1.31127	1.73912e-183	2.90715e-181	UP	gi|685335580|ref|XP_009105178.1|/5.04819e-131/PREDICTED: exosome complex component CSL4 [Brassica rapa]	sp|Q9SRZ6|ICDHC_ARATH/0.0/Cytosolic isocitrate dehydrogenase [NADP] OS=Arabidopsis thaliana OX=3702 GN=CICDH PE=1 SV=1	brp:103831074/0.0/cytosolic isocitrate dehydrogenase [NADP]-like; K00031 isocitrate dehydrogenase [EC:1.1.1.42]	AGc3429/0.0/---	NA	Bra004134,Bra039746,Bra038201	AT1G65930.1	ko01100//Metabolic pathways;ko01110//Biosynthesis of secondary metabolites;ko01200//Carbon metabolism;ko01230//Biosynthesis of amino acids;ko01210//2-Oxocarboxylic acid metabolism;ko00480//Glutathione metabolism;ko04146//Peroxisome;ko00020//Citrate cycle (TCA cycle)	GO:0005829//cytosol;GO:0009506//plasmodesma;GO:0009570//chloroplast stroma;GO:0005886//plasma membrane;GO:0048046//apoplast	GO:0051287//NAD binding;GO:0005507//copper ion binding;GO:0004450//isocitrate dehydrogenase (NADP+) activity;GO:0000287//magnesium ion binding	GO:0006739//NADP metabolic process;GO:0009651//response to salt stress;GO:0042742//defense response to bacterium;GO:0006099//tricarboxylic acid cycle;GO:0006102//isocitrate metabolic process;GO:0010043//response to zinc ion;GO:0046686//response to cadmium ion	NO	YES	NO
BraA04g032540.3C	#N/A	489	19.54	48.47	1.31066	6.51596e-10	3.59062e-09	UP	NA	sp|Q8L4N1|PHO34_ARATH/9e-16/Universal stress protein PHOS34 OS=Arabidopsis thaliana OX=3702 GN=PHOS34 PE=1 SV=1	NA	L1010/2e-12/---	biological_process:GO:0006950//response to stress;	Bra021440,Bra000458,Bra004435	AT2G47710.1	-	GO:0005773//vacuole;GO:0005794//Golgi apparatus;GO:0005886//plasma membrane	GO:0016787//hydrolase activity	GO:0008152//metabolic process;GO:0006950//response to stress;GO:0002238//response to molecule of fungal origin	NO	NO	YES
BraA05g013430.3C	#N/A	441	19.8	49.05	1.30875	9.66004e-09	4.77291e-08	UP	gi|923632936|ref|XP_013751310.1|/0/PREDICTED: transcription factor bHLH91-like [Brassica napus]	sp|Q9ZSK2|ADF6_ARATH/3e-90/Actin-depolymerizing factor 6 OS=Arabidopsis thaliana OX=3702 GN=ADF6 PE=1 SV=1	brp:103867900/2e-103/actin-depolymerizing factor 6; K05765 cofilin	NA	biological_process:GO:0030042//actin filament depolymerization;cellular_component:GO:0015629//actin cytoskeleton;GO:0005622//intracellular;molecular_function:GO:0003779//actin binding;	Bra018268	AT2G31200.1	-	GO:0005737//cytoplasm;GO:0015629//actin cytoskeleton	GO:0003779//actin binding	GO:0030042//actin filament depolymerization	NO	NO	NO
BraA08g017820.3C	#N/A	1522	133.03	328.07	1.30225	1.48173e-231	3.46377e-229	UP	gi|685345780|ref|XP_009108992.1|/0/PREDICTED: probable xyloglucan endotransglucosylase/hydrolase protein 18 [Brassica rapa] &gt;gi|922443658|ref|XP_013626294.1| PREDICTED: probable xyloglucan endotransglucosylase/hydrolase protein 18 [Brassica oleracea var. oleracea] &gt;gi|674929725|emb|CDY03538.1| BnaC03g67970D [Brassica napus]	sp|P48627|FAD6C_BRANA/0.0/Omega-6 fatty acid desaturase, chloroplastic OS=Brassica napus OX=3708 PE=1 SV=1	brp:103834644/0.0/omega-6 fatty acid desaturase, chloroplastic-like; K10255 omega-6 fatty acid desaturase (delta-12 desaturase) [EC:1.14.19.-]	slr1350/5e-127/---	biological_process:GO:0006629//lipid metabolic process;	Bra010264,Bra011235,Bra010265	AT4G30950.1	ko01212//Fatty acid metabolism;ko01040//Biosynthesis of unsaturated fatty acids	GO:0009706//chloroplast inner membrane;GO:0016021//integral component of membrane	GO:0016491//oxidoreductase activity	GO:0009072//aromatic amino acid family metabolic process;GO:0000096//sulfur amino acid metabolic process;GO:0016117//carotenoid biosynthetic process;GO:0006655//phosphatidylglycerol biosynthetic process;GO:0035304//regulation of protein dephosphorylation;GO:0006636//unsaturated fatty acid biosynthetic process;GO:0044272//sulfur compound biosynthetic process;GO:0006766//vitamin metabolic process;G…	NO	YES	NO
BraA06g008890.3C	#N/A	1200	1125.03	2753.05	1.29107	0	0	UP	gi|685315901|ref|XP_009148572.1|/0/PREDICTED: F-box protein PP2-A12 isoform X1 [Brassica rapa]	sp|Q9LPW0|G3PA2_ARATH/0.0/Glyceraldehyde-3-phosphate dehydrogenase GAPA2, chloroplastic OS=Arabidopsis thaliana OX=3702 GN=GAPA2 PE=2 SV=1	brp:103871970/0.0/BcGAPDH; glyceraldehyde-3-phosphate dehydrogenase A, chloroplastic; K05298 glyceraldehyde-3-phosphate dehydrogenase (NADP+) (phosphorylating) [EC:1.2.1.13]	sll1342/5e-173/---	NA	Bra019797,Bra026948,Bra025219,Bra032939	AT1G12900.1	ko01100//Metabolic pathways;ko01200//Carbon metabolism;ko00710//Carbon fixation in photosynthetic organisms	GO:0009941//chloroplast envelope;GO:0048046//apoplast;GO:0016020//membrane;GO:0005829//cytosol;GO:0009570//chloroplast stroma	GO:0051287//NAD binding;GO:0050661//NADP binding;GO:0047100//glyceraldehyde-3-phosphate dehydrogenase (NADP+) (phosphorylating) activity	GO:0010103//stomatal complex morphogenesis;GO:0035304//regulation of protein dephosphorylation;GO:0010207//photosystem II assembly;GO:0009773//photosynthetic electron transport in photosystem I;GO:0006096//glycolytic process;GO:0006006//glucose metabolic process;GO:0019253//reductive pentose-phosphate cycle;GO:0009657//plastid organization;GO:0006364//rRNA processing	NO	YES	NO
BraA01g012890.3C	#N/A	2367	5.18	12.57	1.27896	1.63483e-15	1.38812e-14	UP	gi|923743781|ref|XP_013672060.1|/0/PREDICTED: alkaline ceramidase 3-like [Brassica napus] &gt;gi|923743785|ref|XP_013672061.1| PREDICTED: alkaline ceramidase 3-like [Brassica napus] &gt;gi|923743792|ref|XP_013672064.1| PREDICTED: alkaline ceramidase 3-like [Brassica napus] &gt;gi|923743795|ref|XP_013672065.1| PREDICTED: alkaline ceramidase 3-like [Brassica napus] &gt;gi|674954674|emb|CDX79147.1| …	sp|Q38898|AKT2_ARATH/0.0/Potassium channel AKT2/3 OS=Arabidopsis thaliana OX=3702 GN=AKT2 PE=1 SV=1	sita:101767716/3e-109/potassium channel KOR1; K04957 hyperpolarization activated cyclic nucleotide-gated potassium channel 4	all2748/6e-13/---	biological_process:GO:0006811//ion transport;GO:0006813//potassium ion transport;GO:0055085//transmembrane transport;cellular_component:GO:0016020//membrane;molecular_function:GO:0005515//protein binding;GO:0005216//ion channel activity;GO:0005249//voltage-gated potassium channel activity;	Bra013599	AT4G22200.1	ko04626//Plant-pathogen interaction	GO:0016021//integral component of membrane;GO:0009506//plasmodesma;GO:0005789//endoplasmic reticulum membrane	GO:0030551//cyclic nucleotide binding;GO:0042802//identical protein binding;GO:0005242//inward rectifier potassium channel activity	GO:0034765//regulation of ion transmembrane transport;GO:0010264//myo-inositol hexakisphosphate biosynthetic process;GO:0071805//potassium ion transmembrane transport;GO:0042391//regulation of membrane potential;GO:0009737//response to abscisic acid	NO	YES	NO
BraA01g044560.3C	#N/A	1401	13.71	33.13	1.27291	4.4841e-22	5.54893e-21	UP	gi|674898211|emb|CDY34730.1|/3.87571e-36/BnaA01g32950D [Brassica napus]	NA	zma:103642169/4e-07/D-aminoacyl-tRNA deacylase-like; K09716 D-aminoacyl-tRNA deacylase [EC:3.1.1.96]	NA	NA	Bra021480	AT3G01060.1	-	GO:0009507//chloroplast	-	GO:0007623//circadian rhythm;GO:0010264//myo-inositol hexakisphosphate biosynthetic process	NO	YES	NO
BraA10g003810.3C	#N/A	3349	6.75	16.23	1.2657	1.54234e-26	2.33907e-25	UP	gi|674852125|emb|CDY71455.1|/1.0279e-50/BnaAnng37530D [Brassica napus]	sp|Q8GXJ4|GLR34_ARATH/0.0/Glutamate receptor 3.4 OS=Arabidopsis thaliana OX=3702 GN=GLR3.4 PE=2 SV=2	brp:103844161/0.0/glutamate receptor 3.4; K05387 glutamate receptor, ionotropic, plant	NA	cellular_component:GO:0016020//membrane;molecular_function:GO:0004970//ionotropic glutamate receptor activity;	Bra015398,Bra032480	AT1G05200.2	-	GO:0009507//chloroplast;GO:0005576//extracellular region;GO:0016021//integral component of membrane;GO:0005886//plasma membrane	GO:0005515//protein binding;GO:0005262//calcium channel activity;GO:0005217//intracellular ligand-gated ion channel activity;GO:0004970//ionotropic glutamate receptor activity;GO:0005234//extracellular-glutamate-gated ion channel activity	GO:0071311//cellular response to acetate;GO:0009611//response to wounding;GO:0006874//cellular calcium ion homeostasis;GO:0071260//cellular response to mechanical stimulus;GO:0009416//response to light stimulus;GO:0019722//calcium-mediated signaling;GO:0070417//cellular response to cold;GO:0035235//ionotropic glutamate receptor signaling pathway;GO:0070588//calcium ion transmembrane transport;GO:…	NO	NO	NO
BraA09g047850.3C	#N/A	1233	10.5	25.23	1.26475	5.90394e-15	4.82144e-14	UP	gi|685364603|ref|XP_009116482.1|/0/PREDICTED: OTU domain-containing protein At3g57810 [Brassica rapa]	sp|F4J264|PRFB3_ARATH/0.0/Peptide chain release factor PrfB3, chloroplastic OS=Arabidopsis thaliana OX=3702 GN=PRFB3 PE=2 SV=1	cam:101511856/2e-137/peptide chain release factor PrfB3, chloroplastic; K02836 peptide chain release factor 2	all0273/2e-47/---	biological_process:GO:0006415//translational termination;molecular_function:GO:0003747//translation release factor activity;	Bra007310	AT3G57190.1	-	GO:0009570//chloroplast stroma	GO:0003730//mRNA 3'-UTR binding;GO:0016149//translation release factor activity, codon specific;GO:0043022//ribosome binding;GO:0043565//sequence-specific DNA binding	GO:0016556//mRNA modification;GO:0009772//photosynthetic electron transport in photosystem II;GO:0009658//chloroplast organization;GO:0048255//mRNA stabilization;GO:0010190//cytochrome b6f complex assembly;GO:0006415//translational termination	NO	YES	NO
BraA01g014930.3C	#N/A	924	13.99	33.55	1.26192	3.26346e-14	2.54494e-13	UP	gi|685259949|ref|XP_009137876.1|/5.57752e-111/PREDICTED: uncharacterized protein LOC103861914 [Brassica rapa] &gt;gi|923509000|ref|XP_013739079.1| PREDICTED: uncharacterized protein LOC106441869 [Brassica napus] &gt;gi|923879551|ref|XP_013712233.1| PREDICTED: uncharacterized protein LOC106415965 [Brassica napus]	NA	ppp:PHYPADRAFT_234378/2e-16/hypothetical protein; K02335 DNA polymerase I [EC:2.7.7.7]	RSc0944/2e-07/---	NA	Bra013772	AT4G24175.1	-	-	-	-	NO	YES	NO
BraA07g009190.3C	#N/A	1005	4.51	10.79	1.2585	6.91942e-06	2.46421e-05	UP	gi|685328886|ref|XP_009102573.1|/0/PREDICTED: protein ECERIFERUM 26-like [Brassica rapa]	sp|Q9LIR9|NIPA1_ARATH/0.0/Probable magnesium transporter NIPA1 OS=Arabidopsis thaliana OX=3702 GN=At3g23870 PE=2 SV=1	NA	NA	NA	Bra014990,Bra001924,Bra032737	AT3G23870.1	-	GO:0016021//integral component of membrane;GO:0005886//plasma membrane	GO:0015095//magnesium ion transmembrane transporter activity	GO:0015693//magnesium ion transport;GO:0019375//galactolipid biosynthetic process;GO:1903830//magnesium ion transmembrane transport;GO:0045892//negative regulation of transcription, DNA-templated;GO:0016036//cellular response to phosphate starvation	NO	YES	NO
BraA10g019670.3C	#N/A	4095	4.36	10.43	1.25834	1.31776e-21	1.58864e-20	UP	gi|685375546|ref|XP_009120827.1|/3.9174e-129/PREDICTED: umecyanin [Brassica rapa]	sp|Q7G193|ALDO1_ARATH/0.0/Indole-3-acetaldehyde oxidase OS=Arabidopsis thaliana OX=3702 GN=AAO1 PE=1 SV=2	aly:ARALYDRAFT_489007/0.0/hypothetical protein; K11817 indole-3-acetaldehyde oxidase [EC:1.2.3.7]	RSc2096/9e-110/---	biological_process:GO:0055114//oxidation-reduction process;molecular_function:GO:0051536//iron-sulfur cluster binding;GO:0009055//electron carrier activity;GO:0016614//oxidoreductase activity, acting on CH-OH group of donors;GO:0005506//iron ion binding;GO:0051537//2 iron, 2 sulfur cluster binding;GO:0016491//oxidoreductase activity;GO:0050660//flavin adenine dinucleotide binding;GO:0003824//cata…	Bra002347,Bra020140,Bra034975,Bra034974	AT5G20960.2	ko01100//Metabolic pathways;ko01110//Biosynthesis of secondary metabolites;ko00906//Carotenoid biosynthesis;ko00380//Tryptophan metabolism	GO:0005618//cell wall;GO:0005576//extracellular region	GO:0048038//quinone binding;GO:0005507//copper ion binding;GO:0008131//primary amine oxidase activity;GO:0051537//2 iron, 2 sulfur cluster binding;GO:0050302//indole-3-acetaldehyde oxidase activity;GO:0009055//electron carrier activity;GO:0016614//oxidoreductase activity, acting on CH-OH group of donors;GO:0050660//flavin adenine dinucleotide binding;GO:0005506//iron ion binding	GO:0055114//oxidation-reduction process;GO:0009851//auxin biosynthetic process;GO:0009688//abscisic acid biosynthetic process;GO:0009308//amine metabolic process;GO:0009834//plant-type secondary cell wall biogenesis	NO	YES	NO
BraA05g032430.3C	#N/A	1593	3.27	7.81	1.25603	6.536e-07	2.63856e-06	UP	gi|685311536|ref|XP_009146333.1|/0/PREDICTED: cytochrome P450 72A13-like [Brassica rapa] &gt;gi|923898395|ref|XP_013719756.1| PREDICTED: cytochrome P450 72A13-like [Brassica napus]	sp|Q9LUC5|C7A15_ARATH/0.0/Cytochrome P450 72A15 OS=Arabidopsis thaliana OX=3702 GN=CYP72A15 PE=2 SV=1	cmo:103486999/0.0/cytochrome P450 CYP72A219-like; K07426 cytochrome P450, family 4, subfamily B, polypeptide 1 [EC:1.14.14.1]	AGc2890/5e-45/---	biological_process:GO:0055114//oxidation-reduction process;molecular_function:GO:0016705//oxidoreductase activity, acting on paired donors, with incorporation or reduction of molecular oxygen;GO:0020037//heme binding;GO:0005506//iron ion binding;	Bra027320,Bra027319,Bra021570,Bra027321,Bra018806,Bra001562,Bra021572,Bra001564,Bra001561,Bra018803	AT3G14690.1	ko01100//Metabolic pathways;ko01110//Biosynthesis of secondary metabolites;ko00908//Zeatin biosynthesis;ko00905//Brassinosteroid biosynthesis	GO:0016021//integral component of membrane	GO:0020037//heme binding;GO:0016705//oxidoreductase activity, acting on paired donors, with incorporation or reduction of molecular oxygen;GO:0004497//monooxygenase activity;GO:0005506//iron ion binding;GO:0019825//oxygen binding	GO:0055114//oxidation-reduction process	NO	YES	NO
BraA07g026980.3C	#N/A	1408	3.47	8.28	1.2547	1.06569e-08	5.24034e-08	UP	gi|685334116|ref|XP_009104624.1|/1.35285e-99/PREDICTED: UPF0540 protein At1g62000-like [Brassica rapa] &gt;gi|923677633|ref|XP_013652581.1| PREDICTED: UPF0540 protein At1g62000-like [Brassica napus] &gt;gi|674965817|emb|CDX68060.1| BnaA07g21000D [Brassica napus]	sp|Q9SRD4|IGMT5_ARATH/6e-105/Indole glucosinolate O-methyltransferase 5 OS=Arabidopsis thaliana OX=3702 GN=IGMT5 PE=2 SV=1	brp:103830562/0.0/caffeic acid 3-O-methyltransferase-like; K13066 caffeic acid 3-O-methyltransferase [EC:2.1.1.68]	Rv0567/3e-08/---	molecular_function:GO:0008168//methyltransferase activity;GO:0046983//protein dimerization activity;GO:0008171//O-methyltransferase activity;	Bra003681,Bra003680,Bra033733,Bra015664	AT1G77530.1	ko01100//Metabolic pathways;ko01110//Biosynthesis of secondary metabolites;ko00940//Phenylpropanoid biosynthesis;ko00944//Flavone and flavonol biosynthesis	GO:0005634//nucleus;GO:0005829//cytosol	GO:0008757//S-adenosylmethionine-dependent methyltransferase activity;GO:0046983//protein dimerization activity;GO:0008171//O-methyltransferase activity	GO:0009809//lignin biosynthetic process;GO:0032259//methylation	NO	NO	NO
BraA03g061860.3C	#N/A	1899	9.88	23.55	1.25314	1.5474e-21	1.85502e-20	UP	gi|685363302|ref|XP_009115928.1|/8.15106e-13/PREDICTED: uncharacterized protein LOC103841156 [Brassica rapa] &gt;gi|923531655|ref|XP_013698752.1| PREDICTED: uncharacterized protein LOC106402534 [Brassica napus]	sp|Q9FXA8|INVA_ARATH/0.0/Alkaline/neutral invertase A, mitochondrial OS=Arabidopsis thaliana OX=3702 GN=INVA PE=1 SV=1	sbi:SORBI_02g032885/6e-25/SORBIDRAFT_02g032885, Sb02g032885; hypothetical protein; K11593 eukaryotic translation initiation factor 2C	NA	molecular_function:GO:0003824//catalytic activity;	Bra038926	AT1G56560.1	-	GO:0005739//mitochondrion	GO:0004575//sucrose alpha-glucosidase activity;GO:0033926//glycopeptide alpha-N-acetylgalactosaminidase activity	GO:0048364//root development;GO:0005987//sucrose catabolic process;GO:0042542//response to hydrogen peroxide	NO	NO	NO
BraA06g044030.3C	#N/A	639	16.63	39.63	1.2528	8.35938e-11	4.9688e-10	UP	gi|685327077|ref|XP_009101882.1|/4.74451e-79/PREDICTED: uncharacterized protein LOC103828050 [Brassica rapa]	sp|Q8H0Y1|OP24B_ARATH/7e-127/Outer envelope pore protein 24B, chloroplastic OS=Arabidopsis thaliana OX=3702 GN=OEP24B PE=2 SV=1	NA	NA	biological_process:GO:0034765//regulation of ion transmembrane transport;molecular_function:GO:0022843//voltage-gated cation channel activity;	Bra033653,Bra035335	AT5G42960.1	-	GO:0031359//integral component of chloroplast outer membrane;GO:0005739//mitochondrion;GO:0034426//etioplast membrane;GO:0046930//pore complex	GO:0022843//voltage-gated cation channel activity;GO:0015288//porin activity	GO:0034765//regulation of ion transmembrane transport;GO:0045036//protein targeting to chloroplast	NO	YES	NO
BraA01g009000.3C	#N/A	2994	1.43	3.4	1.24952	4.59818e-06	1.67789e-05	UP	gi|923722529|ref|XP_013665468.1|/5.14486e-27/PREDICTED: uncharacterized protein LOC106369923 [Brassica napus]	sp|P47735|RLK5_ARATH/0.0/Receptor-like protein kinase 5 OS=Arabidopsis thaliana OX=3702 GN=RLK5 PE=1 SV=1	aly:ARALYDRAFT_491919/0.0/hypothetical protein; K08286 protein-serine/threonine kinase [EC:2.7.11.-]	alr0124_1/1e-39/---	biological_process:GO:0006468//protein phosphorylation;molecular_function:GO:0005524//ATP binding;GO:0004672//protein kinase activity;GO:0005515//protein binding;	Bra011033	AT4G28490.1	-	GO:0016021//integral component of membrane;GO:0005886//plasma membrane	GO:0004674//protein serine/threonine kinase activity;GO:0005524//ATP binding	GO:0046777//protein autophosphorylation;GO:0010102//lateral root morphogenesis;GO:0010103//stomatal complex morphogenesis;GO:0010468//regulation of gene expression;GO:0045087//innate immune response;GO:0007169//transmembrane receptor protein tyrosine kinase signaling pathway;GO:0010227//floral organ abscission;GO:0045490//pectin catabolic process;GO:0048443//stamen development;GO:0002237//respons…	NO	NO	NO
BraA02g044310.3C	#N/A	2232	5.6	13.28	1.24576	3.37722e-15	2.80314e-14	UP	gi|674859980|emb|CDY69625.1|/0/BnaAnng31030D [Brassica napus]	sp|Q9FFN4|BGAL6_ARATH/0.0/Beta-galactosidase 6 OS=Arabidopsis thaliana OX=3702 GN=BGAL6 PE=2 SV=1	pxb:103943992/0.0/beta-galactosidase; K12309 beta-galactosidase [EC:3.2.1.23]	XF0840/5e-35/---	NA	Bra029200,Bra024237	AT5G63800.1	ko01100//Metabolic pathways;ko00511//Other glycan degradation;ko00052//Galactose metabolism;ko00600//Sphingolipid metabolism;ko00531//Glycosaminoglycan degradation;ko00604//Glycosphingolipid biosynthesis - ganglio series	GO:0005618//cell wall;GO:0048046//apoplast	GO:0004565//beta-galactosidase activity	GO:0005975//carbohydrate metabolic process;GO:0009827//plant-type cell wall modification;GO:0048354//mucilage biosynthetic process involved in seed coat development	NO	NO	NO
BraA10g021870.3C	#N/A	1258	3.32	7.87	1.24518	1.56577e-05	5.32457e-05	UP	gi|685341775|ref|XP_009107517.1|/9.01152e-110/PREDICTED: heavy metal-associated isoprenylated plant protein 26 isoform X1 [Brassica rapa]	sp|Q9FK47|PHLA_ARATH/0.0/Myb-related protein 1 OS=Arabidopsis thaliana OX=3702 GN=MYR1 PE=1 SV=1	mus:103984394/3e-97/uncharacterized protein LOC103984394; K14317 nuclear pore complex protein Nup214	NA	molecular_function:GO:0003677//DNA binding;	Bra002145,Bra031952,Bra036412	AT5G18240.4	ko04075//Plant hormone signal transduction	GO:0005634//nucleus	GO:0003700//transcription factor activity, sequence-specific DNA binding;GO:0003677//DNA binding;GO:0003682//chromatin binding	GO:0006355//regulation of transcription, DNA-templated	NO	NO	YES
BraA08g020340.3C	#N/A	2049	3.45	8.15	1.2402	7.12532e-09	3.57605e-08	UP	gi|685346529|ref|XP_009109277.1|/0/PREDICTED: ATP-dependent DNA helicase Q-like 3 [Brassica rapa] &gt;gi|923690635|ref|XP_013656465.1| PREDICTED: ATP-dependent DNA helicase Q-like 3 [Brassica napus]	sp|Q9SB64|NBR1_ARATH/0.0/Protein NBR1 homolog OS=Arabidopsis thaliana OX=3702 GN=NBR1 PE=1 SV=1	brp:103834897/0.0/uncharacterized LOC103834897; K17987 next to BRCA1 gene 1 protein	NA	molecular_function:GO:0005515//protein binding;GO:0008270//zinc ion binding;	Bra010484,Bra013825,Bra019212	AT4G24690.1	-	GO:0005773//vacuole	GO:0043130//ubiquitin binding;GO:0008270//zinc ion binding	GO:0051258//protein polymerization	NO	YES	YES
BraA06g035470.3C	#N/A	1023	58.58	138	1.23619	2.4059e-58	8.94278e-57	UP	gi|685323943|ref|XP_009151623.1|/0/PREDICTED: indole-3-glycerol phosphate synthase, chloroplastic [Brassica rapa]	sp|Q9LVJ0|UVB31_ARATH/2e-46/UV-B-induced protein At3g17800, chloroplastic OS=Arabidopsis thaliana OX=3702 GN=At3g17800 PE=2 SV=1	mdm:103404027/2e-17/cell division control protein 48-like; K08900 mitochondrial chaperone BCS1	NA	NA	Bra037475,Bra040372	AT5G48590.1	-	GO:0009507//chloroplast;GO:0005634//nucleus	-	GO:0044699	NO	YES	NO
BraA09g029440.3C	#N/A	1215	9.67	22.77	1.23555	5.2726e-13	3.7501e-12	UP	gi|685357540|ref|XP_009113536.1|/1.29463e-113/PREDICTED: peroxiredoxin-2B-like [Brassica rapa] &gt;gi|922563301|ref|XP_013609944.1| PREDICTED: peroxiredoxin-2B-like [Brassica oleracea var. oleracea] &gt;gi|923685023|ref|XP_013654821.1| PREDICTED: peroxiredoxin-2B-like [Brassica napus] &gt;gi|923895235|ref|XP_013718405.1| PREDICTED: peroxiredoxin-2B-like [Brassica napus] &gt;gi|674868313|emb|CDY66…	sp|A0MFS5|WTF1_ARATH/1e-54/Protein WHAT'S THIS FACTOR 1 homolog OS=Arabidopsis thaliana OX=3702 GN=At4g01037 PE=3 SV=1	NA	NA	NA	Bra037881	-	-	-	-	-	NO	YES	NO
BraA06g043530.3C	#N/A	1356	8.1	19.07	1.23531	2.04172e-12	1.39512e-11	UP	gi|923735295|ref|XP_013669560.1|/0/PREDICTED: uncharacterized protein LOC106373996 [Brassica napus]	sp|Q8W4K5|VAB_ARATH/6e-164/VAN3-binding protein OS=Arabidopsis thaliana OX=3702 GN=VAB PE=1 SV=1	vcn:VOLCADRAFT_94045/7e-06/hypothetical protein; K17943 pumilio RNA-binding family	NA	NA	Bra033702,Bra036001	AT5G43870.1	-	GO:0005634//nucleus;GO:0005886//plasma membrane	GO:0035091//phosphatidylinositol binding	GO:0007165//signal transduction	NO	YES	YES
BraA02g021310.3C	#N/A	1605	74.19	174.18	1.23128	2.08686e-120	1.97605e-118	UP	gi|685273833|ref|XP_009127956.1|/1.8097e-107/PREDICTED: protein SUPPRESSOR OF npr1-1, CONSTITUTIVE 1 isoform X2 [Brassica rapa]	sp|Q9FI14|TAO1_ARATH/2e-56/Disease resistance protein TAO1 OS=Arabidopsis thaliana OX=3702 GN=TAO1 PE=4 SV=1	cic:CICLE_v10024599mg/1e-41/hypothetical protein; K19613 leucine-rich repeat protein SHOC2	NA	biological_process:GO:0007165//signal transduction;molecular_function:GO:0005515//protein binding;	Bra008055,Bra008056	-	-	-	-	-	NO	NO	NO
BraA08g027880.3C	#N/A	498	1699.04	3986.56	1.23042	0	0	UP	gi|685349301|ref|XP_009110287.1|/0/PREDICTED: protein DA1-like isoform X1 [Brassica rapa] &gt;gi|685349303|ref|XP_009110288.1| PREDICTED: protein DA1-like isoform X1 [Brassica rapa] &gt;gi|685349307|ref|XP_009110289.1| PREDICTED: protein DA1-like isoform X1 [Brassica rapa] &gt;gi|923693140|ref|XP_013657225.1| PREDICTED: protein DA1-like isoform X1 [Brassica napus]	sp|P42699|PLAS2_ARATH/1e-96/Plastocyanin major isoform, chloroplastic OS=Arabidopsis thaliana OX=3702 GN=DRT112 PE=1 SV=2	brp:103835801/9e-113/plastocyanin; K02638 plastocyanin	sll0199/7e-25/---	molecular_function:GO:0009055//electron carrier activity;GO:0005507//copper ion binding;	Bra016470,Bra012226,Bra025812	AT1G20340.1	ko00195//Photosynthesis	GO:0016021//integral component of membrane;GO:0009570//chloroplast stroma;GO:0055035//plastid thylakoid membrane;GO:0009543//chloroplast thylakoid lumen	GO:0005507//copper ion binding;GO:0009055//electron carrier activity	GO:0048767//root hair elongation;GO:0042744//hydrogen peroxide catabolic process;GO:0009744//response to sucrose;GO:0000271//polysaccharide biosynthetic process;GO:0043481//anthocyanin accumulation in tissues in response to UV light;GO:0009965//leaf morphogenesis;GO:0009825//multidimensional cell growth;GO:0010114//response to red light;GO:0010155//regulation of proton transport;GO:0019344//cyste…	NO	NO	NO
BraA06g039310.3C	#N/A	2067	1.62	3.8	1.23001	8.78776e-05	0.000268368	UP	gi|685325478|ref|XP_009101236.1|/0/PREDICTED: protein IQ-DOMAIN 31-like [Brassica rapa]	sp|Q9ZQ74|PP146_ARATH/0.0/Pentatricopeptide repeat-containing protein At2g03380, mitochondrial OS=Arabidopsis thaliana OX=3702 GN=PCMP-E47 PE=3 SV=1	fve:101300361/2e-110/putative pentatricopeptide repeat-containing protein At3g05240; K19090 CRISPR-associated protein Cas5t	NA	molecular_function:GO:0005515//protein binding;	Bra024777	AT2G03380.1	-	GO:0005739//mitochondrion	-	-	NO	YES	NO
BraA03g018680.3C	#N/A	2325	14.76	34.52	1.22574	9.89984e-37	2.15749e-35	UP	gi|685284541|ref|XP_009133174.1|/0/PREDICTED: F-box protein At2g14710-like [Brassica rapa] &gt;gi|923598942|ref|XP_013740516.1| PREDICTED: F-box protein At2g14710-like [Brassica napus]	sp|F4HT41|SAMC2_ARATH/4e-32/Probable S-adenosylmethionine carrier 2, chloroplastic OS=Arabidopsis thaliana OX=3702 GN=SAMC2 PE=2 SV=1	sita:101784131/0.0/uncharacterized LOC101784131; K05857 phosphatidylinositol phospholipase C, delta [EC:3.1.4.11]	NA	biological_process:GO:0055085//transmembrane transport;molecular_function:GO:0005509//calcium ion binding;	Bra023031,Bra017291	AT2G35800.1	-	GO:0009941//chloroplast envelope;GO:0005743//mitochondrial inner membrane;GO:0016021//integral component of membrane	GO:0005509//calcium ion binding	GO:0055085//transmembrane transport	NO	NO	NO
BraA03g058000.3C	#N/A	783	29.79	69.65	1.2253	4.65884e-22	5.75803e-21	UP	gi|674849129|emb|CDY71979.1|/0/BnaAnng39500D [Brassica napus]	NA	NA	NA	NA	Bra036993,Bra011456,Bra036976	AT4G33625.1	-	GO:0016021//integral component of membrane;GO:0005774//vacuolar membrane;GO:0005634//nucleus	-	-	NO	NO	NO
BraA06g042090.3C	#N/A	1419	3.38	7.89	1.223	4.38498e-06	1.6042e-05	UP	gi|685326379|ref|XP_009101587.1|/0/PREDICTED: myb family transcription factor APL [Brassica rapa] &gt;gi|923774538|ref|XP_013680520.1| PREDICTED: myb family transcription factor APL-like [Brassica napus]	sp|Q9FNL2|PP418_ARATH/0.0/Pentatricopeptide repeat-containing protein At5g46100 OS=Arabidopsis thaliana OX=3702 GN=At5g46100 PE=2 SV=1	smo:SELMODRAFT_96626/1e-69/hypothetical protein; K17964 leucine-rich PPR motif-containing protein, mitochondrial	NA	NA	Bra025038	AT5G46100.1	-	GO:0005739//mitochondrion	-	-	NO	NO	NO
BraA07g007740.3C	#N/A	1251	7.5	17.47	1.21992	1.99043e-10	1.14887e-09	UP	gi|685328451|ref|XP_009102416.1|/2.26399e-151/PREDICTED: serine/threonine-protein kinase OXI1 [Brassica rapa]	sp|Q8RXE8|BASS3_ARATH/0.0/Probable sodium/metabolite cotransporter BASS3, chloroplastic OS=Arabidopsis thaliana OX=3702 GN=BASS3 PE=2 SV=1	pxb:103949579/0.0/probable sodium/metabolite cotransporter BASS3, chloroplastic; K03453 bile acid:Na+ symporter, BASS family	STM4195/1e-49/---	cellular_component:GO:0016020//membrane;	Bra015123	AT3G25410.1	-	GO:0016021//integral component of membrane;GO:0009941//chloroplast envelope	GO:0008508//bile acid:sodium symporter activity	GO:1903825//organic acid transmembrane transport;GO:0035725//sodium ion transmembrane transport;GO:0098656//anion transmembrane transport	NO	YES	NO
BraA10g003450.3C	#N/A	1338	7.86	18.3	1.21924	1.31602e-11	8.34454e-11	UP	NA	NA	NA	NA	NA	Bra015362	AT1G04900.1	-	GO:0005739//mitochondrion	-	-	NO	YES	NO
BraA04g011110.3C	#N/A	1257	18.51	42.98	1.21536	1.67068e-23	2.22673e-22	UP	gi|685344916|ref|XP_009108654.1|/1.18227e-144/PREDICTED: uncharacterized protein LOC103834334 [Brassica rapa]	sp|Q9FFX0|RBL9_ARATH/0.0/RHOMBOID-like protein 9, chloroplastic OS=Arabidopsis thaliana OX=3702 GN=RBL9 PE=2 SV=1	ota:Ot05g02230/6e-24/Predicted inosine-uridine preferring nucleoside hydrolase (ISS); K01240 uridine nucleosidase [EC:3.2.2.3]	BS_yqgP_1/7e-22/---	cellular_component:GO:0016021//integral component of membrane;molecular_function:GO:0004252//serine-type endopeptidase activity;	Bra028188,Bra028410	AT5G38510.2	-	GO:0005886//plasma membrane;GO:0031969//chloroplast membrane;GO:0016021//integral component of membrane	GO:0004252//serine-type endopeptidase activity	GO:0006508//proteolysis	NO	NO	NO
BraA01g017270.3C	#N/A	1077	241.19	559.63	1.2143	1.74297e-238	4.31017e-236	UP	gi|674938982|emb|CDX94316.1|/2.91972e-164/BnaC01g18680D [Brassica napus]	sp|O65581|ALFC5_ARATH/0.0/Fructose-bisphosphate aldolase 5, cytosolic OS=Arabidopsis thaliana OX=3702 GN=FBA5 PE=1 SV=1	brp:103866289/0.0/fructose-bisphosphate aldolase, cytoplasmic isozyme; K01623 fructose-bisphosphate aldolase, class I [EC:4.1.2.13]	XF0826/4e-118/---	molecular_function:GO:0003824//catalytic activity;	Bra026426	AT4G26530.2	ko01100//Metabolic pathways;ko01110//Biosynthesis of secondary metabolites;ko01200//Carbon metabolism;ko01230//Biosynthesis of amino acids;ko00010//Glycolysis / Gluconeogenesis;ko00051//Fructose and mannose metabolism;ko00710//Carbon fixation in photosynthetic organisms;ko00030//Pentose phosphate pathway	GO:0009507//chloroplast	GO:0004332//fructose-bisphosphate aldolase activity	GO:0045893//positive regulation of transcription, DNA-templated;GO:0006098//pentose-phosphate shunt;GO:0019252//starch biosynthetic process;GO:0009718//anthocyanin-containing compound biosynthetic process;GO:0000023//maltose metabolic process;GO:0016556//mRNA modification;GO:0009965//leaf morphogenesis;GO:0006096//glycolytic process;GO:0030154//cell differentiation	NO	YES	NO
BraA04g003210.3C	#N/A	1035	7.39	17.11	1.21119	2.07476e-08	9.88393e-08	UP	gi|685296339|ref|XP_009139022.1|/1.15594e-35/PREDICTED: arabinogalactan peptide 23 [Brassica rapa] &gt;gi|922472222|ref|XP_013635388.1| PREDICTED: arabinogalactan peptide 23 [Brassica oleracea var. oleracea] &gt;gi|923811304|ref|XP_013690971.1| PREDICTED: arabinogalactan peptide 23 [Brassica napus] &gt;gi|674885992|emb|CDY46590.1| BnaCnng14120D [Brassica napus] &gt;gi|674944280|emb|CDX88960.1| Bn…	sp|Q9SCL7|NAGK_ARATH/0.0/Acetylglutamate kinase, chloroplastic OS=Arabidopsis thaliana OX=3702 GN=NAGK PE=1 SV=1	brp:103863039/0.0/acetylglutamate kinase, chloroplastic-like; K00930 acetylglutamate kinase [EC:2.7.2.8]	alr1245/1e-122/---	NA	Bra014618,Bra007337	AT3G57560.1	ko01100//Metabolic pathways;ko01110//Biosynthesis of secondary metabolites;ko01230//Biosynthesis of amino acids;ko01210//2-Oxocarboxylic acid metabolism;ko00220//Arginine biosynthesis	GO:0009534//chloroplast thylakoid;GO:0009570//chloroplast stroma	GO:0004042//acetyl-CoA:L-glutamate N-acetyltransferase activity;GO:0005524//ATP binding;GO:0034618//arginine binding;GO:0003991//acetylglutamate kinase activity;GO:0005515//protein binding;GO:0004349//glutamate 5-kinase activity	GO:0042450//arginine biosynthetic process via ornithine;GO:0016310//phosphorylation;GO:0006561//proline biosynthetic process	NO	YES	NO
BraA02g002490.3C	#N/A	1371	3.43	7.92	1.20729	7.71066e-06	2.73298e-05	UP	gi|685269408|ref|XP_009125695.1|/0/PREDICTED: autophagy-related protein 3 [Brassica rapa] &gt;gi|674892045|emb|CDY40778.1| BnaAnng06410D [Brassica napus]	sp|Q9SND9|Y3028_ARATH/4e-69/Uncharacterized acetyltransferase At3g50280 OS=Arabidopsis thaliana OX=3702 GN=At3g50280 PE=3 SV=1	crb:CARUB_v10011977mg/1e-34/hypothetical protein; K13065 shikimate O-hydroxycinnamoyltransferase [EC:2.3.1.133]	NA	molecular_function:GO:0016747//transferase activity, transferring acyl groups other than amino-acyl groups;	Bra028682,Bra028681,Bra005957	AT5G07860.1	ko01100//Metabolic pathways;ko01110//Biosynthesis of secondary metabolites;ko00940//Phenylpropanoid biosynthesis;ko00945//Stilbenoid, diarylheptanoid and gingerol biosynthesis;ko00941//Flavonoid biosynthesis	GO:0005737//cytoplasm	GO:0016747//transferase activity, transferring acyl groups other than amino-acyl groups	GO:0008152//metabolic process	NO	NO	NO
BraA04g031530.3C	#N/A	1101	74.76	171.68	1.19938	6.89538e-75	3.4618e-73	UP	gi|685303053|ref|XP_009142235.1|/0/PREDICTED: polygalacturonase-like [Brassica rapa]	sp|Q9FVC8|DAPA2_ARATH/0.0/4-hydroxy-tetrahydrodipicolinate synthase 2, chloroplastic OS=Arabidopsis thaliana OX=3702 GN=DHDPS2 PE=1 SV=2	brp:103866210/0.0/4-hydroxy-tetrahydrodipicolinate synthase 2, chloroplastic; K01714 4-hydroxy-tetrahydrodipicolinate synthase [EC:4.3.3.7]	PA1010/5e-45/---	biological_process:GO:0008152//metabolic process;molecular_function:GO:0003824//catalytic activity;GO:0016829//lyase activity;	Bra039337,Bra004912,Bra014465,Bra007568	AT2G45440.1	ko01100//Metabolic pathways;ko01110//Biosynthesis of secondary metabolites;ko01230//Biosynthesis of amino acids;ko00300//Lysine biosynthesis;ko00261//Monobactam biosynthesis	GO:0009507//chloroplast	GO:0008840//4-hydroxy-tetrahydrodipicolinate synthase	GO:0009089//lysine biosynthetic process via diaminopimelate;GO:0006744//ubiquinone biosynthetic process;GO:0019877//diaminopimelate biosynthetic process	NO	NO	NO
BraA10g015830.3C	#N/A	2939	13.94	31.85	1.19206	2.13298e-41	5.35878e-40	UP	gi|685374228|ref|XP_009120373.1|/0/PREDICTED: RING-H2 finger protein ATL63-like [Brassica rapa]	sp|Q9FHH2|SMAX1_ARATH/0.0/Protein SUPPRESSOR OF MAX2 1 OS=Arabidopsis thaliana OX=3702 GN=SMAX1 PE=1 SV=1	sly:101244337/2e-99/uncharacterized LOC101244337; K03695 ATP-dependent Clp protease ATP-binding subunit ClpB	aq_1672/1e-15/---	biological_process:GO:0019538//protein metabolic process;	Bra002703,Bra020419	AT5G57710.1	-	GO:0005737//cytoplasm	GO:0016787//hydrolase activity;GO:0005524//ATP binding	GO:1902347//response to strigolactone;GO:0009845//seed germination;GO:0080167//response to karrikin	YES	NO	NO
BraA01g019450.3C	#N/A	1650	15.21	34.73	1.19116	7.2132e-25	1.01904e-23	UP	gi|685261412|ref|XP_009145213.1|/0/PREDICTED: uncharacterized protein LOC103868909 [Brassica rapa]	sp|O23553|BAM3_ARATH/0.0/Beta-amylase 3, chloroplastic OS=Arabidopsis thaliana OX=3702 GN=BAM3 PE=1 SV=3	brp:103868361/0.0/beta-amylase 3, chloroplastic-like; K01177 beta-amylase [EC:3.2.1.2]	NA	NA	Bra026230,Bra012676	AT4G17090.1	ko01100//Metabolic pathways;ko00500//Starch and sucrose metabolism	GO:0009570//chloroplast stroma	GO:0016161//beta-amylase activity	GO:0000024//maltose biosynthetic process;GO:0009409//response to cold;GO:0005983//starch catabolic process	NO	YES	NO
BraA02g014830.3C	#N/A	765	15.1	34.42	1.1887	6.51604e-11	3.90962e-10	UP	gi|685272246|ref|XP_009127188.1|/1.59127e-176/PREDICTED: bidirectional sugar transporter SWEET3-like isoform X2 [Brassica rapa]	sp|P51334|RK9_PORPU/2e-08/50S ribosomal protein L9, chloroplastic OS=Porphyra purpurea OX=2787 GN=rpl9 PE=3 SV=1	brp:103852060/0.0/50S ribosomal protein L9, chloroplastic-like; K02939 large subunit ribosomal protein L9	SPy2183/2e-09/---	NA	Bra022625,Bra003084	AT5G53070.1	ko03010//Ribosome	GO:0005840//ribosome;GO:0009507//chloroplast	GO:0003735//structural constituent of ribosome	GO:0042254//ribosome biogenesis;GO:0006412//translation	NO	YES	NO
BraA01g015230.3C	#N/A	3674	4.63	10.54	1.18679	5.54996e-13	3.93894e-12	UP	gi|685260015|ref|XP_009138132.1|/0/PREDICTED: protein ECERIFERUM 1 [Brassica rapa]	sp|Q9STV0|GWD2_ARATH/0.0/Alpha-glucan water dikinase 2 OS=Arabidopsis thaliana OX=3702 GN=GWD2 PE=2 SV=3	brp:103862103/0.0/alpha-glucan water dikinase 2; K08244 alpha-glucan, water dikinase [EC:2.7.9.4]	PH0092/7e-11/---	biological_process:GO:0016310//phosphorylation;molecular_function:GO:0003824//catalytic activity;GO:0005524//ATP binding;GO:0016301//kinase activity;	Bra013803,Bra018156	AT4G24450.1	-	GO:0009941//chloroplast envelope;GO:0009570//chloroplast stroma	GO:0046872//metal ion binding;GO:0019200//carbohydrate kinase activity;GO:0005524//ATP binding;GO:0050521//alpha-glucan, water dikinase activity;GO:0051752//phosphoglucan, water dikinase activity;GO:2001070//starch binding	GO:0046777//protein autophosphorylation;GO:0005983//starch catabolic process	NO	NO	YES
BraA09g032000.3C	#N/A	1482	36.9	83.91	1.18522	5.19766e-51	1.66872e-49	UP	gi|685360739|ref|XP_009114854.1|/0/PREDICTED: polyadenylate-binding protein-interacting protein 11 [Brassica rapa]	sp|Q8W488|DTX21_ARATH/0.0/Protein DETOXIFICATION 21 OS=Arabidopsis thaliana OX=3702 GN=DTX21 PE=1 SV=1	brp:103848620/0.0/protein TRANSPARENT TESTA 12; K03327 multidrug resistance protein, MATE family	SPCC4B3.13/2e-51/---	NA	Bra040001,Bra040000,Bra035477,Bra040003,Bra040004	AT1G33110.1	-	GO:0016021//integral component of membrane;GO:0005886//plasma membrane	GO:0015238//drug transmembrane transporter activity;GO:0015297//antiporter activity	GO:0006855//drug transmembrane transport;GO:0009610//response to symbiotic fungus;GO:0019344//cysteine biosynthetic process	NO	NO	NO
BraA10g033410.3C	#N/A	1644	5.53	12.57	1.18463	8.06028e-10	4.40591e-09	UP	NA	sp|Q8GYS4|AVT1D_ARATH/0.0/Amino acid transporter AVT1D OS=Arabidopsis thaliana OX=3702 GN=AVT1D PE=2 SV=1	brp:103847472/0.0/vacuolar amino acid transporter 1; K15015 solute carrier family 32 (vesicular inhibitory amino acid transporter)	YJR001w/1e-46/---	NA	Bra009608	AT5G02180.1	-	GO:0005886//plasma membrane;GO:0016021//integral component of membrane;GO:0009507//chloroplast	GO:0015171//amino acid transmembrane transporter activity	GO:0006865//amino acid transport	NO	YES	NO
BraA07g026200.3C	#N/A	822	36.99	84.08	1.18463	1.87856e-26	2.83604e-25	UP	gi|685333891|ref|XP_009104530.1|/0/PREDICTED: myb family transcription factor APL-like isoform X1 [Brassica rapa]	NA	NA	NA	NA	Bra003607,Bra026066	AT1G79510.2	-	GO:0009507//chloroplast	-	-	NO	YES	NO
BraA01g015260.3C	#N/A	2856	1.87	4.25	1.18442	1.48262e-06	5.72869e-06	UP	gi|674898604|emb|CDY34289.1|/0/BnaA01g13920D [Brassica napus]	sp|Q05609|CTR1_ARATH/3e-123/Serine/threonine-protein kinase CTR1 OS=Arabidopsis thaliana OX=3702 GN=CTR1 PE=1 SV=1	rcu:RCOM_0382890/0.0/map3k delta-1 protein kinase, putative (EC:2.7.11.25); K14510 serine/threonine-protein kinase CTR1 [EC:2.7.11.1]	YAR019c/2e-29/---	biological_process:GO:0006468//protein phosphorylation;molecular_function:GO:0004672//protein kinase activity;GO:0005524//ATP binding;	Bra013806	AT4G24480.1	ko04075//Plant hormone signal transduction	GO:0005634//nucleus	GO:0004712//protein serine/threonine/tyrosine kinase activity;GO:0005524//ATP binding;GO:0004674//protein serine/threonine kinase activity	GO:0006468//protein phosphorylation	NO	NO	NO
BraA04g021380.3C	#N/A	1524	8.75	19.88	1.18396	1.22084e-13	9.13248e-13	UP	gi|674880898|emb|CDY51356.1|/7.36696e-91/BnaA04g28500D [Brassica napus]	sp|Q0WNN7|PP176_ARATH/0.0/Pentatricopeptide repeat-containing protein At2g30100, chloroplastic OS=Arabidopsis thaliana OX=3702 GN=At2g30100 PE=2 SV=2	pop:POPTR_0007s02400g/5e-09/POPTRDRAFT_763875; pentatricopeptide repeat-containing family protein; K17964 leucine-rich PPR motif-containing protein, mitochondrial	NA	molecular_function:GO:0005515//protein binding;	Bra021605	AT2G30100.1	-	GO:0009507//chloroplast	-	-	YES	YES	NO
BraA01g001120.3C	#N/A	1324	45.88	104.14	1.18259	1.52219e-55	5.36479e-54	UP	gi|674958293|emb|CDX75685.1|/0/BnaA01g00170D [Brassica napus]	sp|Q84WN0|Y4920_ARATH/0.0/Uncharacterized protein At4g37920 OS=Arabidopsis thaliana OX=3702 GN=At4g37920 PE=2 SV=2	NA	NA	NA	Bra011795	AT4G37920.1	-	GO:0009941//chloroplast envelope;GO:0009535//chloroplast thylakoid membrane	GO:0016655//oxidoreductase activity, acting on NAD(P)H, quinone or similar compound as acceptor	GO:0055114//oxidation-reduction process	NO	YES	NO
BraA08g007700.3C	#N/A	1773	9.85	22.3	1.17885	1.82893e-17	1.76078e-16	UP	gi|685342925|ref|XP_009107950.1|/3.1474e-53/PREDICTED: uncharacterized protein LOC103833626 [Brassica rapa]	sp|Q84WV0|GLYC7_ARATH/0.0/Serine hydroxymethyltransferase 7 OS=Arabidopsis thaliana OX=3702 GN=SHM7 PE=2 SV=1	brp:103833575/0.0/serine hydroxymethyltransferase 7; K00600 glycine hydroxymethyltransferase [EC:2.1.2.1]	YLR058c/1e-150/---	molecular_function:GO:0003824//catalytic activity;	Bra036774,Bra037778	AT1G36370.1	ko01100//Metabolic pathways;ko01110//Biosynthesis of secondary metabolites;ko01200//Carbon metabolism;ko01230//Biosynthesis of amino acids;ko00460//Cyanoamino acid metabolism;ko00630//Glyoxylate and dicarboxylate metabolism;ko00260//Glycine, serine and threonine metabolism;ko00670//One carbon pool by folate	GO:0005737//cytoplasm	GO:0030170//pyridoxal phosphate binding;GO:0004372//glycine hydroxymethyltransferase activity	GO:0006563//L-serine metabolic process;GO:0046686//response to cadmium ion;GO:0035999//tetrahydrofolate interconversion;GO:0006544//glycine metabolic process	NO	YES	NO
BraA06g020030.3C	#N/A	759	25.33	57.25	1.17643	9.8689e-17	9.06654e-16	UP	gi|685319465|ref|XP_009149972.1|/0/PREDICTED: fasciclin-like arabinogalactan protein 4 [Brassica rapa]	sp|Q9STF9|THA8L_ARATH/6e-176/Protein THYLAKOID ASSEMBLY 8-like, chloroplastic OS=Arabidopsis thaliana OX=3702 GN=THA8L PE=1 SV=1	sbi:SORBI_03g042630/2e-55/SORBIDRAFT_03g042630, Sb03g042630; hypothetical protein; K01166 ribonuclease T2 [EC:3.1.27.1]	NA	NA	Bra018187	AT3G46870.1	-	GO:0005739//mitochondrion;GO:0009507//chloroplast	GO:0008270//zinc ion binding	-	NO	YES	NO
BraA09g048800.3C	#N/A	1227	3.09	6.98	1.17562	0.000118583	0.000355071	UP	gi|674927216|emb|CDY05995.1|/6.57276e-56/BnaA09g37850D [Brassica napus]	sp|A0MFS5|WTF1_ARATH/4e-45/Protein WHAT'S THIS FACTOR 1 homolog OS=Arabidopsis thaliana OX=3702 GN=At4g01037 PE=3 SV=1	NA	NA	NA	Bra007400	AT3G58520.1	-	-	GO:0016787//hydrolase activity	GO:0008152//metabolic process	NO	YES	NO
BraA10g005570.3C	#N/A	3012	57.75	129.81	1.16851	6.32582e-162	8.88644e-160	UP	gi|685370456|ref|XP_009118992.1|/3.9095e-157/PREDICTED: ran-binding protein 1 homolog a [Brassica rapa] &gt;gi|674926599|emb|CDY06679.1| BnaA10g04580D [Brassica napus]	sp|Q8LPR9|TI110_ARATH/0.0/Protein TIC110, chloroplastic OS=Arabidopsis thaliana OX=3702 GN=TIC110 PE=1 SV=1	pxb:103962243/5e-06/uncharacterized protein DDB_G0274915; K14306 nuclear pore complex protein Nup62	NA	cellular_component:GO:0009507//chloroplast;	Bra015538,Bra030666	AT1G06950.1	-	GO:0016021//integral component of membrane;GO:0031897//Tic complex	GO:0005515//protein binding	GO:0009658//chloroplast organization;GO:0045037//protein import into chloroplast stroma	NO	YES	NO
BraA07g018260.3C	#N/A	2010	4.96	11.13	1.16604	1.82888e-10	1.05787e-09	UP	gi|685331594|ref|XP_009103614.1|/0/PREDICTED: probable aldo-keto reductase 2 [Brassica rapa]	NA	tcc:TCM_027003/2e-11/Cysteine/Histidine-rich C1 domain family protein, putative; K16219 protein N-terminal methyltransferase [EC:2.1.1.244]	NA	NA	Bra012008	AT2G27660.1	-	-	GO:0047134//protein-disulfide reductase activity;GO:0008270//zinc ion binding	GO:0055114//oxidation-reduction process	NO	NO	YES
BraA05g009610.3C	#N/A	1671	6.04	13.54	1.16461	1.59064e-10	9.2364e-10	UP	gi|685305827|ref|XP_009143646.1|/0/PREDICTED: rop guanine nucleotide exchange factor 14-like [Brassica rapa]	sp|Q56WM6|ROGFE_ARATH/0.0/Rop guanine nucleotide exchange factor 14 OS=Arabidopsis thaliana OX=3702 GN=ROPGEF14 PE=1 SV=1	cic:CICLE_v10004016mg/0.0/hypothetical protein; K10770 alkylated DNA repair protein alkB homolog 8 [EC:1.14.11.- 2.1.1.229]	NA	molecular_function:GO:0005089//Rho guanyl-nucleotide exchange factor activity;	Bra005323,Bra005322,Bra023198	AT1G31650.1	-	GO:0005739//mitochondrion;GO:0005886//plasma membrane	GO:0005089//Rho guanyl-nucleotide exchange factor activity;GO:0003676//nucleic acid binding;GO:0016491//oxidoreductase activity;GO:0000166//nucleotide binding	GO:0055114//oxidation-reduction process;GO:0080092//regulation of pollen tube growth;GO:0043547//positive regulation of GTPase activity;GO:0019344//cysteine biosynthetic process	NO	YES	NO
BraA03g002500.3C	#N/A	783	18.95	42.48	1.16459	4.78086e-13	3.40846e-12	UP	gi|685280018|ref|XP_009130933.1|/5.47649e-84/PREDICTED: uncharacterized protein LOC103855667 [Brassica rapa]	NA	fve:101290697/2e-77/receptor-like serine/threonine-protein kinase ALE2; K04733 interleukin-1 receptor-associated kinase 4 [EC:2.7.11.1]	NA	NA	Bra005893,Bra032627,Bra021419	AT5G06370.1	-	-	GO:0016746//transferase activity, transferring acyl groups	GO:0009755//hormone-mediated signaling pathway;GO:0006635//fatty acid beta-oxidation	NO	YES	YES
BraA03g037950.3C	#N/A	1681	22.3	49.94	1.16315	9.3255e-35	1.90469e-33	UP	gi|685289151|ref|XP_009135522.1|/2.95247e-127/PREDICTED: cell wall / vacuolar inhibitor of fructosidase 1-like [Brassica rapa]	sp|Q8RWC9|CIPK1_ARATH/0.0/CBL-interacting serine/threonine-protein kinase 1 OS=Arabidopsis thaliana OX=3702 GN=CIPK1 PE=1 SV=2	eus:EUTSA_v10020722mg/0.0/hypothetical protein; K07198 5'-AMP-activated protein kinase, catalytic alpha subunit [EC:2.7.11.11]	ECU01g0630/2e-36/---	biological_process:GO:0006468//protein phosphorylation;molecular_function:GO:0005524//ATP binding;GO:0004672//protein kinase activity;	Bra001665,Bra022219	AT3G17510.1	ko04931//Insulin resistance;ko04140//Regulation of autophagy	GO:0005622//intracellular;GO:0005886//plasma membrane	GO:0004674//protein serine/threonine kinase activity;GO:0005524//ATP binding;GO:0005515//protein binding	GO:0010118//stomatal movement;GO:0006468//protein phosphorylation;GO:0009651//response to salt stress;GO:0019722//calcium-mediated signaling;GO:0009737//response to abscisic acid	NO	NO	NO
BraA06g023820.3C	#N/A	582	42.59	95.29	1.16181	4.97196e-19	5.2237e-18	UP	gi|923733994|ref|XP_013669082.1|/1.2268e-48/PREDICTED: uncharacterized protein At3g60930, chloroplastic-like [Brassica napus]	sp|Q9C642|DCL_ARATH/3e-33/Protein DCL homolog, chloroplastic OS=Arabidopsis thaliana OX=3702 GN=DCL PE=2 SV=1	eus:EUTSA_v10016128mg/4e-29/hypothetical protein; K16251 DNA-directed RNA polymerase V subunit 1 [EC:2.7.7.6]	NA	NA	Bra019491	AT3G46630.1	-	GO:0009507//chloroplast	GO:0005507//copper ion binding;GO:0048038//quinone binding;GO:0008270//zinc ion binding	GO:0009308//amine metabolic process;GO:0042631//cellular response to water deprivation	NO	YES	NO
BraA09g022110.3C	#N/A	402	134.94	301.03	1.15759	3.91464e-33	7.56679e-32	UP	gi|685359459|ref|XP_009114315.1|/9.55161e-91/PREDICTED: 14 kDa proline-rich protein DC2.15-like [Brassica rapa] &gt;gi|674889260|emb|CDY43456.1| BnaAnng07280D [Brassica napus]	sp|P49211|RL321_ARATH/1e-91/60S ribosomal protein L32-1 OS=Arabidopsis thaliana OX=3702 GN=RPL32A PE=2 SV=2	brp:103827732/2e-91/60S ribosomal protein L32-1-like; K02912 large subunit ribosomal protein L32e	SPAC3H5.10/9e-46/---	NA	Bra017545,Bra021023,Bra012616,Bra013284,Bra025017	AT4G18100.1	ko03010//Ribosome	GO:0005730//nucleolus;GO:0005794//Golgi apparatus;GO:0022625//cytosolic large ribosomal subunit	GO:0003735//structural constituent of ribosome	GO:0042254//ribosome biogenesis;GO:0006412//translation	NO	YES	YES
BraA07g023290.3C	#N/A	1608	29.55	65.92	1.15756	5.24376e-41	1.30211e-39	UP	gi|685332916|ref|XP_009104135.1|/1.52165e-134/PREDICTED: nuclear transcription factor Y subunit C-2 [Brassica rapa]	sp|Q8GWD2|CNG12_ARATH/0.0/Probable cyclic nucleotide-gated ion channel 12 OS=Arabidopsis thaliana OX=3702 GN=CNGC12 PE=2 SV=2	brp:103830141/0.0/probable cyclic nucleotide-gated ion channel 12; K05391 cyclic nucleotide gated channel, other eukaryote	NA	biological_process:GO:0006811//ion transport;GO:0055085//transmembrane transport;cellular_component:GO:0016020//membrane;molecular_function:GO:0005216//ion channel activity;	Bra003323,Bra003322	-	-	-	-	-	NO	YES	NO
BraA07g012400.3C	#N/A	1311	5.64	12.55	1.15392	1.17795e-07	5.18028e-07	UP	gi|685330023|ref|XP_009103033.1|/1.12028e-175/PREDICTED: uncharacterized protein LOC103829118 [Brassica rapa] &gt;gi|923673977|ref|XP_013651569.1| PREDICTED: uncharacterized protein LOC106356349 [Brassica napus]	sp|Q9LRB5|LHT2_ARATH/0.0/Lysine histidine transporter 2 OS=Arabidopsis thaliana OX=3702 GN=LHT2 PE=1 SV=1	brp:103868752/0.0/lysine histidine transporter-like 1; K14209 solute carrier family 36 (proton-coupled amino acid transporter)	YJR001w/4e-11/---	NA	Bra030024,Bra032807	AT1G24400.1	-	GO:0005886//plasma membrane;GO:0016021//integral component of membrane	GO:0015175//neutral amino acid transmembrane transporter activity;GO:0015172//acidic amino acid transmembrane transporter activity;GO:0005275//amine transmembrane transporter activity;GO:0015293//symporter activity	GO:0015800//acidic amino acid transport;GO:0015804//neutral amino acid transport	NO	NO	YES
BraA03g034680.3C	#N/A	1290	49.97	111.04	1.15195	5.50652e-55	1.93161e-53	UP	gi|685288385|ref|XP_009135143.1|/0/PREDICTED: dehydration-responsive element-binding protein 2B-like [Brassica rapa]	sp|P46310|FAD3C_ARATH/0.0/sn-2 acyl-lipid omega-3 desaturase (ferredoxin), chloroplastic OS=Arabidopsis thaliana OX=3702 GN=FAD7 PE=1 SV=1	brp:103859381/0.0/omega-3 fatty acid desaturase, chloroplastic-like; K10257 omega-3 fatty acid desaturase (delta-15 desaturase) [EC:1.14.19.-]	all1597/1e-131/---	biological_process:GO:0055114//oxidation-reduction process;GO:0006629//lipid metabolic process;molecular_function:GO:0016717//oxidoreductase activity, acting on paired donors, with oxidation of a pair of donors resulting in the reduction of molecular oxygen to two molecules of water;	Bra001392,Bra034863,Bra028754,Bra034862	AT3G11170.1	ko01212//Fatty acid metabolism;ko01040//Biosynthesis of unsaturated fatty acids	GO:0016021//integral component of membrane;GO:0009706//chloroplast inner membrane	GO:0016717//oxidoreductase activity, acting on paired donors, with oxidation of a pair of donors resulting in the reduction of molecular oxygen to two molecules of water	GO:0055114//oxidation-reduction process;GO:0009409//response to cold;GO:0006636//unsaturated fatty acid biosynthetic process	NO	NO	NO
BraA03g023410.3C	#N/A	1386	24.91	55.35	1.15186	1.69809e-30	3.02082e-29	UP	gi|685285518|ref|XP_009133668.1|/9.54085e-95/PREDICTED: uncharacterized protein LOC103858127 [Brassica rapa] &gt;gi|674950243|emb|CDX83432.1| BnaA03g20740D [Brassica napus]	sp|Q9M903|TGD4_ARATH/2e-77/Protein TRIGALACTOSYLDIACYLGLYCEROL 4, chloroplastic OS=Arabidopsis thaliana OX=3702 GN=TGD4 PE=1 SV=1	NA	NA	NA	Bra000357,Bra004852	AT2G44640.1	-	GO:0005774//vacuolar membrane;GO:0005739//mitochondrion;GO:0005634//nucleus;GO:0009941//chloroplast envelope	-	-	NO	YES	NO
BraA08g015510.3C	#N/A	1479	35.2	77.87	1.14549	7.07866e-45	1.94141e-43	UP	gi|685345086|ref|XP_009108724.1|/0/PREDICTED: transcription factor bHLH63-like isoform X1 [Brassica rapa]	sp|P25819|CATA2_ARATH/0.0/Catalase-2 OS=Arabidopsis thaliana OX=3702 GN=CAT2 PE=1 SV=3	aly:ARALYDRAFT_491144/0.0/hypothetical protein; K03781 catalase [EC:1.11.1.6]	RSp1581/1e-157/---	NA	Bra034674,Bra011584,Bra017693,Bra012239,Bra012238,Bra025832,Bra016459	AT4G35090.1	ko01110//Biosynthesis of secondary metabolites;ko01200//Carbon metabolism;ko04146//Peroxisome;ko00380//Tryptophan metabolism;ko00630//Glyoxylate and dicarboxylate metabolism	GO:0005739//mitochondrion;GO:0009705//plant-type vacuole membrane;GO:0009507//chloroplast;GO:0022626//cytosolic ribosome;GO:0009514//glyoxysome;GO:0005634//nucleus;GO:0010319//stromule	GO:0050897//cobalt ion binding;GO:0004096//catalase activity;GO:0005515//protein binding;GO:0020037//heme binding	GO:0009648//photoperiodism;GO:0006810//transport;GO:0042744//hydrogen peroxide catabolic process;GO:0055114//oxidation-reduction process;GO:0005982//starch metabolic process;GO:0008219//cell death;GO:0009409//response to cold;GO:0045454//cell redox homeostasis;GO:0080144//amino acid homeostasis;GO:0009970//cellular response to sulfate starvation;GO:0006995//cellular response to nitrogen starvatio…	YES	YES	NO
BraA01g012930.3C	#N/A	1065	15.59	34.47	1.14472	9.60054e-15	7.76188e-14	UP	gi|685259501|ref|XP_009135880.1|/0/PREDICTED: uncharacterized protein LOC103860017 [Brassica rapa]	sp|Q56X52|AOX4_ARATH/0.0/Ubiquinol oxidase 4, chloroplastic/chromoplastic OS=Arabidopsis thaliana OX=3702 GN=AOX4 PE=1 SV=2	brp:103859909/0.0/ubiquinol oxidase 4, chloroplastic/chromoplastic; K17893 ubiquinol oxidase [EC:1.10.3.11]	NA	biological_process:GO:0055114//oxidation-reduction process;molecular_function:GO:0009916//alternative oxidase activity;	Bra013604	AT4G22260.1	ko04120//Ubiquitin mediated proteolysis;ko04712//Circadian rhythm - plant	GO:0046862//chromoplast membrane;GO:0070469//respiratory chain;GO:0016021//integral component of membrane;GO:0009535//chloroplast thylakoid membrane;GO:0005739//mitochondrion	GO:0046872//metal ion binding;GO:0009916//alternative oxidase activity	GO:0016117//carotenoid biosynthetic process;GO:0045892//negative regulation of transcription, DNA-templated;GO:0009644//response to high light intensity;GO:0009658//chloroplast organization;GO:0055114//oxidation-reduction process;GO:0009266//response to temperature stimulus	NO	YES	NO
BraA02g044760.3C	#N/A	3292	4.31	9.49	1.13872	5.52018e-14	4.23308e-13	UP	gi|685279041|ref|XP_009130458.1|/3.19624e-141/PREDICTED: NAC transcription factor 25-like [Brassica rapa]	sp|Q9FGF8|ABR1_ARATH/2e-117/Ethylene-responsive transcription factor ABR1 OS=Arabidopsis thaliana OX=3702 GN=ABR1 PE=2 SV=1	NA	NA	NA	Bra031903,Bra024325,Bra037794	AT5G64750.1	-	GO:0005634//nucleus	GO:0003677//DNA binding;GO:0003700//transcription factor activity, sequence-specific DNA binding	GO:0006355//regulation of transcription, DNA-templated;GO:0006970//response to osmotic stress;GO:0009749//response to glucose;GO:0009788//negative regulation of abscisic acid-activated signaling pathway;GO:0050832//defense response to fungus	NO	NO	NO
BraA07g017060.3C	#N/A	750	46.59	102.36	1.13556	8.56276e-27	1.3146e-25	UP	gi|685331262|ref|XP_009103482.1|/2.34809e-71/PREDICTED: uncharacterized protein LOC103829562 [Brassica rapa] &gt;gi|923674479|ref|XP_013651701.1| PREDICTED: uncharacterized protein LOC106356500 [Brassica napus] &gt;gi|674932078|emb|CDY01464.1| BnaA07g12370D [Brassica napus]	NA	brp:103829558/1e-176/uncharacterized LOC103829558; K02897 large subunit ribosomal protein L25	TM1627/1e-11/---	biological_process:GO:0006412//translation;cellular_component:GO:0005840//ribosome;molecular_function:GO:0008097//5S rRNA binding;GO:0003735//structural constituent of ribosome;	Bra012111,Bra037144	-	-	-	-	-	NO	YES	NO
BraA09g054780.3C	#N/A	1032	21.4	46.86	1.13075	1.6371e-18	1.673e-17	UP	gi|685366712|ref|XP_009117392.1|/0/PREDICTED: phosphatidylinositol/phosphatidylcholine transfer protein SFH8 isoform X1 [Brassica rapa]	sp|Q9FYC4|FAMT_ARATH/0.0/Farnesoic acid carboxyl-O-methyltransferase OS=Arabidopsis thaliana OX=3702 GN=FAMT PE=1 SV=1	pop:POPTR_0005s14810g/1e-84/hypothetical protein; K18848 indole-3-acetate O-methyltransferase [EC:2.1.1.278]	NA	molecular_function:GO:0008168//methyltransferase activity;	Bra038514	AT3G44870.1	ko01110//Biosynthesis of secondary metabolites;ko00592//alpha-Linolenic acid metabolism	GO:0016021//integral component of membrane;GO:0009507//chloroplast	GO:0016301//kinase activity;GO:0019010//farnesoic acid O-methyltransferase activity	GO:0016310//phosphorylation;GO:0032259//methylation	NO	NO	NO
BraA07g003040.3C	#N/A	861	5.73	12.5	1.12532	5.43814e-05	0.000171338	UP	gi|685376212|ref|XP_009121066.1|/0/PREDICTED: calcium-dependent protein kinase 16 isoform X1 [Brassica rapa] &gt;gi|685376214|ref|XP_009121067.1| PREDICTED: calcium-dependent protein kinase 16 isoform X2 [Brassica rapa]	sp|Q94C69|CSP3_ARATH/3e-175/Cold shock domain-containing protein 3 OS=Arabidopsis thaliana OX=3702 GN=CSP3 PE=1 SV=1	brp:103845908/0.0/cold shock domain-containing protein 3; K09250 cellular nucleic acid-binding protein	SPAC13D6.02c/3e-36/---	biological_process:GO:0006355//regulation of transcription, DNA-templated;molecular_function:GO:0003677//DNA binding;GO:0003676//nucleic acid binding;GO:0008270//zinc ion binding;	Bra002099	-	-	-	-	-	NO	NO	NO
BraA02g014330.3C	#N/A	1265	14.52	31.65	1.12416	6.4703e-16	5.65929e-15	UP	gi|685272124|ref|XP_009127124.1|/1.59467e-111/PREDICTED: homeobox-leucine zipper protein ATHB-52 [Brassica rapa]	sp|K4PW38|RSS3_ORYSJ/2e-155/Protein RICE SALT SENSITIVE 3 OS=Oryza sativa subsp. japonica OX=39947 GN=RSS3 PE=1 SV=1	NA	NA	NA	Bra022680,Bra003025	AT5G53900.2	ko04075//Plant hormone signal transduction	GO:0005634//nucleus	GO:0016301//kinase activity	GO:0009736//cytokinin-activated signaling pathway;GO:0016310//phosphorylation	NO	NO	NO
BraA04g016850.3C	#N/A	900	25.15	54.67	1.12019	4.38882e-18	4.39352e-17	UP	gi|685299251|ref|XP_009140386.1|/0/PREDICTED: transcription factor bHLH18 [Brassica rapa]	sp|O81004|Y2287_ARATH/0.0/GTP-binding protein At2g22870 OS=Arabidopsis thaliana OX=3702 GN=EMB2001 PE=2 SV=2	brp:103864399/0.0/GTP-binding protein At2g22870; K03978 GTP-binding protein	TM1466/6e-43/---	molecular_function:GO:0005525//GTP binding;	Bra030196	AT2G22870.1	-	GO:0005737//cytoplasm	GO:0046872//metal ion binding;GO:0005525//GTP binding;GO:0016787//hydrolase activity	GO:0009793//embryo development ending in seed dormancy;GO:0000917//barrier septum assembly;GO:0008152//metabolic process	NO	NO	NO
BraA09g017950.3C	#N/A	1750	23.95	52.06	1.12015	2.68758e-35	5.61577e-34	UP	gi|685357050|ref|XP_009113333.1|/0/PREDICTED: transcription factor TCP8 [Brassica rapa]	sp|Q42400|AAP1_ARATH/0.0/Amino acid permease 1 OS=Arabidopsis thaliana OX=3702 GN=AAP1 PE=1 SV=1	egr:104451767/8e-148/probable amino acid permease 7; K14209 solute carrier family 36 (proton-coupled amino acid transporter)	YKL146w/5e-06/---	NA	Bra027868,Bra017905,Bra035446,Bra031697,Bra015672	AT1G58360.1	-	GO:0016021//integral component of membrane;GO:0005886//plasma membrane	GO:0015293//symporter activity;GO:0015193//L-proline transmembrane transporter activity;GO:0015180//L-alanine transmembrane transporter activity;GO:0015186//L-glutamine transmembrane transporter activity;GO:0005313//L-glutamate transmembrane transporter activity;GO:0015194//L-serine transmembrane transporter activity	GO:0035524//proline transmembrane transport;GO:0006868//glutamine transport;GO:0015825//L-serine transport;GO:0098712//L-glutamate import across plasma membrane;GO:0015808//L-alanine transport;GO:0009624//response to nematode	NO	YES	NO
BraA03g047980.3C	#N/A	2239	6.05	13.11	1.11566	2.03258e-12	1.38919e-11	UP	gi|685291885|ref|XP_009136879.1|/2.31851e-137/PREDICTED: abscisic acid receptor PYR1 [Brassica rapa] &gt;gi|674942781|emb|CDX90440.1| BnaA03g43410D [Brassica napus]	sp|Q6LA43|APRR2_ARATH/0.0/Two-component response regulator-like APRR2 OS=Arabidopsis thaliana OX=3702 GN=APRR2 PE=2 SV=2	egu:105042113/1e-32/two-component response regulator ARR1-like; K14491 two-component response regulator ARR-B family	NA	biological_process:GO:0000160//phosphorelay signal transduction system;molecular_function:GO:0003677//DNA binding;	Bra012623,Bra013278,Bra013279,Bra013277	AT4G18020.6	ko04075//Plant hormone signal transduction	GO:0005634//nucleus	GO:0000156//phosphorelay response regulator activity;GO:0003677//DNA binding;GO:0005515//protein binding;GO:0003682//chromatin binding;GO:0003700//transcription factor activity, sequence-specific DNA binding	GO:0000160//phosphorelay signal transduction system;GO:0009736//cytokinin-activated signaling pathway;GO:0006355//regulation of transcription, DNA-templated;GO:0007623//circadian rhythm	NO	NO	NO
BraA10g013250.3C	#N/A	1173	50.43	108.95	1.11131	6.08462e-46	1.72736e-44	UP	gi|923903992|ref|XP_013722178.1|/0/PREDICTED: exosome complex exonuclease rrp6-like [Brassica napus]	sp|Q42545|FTSZ1_ARATH/0.0/Cell division protein FtsZ homolog 1, chloroplastic OS=Arabidopsis thaliana OX=3702 GN=FTSZ1 PE=1 SV=2	brp:103844970/0.0/cell division protein FtsZ homolog 1, chloroplastic; K03531 cell division protein FtsZ	sll1633/1e-121/---	cellular_component:GO:0005737//cytoplasm;molecular_function:GO:0005525//GTP binding;	Bra002918,Bra035565	AT5G55280.1	-	GO:0005874//microtubule;GO:0009570//chloroplast stroma;GO:0009535//chloroplast thylakoid membrane	GO:0005198//structural molecule activity;GO:0043621//protein self-association;GO:0005525//GTP binding;GO:0042802//identical protein binding;GO:0003924//GTPase activity	GO:0007017//microtubule-based process;GO:0009220//pyrimidine ribonucleotide biosynthetic process;GO:0010020//chloroplast fission;GO:0009902//chloroplast relocation;GO:0051258//protein polymerization;GO:0009637//response to blue light;GO:0007049//cell cycle	NO	YES	NO
BraA01g040230.3C	#N/A	486	80.11	172.88	1.10972	1.67134e-24	2.32929e-23	UP	gi|685267005|ref|XP_009122673.1|/0/PREDICTED: putative pectinesterase/pectinesterase inhibitor 24 [Brassica rapa]	sp|Q941Q2|HBL2_BRANA/3e-114/Non-symbiotic hemoglobin 2 OS=Brassica napus OX=3708 GN=HB2 PE=3 SV=1	NA	PA2664_1/1e-07/---	molecular_function:GO:0020037//heme binding;GO:0019825//oxygen binding;	Bra034122,Bra029847	AT3G10520.1	-	GO:0005737//cytoplasm	GO:0005344//oxygen transporter activity;GO:0005506//iron ion binding;GO:0020037//heme binding;GO:0019825//oxygen binding	GO:0009735//response to cytokinin;GO:0015671//oxygen transport;GO:0019432//triglyceride biosynthetic process;GO:0006631//fatty acid metabolic process	NO	NO	YES
BraA03g018890.3C	#N/A	685	104.34	225.06	1.10902	5.33538e-49	1.63739e-47	UP	gi|685284347|ref|XP_009133072.1|/1.44271e-42/PREDICTED: uncharacterized protein LOC103857615 [Brassica rapa] &gt;gi|685284349|ref|XP_009133073.1| PREDICTED: uncharacterized protein LOC103857615 [Brassica rapa] &gt;gi|922446805|ref|XP_013627226.1| PREDICTED: protein LITTLE ZIPPER 4-like [Brassica oleracea var. oleracea] &gt;gi|922446808|ref|XP_013627227.1| PREDICTED: protein LITTLE ZIPPER 4-like […	sp|P49636|RL40_NICSY/3e-88/Ubiquitin-60S ribosomal protein L40 OS=Nicotiana sylvestris OX=4096 GN=UBICEP52-7 PE=2 SV=2	tcc:TCM_015479/5e-88/Ubiquitin supergroup,Ribosomal protein L40e; K02927 large subunit ribosomal protein L40e	SPBC18H10.13/2e-60/---	biological_process:GO:0006412//translation;cellular_component:GO:0005840//ribosome;molecular_function:GO:0005515//protein binding;GO:0003735//structural constituent of ribosome;	Bra023052,Bra005296,Bra017258,Bra009165,Bra034833,Bra033420,Bra029570	AT2G36170.1	ko03010//Ribosome	GO:0005840//ribosome;GO:0005634//nucleus	GO:0003735//structural constituent of ribosome	GO:0006412//translation;GO:0016567//protein ubiquitination;GO:0009793//embryo development ending in seed dormancy	NO	YES	NO
BraA09g032890.3C	#N/A	876	26.42	56.95	1.10807	6.36944e-18	6.3129e-17	UP	gi|923541648|ref|XP_013731424.1|/0/PREDICTED: protein BREVIS RADIX-like isoform X2 [Brassica napus]	sp|Q9FVR6|Y1222_ARATH/0.0/Uncharacterized protein At1g32220, chloroplastic OS=Arabidopsis thaliana OX=3702 GN=At1g32220 PE=1 SV=1	mtr:MTR_6g009130/9e-11/3-beta hydroxysteroid dehydrogenase/isomerase family protein; K04708 3-dehydrosphinganine reductase [EC:1.1.1.102]	YLR290c/3e-17/---	NA	Bra023250	AT1G32220.1	-	GO:0010287//plastoglobule;GO:0009579//thylakoid;GO:0005739//mitochondrion	GO:0050662//coenzyme binding;GO:0003824//catalytic activity	GO:0006979//response to oxidative stress;GO:0042631//cellular response to water deprivation;GO:0008152//metabolic process	NO	YES	NO
BraA03g059360.3C	#N/A	2694	8.19	17.62	1.10528	2.23226e-19	2.40092e-18	UP	gi|685294896|ref|XP_009138332.1|/0/PREDICTED: subtilisin-like protease [Brassica rapa]	sp|Q7X9B9|NLP2_ARATH/0.0/Protein NLP2 OS=Arabidopsis thaliana OX=3702 GN=NLP2 PE=2 SV=3	csl:COCSUDRAFT_46926/3e-08/hypothetical protein; K14833 nucleolar complex protein 2	NA	molecular_function:GO:0005515//protein binding;	Bra017705,Bra011600,Bra002025	AT4G35270.1	-	GO:0005634//nucleus	GO:0003700//transcription factor activity, sequence-specific DNA binding;GO:0003677//DNA binding	GO:0006355//regulation of transcription, DNA-templated	NO	NO	NO
BraA06g021840.3C	#N/A	349	54.49	117.2	1.10491	1.93824e-10	1.12048e-09	UP	gi|922463829|ref|XP_013632643.1|/1.64631e-75/PREDICTED: uncharacterized protein LOC106338151 [Brassica oleracea var. oleracea] &gt;gi|923517881|ref|XP_013654488.1| PREDICTED: uncharacterized protein LOC106359310 [Brassica napus]	sp|Q680P8|RS29_ARATH/2e-38/40S ribosomal protein S29 OS=Arabidopsis thaliana OX=3702 GN=RPS29A PE=3 SV=2	brp:103848046/3e-39/40S ribosomal protein S29; K02980 small subunit ribosomal protein S29e	YLR388w/1e-24/---	biological_process:GO:0006412//translation;cellular_component:GO:0005622//intracellular;GO:0005840//ribosome;molecular_function:GO:0003735//structural constituent of ribosome;	Bra034985	AT3G44010.1	ko03010//Ribosome	GO:0022627//cytosolic small ribosomal subunit	GO:0046872//metal ion binding;GO:0003735//structural constituent of ribosome	GO:0006412//translation	NO	NO	NO
BraA04g004260.3C	#N/A	1830	2.3	4.94	1.10288	0.000116337	0.00034873	UP	gi|674886320|emb|CDY46267.1|/6.22287e-52/BnaC05g50560D [Brassica napus]	sp|Q9LYN3|PMTM_ARATH/0.0/Probable methyltransferase PMT22 OS=Arabidopsis thaliana OX=3702 GN=At3g56080 PE=3 SV=1	vvi:100245434/8e-153/probable methyltransferase PMT28; K16302 metal transporter CNNM	NA	molecular_function:GO:0008168//methyltransferase activity;	Bra014710,Bra000181	AT3G56080.1	-	GO:0016021//integral component of membrane;GO:0005789//endoplasmic reticulum membrane;GO:0005794//Golgi apparatus	GO:0008168//methyltransferase activity	GO:0032259//methylation	NO	YES	NO
BraA06g033330.3C	#N/A	2705	219.68	471.26	1.10112	0	0	UP	gi|727558561|ref|XP_010451481.1|/3.90209e-157/PREDICTED: uncharacterized protein LOC104733611 [Camelina sativa]	sp|Q8L7S8|RH3_ARATH/0.0/DEAD-box ATP-dependent RNA helicase 3, chloroplastic OS=Arabidopsis thaliana OX=3702 GN=RH3 PE=1 SV=2	brp:103874464/0.0/DEAD-box ATP-dependent RNA helicase 3, chloroplastic; K16911 ATP-dependent RNA helicase DDX21 [EC:3.6.4.13]	DR1624/1e-106/---	cellular_component:GO:0005634//nucleus;molecular_function:GO:0003723//RNA binding;GO:0003676//nucleic acid binding;GO:0008270//zinc ion binding;GO:0004386//helicase activity;GO:0005524//ATP binding;	Bra009900,Bra036582,Bra020533	AT5G26742.2	ko03040//Spliceosome	GO:0009941//chloroplast envelope;GO:0009570//chloroplast stroma;GO:0016020//membrane;GO:0005634//nucleus	GO:0003723//RNA binding;GO:0004004//ATP-dependent RNA helicase activity;GO:0008270//zinc ion binding;GO:0005524//ATP binding	GO:0010501//RNA secondary structure unwinding;GO:0009793//embryo development ending in seed dormancy	NO	YES	NO
BraA09g033430.3C	#N/A	1681	4.73	10.12	1.0973	5.64692e-17	5.27034e-16	UP	gi|923735542|ref|XP_013669654.1|/1.65331e-165/PREDICTED: uncharacterized protein LOC106374106 [Brassica napus]	sp|Q9C6W5|AB14G_ARATH/0.0/ABC transporter G family member 14 OS=Arabidopsis thaliana OX=3702 GN=ABCG14 PE=2 SV=1	cme:CYME_CMS467C/2e-102/ATP-binding cassette, sub-family G, member 2; K05681 ATP-binding cassette, subfamily G (WHITE), member 2	YCR011c_2/1e-55/---	biological_process:GO:0015979//photosynthesis;cellular_component:GO:0009523//photosystem II;GO:0009507//chloroplast;molecular_function:GO:0005524//ATP binding;GO:0016887//ATPase activity;	Bra023202,Bra033878,Bra021649	AT1G31770.1	ko03040//Spliceosome;ko02010//ABC transporters	GO:0016021//integral component of membrane;GO:0005886//plasma membrane	GO:0042626//ATPase activity, coupled to transmembrane movement of substances;GO:0005524//ATP binding;GO:0005515//protein binding	GO:0055085//transmembrane transport;GO:0010222//stem vascular tissue pattern formation;GO:0008152//metabolic process;GO:0010588//cotyledon vascular tissue pattern formation	NO	YES	NO
BraA02g000220.3C	#N/A	930	76.27	162.51	1.09134	1.99879e-50	6.31549e-49	UP	gi|685268704|ref|XP_009125412.1|/7.59179e-100/PREDICTED: vesicle transport protein GOT1B-like isoform X4 [Brassica rapa] &gt;gi|685268707|ref|XP_009125413.1| PREDICTED: vesicle transport protein GOT1B-like isoform X4 [Brassica rapa] &gt;gi|685268710|ref|XP_009125415.1| PREDICTED: vesicle transport protein GOT1B-like isoform X4 [Brassica rapa] &gt;gi|685268712|ref|XP_009125416.1| PREDICTED: vesicl…	sp|Q8L940|PDX13_ARATH/0.0/Pyridoxal 5'-phosphate synthase subunit PDX1.3 OS=Arabidopsis thaliana OX=3702 GN=PDX13 PE=1 SV=2	brp:103850418/0.0/pyridoxal biosynthesis protein PDX1.3; K06215 pyridoxal 5'-phosphate synthase pdxS subunit [EC:4.3.3.6]	SPAC29B12.04/4e-149/---	biological_process:GO:0008152//metabolic process;molecular_function:GO:0003824//catalytic activity;	Bra028901,Bra005687	AT5G01410.1	ko00750//Vitamin B6 metabolism	GO:0005829//cytosol;GO:0012505//endomembrane system;GO:0005886//plasma membrane	GO:0046982//protein heterodimerization activity;GO:0042803//protein homodimerization activity;GO:0036381//pyridoxal 5'-phosphate synthase (glutamine hydrolysing) activity	GO:0042823//pyridoxal phosphate biosynthetic process;GO:0010224//response to UV-B;GO:0015994//chlorophyll metabolic process;GO:0010335//response to non-ionic osmotic stress;GO:0006098//pentose-phosphate shunt;GO:0008615//pyridoxine biosynthetic process;GO:0042538//hyperosmotic salinity response;GO:0006520//cellular amino acid metabolic process;GO:0006982//response to lipid hydroperoxide;GO:000002…	NO	YES	NO
BraA05g031220.3C	#N/A	804	186.97	396.74	1.08539	3.3273e-100	2.42828e-98	UP	gi|674873118|emb|CDY60792.1|/3.98767e-93/BnaC05g50750D [Brassica napus]	NA	NA	NA	NA	Bra027204,Bra001608	AT3G15840.1	-	GO:0009570//chloroplast stroma;GO:0009579//thylakoid	-	GO:0010478//chlororespiration	NO	YES	NO
BraA05g011400.3C	#N/A	693	55.6	117.53	1.07987	1.10458e-25	1.61147e-24	UP	gi|685306272|ref|XP_009143864.1|/0/PREDICTED: nucleolar transcription factor 1 [Brassica rapa] &gt;gi|674915961|emb|CDY17171.1| BnaA05g10170D [Brassica napus]	sp|O22793|MORF2_ARATH/4e-144/Multiple organellar RNA editing factor 2, chloroplastic OS=Arabidopsis thaliana OX=3702 GN=MORF2 PE=1 SV=1	NA	NA	NA	Bra005495,Bra021852	AT2G33430.1	-	GO:0009941//chloroplast envelope;GO:0005739//mitochondrion	GO:0005515//protein binding;GO:0008270//zinc ion binding;GO:0016874//ligase activity;GO:0004842//ubiquitin-protein transferase activity	GO:0045893//positive regulation of transcription, DNA-templated;GO:0006399//tRNA metabolic process;GO:0035304//regulation of protein dephosphorylation;GO:0002103;GO:0010207//photosystem II assembly;GO:0009902//chloroplast relocation;GO:0009965//leaf morphogenesis;GO:0016567//protein ubiquitination;GO:0030154//cell differentiation;GO:0042793//transcription from plastid promoter;GO:0045037//protein…	NO	YES	NO
BraA06g004360.3C	#N/A	3637	32.28	67.95	1.07383	4.86382e-91	3.12307e-89	UP	gi|674940001|emb|CDX93681.1|/0/BnaA06g03670D [Brassica napus]	sp|F4HYJ7|DEXH3_ARATH/0.0/DExH-box ATP-dependent RNA helicase DExH3 OS=Arabidopsis thaliana OX=3702 GN=At1g48650 PE=3 SV=1	brp:103871455/0.0/ATP-dependent RNA helicase DHX36; K14442 ATP-dependent RNA helicase DHX36 [EC:3.6.4.13]	SPBC15C4.05/1e-99/---	molecular_function:GO:0005524//ATP binding;GO:0004386//helicase activity;GO:0003676//nucleic acid binding;	Bra018747	AT1G48650.1	ko03018//RNA degradation	-	GO:0008026//ATP-dependent helicase activity;GO:0003676//nucleic acid binding;GO:0005524//ATP binding	GO:0008152//metabolic process	NO	YES	NO
BraA10g015270.3C	#N/A	2859	2.58	5.42	1.07092	5.29894e-07	2.16457e-06	UP	gi|685373984|ref|XP_009120295.1|/8.1478e-85/PREDICTED: uncharacterized protein LOC103845214 [Brassica rapa] &gt;gi|923723699|ref|XP_013665836.1| PREDICTED: uncharacterized protein LOC106370361 isoform X2 [Brassica napus]	sp|P20431|PMA3_ARATH/0.0/ATPase 3, plasma membrane-type OS=Arabidopsis thaliana OX=3702 GN=AHA3 PE=1 SV=2	brp:103845176/0.0/ATPase 3, plasma membrane-type; K01535 H+-transporting ATPase [EC:3.6.3.6]	MA2833/0.0/---	NA	Bra002733,Bra020447,Bra010298,Bra010299,Bra011172,Bra003576,Bra029249	AT5G57350.2	ko00190//Oxidative phosphorylation	GO:0005774//vacuolar membrane;GO:0005887//integral component of plasma membrane;GO:0005794//Golgi apparatus;GO:0005829//cytosol;GO:0009506//plasmodesma	GO:0005515//protein binding;GO:0008553//hydrogen-exporting ATPase activity, phosphorylative mechanism;GO:0000287//magnesium ion binding;GO:0005524//ATP binding	GO:0051453//regulation of intracellular pH;GO:0015991//ATP hydrolysis coupled proton transport;GO:0006754//ATP biosynthetic process	NO	NO	NO
BraA08g022720.3C	#N/A	1197	879.72	1844.68	1.06825	0	0	UP	gi|674943217|emb|CDX90266.1|/0/BnaA08g17180D [Brassica napus]	sp|Q944G9|ALFP2_ARATH/0.0/Fructose-bisphosphate aldolase 2, chloroplastic OS=Arabidopsis thaliana OX=3702 GN=FBA2 PE=1 SV=2	brp:103835152/0.0/probable fructose-bisphosphate aldolase 2, chloroplastic; K01623 fructose-bisphosphate aldolase, class I [EC:4.1.2.13]	XF0826/3e-103/---	molecular_function:GO:0003824//catalytic activity;	Bra010717,Bra033589,Bra011884,Bra031181,Bra030303,Bra033590	AT4G38970.1	ko01100//Metabolic pathways;ko01110//Biosynthesis of secondary metabolites;ko01200//Carbon metabolism;ko01230//Biosynthesis of amino acids;ko00010//Glycolysis / Gluconeogenesis;ko00051//Fructose and mannose metabolism;ko00710//Carbon fixation in photosynthetic organisms;ko00030//Pentose phosphate pathway	GO:0009579//thylakoid;GO:0009941//chloroplast envelope;GO:0010287//plastoglobule;GO:0048046//apoplast;GO:0016020//membrane	GO:0004332//fructose-bisphosphate aldolase activity	GO:0009108//coenzyme biosynthetic process;GO:0009695//jasmonic acid biosynthetic process;GO:0009965//leaf morphogenesis;GO:0019760//glucosinolate metabolic process;GO:0006096//glycolytic process;GO:0019344//cysteine biosynthetic process;GO:0006098//pentose-phosphate shunt;GO:0006364//rRNA processing;GO:0010304//PSII associated light-harvesting complex II catabolic process;GO:0019288//isopentenyl …	NO	YES	NO
BraA10g008240.3C	#N/A	2901	9.21	19.31	1.06808	1.58736e-21	1.90064e-20	UP	gi|922433025|ref|XP_013622631.1|/2.04777e-137/PREDICTED: ATP-dependent DNA helicase pif1-like isoform X1 [Brassica oleracea var. oleracea]	sp|Q9FGL5|CEPR1_ARATH/0.0/Receptor protein-tyrosine kinase CEPR1 OS=Arabidopsis thaliana OX=3702 GN=CEPR1 PE=1 SV=1	crb:CARUB_v10008195mg/0.0/hypothetical protein; K00924	alr0124_1/4e-38/---	biological_process:GO:0006468//protein phosphorylation;molecular_function:GO:0005524//ATP binding;GO:0004672//protein kinase activity;GO:0005515//protein binding;	Bra040495	AT5G49660.1	-	GO:0005622//intracellular;GO:0016021//integral component of membrane;GO:0005886//plasma membrane	GO:0017046//peptide hormone binding;GO:0005515//protein binding;GO:0004674//protein serine/threonine kinase activity;GO:0005524//ATP binding	GO:0010103//stomatal complex morphogenesis;GO:0010363//regulation of plant-type hypersensitive response;GO:0006612//protein targeting to membrane;GO:0010051//xylem and phloem pattern formation;GO:0006468//protein phosphorylation;GO:0007165//signal transduction;GO:1902025//nitrate import;GO:0090548//response to nitrate starvation;GO:0009963//positive regulation of flavonoid biosynthetic process;GO…	NO	NO	NO
BraA03g017230.3C	#N/A	2450	19.69	41.26	1.06728	2.97064e-37	6.58426e-36	UP	gi|685283933|ref|XP_009132870.1|/2.59316e-95/PREDICTED: cytochrome b5 isoform B [Brassica rapa]	NA	NA	NA	biological_process:GO:0055114//oxidation-reduction process;molecular_function:GO:0016491//oxidoreductase activity;	Bra022892	AT2G32640.1	-	GO:0009507//chloroplast	GO:0016705//oxidoreductase activity, acting on paired donors, with incorporation or reduction of molecular oxygen	GO:0016117//carotenoid biosynthetic process;GO:0055114//oxidation-reduction process	NO	NO	NO
BraA08g030080.3C	#N/A	1005	39.88	83.37	1.06386	5.2649e-28	8.45152e-27	UP	gi|685350069|ref|XP_009110580.1|/0/PREDICTED: pentatricopeptide repeat-containing protein At3g29230 [Brassica rapa]	sp|Q8H129|PPA3_ARATH/0.0/Purple acid phosphatase 3 OS=Arabidopsis thaliana OX=3702 GN=PAP3 PE=2 SV=1	ath:AT1G14700/0.0/PAP3; purple acid phosphatase 3; K01078 acid phosphatase [EC:3.1.3.2]	all1686/2e-17/---	molecular_function:GO:0016787//hydrolase activity;	Bra016683	AT1G14700.1	-	GO:0005773//vacuole;GO:0005576//extracellular region;GO:0005634//nucleus	GO:0046983//protein dimerization activity;GO:0046872//metal ion binding;GO:0042802//identical protein binding;GO:0003677//DNA binding;GO:0003993//acid phosphatase activity;GO:0003700//transcription factor activity, sequence-specific DNA binding;GO:0004722//protein serine/threonine phosphatase activity	GO:0009740//gibberellic acid mediated signaling pathway;GO:0009585//red, far-red light phototransduction;GO:0031539//positive regulation of anthocyanin metabolic process;GO:0006355//regulation of transcription, DNA-templated;GO:0009704//de-etiolation;GO:0016311//dephosphorylation	NO	YES	NO
BraA07g024470.3C	#N/A	255	36.48	76.19	1.0625	0.000350952	0.000971522	UP	gi|727601659|ref|XP_010473800.1|/2.65311e-38/PREDICTED: pentatricopeptide repeat-containing protein At2g27610-like [Camelina sativa]	sp|Q9M2F1|RS272_ARATH/3e-59/40S ribosomal protein S27-2 OS=Arabidopsis thaliana OX=3702 GN=RPS27B PE=2 SV=2	brp:103841933/3e-59/40S ribosomal protein S27-2; K02978 small subunit ribosomal protein S27e	SPBC1685.10/7e-44/---	biological_process:GO:0006412//translation;	Bra003437,Bra007572,Bra000398	AT3G61110.1	ko03010//Ribosome	GO:0005618//cell wall;GO:0009506//plasmodesma;GO:0022627//cytosolic small ribosomal subunit	GO:0046872//metal ion binding;GO:0003735//structural constituent of ribosome;GO:0044822	GO:0001510//RNA methylation;GO:0006412//translation;GO:0042545//cell wall modification;GO:0009664//plant-type cell wall organization;GO:0000028//ribosomal small subunit assembly	NO	NO	NO
BraA04g029340.3C	#N/A	3317	72.34	151.01	1.06178	3.64244e-178	5.82829e-176	UP	gi|685302571|ref|XP_009141989.1|/1.65812e-151/PREDICTED: probable calcium-binding protein CML35 [Brassica rapa]	sp|O22218|ACA4_ARATH/0.0/Calcium-transporting ATPase 4, plasma membrane-type OS=Arabidopsis thaliana OX=3702 GN=ACA4 PE=1 SV=1	brp:103865892/0.0/calcium-transporting ATPase 4, plasma membrane-type; K01537 Ca2+-transporting ATPase [EC:3.6.3.8]	MA4082/8e-134/---	molecular_function:GO:0005516//calmodulin binding;	Bra016926,Bra003276,Bra007319	AT2G41560.1	-	GO:0009705//plant-type vacuole membrane;GO:0005887//integral component of plasma membrane;GO:0005794//Golgi apparatus;GO:0009570//chloroplast stroma;GO:0009535//chloroplast thylakoid membrane	GO:0008270//zinc ion binding;GO:0004089//carbonate dehydratase activity;GO:0005388//calcium-transporting ATPase activity;GO:0005516//calmodulin binding;GO:0005524//ATP binding	GO:0010363//regulation of plant-type hypersensitive response;GO:0009651//response to salt stress;GO:0009624//response to nematode;GO:0006612//protein targeting to membrane;GO:0042742//defense response to bacterium;GO:0043069//negative regulation of programmed cell death;GO:0006730//one-carbon metabolic process;GO:0006882//cellular zinc ion homeostasis;GO:0055081//anion homeostasis;GO:0009963//pos…	YES	YES	NO
BraA09g016250.3C	#N/A	1628	32.89	68.3	1.05424	1.51945e-38	3.50001e-37	UP	gi|685356498|ref|XP_009113142.1|/0/PREDICTED: secretory carrier-associated membrane protein 3 [Brassica rapa] &gt;gi|923506958|ref|XP_013717942.1| PREDICTED: secretory carrier-associated membrane protein 3-like [Brassica napus]	sp|Q9SYB0|TAUE2_ARATH/0.0/Sulfite exporter TauE/SafE family protein 2 OS=Arabidopsis thaliana OX=3702 GN=At1g61740 PE=2 SV=1	NA	SA0783/1e-08/---	cellular_component:GO:0016021//integral component of membrane;	Bra027077,Bra031401,Bra013516	AT1G61740.1	-	GO:0016021//integral component of membrane;GO:0009507//chloroplast	-	GO:0010363//regulation of plant-type hypersensitive response;GO:0009963//positive regulation of flavonoid biosynthetic process;GO:0006612//protein targeting to membrane	NO	YES	YES
BraA03g031060.3C	#N/A	966	8.01	16.61	1.05218	2.30682e-06	8.69438e-06	UP	gi|685287478|ref|XP_009134678.1|/4.33189e-148/PREDICTED: uncharacterized protein LOC103858965 isoform X2 [Brassica rapa]	sp|Q8LFD1|LPP3_ARATH/0.0/Putative lipid phosphate phosphatase 3, chloroplastic OS=Arabidopsis thaliana OX=3702 GN=LPP3 PE=2 SV=1	mus:103984677/3e-145/lipid phosphate phosphatase 2-like; K18693 diacylglycerol diphosphate phosphatase / phosphatidate phosphatase [EC:3.1.3.81 3.1.3.4]	SPBC409.18/1e-37/---	NA	Bra001056,Bra039179,Bra017464	AT3G02600.5	-	GO:0005737//cytoplasm;GO:0005887//integral component of plasma membrane	GO:0008195//phosphatidate phosphatase activity	GO:0006644//phospholipid metabolic process;GO:0007165//signal transduction;GO:0046839//phospholipid dephosphorylation	NO	NO	NO
BraA08g012850.3C	#N/A	3063	28.76	59.59	1.05101	6.23936e-65	2.61476e-63	UP	gi|922447730|ref|XP_013627490.1|/0/PREDICTED: uncharacterized protein LOC106333611 [Brassica oleracea var. oleracea]	sp|Q0WVX5|SSY4_ARATH/0.0/Probable starch synthase 4, chloroplastic/amyloplastic OS=Arabidopsis thaliana OX=3702 GN=SS4 PE=1 SV=1	pop:POPTR_0001s34580g/6e-141/hypothetical protein; K00703 starch synthase [EC:2.4.1.21]	sll1393/9e-136/---	NA	Bra021017	AT4G18240.1	ko01100//Metabolic pathways;ko01110//Biosynthesis of secondary metabolites;ko00500//Starch and sucrose metabolism	GO:0009501//amyloplast;GO:0009507//chloroplast	GO:0004373//glycogen (starch) synthase activity;GO:0005515//protein binding	GO:0019252//starch biosynthetic process	NO	YES	NO
BraA06g005830.3C	#N/A	4838	1.05	2.16	1.04064	5.25734e-05	0.000166044	UP	gi|685315071|ref|XP_009148147.1|/0/PREDICTED: uncharacterized protein LOC103871629 isoform X1 [Brassica rapa]	sp|F4HXP9|MYO9_ARATH/0.0/Myosin-9 OS=Arabidopsis thaliana OX=3702 GN=XI-C PE=2 SV=1	brp:103871614/0.0/myosin-9; K10357 myosin V	SPCC1919.10c/0.0/---	cellular_component:GO:0016459//myosin complex;molecular_function:GO:0005524//ATP binding;GO:0003774//motor activity;GO:0005515//protein binding;	Bra018605,Bra030739,Bra027968	AT1G08730.1	ko03440//Homologous recombination	GO:0005802//trans-Golgi network;GO:0005829//cytosol;GO:0016021//integral component of membrane;GO:0005634//nucleus;GO:0016459//myosin complex	GO:0004712//protein serine/threonine/tyrosine kinase activity;GO:0003779//actin binding;GO:0003774//motor activity;GO:0004709//MAP kinase kinase kinase activity;GO:0005516//calmodulin binding;GO:0005524//ATP binding	GO:0009414//response to water deprivation;GO:0000186//activation of MAPKK activity;GO:0030048//actin filament-based movement;GO:0002229//defense response to oomycetes;GO:1900150//regulation of defense response to fungus;GO:1900424//regulation of defense response to bacterium;GO:2000031//regulation of salicylic acid mediated signaling pathway;GO:0046777//protein autophosphorylation;GO:0006487//pro…	NO	NO	NO
BraA05g028140.3C	#N/A	558	14.15	29.07	1.03873	1.35735e-05	4.65496e-05	UP	gi|685310432|ref|XP_009145818.1|/0/PREDICTED: putative leucine-rich repeat receptor-like serine/threonine-protein kinase At2g14440 [Brassica rapa]	sp|Q93YN0|SCO2_ARATH/2e-121/Protein disulfide-isomerase SCO2 OS=Arabidopsis thaliana OX=3702 GN=SCO2 PE=1 SV=1	cam:101498518/2e-58/uncharacterized LOC101498518; K13448 calcium-binding protein CML	NA	NA	Bra022396	AT3G19220.1	-	GO:0009535//chloroplast thylakoid membrane	GO:0046872//metal ion binding;GO:0043621//protein self-association;GO:0003756//protein disulfide isomerase activity	GO:0006457//protein folding;GO:0009658//chloroplast organization	NO	YES	NO
BraA03g028820.3C	#N/A	1230	65.84	135	1.03592	2.62016e-53	8.93962e-52	UP	gi|685286891|ref|XP_009134372.1|/1.5892e-143/PREDICTED: U1 small nuclear ribonucleoprotein C-like [Brassica rapa] &gt;gi|674942683|emb|CDX90901.1| BnaA03g25810D [Brassica napus]	NA	egr:104414824/1e-18/uncharacterized LOC104414824; K01890 phenylalanyl-tRNA synthetase beta chain [EC:6.1.1.20]	NA	NA	Bra000854	AT4G02920.1	-	GO:0005739//mitochondrion	-	-	NO	NO	NO
BraA06g040050.3C	#N/A	1386	8.68	17.77	1.03368	2.68622e-09	1.40446e-08	UP	gi|685326553|ref|XP_009101662.1|/2.98562e-148/PREDICTED: 21 kDa protein-like [Brassica rapa]	sp|Q5XET4|PP142_ARATH/0.0/Pentatricopeptide repeat-containing protein At2g01860 OS=Arabidopsis thaliana OX=3702 GN=EMB975 PE=2 SV=1	sot:102601031/6e-10/pentatricopeptide repeat-containing protein At3g18110, chloroplastic-like; K17964 leucine-rich PPR motif-containing protein, mitochondrial	NA	NA	Bra024847	AT2G01860.1	-	GO:0005739//mitochondrion	-	-	NO	NO	NO
BraA04g019780.3C	#N/A	471	47.91	97.78	1.02921	2.23718e-12	1.52173e-11	UP	gi|685300079|ref|XP_009140783.1|/0/PREDICTED: transcription factor LHW [Brassica rapa]	sp|Q9ZQG8|FER3_ARATH/4e-93/Ferredoxin-3, chloroplastic OS=Arabidopsis thaliana OX=3702 GN=FD3 PE=1 SV=1	brp:103864784/5e-110/ferredoxin, root R-B2; K02639 ferredoxin	ssl0020/1e-43/---	biological_process:GO:0022900//electron transport chain;molecular_function:GO:0009055//electron carrier activity;GO:0051536//iron-sulfur cluster binding;GO:0051537//2 iron, 2 sulfur cluster binding;	Bra034355,Bra000507,Bra012013	AT2G27510.1	ko00195//Photosynthesis	GO:0009507//chloroplast	GO:0046872//metal ion binding;GO:0009055//electron carrier activity;GO:0051537//2 iron, 2 sulfur cluster binding	GO:0009688//abscisic acid biosynthetic process;GO:0022900//electron transport chain	NO	NO	NO
BraA09g005510.3C	#N/A	2591	44.21	90.19	1.02859	5.6723e-79	3.04169e-77	UP	gi|685352815|ref|XP_009111710.1|/1.36151e-151/PREDICTED: probable germin-like protein subfamily 2 member 5 [Brassica rapa]	sp|Q8L7S8|RH3_ARATH/0.0/DEAD-box ATP-dependent RNA helicase 3, chloroplastic OS=Arabidopsis thaliana OX=3702 GN=RH3 PE=1 SV=2	brp:103837129/0.0/DEAD-box ATP-dependent RNA helicase 3, chloroplastic-like; K16911 ATP-dependent RNA helicase DDX21 [EC:3.6.4.13]	DR1624/7e-105/---	cellular_component:GO:0005634//nucleus;molecular_function:GO:0008270//zinc ion binding;GO:0004386//helicase activity;GO:0005524//ATP binding;GO:0003723//RNA binding;GO:0003676//nucleic acid binding;	Bra036582,Bra009900,Bra020533	AT5G26742.2	ko03040//Spliceosome	GO:0009941//chloroplast envelope;GO:0009570//chloroplast stroma;GO:0016020//membrane;GO:0005634//nucleus	GO:0003723//RNA binding;GO:0004004//ATP-dependent RNA helicase activity;GO:0008270//zinc ion binding;GO:0005524//ATP binding	GO:0010501//RNA secondary structure unwinding;GO:0009793//embryo development ending in seed dormancy	NO	YES	NO
BraA05g040570.3C	#N/A	1217	1371.91	2796.11	1.02724	0	0	UP	gi|923922843|ref|XP_013730598.1|/0/PREDICTED: uncharacterized protein LOC106434305 [Brassica napus]	sp|P27140|BCA1_ARATH/0.0/Beta carbonic anhydrase 1, chloroplastic OS=Arabidopsis thaliana OX=3702 GN=BCA1 PE=1 SV=2	brp:103870985/0.0/beta carbonic anhydrase 1, chloroplastic; K01673 carbonic anhydrase [EC:4.2.1.1]	BMEI0222/9e-36/---	NA	Bra039113,Bra040520,Bra023485	AT3G01500.3	ko00910//Nitrogen metabolism	GO:0009941//chloroplast envelope;GO:0048046//apoplast;GO:0010319//stromule;GO:0009570//chloroplast stroma;GO:0009535//chloroplast thylakoid membrane;GO:0005886//plasma membrane	GO:0008270//zinc ion binding;GO:0004089//carbonate dehydratase activity	GO:0019684//photosynthesis, light reaction;GO:0031348//negative regulation of defense response;GO:0006098//pentose-phosphate shunt;GO:0009595//detection of biotic stimulus;GO:0010119//regulation of stomatal movement;GO:0009867//jasmonic acid mediated signaling pathway;GO:0009697//salicylic acid biosynthetic process;GO:0009862//systemic acquired resistance, salicylic acid mediated signaling pathwa…	NO	NO	NO
BraA07g005220.3C	#N/A	1902	3.86	7.86	1.02593	2.87038e-06	1.07266e-05	UP	gi|685276455|ref|XP_009129192.1|/5.63203e-65/PREDICTED: uncharacterized protein LOC103854036 [Brassica rapa]	sp|Q9ZQF1|PP152_ARATH/0.0/Pentatricopeptide repeat-containing protein At2g15630, mitochondrial OS=Arabidopsis thaliana OX=3702 GN=At2g15630 PE=3 SV=1	egu:105055833/2e-90/putative pentatricopeptide repeat-containing protein At1g19290; K17964 leucine-rich PPR motif-containing protein, mitochondrial	NA	NA	Bra015229	AT2G15630.1	-	GO:0005739//mitochondrion	-	-	NO	YES	NO
BraA06g041020.3C	#N/A	1626	7.27	14.8	1.02557	3.6648e-09	1.89327e-08	UP	gi|685326038|ref|XP_009101451.1|/7.05236e-132/PREDICTED: uncharacterized protein LOC103827672 [Brassica rapa]	sp|Q8LG88|TDT_ARATH/0.0/Tonoplast dicarboxylate transporter OS=Arabidopsis thaliana OX=3702 GN=TDT PE=2 SV=2	brp:103827638/0.0/tonoplast dicarboxylate transporter; K14445 solute carrier family 13 (sodium-dependent dicarboxylate transporter), member 2/3/5	SA1732/3e-85/---	NA	Bra024934,Bra022142,Bra017477	AT5G47560.1	-	GO:0005773//vacuole;GO:0016021//integral component of membrane;GO:0000932//P-body;GO:0005634//nucleus	GO:0015140//malate transmembrane transporter activity;GO:0050072//m7G(5')pppN diphosphatase activity;GO:0030145//manganese ion binding;GO:0000287//magnesium ion binding;GO:0042803//protein homodimerization activity;GO:0005524//ATP binding;GO:0003729//mRNA binding	GO:0006397//mRNA processing;GO:0051453//regulation of intracellular pH;GO:0031087//deadenylation-independent decapping of nuclear-transcribed mRNA;GO:0016441//posttranscriptional gene silencing;GO:0019048//modulation by virus of host morphology or physiology;GO:0006814//sodium ion transport;GO:0010072//primary shoot apical meristem specification;GO:0071423//malate transmembrane transport	YES	YES	NO
BraA05g006540.3C	#N/A	1176	34.29	69.79	1.02523	1.34844e-26	2.05334e-25	UP	gi|685305180|ref|XP_009143312.1|/7.33214e-107/PREDICTED: 60S ribosomal protein L23a-1 [Brassica rapa] &gt;gi|674878441|emb|CDY53589.1| BnaA05g34620D [Brassica napus]	sp|O80632|MTP11_ARATH/0.0/Metal tolerance protein 11 OS=Arabidopsis thaliana OX=3702 GN=MTP11 PE=2 SV=1	mtr:MTR_3g082050/1e-08/Zinc transporter; K14709 solute carrier family 39 (zinc transporter), member 1/2/3	PAB0462/2e-23/---	biological_process:GO:0055085//transmembrane transport;GO:0006812//cation transport;cellular_component:GO:0016021//integral component of membrane;molecular_function:GO:0008324//cation transmembrane transporter activity;	Bra017071,Bra005039	AT2G39450.1	-	GO:0016021//integral component of membrane;GO:0005770//late endosome;GO:0005794//Golgi apparatus;GO:0005634//nucleus	GO:0005385//zinc ion transmembrane transporter activity;GO:0010486//manganese:proton antiporter activity	GO:0071577//zinc II ion transmembrane transport;GO:0030026//cellular manganese ion homeostasis;GO:0010264//myo-inositol hexakisphosphate biosynthetic process;GO:1902600//hydrogen ion transmembrane transport;GO:0061088//regulation of sequestering of zinc ion;GO:0046688//response to copper ion;GO:0010043//response to zinc ion;GO:0071421//manganese ion transmembrane transport;GO:0010042//response to…	NO	NO	NO
BraA04g002210.3C	#N/A	1176	8.78	17.86	1.02444	7.09068e-08	3.19385e-07	UP	gi|685296058|ref|XP_009138885.1|/0/PREDICTED: uncharacterized protein LOC103862919 [Brassica rapa] &gt;gi|923614286|ref|XP_013745231.1| PREDICTED: uncharacterized protein LOC106447814 [Brassica napus]	sp|Q40532|NTF4_TOBAC/0.0/Mitogen-activated protein kinase homolog NTF4 OS=Nicotiana tabacum OX=4097 GN=NTF4 PE=2 SV=1	brp:103862929/0.0/mitogen-activated protein kinase homolog NTF4-like; K14512 mitogen-activated protein kinase 6 [EC:2.7.11.24]	YBL016w/6e-99/---	biological_process:GO:0006468//protein phosphorylation;molecular_function:GO:0005524//ATP binding;GO:0004672//protein kinase activity;	Bra014527,Bra014528,Bra003390,Bra007475,Bra007476	-	-	-	-	-	NO	NO	NO
BraA06g030600.3C	#N/A	450	39.85	81.06	1.02441	8.00366e-10	4.37736e-09	UP	gi|685346950|ref|XP_009109431.1|/2.95889e-19/PREDICTED: uncharacterized protein At4g04775-like [Brassica rapa]	sp|Q9LJ64|PLRX1_ARATH/6e-06/Pollen-specific leucine-rich repeat extensin-like protein 1 OS=Arabidopsis thaliana OX=3702 GN=PEX1 PE=2 SV=1	ppp:PHYPADRAFT_210987/2e-06/hypothetical protein; K03404 magnesium chelatase subunit D [EC:6.6.1.1]	jhp1260/8e-07/---	NA	Bra009656,Bra002035	AT2G17240.1	-	GO:0005634//nucleus;GO:0009507//chloroplast	-	-	NO	YES	NO
BraA08g026570.3C	#N/A	1895	397.36	806.45	1.02114	0	0	UP	gi|685348946|ref|XP_009110156.1|/0/PREDICTED: uncharacterized protein LOC103835713 [Brassica rapa]	sp|Q9LR30|GGT1_ARATH/0.0/Glutamate--glyoxylate aminotransferase 1 OS=Arabidopsis thaliana OX=3702 GN=GGAT1 PE=1 SV=1	brp:103835672/0.0/glutamate--glyoxylate aminotransferase 1; K14272 glutamate--glyoxylate aminotransferase [EC:2.6.1.4 2.6.1.2 2.6.1.44]	SPBC582.08/2e-127/---	biological_process:GO:0009058//biosynthetic process;molecular_function:GO:0030170//pyridoxal phosphate binding;GO:0003824//catalytic activity;	Bra016353,Bra024580,Bra012371,Bra016202,Bra009959	AT1G23310.1	ko01100//Metabolic pathways;ko01110//Biosynthesis of secondary metabolites;ko01200//Carbon metabolism;ko01230//Biosynthesis of amino acids;ko01210//2-Oxocarboxylic acid metabolism;ko00630//Glyoxylate and dicarboxylate metabolism;ko00260//Glycine, serine and threonine metabolism;ko00250//Alanine, aspartate and glutamate metabolism;ko00710//Carbon fixation in photosynthetic organisms;ko00220//Argin…	GO:0048046//apoplast;GO:0016020//membrane;GO:0009505//plant-type cell wall;GO:0005773//vacuole;GO:0005777//peroxisome;GO:0005829//cytosol;GO:0009570//chloroplast stroma;GO:0009506//plasmodesma	GO:0004021//L-alanine:2-oxoglutarate aminotransferase activity;GO:0003840//gamma-glutamyltransferase activity;GO:0008453//alanine-glyoxylate transaminase activity;GO:0030170//pyridoxal phosphate binding;GO:0036374//glutathione hydrolase activity;GO:0047958//glycine:2-oxoglutarate aminotransferase activity;GO:0016756//glutathione gamma-glutamylcysteinyltransferase activity	GO:0009750//response to fructose;GO:0009853//photorespiration;GO:0042744//hydrogen peroxide catabolic process;GO:0006833//water transport;GO:0042853//L-alanine catabolic process;GO:0009651//response to salt stress;GO:0006751//glutathione catabolic process;GO:0001666//response to hypoxia;GO:0019344//cysteine biosynthetic process;GO:0006545//glycine biosynthetic process;GO:0006979//response to oxid…	NO	NO	NO
BraA09g052590.3C	#N/A	1488	105.46	213.85	1.0199	2.11608e-100	1.55571e-98	UP	gi|685366004|ref|XP_009117076.1|/0/PREDICTED: uncharacterized protein LOC103842203 [Brassica rapa] &gt;gi|923702483|ref|XP_013660038.1| PREDICTED: uncharacterized protein LOC106365134 [Brassica napus]	sp|O04921|HEMH2_ARATH/0.0/Ferrochelatase-2, chloroplastic OS=Arabidopsis thaliana OX=3702 GN=FC2 PE=1 SV=1	brp:103842138/0.0/ferrochelatase-2, chloroplastic; K01772 ferrochelatase [EC:4.99.1.1]	alr3751/1e-155/---	NA	Bra007748	AT2G30390.1	ko01100//Metabolic pathways;ko01110//Biosynthesis of secondary metabolites;ko00860//Porphyrin and chlorophyll metabolism	GO:0005739//mitochondrion;GO:0009507//chloroplast;GO:0005634//nucleus	GO:0004325//ferrochelatase activity;GO:0004674//protein serine/threonine kinase activity;GO:0004712//protein serine/threonine/tyrosine kinase activity;GO:0005524//ATP binding;GO:0005515//protein binding	GO:0046777//protein autophosphorylation;GO:0006783//heme biosynthetic process;GO:0006397//mRNA processing	NO	YES	NO
BraA08g034630.3C	#N/A	3046	6.96	14.1	1.01854	3.0396e-16	2.71171e-15	UP	gi|923829543|ref|XP_013697044.1|/0/PREDICTED: pre-mRNA-splicing factor SLU7-A-like [Brassica napus] &gt;gi|674917619|emb|CDY15479.1| BnaA08g27630D [Brassica napus]	sp|Q8W4N3|UBP2_ARATH/0.0/Ubiquitin carboxyl-terminal hydrolase 2 OS=Arabidopsis thaliana OX=3702 GN=UBP2 PE=1 SV=2	brp:103836550/0.0/ubiquitin carboxyl-terminal hydrolase 2; K11844 ubiquitin carboxyl-terminal hydrolase 16/45 [EC:3.4.19.12]	YJL197w/5e-13/---	biological_process:GO:0016579//protein deubiquitination;GO:0006511//ubiquitin-dependent protein catabolic process;molecular_function:GO:0008270//zinc ion binding;GO:0036459//thiol-dependent ubiquitinyl hydrolase activity;	Bra032492,Bra030593,Bra005555	AT1G04860.1	-	GO:0000502//proteasome complex;GO:0009507//chloroplast;GO:0005634//nucleus	GO:0004843//thiol-dependent ubiquitin-specific protease activity;GO:0008270//zinc ion binding	GO:0016579//protein deubiquitination;GO:0006511//ubiquitin-dependent protein catabolic process	NO	NO	NO
BraA01g000480.3C	#N/A	1214	32.76	66.34	1.01794	6.11446e-26	9.03045e-25	UP	gi|685256109|ref|XP_009125062.1|/0/PREDICTED: F-box/kelch-repeat protein At4g39590-like [Brassica rapa]	sp|Q8GY88|SK2_ARATH/3e-165/Shikimate kinase 2, chloroplastic OS=Arabidopsis thaliana OX=3702 GN=SK2 PE=1 SV=1	brp:103850170/0.0/shikimate kinase 2, chloroplastic; K00891 shikimate kinase [EC:2.7.1.71]	alr1244/4e-34/---	NA	Bra011857,Bra030270	AT4G39540.2	ko01100//Metabolic pathways;ko01110//Biosynthesis of secondary metabolites;ko01230//Biosynthesis of amino acids;ko00400//Phenylalanine, tyrosine and tryptophan biosynthesis	GO:0009507//chloroplast	GO:0004765//shikimate kinase activity;GO:0000287//magnesium ion binding	GO:0016310//phosphorylation;GO:0009423//chorismate biosynthetic process;GO:0009073//aromatic amino acid family biosynthetic process;GO:0019632//shikimate metabolic process	NO	NO	NO
BraA05g028720.3C	#N/A	1841	3.36	6.8	1.01707	2.29054e-05	7.61444e-05	UP	gi|674941283|emb|CDX92255.1|/0/BnaA05g21520D [Brassica napus]	sp|Q9LIH7|ZDHC7_ARATH/0.0/Protein S-acyltransferase 11 OS=Arabidopsis thaliana OX=3702 GN=PAT11 PE=2 SV=1	aly:ARALYDRAFT_479367/0.0/zinc finger family protein; K18932 palmitoyltransferase [EC:2.3.1.225]	YOL003c/9e-14/---	NA	Bra022339,Bra001714	AT3G18620.1	ko01100//Metabolic pathways;ko01110//Biosynthesis of secondary metabolites;ko00100//Steroid biosynthesis	GO:0016021//integral component of membrane;GO:0005783//endoplasmic reticulum;GO:0005794//Golgi apparatus;GO:0005886//plasma membrane	GO:0008270//zinc ion binding;GO:0019706//protein-cysteine S-palmitoyltransferase activity	GO:0018230//peptidyl-L-cysteine S-palmitoylation;GO:0006612//protein targeting to membrane	NO	NO	NO
BraA03g053740.3C	#N/A	1726	24.65	49.79	1.01427	1.24381e-28	2.04828e-27	UP	gi|685293493|ref|XP_009137640.1|/2.47076e-130/PREDICTED: napin-B-like [Brassica rapa] &gt;gi|674885887|emb|CDY46662.1| BnaA03g48460D [Brassica napus]	sp|Q9T076|ENL2_ARATH/4e-128/Early nodulin-like protein 2 OS=Arabidopsis thaliana OX=3702 GN=At4g27520 PE=1 SV=1	cam:101508170/2e-42/formin-like protein 20; K02184 formin 2	SPBC28F2.12/1e-27/---	molecular_function:GO:0009055//electron carrier activity;	Bra019044,Bra026341	AT4G27520.1	-	GO:0005773//vacuole;GO:0046658//anchored component of plasma membrane;GO:0009507//chloroplast;GO:0048046//apoplast	GO:0005507//copper ion binding;GO:0009055//electron carrier activity	GO:0050896//response to stimulus;GO:0019761//glucosinolate biosynthetic process	YES	YES	NO
BraA07g014710.3C	#N/A	1473	16.14	32.6	1.01423	2.10268e-16	1.89279e-15	UP	gi|685330618|ref|XP_009103246.1|/1.11143e-177/PREDICTED: 14-3-3-like protein GF14 epsilon [Brassica rapa]	sp|Q9SK82|U85A1_ARATH/0.0/UDP-glycosyltransferase 85A1 OS=Arabidopsis thaliana OX=3702 GN=UGT85A1 PE=2 SV=1	sbi:SORBI_01g001220/2e-141/SORBIDRAFT_01g001220, Sb01g001220; hypothetical protein; K13030 cyanohydrin beta-glucosyltransferase [EC:2.4.1.85]	NA	NA	Bra012324,Bra012323,Bra031387,Bra012322,Bra033891,Bra034848	AT1G22400.1	ko01110//Biosynthesis of secondary metabolites;ko00460//Cyanoamino acid metabolism;ko00402//Benzoxazinoid biosynthesis	GO:0005622//intracellular	GO:0050502//cis-zeatin O-beta-D-glucosyltransferase activity;GO:0015020//glucuronosyltransferase activity;GO:0050403//trans-zeatin O-beta-D-glucosyltransferase activity	GO:0010363//regulation of plant-type hypersensitive response;GO:0009867//jasmonic acid mediated signaling pathway;GO:0006612//protein targeting to membrane;GO:0015824//proline transport;GO:0030968//endoplasmic reticulum unfolded protein response;GO:0009863//salicylic acid mediated signaling pathway;GO:0008152//metabolic process	YES	NO	YES
BraA06g027620.3C	#N/A	492	324.42	654.73	1.01304	2.06036e-64	8.55064e-63	UP	gi|685321014|ref|XP_009150525.1|/0/PREDICTED: fatty acid amide hydrolase isoform X1 [Brassica rapa]	sp|P34789|RS282_ARATH/2e-35/40S ribosomal protein S28-2 OS=Arabidopsis thaliana OX=3702 GN=RPS28C PE=3 SV=1	brp:103873834/0.0/hemK methyltransferase family member 1; K02493 release factor glutamine methyltransferase [EC:2.1.1.297]	alr0115/7e-54/---	biological_process:GO:0006479//protein methylation;GO:0032259//methylation;molecular_function:GO:0008168//methyltransferase activity;GO:0003676//nucleic acid binding;GO:0008276//protein methyltransferase activity;	Bra024271,Bra005784	AT5G64150.1	-	GO:0009507//chloroplast	GO:0003676//nucleic acid binding;GO:0008276//protein methyltransferase activity	GO:0006783//heme biosynthetic process;GO:0006479//protein methylation	NO	YES	NO
BraA08g011850.3C	#N/A	2076	41.92	84.6	1.01302	1.82727e-57	6.68406e-56	UP	gi|685380723|ref|XP_009123027.1|/0/PREDICTED: WAT1-related protein At4g16620-like [Brassica rapa]	sp|Q8GWE0|PP314_ARATH/0.0/Pentatricopeptide repeat-containing protein At4g16390, chloroplastic OS=Arabidopsis thaliana OX=3702 GN=P67 PE=1 SV=3	mtr:MTR_5g008300/1e-42/Pentatricopeptide repeat-containing protein; K17964 leucine-rich PPR motif-containing protein, mitochondrial	NA	NA	Bra040576,Bra038453	AT4G16390.1	-	GO:0009570//chloroplast stroma	GO:0003723//RNA binding;GO:0000166//nucleotide binding	GO:0031425//chloroplast RNA processing;GO:0009658//chloroplast organization;GO:0045727//positive regulation of translation;GO:0045036//protein targeting to chloroplast	NO	NO	NO
BraA07g020350.3C	#N/A	2313	13.45	27.14	1.01281	9.14662e-22	1.11074e-20	UP	gi|685268177|ref|XP_009125170.1|/0/PREDICTED: omega-hydroxypalmitate O-feruloyl transferase-like [Brassica rapa] &gt;gi|923661889|ref|XP_013647794.1| PREDICTED: omega-hydroxypalmitate O-feruloyl transferase-like [Brassica napus]	sp|P92941|CLCA_ARATH/0.0/Chloride channel protein CLC-a OS=Arabidopsis thaliana OX=3702 GN=CLC-A PE=1 SV=2	brp:103850199/0.0/chloride channel protein CLC-a-like; K05016 chloride channel 7	SPBC887.02/3e-38/---	biological_process:GO:0006821//chloride transport;cellular_component:GO:0016020//membrane;molecular_function:GO:0005247//voltage-gated chloride channel activity;	Bra028478,Bra030328,Bra025253	AT5G40890.1	-	GO:0034707//chloride channel complex;GO:0005634//nucleus	GO:0005247//voltage-gated chloride channel activity;GO:0030554//adenyl nucleotide binding;GO:0015112//nitrate transmembrane transporter activity	GO:0015706//nitrate transport;GO:0016049//cell growth;GO:0030243//cellulose metabolic process;GO:1902476//chloride transmembrane transport;GO:0010106//cellular response to iron ion starvation;GO:1903959//regulation of anion transmembrane transport;GO:0006826//iron ion transport;GO:0010167//response to nitrate;GO:0030003//cellular cation homeostasis;GO:0070838//divalent metal ion transport;GO:0009…	NO	YES	NO
BraA09g004720.3C	#N/A	1510	13.36	26.93	1.01129	4.46086e-18	4.46116e-17	UP	gi|674933247|emb|CDY00021.1|/3.42408e-54/BnaC09g02800D [Brassica napus]	sp|Q8GUN5|PHL1_ARATH/0.0/Protein PHR1-LIKE 1 OS=Arabidopsis thaliana OX=3702 GN=PHL1 PE=1 SV=1	mus:103984394/1e-31/uncharacterized protein LOC103984394; K14317 nuclear pore complex protein Nup214	NA	molecular_function:GO:0003677//DNA binding;	Bra036123,Bra020622,Bra040196	AT5G29000.2	ko04075//Plant hormone signal transduction	GO:0005634//nucleus	GO:0003700//transcription factor activity, sequence-specific DNA binding;GO:0003677//DNA binding;GO:0003682//chromatin binding	GO:0006355//regulation of transcription, DNA-templated	NO	NO	NO
BraA09g021710.3C	#N/A	771	35.12	70.76	1.01064	3.7262e-17	3.51609e-16	UP	gi|674885913|emb|CDY46688.1|/4.38166e-119/BnaA03g48200D [Brassica napus]	sp|Q93Z17|HLP_ARATH/1e-105/50S ribosomal protein HLP, mitochondrial OS=Arabidopsis thaliana OX=3702 GN=HLP PE=2 SV=1	brp:103839624/1e-117/50S ribosomal protein HLP, mitochondrial-like; K02874 large subunit ribosomal protein L14	AGc3539/2e-41/---	biological_process:GO:0006412//translation;cellular_component:GO:0015934//large ribosomal subunit;GO:0005840//ribosome;molecular_function:GO:0003735//structural constituent of ribosome;	Bra017571,Bra025035	AT5G46160.1	ko03010//Ribosome	GO:0005762//mitochondrial large ribosomal subunit;GO:0009507//chloroplast;GO:0022625//cytosolic large ribosomal subunit	GO:0003735//structural constituent of ribosome;GO:0044822;GO:0070180//large ribosomal subunit rRNA binding	GO:0006412//translation;GO:0009086//methionine biosynthetic process;GO:0006354//DNA-templated transcription, elongation;GO:0000394//RNA splicing, via endonucleolytic cleavage and ligation	NO	NO	NO
BraA09g018510.3C	#N/A	2133	2.11	4.25	1.01022	0.0003158	0.000882294	UP	gi|685357201|ref|XP_009113393.1|/0/PREDICTED: uncharacterized protein LOC103838695 [Brassica rapa]	sp|Q9FXB9|PPR84_ARATH/0.0/Pentatricopeptide repeat-containing protein At1g56690, mitochondrial OS=Arabidopsis thaliana OX=3702 GN=PCMP-H69 PE=2 SV=1	gmx:100811379/2e-131/putative pentatricopeptide repeat-containing protein At1g74580-like; K17964 leucine-rich PPR motif-containing protein, mitochondrial	NA	molecular_function:GO:0008270//zinc ion binding;GO:0005515//protein binding;	Bra027927	AT1G56690.1	-	GO:0005739//mitochondrion	-	-	YES	NO	NO
BraA09g005330.3C	#N/A	960	3.58	7.2	1.00804	4.09508e-06	1.5031e-05	UP	gi|685353016|ref|XP_009111772.1|/0/PREDICTED: kinesin-4-like [Brassica rapa]	sp|Q6XMI3|BSMT1_ARATH/1e-148/Salicylate/benzoate carboxyl methyltransferase OS=Arabidopsis thaliana OX=3702 GN=BSMT1 PE=1 SV=1	tcc:TCM_000324/3e-87/Salicylate O-methyltransferase; K08241 jasmonate O-methyltransferase [EC:2.1.1.141]	NA	molecular_function:GO:0008168//methyltransferase activity;	Bra036601,Bra009460,Bra009459,Bra009461,Bra009458	AT5G04380.1	ko01110//Biosynthesis of secondary metabolites;ko00592//alpha-Linolenic acid metabolism	-	GO:0008168//methyltransferase activity	GO:0046686//response to cadmium ion;GO:0032259//methylation	NO	NO	NO
BraA05g022460.3C	#N/A	1132	32.15	64.58	1.00627	1.54885e-24	2.16059e-23	UP	gi|674883667|emb|CDY48801.1|/0/BnaA05g20690D [Brassica napus]	sp|F4HT21|IAN9_ARATH/0.0/Immune-associated nucleotide-binding protein 9 OS=Arabidopsis thaliana OX=3702 GN=IAN9 PE=2 SV=1	NA	aq_2032/4e-06/---	molecular_function:GO:0005525//GTP binding;	Bra034458,Bra028016	AT1G33970.5	-	GO:0005739//mitochondrion	GO:0005525//GTP binding	GO:0009617//response to bacterium;GO:0006897//endocytosis	YES	NO	NO
BraA05g001010.3C	#N/A	792	8.84	17.75	1.0057	3.1285e-05	0.000101906	UP	gi|685303762|ref|XP_009142592.1|/3.50705e-158/PREDICTED: soluble inorganic pyrophosphatase [Brassica rapa] &gt;gi|922469863|ref|XP_013634673.1| PREDICTED: soluble inorganic pyrophosphatase 3 [Brassica oleracea var. oleracea] &gt;gi|923634777|ref|XP_013751994.1| PREDICTED: soluble inorganic pyrophosphatase 3-like [Brassica napus] &gt;gi|923634860|ref|XP_013752019.1| PREDICTED: soluble inorganic py…	sp|O82799|NGA1_ARATH/1e-155/B3 domain-containing transcription factor NGA1 OS=Arabidopsis thaliana OX=3702 GN=NGA1 PE=1 SV=1	smo:SELMODRAFT_110104/3e-52/hypothetical protein; K09287 RAV-like factor	NA	molecular_function:GO:0003677//DNA binding;	Bra004501,Bra040478,Bra000434,Bra014415	AT2G46870.1	-	GO:0005634//nucleus	GO:0003677//DNA binding;GO:0003700//transcription factor activity, sequence-specific DNA binding	GO:0009908//flower development;GO:0006355//regulation of transcription, DNA-templated;GO:0048366//leaf development	NO	NO	YES
BraA03g021050.3C	#N/A	1359	3.98	7.99	1.00543	0.000185909	0.000537984	UP	gi|685284958|ref|XP_009133384.1|/0/PREDICTED: delta-1-pyrroline-5-carboxylate synthase A-like isoform X1 [Brassica rapa]	sp|O22286|BPM3_ARATH/0.0/BTB/POZ and MATH domain-containing protein 3 OS=Arabidopsis thaliana OX=3702 GN=BPM3 PE=1 SV=1	brp:103857880/0.0/BTB/POZ and MATH domain-containing protein 3-like; K10523 speckle-type POZ protein	NA	molecular_function:GO:0005515//protein binding;	Bra000147,Bra017053	AT2G39760.1	-	GO:0005634//nucleus;GO:0005829//cytosol	GO:0042802//identical protein binding	GO:0071472//cellular response to salt stress;GO:0031396//regulation of protein ubiquitination	NO	YES	NO
BraA09g026980.3C	#N/A	994	42.24	84.78	1.00511	9.17748e-26	1.34283e-24	UP	gi|674946658|emb|CDX86802.1|/3.39006e-94/BnaA09g21920D [Brassica napus]	sp|Q9SUR6|CORI3_ARATH/1e-87/Cystine lyase CORI3 OS=Arabidopsis thaliana OX=3702 GN=CORI3 PE=1 SV=1	brp:103834290/1e-117/cystine lyase CORI3-like; K00815 tyrosine aminotransferase [EC:2.6.1.5]	RSc1326/2e-12/---	biological_process:GO:0009058//biosynthetic process;molecular_function:GO:0030170//pyridoxal phosphate binding;GO:0003824//catalytic activity;	Bra035214,Bra020813,Bra007610,Bra013712	-	-	-	-	-	NO	NO	NO
BraA08g008250.3C	#N/A	516	31.54	63.28	1.00457	3.31674e-09	1.71999e-08	UP	gi|685342915|ref|XP_009107944.1|/0/PREDICTED: trihelix transcription factor GTL1-like isoform X1 [Brassica rapa]	sp|Q9FEC1|OHP2_ARATH/8e-106/Light-harvesting complex-like protein OHP2, chloroplastic OS=Arabidopsis thaliana OX=3702 GN=OHP2 PE=2 SV=1	smo:SELMODRAFT_404287/6e-07/hypothetical protein; K17506 protein phosphatase 1L [EC:3.1.3.16]	NA	NA	Bra036739,Bra028025,Bra034450	AT1G34000.1	-	GO:0009535//chloroplast thylakoid membrane	-	GO:0009642//response to light intensity;GO:0009639//response to red or far red light	NO	NO	NO
BraA03g040180.3C	#N/A	408	127.28	255.04	1.00272	3.6618e-23	4.79512e-22	UP	gi|685289666|ref|XP_009135775.1|/0/PREDICTED: cysteine-rich repeat secretory protein 26-like [Brassica rapa]	sp|P51419|RL273_ARATH/4e-92/60S ribosomal protein L27-3 OS=Arabidopsis thaliana OX=3702 GN=RPL27C PE=2 SV=2	brp:103859942/1e-93/60S ribosomal protein L27-3-like; K02901 large subunit ribosomal protein L27e	YDR471w/2e-49/---	NA	Bra001857,Bra023843,Bra031339,Bra039703,Bra037080,Bra036919	AT4G15000.1	ko03010//Ribosome	GO:0022625//cytosolic large ribosomal subunit;GO:0005794//Golgi apparatus	GO:0003735//structural constituent of ribosome;GO:0044822	GO:0001510//RNA methylation;GO:0006412//translation;GO:0042254//ribosome biogenesis	NO	YES	NO
BraA09g066000.3C	#N/A	1338	15.89	31.81	1.00136	2.92114e-14	2.28513e-13	UP	NA	sp|Q9MAM1|CIPK9_ARATH/0.0/CBL-interacting serine/threonine-protein kinase 9 OS=Arabidopsis thaliana OX=3702 GN=CIPK9 PE=1 SV=2	eus:EUTSA_v10007632mg/0.0/hypothetical protein; K07198 5'-AMP-activated protein kinase, catalytic alpha subunit [EC:2.7.11.11]	ECU01g0630/3e-36/---	biological_process:GO:0006468//protein phosphorylation;molecular_function:GO:0004672//protein kinase activity;GO:0005524//ATP binding;	Bra032622,Bra033282	AT1G01140.1	ko04931//Insulin resistance;ko04140//Regulation of autophagy	GO:0005737//cytoplasm;GO:0005634//nucleus;GO:0005886//plasma membrane	GO:0004674//protein serine/threonine kinase activity;GO:0005524//ATP binding;GO:0005515//protein binding	GO:0006468//protein phosphorylation;GO:0055075//potassium ion homeostasis;GO:0009651//response to salt stress;GO:0009409//response to cold;GO:0009611//response to wounding;GO:0043266//regulation of potassium ion transport;GO:0051365//cellular response to potassium ion starvation;GO:0010555//response to mannitol;GO:0007165//signal transduction	NO	YES	NO
BraA06g003410.3C	#N/A	2871	66.94	134	1.00129	4.58314e-124	4.633e-122	UP	gi|685314513|ref|XP_009147854.1|/0/PREDICTED: branched-chain-amino-acid aminotransferase 6 [Brassica rapa]	sp|P36428|SYA_ARATH/0.0/Alanine--tRNA ligase OS=Arabidopsis thaliana OX=3702 GN=ALATS PE=1 SV=3	brp:103871359/0.0/alanine--tRNA ligase-like; K01872 alanyl-tRNA synthetase [EC:6.1.1.7]	YOR335c/0.0/---	biological_process:GO:0043039//tRNA aminoacylation;molecular_function:GO:0005524//ATP binding;GO:0000166//nucleotide binding;GO:0016876//ligase activity, forming aminoacyl-tRNA and related compounds;	Bra018836,Bra014242,Bra039645	AT1G50200.1	ko00970//Aminoacyl-tRNA biosynthesis	GO:0009507//chloroplast;GO:0005829//cytosol;GO:0005739//mitochondrion	GO:0004813//alanine-tRNA ligase activity;GO:0016597//amino acid binding;GO:0046872//metal ion binding;GO:0000049//tRNA binding;GO:0005524//ATP binding	GO:0006499//N-terminal protein myristoylation;GO:0006094//gluconeogenesis;GO:0006406//mRNA export from nucleus;GO:0006400//tRNA modification;GO:0051604//protein maturation;GO:0009651//response to salt stress;GO:0006096//glycolytic process;GO:0010074//maintenance of meristem identity;GO:0046686//response to cadmium ion;GO:0006419//alanyl-tRNA aminoacylation;GO:0009909//regulation of flower develop…	NO	NO	NO
BraA10g019400.3C	#N/A	1578	8.72	17.45	1.00083	6.52868e-10	3.5963e-09	UP	gi|685375434|ref|XP_009120796.1|/3.32749e-88/PREDICTED: RING-box protein 1a-like [Brassica rapa]	sp|Q9FUJ1|CKX7_ARATH/0.0/Cytokinin dehydrogenase 7 OS=Arabidopsis thaliana OX=3702 GN=CKX7 PE=1 SV=1	brp:103845596/0.0/CKX; cytokinin dehydrogenase 7; K00279 cytokinin dehydrogenase [EC:1.5.99.12]	all0324/6e-34/---	biological_process:GO:0055114//oxidation-reduction process;molecular_function:GO:0003824//catalytic activity;GO:0050660//flavin adenine dinucleotide binding;GO:0016491//oxidoreductase activity;GO:0016614//oxidoreductase activity, acting on CH-OH group of donors;	Bra002371,Bra020157	AT5G21482.1	ko00908//Zeatin biosynthesis	GO:0005576//extracellular region	GO:0050660//flavin adenine dinucleotide binding;GO:0008762//UDP-N-acetylmuramate dehydrogenase activity;GO:0019139//cytokinin dehydrogenase activity	GO:0009823//cytokinin catabolic process;GO:0055114//oxidation-reduction process	NO	NO	NO
BraA07g014290.3C	BraA07g014290.3C	480	0.01	62.25	12.6039	3.67236e-57	1.33517e-55	UP	gi|685330501|ref|XP_009103201.1|/0/PREDICTED: auxin efflux carrier component 7 [Brassica rapa]	sp|Q941R6|MLP31_ARATH/2e-61/MLP-like protein 31 OS=Arabidopsis thaliana OX=3702 GN=MLP31 PE=2 SV=2	NA	NA	biological_process:GO:0006952//defense response;GO:0009607//response to biotic stimulus;	Bra012364,Bra016362	-	-	-	-	-	NO	NO	YES
BraA04g032510.3C	BraA04g032510.3C	318	0.01	35.38	11.7887	4.87194e-17	4.57415e-16	UP	gi|685303520|ref|XP_009142468.1|/0/PREDICTED: pectinesterase 5-like [Brassica rapa]	sp|O82255|GRC13_ARATH/3e-69/Glutaredoxin-C13 OS=Arabidopsis thaliana OX=3702 GN=GRXC13 PE=3 SV=1	brp:103843251/1e-71/glutaredoxin-C13; K03676 glutaredoxin 3	SPAC4F10.20/8e-08/---	biological_process:GO:0045454//cell redox homeostasis;molecular_function:GO:0015035//protein disulfide oxidoreductase activity;GO:0009055//electron carrier activity;	Bra021444,Bra004424	AT2G47880.1	-	GO:0005737//cytoplasm	GO:0009055//electron carrier activity;GO:0015035//protein disulfide oxidoreductase activity;GO:0008794//arsenate reductase (glutaredoxin) activity	GO:0045454//cell redox homeostasis;GO:0055114//oxidation-reduction process	NO	NO	YES
BraA10g014570.3C	BraA10g014570.3C	189	0.01	27.53	11.4268	0.000168292	0.000490706	UP	gi|685373764|ref|XP_009120227.1|/0/PREDICTED: auxin efflux carrier component 2-like [Brassica rapa]	sp|P49689|RS30_ARATH/3e-41/40S ribosomal protein S30 OS=Arabidopsis thaliana OX=3702 GN=RPS30A PE=3 SV=3	brp:103845099/3e-40/40S ribosomal protein S30; K02983 small subunit ribosomal protein S30e	SSO6817/5e-06/---	NA	Bra035628	AT5G56670.1	ko03010//Ribosome	GO:0005730//nucleolus;GO:0022627//cytosolic small ribosomal subunit	GO:0003735//structural constituent of ribosome	GO:0001510//RNA methylation;GO:0006412//translation	NO	NO	NO
BraA06g007010.3C	BraA06g007010.3C	567	0.01	9.85	9.94398	5.04714e-12	3.33305e-11	UP	gi|685315472|ref|XP_009148358.1|/1.53324e-104/PREDICTED: uncharacterized protein LOC103871802 [Brassica rapa]	sp|Q9SA16|P2A09_ARATH/2e-104/Protein PHLOEM PROTEIN 2-LIKE A9 OS=Arabidopsis thaliana OX=3702 GN=PP2A9 PE=2 SV=1	aly:ARALYDRAFT_336533/2e-76/hypothetical protein; K12236 transcriptional repressor NF-X1	NA	NA	Bra019959,Bra023166	AT1G10155.1	-	GO:0005634//nucleus	GO:0030246//carbohydrate binding	-	NO	NO	NO
BraA04g028080.3C	BraA04g028080.3C	1413	0.01	5.83	9.18735	8.4371e-21	9.72102e-20	UP	gi|685302261|ref|XP_009141840.1|/0/PREDICTED: E3 ubiquitin-protein ligase HOS1 [Brassica rapa]	sp|Q9SND9|Y3028_ARATH/3e-67/Uncharacterized acetyltransferase At3g50280 OS=Arabidopsis thaliana OX=3702 GN=At3g50280 PE=3 SV=1	smo:SELMODRAFT_450571/1e-42/BAHDa6a-1; BAHD acyltransferase, clade I (EC:2.3.1.-); K13065 shikimate O-hydroxycinnamoyltransferase [EC:2.3.1.133]	NA	molecular_function:GO:0016747//transferase activity, transferring acyl groups other than amino-acyl groups;	Bra017041,Bra004996,Bra028893	AT2G39980.1	ko01100//Metabolic pathways;ko01110//Biosynthesis of secondary metabolites;ko00940//Phenylpropanoid biosynthesis;ko00945//Stilbenoid, diarylheptanoid and gingerol biosynthesis;ko00941//Flavonoid biosynthesis;ko00073//Cutin, suberine and wax biosynthesis	GO:0005737//cytoplasm	GO:0016747//transferase activity, transferring acyl groups other than amino-acyl groups	GO:0008152//metabolic process;GO:0080167//response to karrikin	NO	NO	YES
BraA03g060140.3C	BraA03g060140.3C	1509	0.01	5.3	9.04985	1.73641e-20	1.96732e-19	UP	gi|685295043|ref|XP_009138410.1|/0/PREDICTED: NAC domain-containing protein 7-like [Brassica rapa] &gt;gi|685295045|ref|XP_009138411.1| PREDICTED: NAC domain-containing protein 7-like [Brassica rapa]	sp|Q8GXR2|PLT6_ARATH/0.0/Probable polyol transporter 6 OS=Arabidopsis thaliana OX=3702 GN=PLT6 PE=2 SV=2	atr:18433512/7e-82/inositol transporter 1; K08150 MFS transporter, SP family, solute carrier family 2 (myo-inositol transporter), member 13	Cgl0181/7e-71/---	biological_process:GO:0055085//transmembrane transport;cellular_component:GO:0016021//integral component of membrane;GO:0016020//membrane;molecular_function:GO:0005215//transporter activity;GO:0022891//substrate-specific transmembrane transporter activity;GO:0022857//transmembrane transporter activity;	Bra017771,Bra010567,Bra011699	AT4G36670.1	-	GO:0005887//integral component of plasma membrane	GO:0005355//glucose transmembrane transporter activity;GO:0005351//sugar:proton symporter activity	GO:0035428//hexose transmembrane transport;GO:0098655//cation transmembrane transport;GO:0009684//indoleacetic acid biosynthetic process;GO:0006857//oligopeptide transport;GO:0006569//tryptophan catabolic process;GO:0046323//glucose import	NO	NO	YES
BraA07g022080.3C	BraA07g022080.3C	2289	0.01	5.01	8.96867	3.32984e-30	5.81643e-29	UP	gi|685332501|ref|XP_009103969.1|/0/PREDICTED: uncharacterized protein LOC103830022 [Brassica rapa]	sp|Q9S9Z0|HDG10_ARATH/0.0/Homeobox-leucine zipper protein HDG10 OS=Arabidopsis thaliana OX=3702 GN=HDG10 PE=2 SV=1	brp:103830015/0.0/homeobox-leucine zipper protein HDG10-like; K09338 homeobox-leucine zipper protein	YDR451c/2e-06/---	molecular_function:GO:0003677//DNA binding;GO:0008289//lipid binding;	Bra003213,Bra008562,Bra023611	AT1G34650.1	-	GO:0005634//nucleus	GO:0043565//sequence-specific DNA binding;GO:0003700//transcription factor activity, sequence-specific DNA binding;GO:0008289//lipid binding	GO:0006355//regulation of transcription, DNA-templated	NO	NO	YES
BraA01g044020.3C	BraA01g044020.3C	1179	0.01	3.95	8.62571	1.03874e-11	6.66261e-11	UP	gi|685266315|ref|XP_009119091.1|/0/PREDICTED: nucleolin [Brassica rapa]	sp|Q9FN03|UVR8_ARATH/9e-61/Ultraviolet-B receptor UVR8 OS=Arabidopsis thaliana OX=3702 GN=UVR8 PE=1 SV=1	atr:18446390/7e-50/probable E3 ubiquitin-protein ligase HERC4; K10615 E3 ubiquitin-protein ligase HERC4 [EC:2.3.2.26]	SPBC557.03c/4e-31/---	NA	Bra021435,Bra008654	AT3G02510.1	ko04120//Ubiquitin mediated proteolysis	GO:0005737//cytoplasm;GO:0005886//plasma membrane	GO:0008536//Ran GTPase binding;GO:0003682//chromatin binding	-	NO	YES	NO
BraA09g052370.3C	BraA09g052370.3C	999	0.01	3.89	8.60363	7.89332e-10	4.32096e-09	UP	gi|685365930|ref|XP_009117051.1|/0/PREDICTED: uncharacterized protein LOC103842179 [Brassica rapa]	sp|Q93WC9|IPT3_ARATH/0.0/Adenylate isopentenyltransferase 3, chloroplastic OS=Arabidopsis thaliana OX=3702 GN=IPT3 PE=1 SV=1	brp:103842115/0.0/adenylate isopentenyltransferase 3, chloroplastic-like; K10760 adenylate isopentenyltransferase (cytokinin synthase)	lin1332/2e-24/---	NA	Bra007728,Bra040431	AT3G63110.1	ko01100//Metabolic pathways;ko01110//Biosynthesis of secondary metabolites;ko00908//Zeatin biosynthesis	GO:0005739//mitochondrion;GO:0009507//chloroplast;GO:0005634//nucleus	GO:0052623//ADP dimethylallyltransferase activity;GO:0009824//AMP dimethylallyltransferase activity;GO:0052381//tRNA dimethylallyltransferase activity;GO:0052622//ATP dimethylallyltransferase activity	GO:0007131//reciprocal meiotic recombination;GO:0009691//cytokinin biosynthetic process;GO:0006400//tRNA modification	NO	NO	YES
BraA09g014770.3C	BraA09g014770.3C	1125	0.01	3.15	8.29921	3.34332e-09	1.73167e-08	UP	gi|685355535|ref|XP_009112777.1|/3.14998e-126/PREDICTED: E3 ubiquitin-protein ligase RHA1B-like [Brassica rapa]	sp|O04582|SPZ5_ARATH/3e-141/Probable non-inhibitory serpin-Z5 OS=Arabidopsis thaliana OX=3702 GN=At1g62170 PE=2 SV=2	brp:103838119/0.0/probable non-inhibitory serpin-Z5; K13963 serpin B	MA2246/1e-31/---	cellular_component:GO:0005615//extracellular space;	Bra027766,Bra027767,Bra027676	-	-	-	-	-	NO	NO	YES
BraA03g006960.3C	BraA03g006960.3C	1179	0.01	2.12	7.72792	1.07609e-06	4.23112e-06	UP	gi|674955063|emb|CDX78643.1|/0/BnaA03g05550D [Brassica napus]	sp|Q9SUY0|FB244_ARATH/4e-175/F-box protein At4g22390 OS=Arabidopsis thaliana OX=3702 GN=At4g22390 PE=2 SV=3	brp:103856145/4e-178/F-box protein At4g22390; K15030 translation initiation factor 3 subunit M	NA	molecular_function:GO:0005515//protein binding;	Bra006311,Bra006312,Bra006313,Bra006310,Bra006308,Bra006309,Bra018485	AT4G22390.1	-	-	-	-	NO	NO	NO
BraA04g000310.3C	BraA04g000310.3C	1005	0.01	2	7.64386	1.93057e-05	6.495e-05	UP	gi|923698582|ref|XP_013659000.1|/4.22618e-137/PREDICTED: uncharacterized protein LOC106363872 [Brassica napus]	sp|Q93WC9|IPT3_ARATH/0.0/Adenylate isopentenyltransferase 3, chloroplastic OS=Arabidopsis thaliana OX=3702 GN=IPT3 PE=1 SV=1	brp:103862713/0.0/adenylate isopentenyltransferase 3, chloroplastic-like; K10760 adenylate isopentenyltransferase (cytokinin synthase)	BH2366/1e-23/---	NA	Bra040431,Bra007728	AT3G63110.1	ko01100//Metabolic pathways;ko01110//Biosynthesis of secondary metabolites;ko00908//Zeatin biosynthesis	GO:0005739//mitochondrion;GO:0009507//chloroplast;GO:0005634//nucleus	GO:0052623//ADP dimethylallyltransferase activity;GO:0009824//AMP dimethylallyltransferase activity;GO:0052381//tRNA dimethylallyltransferase activity;GO:0052622//ATP dimethylallyltransferase activity	GO:0007131//reciprocal meiotic recombination;GO:0009691//cytokinin biosynthetic process;GO:0006400//tRNA modification	NO	NO	YES
BraA06g038960.3C	BraA06g038960.3C	1101	0.23	25.14	6.77221	8.72648e-63	3.54774e-61	UP	gi|685384575|ref|XP_009124411.1|/0/PREDICTED: uncharacterized protein LOC103849397 [Brassica rapa] &gt;gi|685384578|ref|XP_009124412.1| PREDICTED: uncharacterized protein LOC103849397 [Brassica rapa]	sp|Q9SIF5|GDL32_ARATH/0.0/GDSL esterase/lipase At2g03980 OS=Arabidopsis thaliana OX=3702 GN=At2g03980 PE=2 SV=1	atr:18422248/7e-41/geranylgeranyl diphosphate reductase, chloroplastic; K10960 geranylgeranyl reductase [EC:1.3.1.83]	NA	molecular_function:GO:0016788//hydrolase activity, acting on ester bonds;	Bra025141,Bra026529,Bra017361,Bra026528	AT2G03980.1	ko01100//Metabolic pathways;ko01110//Biosynthesis of secondary metabolites;ko00906//Carotenoid biosynthesis;ko00511//Other glycan degradation	GO:0005576//extracellular region	GO:0052689//carboxylic ester hydrolase activity	GO:0016042//lipid catabolic process	NO	NO	NO
BraAnng000170.3C	BraAnng000170.3C	1656	0.01	1	6.64386	8.17718e-05	0.000251338	UP	gi|685283742|ref|XP_009132778.1|/5.12113e-46/PREDICTED: uncharacterized protein LOC103857366 [Brassica rapa] &gt;gi|923598778|ref|XP_013740463.1| PREDICTED: uncharacterized protein LOC106443448 [Brassica napus]	sp|Q9SJW9|CDT1A_ARATH/0.0/CDT1-like protein a, chloroplastic OS=Arabidopsis thaliana OX=3702 GN=CDT1A PE=1 SV=1	brp:103857365/0.0/CDT1-like protein a, chloroplastic; K10727 chromatin licensing and DNA replication factor 1	NA	NA	Bra022834,Bra018272	AT2G31270.1	-	GO:0009507//chloroplast;GO:0005634//nucleus	GO:0019901//protein kinase binding;GO:0004693//cyclin-dependent protein serine/threonine kinase activity;GO:0070182//DNA polymerase binding	GO:0006275//regulation of DNA replication;GO:0051567//histone H3-K9 methylation;GO:0010389//regulation of G2/M transition of mitotic cell cycle;GO:0006342//chromatin silencing;GO:0006084//acetyl-CoA metabolic process;GO:0009658//chloroplast organization;GO:0016572//histone phosphorylation;GO:0009909//regulation of flower development;GO:0006270//DNA replication initiation;GO:0048229//gametophyte d…	NO	YES	NO
BraAnng000180.3C	BraAnng000180.3C	1656	0.01	1	6.64386	8.17718e-05	0.000251261	UP	gi|685283740|ref|XP_009132777.1|/0/PREDICTED: CDT1-like protein a, chloroplastic [Brassica rapa]	sp|Q9SJW9|CDT1A_ARATH/0.0/CDT1-like protein a, chloroplastic OS=Arabidopsis thaliana OX=3702 GN=CDT1A PE=1 SV=1	brp:103857365/0.0/CDT1-like protein a, chloroplastic; K10727 chromatin licensing and DNA replication factor 1	NA	NA	Bra022834,Bra018272	AT2G31270.1	-	GO:0009507//chloroplast;GO:0005634//nucleus	GO:0019901//protein kinase binding;GO:0004693//cyclin-dependent protein serine/threonine kinase activity;GO:0070182//DNA polymerase binding	GO:0006275//regulation of DNA replication;GO:0051567//histone H3-K9 methylation;GO:0010389//regulation of G2/M transition of mitotic cell cycle;GO:0006342//chromatin silencing;GO:0006084//acetyl-CoA metabolic process;GO:0009658//chloroplast organization;GO:0016572//histone phosphorylation;GO:0009909//regulation of flower development;GO:0006270//DNA replication initiation;GO:0048229//gametophyte d…	NO	NO	NO
BraA07g035990.3C	BraA07g035990.3C	2232	0.01	0.99	6.62936	2.21466e-06	8.37128e-06	UP	gi|685337222|ref|XP_009105815.1|/0/PREDICTED: pentatricopeptide repeat-containing protein At1g71460, chloroplastic [Brassica rapa]	sp|Q9C9H9|PP114_ARATH/0.0/Pentatricopeptide repeat-containing protein At1g71420 OS=Arabidopsis thaliana OX=3702 GN=PCMP-H70 PE=2 SV=1	gmx:100811379/2e-97/putative pentatricopeptide repeat-containing protein At1g74580-like; K17964 leucine-rich PPR motif-containing protein, mitochondrial	NA	molecular_function:GO:0008270//zinc ion binding;GO:0005515//protein binding;	Bra016139	AT1G71420.1	-	GO:0005739//mitochondrion	-	-	NO	YES	NO
BraA08g024380.3C	BraA08g024380.3C	2241	0.01	0.98	6.61471	2.21466e-06	8.37022e-06	UP	gi|674943054|emb|CDX90103.1|/0/BnaA08g18810D [Brassica napus]	sp|F4HWL4|SYYC2_ARATH/0.0/Tyrosine--tRNA ligase 2, cytoplasmic OS=Arabidopsis thaliana OX=3702 GN=At1g28350 PE=1 SV=1	brp:103835333/0.0/tyrosine--tRNA ligase, cytoplasmic; K01866 tyrosyl-tRNA synthetase [EC:6.1.1.1]	APE2074/9e-59/---	biological_process:GO:0006418//tRNA aminoacylation for protein translation;molecular_function:GO:0005524//ATP binding;GO:0000166//nucleotide binding;GO:0004812//aminoacyl-tRNA ligase activity;	Bra010883,Bra030092	AT1G28350.1	ko00970//Aminoacyl-tRNA biosynthesis	GO:0005829//cytosol	GO:0005524//ATP binding;GO:0004831//tyrosine-tRNA ligase activity	GO:0006418//tRNA aminoacylation for protein translation	NO	NO	NO
BraA06g023670.3C	BraA06g023670.3C	1395	0.01	0.91	6.50779	0.000168292	0.000490514	UP	gi|674874845|emb|CDY58296.1|/1.75415e-68/BnaA06g38710D [Brassica napus]	sp|Q9XEC1|Y4443_ARATH/3e-13/Probable transposase-like protein At4g04430 OS=Arabidopsis thaliana OX=3702 GN=At4g04430 PE=3 SV=1	eus:EUTSA_v10023359mg/2e-14/hypothetical protein; K01188 beta-glucosidase [EC:3.2.1.21]	NA	NA	Bra019481	-	-	-	-	-	YES	NO	NO
BraA10g020400.3C	BraA10g020400.3C	1802	0.01	0.79	6.30378	0.000346356	0.000961022	UP	gi|688952616|ref|NP_001288918.1|/2.54408e-170/stem-specific protein TSJT1-like [Brassica rapa] &gt;gi|157849696|gb|ABV89631.1| aluminum-induced protein [Brassica rapa] &gt;gi|674919285|emb|CDY13981.1| BnaC09g38450D [Brassica napus] &gt;gi|674941037|emb|CDX92551.1| BnaA10g15900D [Brassica napus]	sp|Q940X9|LRP1A_ARATH/1e-23/La-related protein 1A OS=Arabidopsis thaliana OX=3702 GN=LARP1A PE=1 SV=1	brp:103832626/2e-42/la-related protein 1A-like; K18757 la-related protein 1	NA	NA	Bra030897,Bra020153,Bra033573,Bra002362	-	-	-	-	-	NO	NO	NO
BraA05g014220.3C	BraA05g014220.3C	1266	0.19	14.59	6.26284	4.12466e-42	1.05216e-40	UP	gi|685307231|ref|XP_009144337.1|/0/PREDICTED: probable protein phosphatase 2C 25 [Brassica rapa] &gt;gi|923912779|ref|XP_013726066.1| PREDICTED: probable protein phosphatase 2C 25 [Brassica napus]	sp|O80888|M3K17_ARATH/1e-60/Mitogen-activated protein kinase kinase kinase 17 OS=Arabidopsis thaliana OX=3702 GN=MAPKKK17 PE=1 SV=1	egu:105044694/2e-88/mitogen-activated protein kinase kinase kinase ANP1-like; K11228 mitogen-activated protein kinase kinase kinase [EC:2.7.11.1]	YAR019c/2e-26/---	biological_process:GO:0006468//protein phosphorylation;molecular_function:GO:0005524//ATP binding;GO:0004672//protein kinase activity;	Bra018344,Bra021603,Bra022773	AT2G30040.1	ko04626//Plant-pathogen interaction	GO:0016021//integral component of membrane;GO:0005634//nucleus	GO:0004709//MAP kinase kinase kinase activity;GO:0005524//ATP binding	GO:0045893//positive regulation of transcription, DNA-templated;GO:0042981//regulation of apoptotic process;GO:0010200//response to chitin;GO:0032147//activation of protein kinase activity;GO:0046777//protein autophosphorylation;GO:0009753//response to jasmonic acid;GO:0009658//chloroplast organization;GO:0009738//abscisic acid-activated signaling pathway;GO:0007346//regulation of mitotic cell cy…	NO	NO	NO
BraA06g004850.3C	BraA06g004850.3C	7445	0.01	0.72	6.16993	7.6193e-15	6.19187e-14	UP	gi|685314810|ref|XP_009148011.1|/0/PREDICTED: probable 3-hydroxyisobutyrate dehydrogenase-like 1, mitochondrial [Brassica rapa]	sp|Q38970|ACC1_ARATH/0.0/Acetyl-CoA carboxylase 1 OS=Arabidopsis thaliana OX=3702 GN=ACC1 PE=1 SV=1	brp:103871500/0.0/acetyl-CoA carboxylase 1-like; K11262 acetyl-CoA carboxylase / biotin carboxylase 1 [EC:6.4.1.2 6.3.4.14]	SPAC56E4.04c_3/0.0/---	molecular_function:GO:0046872//metal ion binding;GO:0003824//catalytic activity;GO:0005524//ATP binding;	Bra018702,Bra036771	AT1G36160.2	ko01100//Metabolic pathways;ko01110//Biosynthesis of secondary metabolites;ko00620//Pyruvate metabolism;ko01212//Fatty acid metabolism;ko00061//Fatty acid biosynthesis;ko00640//Propanoate metabolism	GO:0009507//chloroplast;GO:0005829//cytosol;GO:0005886//plasma membrane	GO:0003989//acetyl-CoA carboxylase activity;GO:0004075//biotin carboxylase activity;GO:0046872//metal ion binding;GO:0005524//ATP binding	GO:0009630//gravitropism;GO:0007010//cytoskeleton organization;GO:0048364//root development;GO:0009735//response to cytokinin;GO:0006094//gluconeogenesis;GO:0009631//cold acclimation;GO:0030497//fatty acid elongation;GO:0010498//proteasomal protein catabolic process;GO:2001295//malonyl-CoA biosynthetic process;GO:0010072//primary shoot apical meristem specification	NO	NO	YES
BraA06g020020.3C	BraA06g020020.3C	507	0.6	41.87	6.12481	2.00744e-38	4.60281e-37	UP	gi|674939054|emb|CDX94388.1|/8.41452e-14/BnaC01g17960D [Brassica napus]	NA	tcc:TCM_021825/8e-12/Proteasome inhibitor-related; K06700 proteasome inhibitor subunit 1 (PI31)	NA	NA	Bra018186,Bra033799	-	-	-	-	-	YES	NO	NO
BraA03g029610.3C	BraA03g029610.3C	1466	0.65	42.55	6.03258	5.4464e-140	6.49272e-138	UP	gi|685287081|ref|XP_009134471.1|/0/PREDICTED: uncharacterized protein LOC103858800 [Brassica rapa]	sp|Q9M129|WTR30_ARATH/0.0/WAT1-related protein At4g01450 OS=Arabidopsis thaliana OX=3702 GN=At4g01450 PE=2 SV=1	sita:101773010/4e-74/WAT1-related protein At3g30340-like; K02940 large subunit ribosomal protein L9e	NA	cellular_component:GO:0016020//membrane;GO:0016021//integral component of membrane;molecular_function:GO:0022857//transmembrane transporter activity;	Bra000925,Bra000923,Bra008548,Bra029909,Bra000926	AT4G01450.2	-	GO:0016021//integral component of membrane;GO:0005886//plasma membrane	GO:0022857//transmembrane transporter activity	GO:0055085//transmembrane transport	NO	NO	YES
BraA03g063280.3C	BraA03g063280.3C	1382	1.23	64.34	5.70899	6.1459e-262	1.76825e-259	UP	gi|685295501|ref|XP_009138616.1|/2.9868e-27/PREDICTED: uncharacterized protein LOC103862694 [Brassica rapa]	sp|P46646|AAT4_ARATH/0.0/Aspartate aminotransferase, cytoplasmic isozyme 2 OS=Arabidopsis thaliana OX=3702 GN=ASP4 PE=2 SV=2	brp:103848200/0.0/aspartate aminotransferase, cytoplasmic isozyme 2-like; K14454 aspartate aminotransferase, cytoplasmic [EC:2.6.1.1]	SPBC725.01/8e-114/---	biological_process:GO:0009058//biosynthetic process;molecular_function:GO:0030170//pyridoxal phosphate binding;GO:0003824//catalytic activity;	Bra034522,Bra036647,Bra027015	AT1G62800.2	ko01100//Metabolic pathways;ko01110//Biosynthesis of secondary metabolites;ko01200//Carbon metabolism;ko01230//Biosynthesis of amino acids;ko00270//Cysteine and methionine metabolism;ko01210//2-Oxocarboxylic acid metabolism;ko00350//Tyrosine metabolism;ko00250//Alanine, aspartate and glutamate metabolism;ko00710//Carbon fixation in photosynthetic organisms;ko00330//Arginine and proline metabolism…	GO:0005829//cytosol	GO:0030170//pyridoxal phosphate binding;GO:0004069//L-aspartate:2-oxoglutarate aminotransferase activity;GO:0080130//L-phenylalanine:2-oxoglutarate aminotransferase activity	GO:0009693//ethylene biosynthetic process;GO:0006520//cellular amino acid metabolic process	NO	NO	NO
BraA05g000900.3C	BraA05g000900.3C	1563	0.08	3.87	5.59619	2.28926e-14	1.80356e-13	UP	gi|674953630|emb|CDX80061.1|/4.18963e-84/BnaA05g00950D [Brassica napus]	sp|F4IK45|C70B2_ARATH/0.0/Cytochrome P450 709B2 OS=Arabidopsis thaliana OX=3702 GN=CYP709B2 PE=2 SV=1	brp:103866415/0.0/cytochrome P450 734A1; K15639 PHYB activation tagged suppressor 1 [EC:1.14.-.-]	AGc2890/8e-44/---	biological_process:GO:0055114//oxidation-reduction process;molecular_function:GO:0005506//iron ion binding;GO:0020037//heme binding;GO:0016705//oxidoreductase activity, acting on paired donors, with incorporation or reduction of molecular oxygen;	Bra004491,Bra004492,Bra007988	AT2G46950.1	ko01100//Metabolic pathways;ko01110//Biosynthesis of secondary metabolites;ko00908//Zeatin biosynthesis;ko00905//Brassinosteroid biosynthesis	GO:0016021//integral component of membrane;GO:0009507//chloroplast	GO:0004497//monooxygenase activity;GO:0005506//iron ion binding;GO:0020037//heme binding;GO:0016705//oxidoreductase activity, acting on paired donors, with incorporation or reduction of molecular oxygen;GO:0019825//oxygen binding	GO:0055114//oxidation-reduction process	NO	NO	YES
BraA03g016310.3C	BraA03g016310.3C	309	1.33	63.96	5.58767	1.38881e-25	2.01728e-24	UP	gi|685283689|ref|XP_009132752.1|/0/PREDICTED: indoleacetaldoxime dehydratase [Brassica rapa]	sp|O04341|GRXS9_ARATH/2e-66/Monothiol glutaredoxin-S9 OS=Arabidopsis thaliana OX=3702 GN=GRXS9 PE=3 SV=1	brp:103857328/3e-69/monothiol glutaredoxin-S9-like; K03676 glutaredoxin 3	SPAC4F10.20/4e-06/---	biological_process:GO:0045454//cell redox homeostasis;molecular_function:GO:0009055//electron carrier activity;GO:0015035//protein disulfide oxidoreductase activity;	Bra018307,Bra021641,Bra031540,Bra015532	AT2G30540.1	-	GO:0005737//cytoplasm	GO:0046872//metal ion binding;GO:0009055//electron carrier activity;GO:0051537//2 iron, 2 sulfur cluster binding;GO:0015035//protein disulfide oxidoreductase activity	GO:0045454//cell redox homeostasis;GO:0048653//anther development;GO:0055114//oxidation-reduction process	NO	NO	YES
BraA04g008460.3C	BraA04g008460.3C	1053	0.12	4.92	5.35755	1.24854e-11	7.93689e-11	UP	NA	sp|Q9SVQ0|ERF62_ARATH/0.0/Ethylene-responsive transcription factor ERF062 OS=Arabidopsis thaliana OX=3702 GN=ERF062 PE=2 SV=1	atr:18421978/6e-40/ethylene-responsive transcription factor ERF060; K09286 EREBP-like factor	NA	biological_process:GO:0006355//regulation of transcription, DNA-templated;molecular_function:GO:0003700//transcription factor activity, sequence-specific DNA binding;GO:0003677//DNA binding;	Bra032724	AT4G13620.1	-	GO:0005634//nucleus	GO:0003677//DNA binding;GO:0003700//transcription factor activity, sequence-specific DNA binding	GO:0009873//ethylene-activated signaling pathway;GO:0006355//regulation of transcription, DNA-templated	NO	YES	YES
BraA10g012240.3C	BraA10g012240.3C	1315	0.46	15.6	5.08377	2.49532e-43	6.56684e-42	UP	gi|685372954|ref|XP_009119975.1|/0/PREDICTED: uncharacterized protein LOC103844902 [Brassica rapa]	sp|O81916|YC22_ARATH/0.0/Uncharacterized calcium-binding protein At1g02270 OS=Arabidopsis thaliana OX=3702 GN=At1g02270 PE=2 SV=2	mtr:MTR_087s0007/1e-46/Calcium-binding protein, putative; K02183 calmodulin	NA	molecular_function:GO:0005509//calcium ion binding;	Bra003014,Bra022698	AT5G54130.2	-	-	GO:0004519//endonuclease activity;GO:0004527//exonuclease activity;GO:0005509//calcium ion binding	-	NO	NO	YES
BraA09g031600.3C	BraA09g031600.3C	1116	0.22	7.43	5.07779	1.01347e-17	9.93612e-17	UP	gi|685382566|ref|XP_009123743.1|/0/PREDICTED: protein TRANSPARENT TESTA 12-like [Brassica rapa]	sp|Q9C502|CAP11_ARATH/0.0/Putative clathrin assembly protein At1g33340 OS=Arabidopsis thaliana OX=3702 GN=At1g33340 PE=1 SV=1	NA	NA	NA	Bra028000	AT1G33340.1	-	GO:0005905//clathrin-coated pit;GO:0005794//Golgi apparatus;GO:0030118//clathrin coat;GO:0030136//clathrin-coated vesicle	GO:0005545//1-phosphatidylinositol binding;GO:0030276//clathrin binding	GO:0048268//clathrin coat assembly;GO:0006897//endocytosis	NO	NO	NO
BraA05g005740.3C	BraA05g005740.3C	1263	0.29	8.69	4.90523	3.51706e-23	4.60759e-22	UP	gi|685304996|ref|XP_009143218.1|/0/PREDICTED: uncharacterized protein LOC103866952 [Brassica rapa]	NA	NA	NA	NA	Bra004964	AT2G40390.1	-	GO:0016021//integral component of membrane;GO:0009507//chloroplast	-	-	NO	NO	YES
BraA04g021350.3C	BraA04g021350.3C	1344	0.18	4.77	4.72792	7.79388e-14	5.907e-13	UP	gi|923611090|ref|XP_013744215.1|/0/PREDICTED: tubulin beta-7 chain-like [Brassica napus] &gt;gi|923611238|ref|XP_013744266.1| PREDICTED: tubulin beta-7 chain-like [Brassica napus] &gt;gi|923794328|ref|XP_013685292.1| PREDICTED: tubulin beta-7 chain-like [Brassica napus] &gt;gi|674880902|emb|CDY51360.1| BnaA04g28540D [Brassica napus] &gt;gi|674935627|emb|CDX97877.1| BnaC04g40620D [Brassica napus]	sp|O80888|M3K17_ARATH/5e-57/Mitogen-activated protein kinase kinase kinase 17 OS=Arabidopsis thaliana OX=3702 GN=MAPKKK17 PE=1 SV=1	egu:105044694/2e-88/mitogen-activated protein kinase kinase kinase ANP1-like; K11228 mitogen-activated protein kinase kinase kinase [EC:2.7.11.1]	YAR019c/3e-27/---	biological_process:GO:0006468//protein phosphorylation;molecular_function:GO:0004672//protein kinase activity;GO:0005524//ATP binding;	Bra021603,Bra018344,Bra022773	-	-	-	-	-	YES	YES	NO
BraA09g066020.3C	BraA09g066020.3C	1620	1.17	29.57	4.65955	6.35452e-97	4.45293e-95	UP	NA	sp|Q9ZNR0|C78A6_ARATH/0.0/Cytochrome P450 78A6 OS=Arabidopsis thaliana OX=3702 GN=CYP78A6 PE=2 SV=1	brp:103844631/0.0/cytochrome P450 78A6; K00517	BH0579/2e-26/---	biological_process:GO:0055114//oxidation-reduction process;molecular_function:GO:0005506//iron ion binding;GO:0020037//heme binding;GO:0016705//oxidoreductase activity, acting on paired donors, with incorporation or reduction of molecular oxygen;	Bra032624,Bra033278,Bra032596	AT1G01190.1	ko01100//Metabolic pathways;ko01110//Biosynthesis of secondary metabolites;ko00945//Stilbenoid, diarylheptanoid and gingerol biosynthesis;ko00941//Flavonoid biosynthesis;ko00903//Limonene and pinene degradation;ko00944//Flavone and flavonol biosynthesis	GO:0016021//integral component of membrane	GO:0020037//heme binding;GO:0016705//oxidoreductase activity, acting on paired donors, with incorporation or reduction of molecular oxygen;GO:0004497//monooxygenase activity;GO:0005506//iron ion binding;GO:0019825//oxygen binding	GO:0055114//oxidation-reduction process	NO	NO	YES
BraA04g000450.3C	BraA04g000450.3C	309	1.33	33.06	4.63559	1.19691e-12	8.31336e-12	UP	gi|922390111|ref|XP_013463478.1|/1.89794e-34/hypothetical protein MTR_2g040760 [Medicago truncatula] &gt;gi|657397869|gb|KEH37513.1| hypothetical protein MTR_2g040760 [Medicago truncatula]	sp|Q9LYC5|GRC14_ARATH/8e-70/Glutaredoxin-C14 OS=Arabidopsis thaliana OX=3702 GN=GRXC14 PE=3 SV=1	brp:103862758/7e-71/glutaredoxin-C14-like; K03676 glutaredoxin 3	YDR513w/4e-07/---	biological_process:GO:0045454//cell redox homeostasis;molecular_function:GO:0015035//protein disulfide oxidoreductase activity;GO:0009055//electron carrier activity;	Bra014379,Bra003517,Bra007718	AT3G62960.1	-	GO:0005737//cytoplasm	GO:0009055//electron carrier activity;GO:0008794//arsenate reductase (glutaredoxin) activity;GO:0015035//protein disulfide oxidoreductase activity	GO:0045454//cell redox homeostasis;GO:0048653//anther development;GO:0055114//oxidation-reduction process	NO	NO	YES
BraA03g004250.3C	BraA03g004250.3C	1458	0.25	6.18	4.62761	5.14722e-19	5.40404e-18	UP	gi|923780868|ref|XP_013681915.1|/0/PREDICTED: transcription factor MYB39-like [Brassica napus]	sp|Q9FNC1|DTX28_ARATH/0.0/Protein DETOXIFICATION 28 OS=Arabidopsis thaliana OX=3702 GN=DTX28 PE=3 SV=1	brp:103855864/0.0/protein TRANSPARENT TESTA 12-like; K03327 multidrug resistance protein, MATE family	SPCC4B3.13/1e-43/---	NA	Bra006058,Bra006059,Bra009034,Bra024380,Bra028589,Bra009035,Bra009033	AT5G44050.1	-	GO:0016021//integral component of membrane;GO:0005886//plasma membrane	GO:0015297//antiporter activity;GO:0015238//drug transmembrane transporter activity	GO:0006855//drug transmembrane transport	NO	NO	NO
BraA04g023690.3C	BraA04g023690.3C	759	0.88	21.52	4.61203	6.47438e-30	1.1211e-28	UP	gi|685301135|ref|XP_009141272.1|/0/PREDICTED: xyloglucan galactosyltransferase KATAMARI1 homolog [Brassica rapa]	sp|Q84MD6|DSP2_ARATH/2e-143/Tyrosine-protein phosphatase DSP2 OS=Arabidopsis thaliana OX=3702 GN=DSP2 PE=1 SV=1	brp:103865238/0.0/probable tyrosine-protein phosphatase At1g05000; K18045 tyrosine-protein phosphatase SIW14 [EC:3.1.3.48]	YNL032w/5e-51/---	biological_process:GO:0016311//dephosphorylation;molecular_function:GO:0004725//protein tyrosine phosphatase activity;	Bra021819,Bra005540	AT2G32960.1	-	GO:0005737//cytoplasm	GO:0004725//protein tyrosine phosphatase activity	GO:0035335//peptidyl-tyrosine dephosphorylation	NO	NO	YES
BraA04g004400.3C	BraA04g004400.3C	900	0.57	12.76	4.48452	8.09462e-22	9.85383e-21	UP	gi|685296575|ref|XP_009139126.1|/0/PREDICTED: heat shock 70 kDa protein 15 [Brassica rapa] &gt;gi|685296577|ref|XP_009139127.1| PREDICTED: heat shock 70 kDa protein 15 [Brassica rapa]	NA	NA	NA	NA	Bra014727	-	-	-	-	-	NO	YES	NO
BraA07g035080.3C	BraA07g035080.3C	1128	0.77	17.11	4.47384	2.9941e-37	6.63134e-36	UP	gi|685336899|ref|XP_009105698.1|/0/PREDICTED: potassium transporter 6 [Brassica rapa] &gt;gi|685336901|ref|XP_009105699.1| PREDICTED: potassium transporter 6 [Brassica rapa]	sp|F4I5D5|WTR11_ARATH/0.0/WAT1-related protein At1g70260 OS=Arabidopsis thaliana OX=3702 GN=At1g70260 PE=2 SV=1	pda:103722777/2e-42/probable fructose-bisphosphate aldolase 3, chloroplastic; K01623 fructose-bisphosphate aldolase, class I [EC:4.1.2.13]	NA	cellular_component:GO:0016020//membrane;GO:0016021//integral component of membrane;molecular_function:GO:0022857//transmembrane transporter activity;	Bra016228,Bra007904,Bra003959	AT1G70260.1	-	GO:0016021//integral component of membrane;GO:0005886//plasma membrane	GO:0022857//transmembrane transporter activity	GO:0055085//transmembrane transport	NO	NO	YES
BraA07g034410.3C	BraA07g034410.3C	1125	4.39	85.11	4.27704	6.47958e-173	1.0098e-170	UP	gi|687567736|ref|NP_001288866.1|/1.08933e-127/expansin-A1 precursor [Brassica rapa] &gt;gi|685336408|ref|XP_009105504.1| PREDICTED: expansin-A1 [Brassica rapa] &gt;gi|923667036|ref|XP_013649381.1| PREDICTED: expansin-A1-like [Brassica napus] &gt;gi|923729606|ref|XP_013667619.1| PREDICTED: expansin-A1-like [Brassica napus] &gt;gi|506484940|gb|AGM16343.1| alpha-expansin protein 1 [Brassica rapa] &g…	sp|Q39227|SMT2_ARATH/9e-06/24-methylenesterol C-methyltransferase 2 OS=Arabidopsis thaliana OX=3702 GN=SMT2 PE=1 SV=2	ccp:CHC_T00000517001/2e-12/hypothetical protein; K17803 methyltransferase OMS1, mitochondrial [EC:2.1.1.-]	SMa0279/3e-23/---	biological_process:GO:0008152//metabolic process;molecular_function:GO:0008168//methyltransferase activity;	Bra004390,Bra004389	-	-	-	-	-	NO	NO	YES
BraA06g044500.3C	BraA06g044500.3C	4664	0.1	1.85	4.20945	2.0509e-21	2.44101e-20	UP	gi|685327231|ref|XP_009101946.1|/0/PREDICTED: uncharacterized protein At1g04910 [Brassica rapa]	sp|Q9T020|Y4391_ARATH/0.0/Probable receptor-like protein kinase At4g39110 OS=Arabidopsis thaliana OX=3702 GN=At4g39110 PE=3 SV=1	egr:104420356/3e-24/probable receptor-like protein kinase At5g24010; K04730 interleukin-1 receptor-associated kinase 1 [EC:2.7.11.1]	NA	NA	Bra033598,Bra011875,Bra010704,Bra030296	AT4G39110.1	-	GO:0016021//integral component of membrane;GO:0009507//chloroplast	GO:0004674//protein serine/threonine kinase activity;GO:0005524//ATP binding	GO:0051510//regulation of unidimensional cell growth;GO:0006468//protein phosphorylation;GO:0030048//actin filament-based movement	NO	NO	NO
BraA10g005500.3C	BraA10g005500.3C	300	5.64	102.77	4.18758	9.09746e-33	1.73274e-31	UP	gi|685370479|ref|XP_009119002.1|/0/PREDICTED: uncharacterized protein LOC103843989 [Brassica rapa]	sp|Q9M9Y9|GRS11_ARATH/1e-66/Monothiol glutaredoxin-S11 OS=Arabidopsis thaliana OX=3702 GN=GRXS11 PE=3 SV=1	brp:103844005/3e-67/monothiol glutaredoxin-S11; K03676 glutaredoxin 3	NA	biological_process:GO:0045454//cell redox homeostasis;molecular_function:GO:0015035//protein disulfide oxidoreductase activity;GO:0009055//electron carrier activity;	Bra015532,Bra031540,Bra018307,Bra021641	-	-	-	-	-	NO	NO	NO
BraA01g025050.3C	BraA01g025050.3C	369	0.97	16.18	4.06008	2.92586e-08	1.372e-07	UP	gi|685262425|ref|XP_009150587.1|/1.91231e-13/PREDICTED: uncharacterized protein LOC103873924 isoform X2 [Brassica rapa] &gt;gi|685262427|ref|XP_009150595.1| PREDICTED: uncharacterized protein LOC103873924 isoform X3 [Brassica rapa] &gt;gi|923871715|ref|XP_013709942.1| PREDICTED: uncharacterized protein LOC106413743 isoform X2 [Brassica napus] &gt;gi|923871719|ref|XP_013709943.1| PREDICTED: unchar…	NA	tcc:TCM_021825/8e-14/Proteasome inhibitor-related; K06700 proteasome inhibitor subunit 1 (PI31)	NA	NA	Bra033799,Bra018186	-	-	-	-	-	YES	NO	NO
BraA02g024490.3C	BraA02g024490.3C	978	1.81	29.84	4.04319	8.93944e-51	2.85166e-49	UP	gi|685274476|ref|XP_009128270.1|/0/PREDICTED: phosphoglycerate mutase-like [Brassica rapa] &gt;gi|685274478|ref|XP_009128271.1| PREDICTED: phosphoglycerate mutase-like [Brassica rapa] &gt;gi|923537116|ref|XP_013718983.1| PREDICTED: 2,3-bisphosphoglycerate-dependent phosphoglycerate mutase-like [Brassica napus] &gt;gi|923722933|ref|XP_013665602.1| PREDICTED: 2,3-bisphosphoglycerate-dependent phosp…	NA	brp:103853105/0.0/phosphoglycerate mutase-like; K01834 2,3-bisphosphoglycerate-dependent phosphoglycerate mutase [EC:5.4.2.11]	CPn0863/2e-82/---	biological_process:GO:0008152//metabolic process;molecular_function:GO:0003824//catalytic activity;	Bra008342,Bra015637,Bra012310	AT1G78050.1	ko01100//Metabolic pathways;ko01110//Biosynthesis of secondary metabolites;ko01200//Carbon metabolism;ko01230//Biosynthesis of amino acids;ko00010//Glycolysis / Gluconeogenesis;ko00260//Glycine, serine and threonine metabolism	GO:0009941//chloroplast envelope;GO:0048046//apoplast;GO:0010319//stromule;GO:0005829//cytosol;GO:0009570//chloroplast stroma;GO:0005739//mitochondrion	GO:0046538//2,3-bisphosphoglycerate-dependent phosphoglycerate mutase activity;GO:0004614//phosphoglucomutase activity;GO:0000287//magnesium ion binding	GO:0005992//trehalose biosynthetic process;GO:0043456//regulation of pentose-phosphate shunt;GO:0006094//gluconeogenesis;GO:0006874//cellular calcium ion homeostasis;GO:0019252//starch biosynthetic process;GO:0019255//glucose 1-phosphate metabolic process;GO:0006096//glycolytic process;GO:0019388//galactose catabolic process;GO:0010167//response to nitrate;GO:0009409//response to cold;GO:0009590/…	NO	NO	YES
BraA06g030420.3C	BraA06g030420.3C	1905	0.43	6.94	4.01253	1.23984e-25	1.80352e-24	UP	gi|685321879|ref|XP_009150860.1|/0/PREDICTED: putative cysteine-rich repeat secretory protein 61 [Brassica rapa] &gt;gi|923659720|ref|XP_013647164.1| PREDICTED: putative cysteine-rich repeat secretory protein 61 [Brassica napus]	sp|Q9FME0|RFA1D_ARATH/2e-08/Replication protein A 70 kDa DNA-binding subunit D OS=Arabidopsis thaliana OX=3702 GN=RPA1D PE=2 SV=1	brp:103874121/1e-132/replication protein A 70 kDa DNA-binding subunit B-like; K07466 replication factor A1	NA	biological_process:GO:0006281//DNA repair;GO:0000723//telomere maintenance;molecular_function:GO:0003678//DNA helicase activity;	Bra019353,Bra029421	-	-	-	-	-	NO	NO	NO
BraA04g032220.3C	BraA04g032220.3C	1584	0.37	5.71	3.94789	2.12102e-17	2.0361e-16	UP	gi|685303430|ref|XP_009142419.1|/0/PREDICTED: putative RING-H2 finger protein ATL21A [Brassica rapa] &gt;gi|923638249|ref|XP_013640320.1| PREDICTED: putative RING-H2 finger protein ATL21A [Brassica napus]	sp|Q9ZNR0|C78A6_ARATH/0.0/Cytochrome P450 78A6 OS=Arabidopsis thaliana OX=3702 GN=CYP78A6 PE=2 SV=1	crb:CARUB_v10008749mg/0.0/hypothetical protein; K00517	BH0579/6e-22/---	biological_process:GO:0055114//oxidation-reduction process;molecular_function:GO:0005506//iron ion binding;GO:0020037//heme binding;GO:0016705//oxidoreductase activity, acting on paired donors, with incorporation or reduction of molecular oxygen;	Bra039267,Bra004517	AT2G46660.1	ko01100//Metabolic pathways;ko01110//Biosynthesis of secondary metabolites;ko00945//Stilbenoid, diarylheptanoid and gingerol biosynthesis;ko00941//Flavonoid biosynthesis;ko00903//Limonene and pinene degradation;ko00944//Flavone and flavonol biosynthesis	GO:0016021//integral component of membrane;GO:0009507//chloroplast	GO:0004497//monooxygenase activity;GO:0005506//iron ion binding;GO:0020037//heme binding;GO:0016705//oxidoreductase activity, acting on paired donors, with incorporation or reduction of molecular oxygen;GO:0019825//oxygen binding	GO:0040008//regulation of growth;GO:0048316//seed development;GO:0055114//oxidation-reduction process	NO	NO	NO
BraA06g018300.3C	BraA06g018300.3C	870	5.51	74.2	3.75129	4.78122e-102	3.56767e-100	UP	gi|674950800|emb|CDX82658.1|/3.80128e-44/BnaC07g02080D [Brassica napus]	sp|Q9SMM5|SWT11_ARATH/0.0/Bidirectional sugar transporter SWEET11 OS=Arabidopsis thaliana OX=3702 GN=SWEET11 PE=1 SV=1	brp:103873119/0.0/bidirectional sugar transporter SWEET11; K15382 solute carrier family 50 (sugar transporter)	NA	NA	Bra018039,Bra019560,Bra029914	AT3G48740.1	-	GO:0005887//integral component of plasma membrane	GO:0005515//protein binding;GO:0008515//sucrose transmembrane transporter activity	GO:0034219//carbohydrate transmembrane transport;GO:0015770//sucrose transport;GO:0010431//seed maturation;GO:0009651//response to salt stress;GO:0051260//protein homooligomerization;GO:0006816//calcium ion transport;GO:0007030//Golgi organization;GO:0030003//cellular cation homeostasis;GO:0009793//embryo development ending in seed dormancy	NO	NO	YES
BraA10g028360.3C	BraA10g028360.3C	1788	0.52	6.88	3.72583	1.67321e-22	2.10626e-21	UP	gi|685379013|ref|XP_009122247.1|/0/PREDICTED: iron-sulfur cluster co-chaperone protein HscB, mitochondrial [Brassica rapa]	sp|Q9FLB0|RH18_ARATH/0.0/DEAD-box ATP-dependent RNA helicase 18 OS=Arabidopsis thaliana OX=3702 GN=RH18 PE=2 SV=1	brp:103846897/0.0/DEAD-box ATP-dependent RNA helicase 18; K14809 ATP-dependent RNA helicase DDX55/SPB4 [EC:3.6.4.13]	SPAC1F7.02c/3e-85/---	molecular_function:GO:0005524//ATP binding;GO:0003676//nucleic acid binding;	Bra009114,Bra028757	AT5G05450.1	-	GO:0005634//nucleus	GO:0008026//ATP-dependent helicase activity;GO:0003723//RNA binding;GO:0005524//ATP binding	GO:0008152//metabolic process	NO	NO	NO
BraA06g024680.3C	BraA06g024680.3C	858	11.81	155.25	3.71651	1.3166e-206	2.62635e-204	UP	gi|685319991|ref|XP_009150158.1|/0/PREDICTED: BAHD acyltransferase At5g47980-like isoform X2 [Brassica rapa]	sp|Q9SMM5|SWT11_ARATH/0.0/Bidirectional sugar transporter SWEET11 OS=Arabidopsis thaliana OX=3702 GN=SWEET11 PE=1 SV=1	brp:103873518/0.0/bidirectional sugar transporter SWEET11-like; K15382 solute carrier family 50 (sugar transporter)	NA	NA	Bra019560,Bra018039,Bra029914,Bra026487,Bra009700	AT3G48740.1	-	GO:0005887//integral component of plasma membrane	GO:0005515//protein binding;GO:0008515//sucrose transmembrane transporter activity	GO:0034219//carbohydrate transmembrane transport;GO:0015770//sucrose transport;GO:0010431//seed maturation;GO:0009651//response to salt stress;GO:0051260//protein homooligomerization;GO:0006816//calcium ion transport;GO:0007030//Golgi organization;GO:0030003//cellular cation homeostasis;GO:0009793//embryo development ending in seed dormancy	NO	NO	YES
BraA09g063700.3C	BraA09g063700.3C	300	15.5	199.46	3.68576	1.36321e-56	4.89674e-55	UP	gi|685369488|ref|XP_009118589.1|/0/PREDICTED: uncharacterized protein LOC103843605 [Brassica rapa]	sp|Q9M9Y9|GRS11_ARATH/2e-66/Monothiol glutaredoxin-S11 OS=Arabidopsis thaliana OX=3702 GN=GRXS11 PE=3 SV=1	brp:103843492/2e-67/monothiol glutaredoxin-S11-like; K03676 glutaredoxin 3	NA	biological_process:GO:0045454//cell redox homeostasis;molecular_function:GO:0009055//electron carrier activity;GO:0015035//protein disulfide oxidoreductase activity;	Bra031540,Bra015532,Bra021641,Bra018307	AT1G06830.1	-	GO:0005737//cytoplasm	GO:0046872//metal ion binding;GO:0009055//electron carrier activity;GO:0051537//2 iron, 2 sulfur cluster binding;GO:0015035//protein disulfide oxidoreductase activity	GO:0045454//cell redox homeostasis;GO:0048653//anther development;GO:0055114//oxidation-reduction process	NO	NO	YES
BraA03g015980.3C	BraA03g015980.3C	1497	0.48	6.17	3.68416	7.6361e-17	7.06516e-16	UP	gi|685283614|ref|XP_009132715.1|/0/PREDICTED: UDP-glycosyltransferase 87A2-like [Brassica rapa]	sp|O80888|M3K17_ARATH/3e-61/Mitogen-activated protein kinase kinase kinase 17 OS=Arabidopsis thaliana OX=3702 GN=MAPKKK17 PE=1 SV=1	egu:105044694/1e-87/mitogen-activated protein kinase kinase kinase ANP1-like; K11228 mitogen-activated protein kinase kinase kinase [EC:2.7.11.1]	YAR019c/9e-25/---	biological_process:GO:0006468//protein phosphorylation;molecular_function:GO:0005524//ATP binding;GO:0004672//protein kinase activity;	Bra021603,Bra022773,Bra018344	AT2G30040.1	ko04626//Plant-pathogen interaction	GO:0016021//integral component of membrane;GO:0005634//nucleus	GO:0004709//MAP kinase kinase kinase activity;GO:0005524//ATP binding	GO:0045893//positive regulation of transcription, DNA-templated;GO:0042981//regulation of apoptotic process;GO:0010200//response to chitin;GO:0032147//activation of protein kinase activity;GO:0046777//protein autophosphorylation;GO:0009753//response to jasmonic acid;GO:0009658//chloroplast organization;GO:0009738//abscisic acid-activated signaling pathway;GO:0007346//regulation of mitotic cell cy…	NO	NO	NO
BraA02g045520.3C	BraA02g045520.3C	726	4.28	54.4	3.66792	2.12222e-59	8.05851e-58	UP	gi|923915925|ref|XP_013727477.1|/1.54721e-20/PREDICTED: uncharacterized protein LOC106431219 [Brassica napus]	sp|Q9FN11|LBD37_ARATH/6e-135/LOB domain-containing protein 37 OS=Arabidopsis thaliana OX=3702 GN=LBD37 PE=2 SV=1	obr:102704525/5e-07/uncharacterized LOC102704525; K01227 mannosyl-glycoprotein endo-beta-N-acetylglucosaminidase [EC:3.2.1.96]	NA	NA	Bra031833,Bra037847,Bra012164,Bra011772	AT5G67420.1	ko01100//Metabolic pathways;ko00240//Pyrimidine metabolism;ko00250//Alanine, aspartate and glutamate metabolism	GO:0005634//nucleus	-	GO:0006807//nitrogen compound metabolic process;GO:0060776//simple leaf morphogenesis	NO	NO	NO
BraA01g006340.3C	BraA01g006340.3C	1566	0.54	6.84	3.66297	4.0854e-19	4.32261e-18	UP	gi|923505330|ref|XP_013669823.1|/0/PREDICTED: coatomer subunit beta-1-like [Brassica napus] &gt;gi|674864701|emb|CDY68020.1| BnaCnng57320D [Brassica napus]	sp|O65788|C71B2_ARATH/0.0/Cytochrome P450 71B2 OS=Arabidopsis thaliana OX=3702 GN=CYP71B2 PE=2 SV=2	ath:AT3G26170/0.0/CYP71B19; cytochrome P450 71B19; K00517	all1361/1e-25/---	biological_process:GO:0055114//oxidation-reduction process;molecular_function:GO:0020037//heme binding;GO:0005506//iron ion binding;GO:0016705//oxidoreductase activity, acting on paired donors, with incorporation or reduction of molecular oxygen;	Bra011280,Bra011276,Bra016740,Bra024002	-	-	-	-	-	NO	NO	YES
BraA01g006370.3C	BraA01g006370.3C	1224	1.2	15.19	3.66202	1.51145e-31	2.76272e-30	UP	gi|685257616|ref|XP_009126942.1|/0/PREDICTED: UPF0725 protein At2g20620-like [Brassica rapa]	sp|O65788|C71B2_ARATH/0.0/Cytochrome P450 71B2 OS=Arabidopsis thaliana OX=3702 GN=CYP71B2 PE=2 SV=2	aly:ARALYDRAFT_484384/5e-175/CYP71B19; K00517	alr1450/1e-23/---	biological_process:GO:0055114//oxidation-reduction process;molecular_function:GO:0016705//oxidoreductase activity, acting on paired donors, with incorporation or reduction of molecular oxygen;GO:0020037//heme binding;GO:0005506//iron ion binding;	Bra011276,Bra011280,Bra024001,Bra024002	AT1G13080.1	ko01100//Metabolic pathways;ko01110//Biosynthesis of secondary metabolites;ko00945//Stilbenoid, diarylheptanoid and gingerol biosynthesis;ko00903//Limonene and pinene degradation	GO:0016021//integral component of membrane;GO:0005576//extracellular region	GO:0020037//heme binding;GO:0016705//oxidoreductase activity, acting on paired donors, with incorporation or reduction of molecular oxygen;GO:0004497//monooxygenase activity;GO:0005506//iron ion binding;GO:0019825//oxygen binding	GO:0055114//oxidation-reduction process;GO:0010286//heat acclimation	NO	NO	YES
BraA09g005570.3C	BraA09g005570.3C	1599	0.15	1.88	3.6477	2.9072e-06	1.08587e-05	UP	gi|685352794|ref|XP_009111701.1|/1.4441e-92/PREDICTED: two-component response regulator ARR22-like [Brassica rapa] &gt;gi|674913367|emb|CDY19769.1| BnaA09g04220D [Brassica napus]	sp|Q94AZ2|STP13_ARATH/0.0/Sugar transport protein 13 OS=Arabidopsis thaliana OX=3702 GN=STP13 PE=1 SV=2	fve:101299079/2e-65/inositol transporter 1; K08150 MFS transporter, SP family, solute carrier family 2 (myo-inositol transporter), member 13	L140856/1e-66/---	biological_process:GO:0055085//transmembrane transport;cellular_component:GO:0016021//integral component of membrane;GO:0016020//membrane;molecular_function:GO:0005215//transporter activity;GO:0022891//substrate-specific transmembrane transporter activity;GO:0022857//transmembrane transporter activity;	Bra036575,Bra009896	AT5G26340.1	-	GO:0009506//plasmodesma;GO:0005887//integral component of plasma membrane;GO:0005737//cytoplasm	GO:0005358//high-affinity hydrogen:glucose symporter activity;GO:0032440//2-alkenal reductase [NAD(P)] activity	GO:0098655//cation transmembrane transport;GO:0055114//oxidation-reduction process;GO:0009414//response to water deprivation;GO:0009651//response to salt stress;GO:0043090//amino acid import;GO:0046323//glucose import;GO:1904659//glucose transmembrane transport;GO:0009737//response to abscisic acid	NO	NO	YES
BraA06g032020.3C	BraA06g032020.3C	282	3.98	49.18	3.62723	3.61526e-13	2.61105e-12	UP	gi|685323649|ref|XP_009151497.1|/3.80411e-90/PREDICTED: uncharacterized protein LOC103874813 [Brassica rapa] &gt;gi|923655565|ref|XP_013645944.1| PREDICTED: uncharacterized RNA methyltransferase BH0687-like [Brassica napus]	sp|Q9FIR9|LSU2_ARATH/5e-53/Protein RESPONSE TO LOW SULFUR 2 OS=Arabidopsis thaliana OX=3702 GN=LSU2 PE=2 SV=1	obr:102716797/4e-07/formin-like protein 5-like; K02184 formin 2	NA	NA	Bra009783,Bra020466	-	-	-	-	-	NO	NO	NO
BraA03g008050.3C	BraA03g008050.3C	2136	0.11	1.32	3.58496	5.55606e-06	2.00493e-05	UP	gi|685281385|ref|XP_009131598.1|/0/PREDICTED: (Z)-3-hexen-1-ol acetyltransferase [Brassica rapa]	sp|P08770|TRA1_MAIZE/4e-79/Putative AC transposase OS=Zea mays OX=4577 PE=2 SV=2	mtr:MTR_1g095710/2e-113/Elongation factor 1-alpha; K03231 elongation factor 1-alpha	NA	molecular_function:GO:0046983//protein dimerization activity;GO:0003677//DNA binding;GO:0003676//nucleic acid binding;	Bra001964	-	-	-	-	-	NO	YES	NO
BraA05g003030.3C	BraA05g003030.3C	3018	51.99	617.33	3.56974	0	0	UP	gi|922449807|ref|XP_013628110.1|/9.626e-135/PREDICTED: protein LIGHT-DEPENDENT SHORT HYPOCOTYLS 10-like [Brassica oleracea var. oleracea] &gt;gi|923634975|ref|XP_013752054.1| PREDICTED: protein LIGHT-DEPENDENT SHORT HYPOCOTYLS 10-like [Brassica napus] &gt;gi|923634977|ref|XP_013752055.1| PREDICTED: protein LIGHT-DEPENDENT SHORT HYPOCOTYLS 10-like [Brassica napus] &gt;gi|923634979|ref|XP_013752057…	sp|Q5GM68|CAPP2_ARATH/0.0/Phosphoenolpyruvate carboxylase 2 OS=Arabidopsis thaliana OX=3702 GN=PPC2 PE=1 SV=2	brp:103866650/0.0/phosphoenolpyruvate carboxylase 2; K01595 phosphoenolpyruvate carboxylase [EC:4.1.1.31]	PA3687/0.0/---	molecular_function:GO:0003824//catalytic activity;	Bra004710,Bra016866,Bra030945,Bra001575	AT2G42600.2	ko01100//Metabolic pathways;ko01200//Carbon metabolism;ko00620//Pyruvate metabolism;ko00710//Carbon fixation in photosynthetic organisms	GO:0005829//cytosol;GO:0009506//plasmodesma;GO:0009507//chloroplast;GO:0005886//plasma membrane;GO:0048046//apoplast	GO:0008964//phosphoenolpyruvate carboxylase activity	GO:0015977//carbon fixation;GO:0006099//tricarboxylic acid cycle;GO:0019375//galactolipid biosynthetic process;GO:0048366//leaf development;GO:0016036//cellular response to phosphate starvation	NO	NO	NO
BraA09g008960.3C	BraA09g008960.3C	711	3.63	41.44	3.51298	6.60518e-43	1.71861e-41	UP	gi|685354168|ref|XP_009112219.1|/0/PREDICTED: peroxidase 73 [Brassica rapa] &gt;gi|674914520|emb|CDY18657.1| BnaA09g07380D [Brassica napus]	sp|Q9FN11|LBD37_ARATH/4e-138/LOB domain-containing protein 37 OS=Arabidopsis thaliana OX=3702 GN=LBD37 PE=2 SV=1	obr:102704525/1e-07/uncharacterized LOC102704525; K01227 mannosyl-glycoprotein endo-beta-N-acetylglucosaminidase [EC:3.2.1.96]	NA	NA	Bra037847,Bra031833,Bra012164,Bra012913	AT5G67420.1	ko01100//Metabolic pathways;ko00240//Pyrimidine metabolism;ko00250//Alanine, aspartate and glutamate metabolism	GO:0005634//nucleus	-	GO:0006807//nitrogen compound metabolic process;GO:0060776//simple leaf morphogenesis	NO	NO	NO
BraA02g020380.3C	BraA02g020380.3C	507	0.9	10.23	3.50674	9.55818e-08	4.24206e-07	UP	gi|685273648|ref|XP_009127862.1|/5.81173e-150/PREDICTED: agamous-like MADS-box protein AGL12 [Brassica rapa] &gt;gi|923873965|ref|XP_013710475.1| PREDICTED: agamous-like MADS-box protein AGL12 [Brassica napus]	NA	NA	NA	NA	Bra007976,Bra016138	AT1G71430.1	-	-	-	-	NO	NO	NO
BraA01g002210.3C	BraA01g002210.3C	1800	1.43	16.14	3.49655	7.71304e-49	2.355e-47	UP	gi|685256490|ref|XP_009143626.1|/0/PREDICTED: monoacylglycerol lipase ABHD6-like [Brassica rapa]	sp|P54776|PRS6A_SOLLC/2e-16/26S proteasome regulatory subunit 6A homolog OS=Solanum lycopersicum OX=4081 GN=TBP1 PE=2 SV=1	brp:103867193/0.0/ATPase family AAA domain-containing protein 3C; K17681 ATPase family AAA domain-containing protein 3A/B	MJ1494/1e-19/---	molecular_function:GO:0005524//ATP binding;	Bra011692,Bra037225	AT4G36580.1	ko04141//Protein processing in endoplasmic reticulum;ko04144//Endocytosis;ko03050//Proteasome	GO:0005886//plasma membrane	GO:0016887//ATPase activity;GO:0005524//ATP binding;GO:0008270//zinc ion binding	-	NO	YES	NO
BraA05g000160.3C	BraA05g000160.3C	1735	0.47	5.17	3.45943	8.66806e-16	7.50479e-15	UP	gi|685303577|ref|XP_009142497.1|/6.42781e-70/PREDICTED: putative glutaredoxin-C12 [Brassica rapa] &gt;gi|923621323|ref|XP_013747509.1| PREDICTED: putative glutaredoxin-C12 [Brassica napus] &gt;gi|674953707|emb|CDX80138.1| BnaA05g00180D [Brassica napus]	sp|O82255|GRC13_ARATH/4e-36/Glutaredoxin-C13 OS=Arabidopsis thaliana OX=3702 GN=GRXC13 PE=3 SV=1	brp:103866341/4e-37/glutaredoxin-C13; K03676 glutaredoxin 3	NA	biological_process:GO:0045454//cell redox homeostasis;molecular_function:GO:0015035//protein disulfide oxidoreductase activity;GO:0009055//electron carrier activity;GO:0003676//nucleic acid binding;GO:0004523//RNA-DNA hybrid ribonuclease activity;	Bra004425,Bra019473,Bra004424,Bra021444,Bra011266,Bra007042	AT2G47880.1	-	GO:0005737//cytoplasm	GO:0009055//electron carrier activity;GO:0015035//protein disulfide oxidoreductase activity;GO:0008794//arsenate reductase (glutaredoxin) activity	GO:0045454//cell redox homeostasis;GO:0055114//oxidation-reduction process	YES	NO	NO
BraA09g013820.3C	BraA09g013820.3C	456	5.93	64.54	3.44409	6.2598e-36	1.33314e-34	UP	gi|685355777|ref|XP_009112865.1|/0/PREDICTED: cationic amino acid transporter 2, vacuolar [Brassica rapa]	NA	NA	NA	NA	Bra027696,Bra027737	AT1G64370.1	-	GO:0005737//cytoplasm	-	GO:0010363//regulation of plant-type hypersensitive response;GO:0009963//positive regulation of flavonoid biosynthetic process;GO:0006612//protein targeting to membrane	NO	NO	YES
BraA06g024440.3C	BraA06g024440.3C	1455	2.06	22.41	3.44343	7.5167e-53	2.52713e-51	UP	gi|685320048|ref|XP_009150180.1|/0/PREDICTED: probable carboxylesterase 12 [Brassica rapa]	sp|Q9STK7|C71AQ_ARATH/0.0/Cytochrome P450 71A26 OS=Arabidopsis thaliana OX=3702 GN=CYP71A26 PE=3 SV=1	ath:AT5G24960/0.0/CYP71A14; cytochrome P450 71A14; K00517	BH0579/1e-22/---	biological_process:GO:0055114//oxidation-reduction process;molecular_function:GO:0016705//oxidoreductase activity, acting on paired donors, with incorporation or reduction of molecular oxygen;GO:0005506//iron ion binding;GO:0020037//heme binding;	Bra019538,Bra029897	AT3G48270.1	ko01100//Metabolic pathways;ko01110//Biosynthesis of secondary metabolites;ko00945//Stilbenoid, diarylheptanoid and gingerol biosynthesis;ko00903//Limonene and pinene degradation;ko00380//Tryptophan metabolism	GO:0016021//integral component of membrane	GO:0016709//oxidoreductase activity, acting on paired donors, with incorporation or reduction of molecular oxygen, NAD(P)H as one donor, and incorporation of one atom of oxygen;GO:0020037//heme binding;GO:0005506//iron ion binding;GO:0019825//oxygen binding	GO:0044550//secondary metabolite biosynthetic process;GO:0055114//oxidation-reduction process	NO	YES	YES
BraA07g026900.3C	BraA07g026900.3C	2733	0.25	2.6	3.37851	5.75124e-13	4.07407e-12	UP	gi|685334086|ref|XP_009104611.1|/0/PREDICTED: UDP-galactose transporter 1 [Brassica rapa]	sp|P39868|NIA2_BRANA/0.0/Nitrate reductase [NADH], clone PBNBR1412 OS=Brassica napus OX=3708 GN=NIA2 PE=2 SV=1	brp:103830551/0.0/nitrate reductase [NADH], clone PBNBR1412; K10534 nitrate reductase (NAD(P)H) [EC:1.7.1.1 1.7.1.2 1.7.1.3]	MT1801/5e-61/---	biological_process:GO:0042128//nitrate assimilation;GO:0055114//oxidation-reduction process;GO:0006809//nitric oxide biosynthetic process;molecular_function:GO:0020037//heme binding;GO:0043546//molybdopterin cofactor binding;GO:0016491//oxidoreductase activity;GO:0050464//nitrate reductase (NADPH) activity;	Bra003670,Bra008333,Bra015656	AT1G77760.1	ko00920//Sulfur metabolism	GO:0005829//cytosol;GO:0005739//mitochondrion	GO:0009703//nitrate reductase (NADH) activity;GO:0009055//electron carrier activity;GO:0050464//nitrate reductase (NADPH) activity;GO:0043546//molybdopterin cofactor binding;GO:0005515//protein binding;GO:0050660//flavin adenine dinucleotide binding;GO:0020037//heme binding;GO:0005506//iron ion binding;GO:0030151//molybdenum ion binding	GO:0055114//oxidation-reduction process;GO:0009416//response to light stimulus;GO:0009635//response to herbicide;GO:0042128//nitrate assimilation;GO:0006809//nitric oxide biosynthetic process	NO	NO	YES
BraA06g005770.3C	BraA06g005770.3C	867	7.17	73.39	3.35554	1.84108e-91	1.1847e-89	UP	gi|685315223|ref|XP_009148230.1|/2.40527e-135/PREDICTED: uncharacterized protein LOC103871703 [Brassica rapa]	sp|Q9SPK4|PPCK1_ARATH/0.0/Phosphoenolpyruvate carboxylase kinase 1 OS=Arabidopsis thaliana OX=3702 GN=PPCK1 PE=1 SV=1	cit:102612908/7e-121/phosphoenolpyruvate carboxylase kinase 1-like; K04515 calcium/calmodulin-dependent protein kinase (CaM kinase) II [EC:2.7.11.17]	SPAC14C4.03/5e-37/---	biological_process:GO:0006468//protein phosphorylation;molecular_function:GO:0005524//ATP binding;GO:0004672//protein kinase activity;	Bra018609,Bra030737	AT1G08650.1	ko04626//Plant-pathogen interaction	GO:0005634//nucleus	GO:0005524//ATP binding;GO:0004674//protein serine/threonine kinase activity	GO:0046898//response to cycloheximide;GO:0006468//protein phosphorylation;GO:0009416//response to light stimulus	NO	YES	NO
BraA10g000700.3C	BraA10g000700.3C	1623	9.54	95.88	3.32917	3.17884e-241	8.12968e-239	UP	gi|674857640|emb|CDY70254.1|/0/BnaAnng33130D [Brassica napus]	sp|Q9ZNR0|C78A6_ARATH/0.0/Cytochrome P450 78A6 OS=Arabidopsis thaliana OX=3702 GN=CYP78A6 PE=2 SV=1	brp:103844631/0.0/cytochrome P450 78A6; K00517	BH0579/7e-26/---	biological_process:GO:0055114//oxidation-reduction process;molecular_function:GO:0020037//heme binding;GO:0005506//iron ion binding;GO:0016705//oxidoreductase activity, acting on paired donors, with incorporation or reduction of molecular oxygen;	Bra033278,Bra032624	AT1G01190.1	ko01100//Metabolic pathways;ko01110//Biosynthesis of secondary metabolites;ko00945//Stilbenoid, diarylheptanoid and gingerol biosynthesis;ko00941//Flavonoid biosynthesis;ko00903//Limonene and pinene degradation;ko00944//Flavone and flavonol biosynthesis	GO:0016021//integral component of membrane	GO:0020037//heme binding;GO:0016705//oxidoreductase activity, acting on paired donors, with incorporation or reduction of molecular oxygen;GO:0004497//monooxygenase activity;GO:0005506//iron ion binding;GO:0019825//oxygen binding	GO:0055114//oxidation-reduction process	NO	NO	YES
BraA02g010140.3C	BraA02g010140.3C	1611	0.15	1.48	3.30256	7.18682e-05	0.000222636	UP	gi|685271072|ref|XP_009126574.1|/1.68215e-143/PREDICTED: uncharacterized protein At1g08160 [Brassica rapa] &gt;gi|674924118|emb|CDY09176.1| BnaA02g06020D [Brassica napus]	sp|Q9FJH7|NRT23_ARATH/0.0/High affinity nitrate transporter 2.3 OS=Arabidopsis thaliana OX=3702 GN=NRT2.3 PE=1 SV=1	brp:103851483/0.0/high affinity nitrate transporter 2.3-like; K02575 MFS transporter, NNP family, nitrate/nitrite transporter	RSp1223/8e-90/---	biological_process:GO:0055085//transmembrane transport;cellular_component:GO:0016021//integral component of membrane;	Bra002451,Bra020230,Bra038302,Bra037626	AT5G60780.1	ko00910//Nitrogen metabolism	GO:0016021//integral component of membrane;GO:0009705//plant-type vacuole membrane;GO:0009507//chloroplast;GO:0005886//plasma membrane	GO:0015112//nitrate transmembrane transporter activity	GO:0015706//nitrate transport;GO:0071249//cellular response to nitrate;GO:0080167//response to karrikin;GO:0098656//anion transmembrane transport	NO	NO	YES
BraA03g017560.3C	BraA03g017560.3C	1566	9.07	88.9	3.29301	1.5764e-214	3.32176e-212	UP	gi|685284021|ref|XP_009132914.1|/0/PREDICTED: putative F-box protein At4g22180 [Brassica rapa] &gt;gi|674948720|emb|CDX84699.1| BnaA03g15310D [Brassica napus]	sp|Q9C870|MCC01_ARATH/1e-11/MATH domain and coiled-coil domain-containing protein At1g31390 OS=Arabidopsis thaliana OX=3702 GN=At1g31390 PE=4 SV=2	jcu:105629014/1e-16/MATH domain-containing protein At5g43560-like; K10523 speckle-type POZ protein	NA	molecular_function:GO:0005515//protein binding;	Bra022923	-	-	-	-	-	NO	NO	YES
BraA08g026660.3C	BraA08g026660.3C	486	1.91	18.68	3.28985	7.02962e-12	4.58958e-11	UP	gi|674936525|emb|CDX96560.1|/4.70994e-172/BnaA08g21030D [Brassica napus]	sp|Q941R6|MLP31_ARATH/3e-68/MLP-like protein 31 OS=Arabidopsis thaliana OX=3702 GN=MLP31 PE=2 SV=2	gmx:100776813/2e-08/probable ribose-5-phosphate isomerase-like; K01807 ribose 5-phosphate isomerase A [EC:5.3.1.6]	NA	biological_process:GO:0009607//response to biotic stimulus;GO:0006952//defense response;	Bra016362,Bra012364	-	-	-	-	-	NO	NO	YES
BraA01g014470.3C	BraA01g014470.3C	948	5.64	54.94	3.28409	4.8589e-75	2.44761e-73	UP	gi|685259858|ref|XP_009137467.1|/6.52047e-122/PREDICTED: uncharacterized protein LOC103861498 [Brassica rapa] &gt;gi|923867062|ref|XP_013708398.1| PREDICTED: uncharacterized protein LOC106412060 [Brassica napus] &gt;gi|674884908|emb|CDY47615.1| BnaA01g13500D [Brassica napus]	sp|Q9SUQ2|CRF2_ARATH/5e-166/Ethylene-responsive transcription factor CRF2 OS=Arabidopsis thaliana OX=3702 GN=CRF2 PE=1 SV=1	tcc:TCM_042300/2e-45/Pathogenesis-related genes transcriptional activator PTI6, putative; K13434 pathogenesis-related genes transcriptional activator PTI6	NA	biological_process:GO:0006355//regulation of transcription, DNA-templated;molecular_function:GO:0003700//transcription factor activity, sequence-specific DNA binding;GO:0003677//DNA binding;	Bra013730,Bra019270,Bra000736	AT4G23750.2	-	GO:0005634//nucleus	GO:0042802//identical protein binding;GO:0003677//DNA binding;GO:0003700//transcription factor activity, sequence-specific DNA binding	GO:0048364//root development;GO:0009755//hormone-mediated signaling pathway;GO:0048825//cotyledon development;GO:0006355//regulation of transcription, DNA-templated;GO:0042991//transcription factor import into nucleus	NO	YES	NO
BraA01g016910.3C	BraA01g016910.3C	1083	6.55	63.34	3.27355	2.60864e-100	1.90845e-98	UP	gi|685260779|ref|XP_009142049.1|/0/PREDICTED: mitochondrial substrate carrier family protein P [Brassica rapa]	sp|Q9SZI6|GAT22_ARATH/2e-132/Putative GATA transcription factor 22 OS=Arabidopsis thaliana OX=3702 GN=GATA22 PE=1 SV=1	sita:101775857/2e-08/GATA transcription factor 8-like; K17894 GATA-binding protein 2	YLR013w/5e-07/---	biological_process:GO:0006355//regulation of transcription, DNA-templated;molecular_function:GO:0003700//transcription factor activity, sequence-specific DNA binding;GO:0043565//sequence-specific DNA binding;GO:0008270//zinc ion binding;	Bra026461,Bra019118	AT4G26150.1	-	GO:0005667//transcription factor complex;GO:0005634//nucleus	GO:0000977//RNA polymerase II regulatory region sequence-specific DNA binding;GO:0001228//transcriptional activator activity, RNA polymerase II transcription regulatory region sequence-specific binding;GO:0001085//RNA polymerase II transcription factor binding;GO:0003682//chromatin binding	GO:0009735//response to cytokinin;GO:0006357//regulation of transcription from RNA polymerase II promoter;GO:0009740//gibberellic acid mediated signaling pathway;GO:0009910//negative regulation of flower development;GO:0030154//cell differentiation;GO:0009416//response to light stimulus;GO:0010187//negative regulation of seed germination;GO:0010380//regulation of chlorophyll biosynthetic process;…	NO	YES	YES
BraA09g048100.3C	BraA09g048100.3C	2295	5.96	57.39	3.26742	4.22362e-207	8.48182e-205	UP	gi|923735542|ref|XP_013669654.1|/0/PREDICTED: uncharacterized protein LOC106374106 [Brassica napus]	sp|Q94A08|RFS2_ARATH/0.0/Probable galactinol--sucrose galactosyltransferase 2 OS=Arabidopsis thaliana OX=3702 GN=RFS2 PE=2 SV=2	brp:103841656/0.0/probable galactinol--sucrose galactosyltransferase 2; K06617 raffinose synthase [EC:2.4.1.82]	NA	molecular_function:GO:0003824//catalytic activity;	Bra007333	AT3G57520.1	ko00052//Galactose metabolism	GO:0009506//plasmodesma;GO:0005737//cytoplasm;GO:0005886//plasma membrane	GO:0004674//protein serine/threonine kinase activity;GO:0047274//galactinol-sucrose galactosyltransferase activity;GO:0005524//ATP binding;GO:0052692//raffinose alpha-galactosidase activity	GO:0006979//response to oxidative stress;GO:0006468//protein phosphorylation;GO:0034484//raffinose catabolic process;GO:0009788//negative regulation of abscisic acid-activated signaling pathway;GO:0080167//response to karrikin	NO	NO	NO
BraA09g044870.3C	BraA09g044870.3C	1749	2.42	22.92	3.24353	2.1085e-62	8.49132e-61	UP	gi|685363811|ref|XP_009116133.1|/0/PREDICTED: E3 ubiquitin-protein ligase RNF19B-like [Brassica rapa]	sp|Q9M331|PTR45_ARATH/0.0/Protein NRT1/ PTR FAMILY 5.7 OS=Arabidopsis thaliana OX=3702 GN=NPF5.7 PE=2 SV=2	brp:103867156/0.0/protein NRT1/ PTR FAMILY 5.6; K14638 solute carrier family 15 (peptide/histidine transporter), member 3/4	ECU11g1050/2e-27/---	NA	Bra007035,Bra003161,Bra014854,Bra000027	AT3G53960.1	-	GO:0005886//plasma membrane;GO:0016021//integral component of membrane	GO:0005215//transporter activity	GO:0006857//oligopeptide transport;GO:0009718//anthocyanin-containing compound biosynthetic process	NO	NO	YES
BraA03g061310.3C	BraA03g061310.3C	783	1.35	12.78	3.24286	8.49844e-15	6.89134e-14	UP	gi|685295312|ref|XP_009138530.1|/0/PREDICTED: AP2-like ethylene-responsive transcription factor ANT [Brassica rapa]	sp|O65665|ERF60_ARATH/3e-141/Ethylene-responsive transcription factor ERF060 OS=Arabidopsis thaliana OX=3702 GN=ERF060 PE=2 SV=1	brp:103835096/3e-129/ethylene-responsive transcription factor ERF060-like; K09286 EREBP-like factor	NA	biological_process:GO:0006355//regulation of transcription, DNA-templated;molecular_function:GO:0003677//DNA binding;GO:0003700//transcription factor activity, sequence-specific DNA binding;	Bra017879,Bra011833,Bra010657	AT4G39780.1	-	GO:0005634//nucleus	GO:0003677//DNA binding;GO:0003700//transcription factor activity, sequence-specific DNA binding	GO:0009873//ethylene-activated signaling pathway;GO:0006355//regulation of transcription, DNA-templated	NO	NO	NO
BraA02g012590.3C	BraA02g012590.3C	1557	1.37	12.46	3.18506	4.40908e-30	7.66135e-29	UP	gi|923747741|ref|XP_013673250.1|/0/PREDICTED: uncharacterized protein LOC106377538 [Brassica napus]	sp|Q9LTS3|CKX3_ARATH/0.0/Cytokinin dehydrogenase 3 OS=Arabidopsis thaliana OX=3702 GN=CKX3 PE=1 SV=1	brp:103249171/0.0/CKX3; cytokinin dehydrogenase 3; K00279 cytokinin dehydrogenase [EC:1.5.99.12]	all0324/4e-32/---	biological_process:GO:0055114//oxidation-reduction process;molecular_function:GO:0050660//flavin adenine dinucleotide binding;GO:0003824//catalytic activity;GO:0016614//oxidoreductase activity, acting on CH-OH group of donors;GO:0016491//oxidoreductase activity;	Bra035640,Bra002777	AT5G56970.1	ko00908//Zeatin biosynthesis	GO:0005773//vacuole;GO:0016021//integral component of membrane;GO:0005576//extracellular region;GO:0005783//endoplasmic reticulum	GO:0008131//primary amine oxidase activity;GO:0050660//flavin adenine dinucleotide binding;GO:0008762//UDP-N-acetylmuramate dehydrogenase activity;GO:0019139//cytokinin dehydrogenase activity	GO:0009823//cytokinin catabolic process;GO:0055114//oxidation-reduction process	NO	NO	YES
BraA06g004380.3C	BraA06g004380.3C	897	0.72	6.4	3.152	4.5624e-09	2.33201e-08	UP	gi|685314709|ref|XP_009147958.1|/0/PREDICTED: outer envelope protein 64, chloroplastic-like [Brassica rapa]	sp|Q9C4Z6|GPLPB_ARATH/0.0/Receptor for activated C kinase 1B OS=Arabidopsis thaliana OX=3702 GN=RACK1B PE=1 SV=1	brp:103871453/0.0/guanine nucleotide-binding protein subunit beta-like protein B; K14753 guanine nucleotide-binding protein subunit beta-2-like 1 protein	all0438_2/7e-42/---	molecular_function:GO:0005515//protein binding;	Bra018745,Bra032261,Bra022282,Bra016570,Bra025931,Bra031014	AT1G48630.1	-	GO:0022626//cytosolic ribosome;GO:0005834//heterotrimeric G-protein complex;GO:0005730//nucleolus	GO:0000166//nucleotide binding;GO:0005078//MAP-kinase scaffold activity	GO:0048364//root development;GO:0009220//pyrimidine ribonucleotide biosynthetic process;GO:0001510//RNA methylation;GO:0009664//plant-type cell wall organization;GO:0048367//shoot system development;GO:0009967//positive regulation of signal transduction;GO:0009845//seed germination;GO:0006417//regulation of translation;GO:0071215//cellular response to abscisic acid stimulus;GO:0042254//ribosome b…	NO	NO	NO
BraA03g027550.3C	BraA03g027550.3C	2658	0.13	1.11	3.09398	0.000163917	0.000478556	UP	gi|685286568|ref|XP_009134210.1|/0/PREDICTED: tricyclene synthase, chloroplastic-like [Brassica rapa]	sp|Q9XEK9|IF2C_EUGGR/1e-120/Translation initiation factor IF-2, chloroplastic (Fragment) OS=Euglena gracilis OX=3039 GN=INFB PE=2 SV=1	brp:103858595/0.0/translation initiation factor IF-2, mitochondrial-like; K02519 translation initiation factor IF-2	mlr5554/4e-148/---	molecular_function:GO:0003924//GTPase activity;GO:0005525//GTP binding;	Bra000738,Bra033153	AT4G11160.1	-	GO:0005622//intracellular	GO:0003743//translation initiation factor activity;GO:0003924//GTPase activity;GO:0005525//GTP binding	GO:0006413//translational initiation;GO:0009888//tissue development;GO:0016926//protein desumoylation;GO:0033044//regulation of chromosome organization;GO:0009165//nucleotide biosynthetic process;GO:0009887//animal organ morphogenesis;GO:0010228//vegetative to reproductive phase transition of meristem;GO:0050665//hydrogen peroxide biosynthetic process;GO:0010638//positive regulation of organelle …	NO	NO	NO
BraA09g001010.3C	BraA09g001010.3C	1419	4.97	41.43	3.05936	5.7899e-87	3.4511e-85	UP	gi|923620932|ref|XP_013747362.1|/3.7837e-139/PREDICTED: phosphoinositide phospholipase C 6-like [Brassica napus]	sp|Q84WU2|UBP13_ARATH/8e-12/Ubiquitin carboxyl-terminal hydrolase 13 OS=Arabidopsis thaliana OX=3702 GN=UBP13 PE=1 SV=1	jcu:105629014/1e-28/MATH domain-containing protein At5g43560-like; K10523 speckle-type POZ protein	NA	molecular_function:GO:0005515//protein binding;	Bra037411,Bra037358	-	-	-	-	-	NO	NO	YES
BraAnng001210.3C	BraAnng001210.3C	1094	0.87	7.14	3.03684	1.55598e-12	1.07104e-11	UP	gi|922534840|ref|XP_013598536.1|/5.01322e-50/PREDICTED: uncharacterized protein LOC106306455 [Brassica oleracea var. oleracea]	sp|Q43768|SYE_HORVU/6e-07/Glutamate--tRNA ligase, chloroplastic/mitochondrial OS=Hordeum vulgare OX=4513 PE=2 SV=1	eus:EUTSA_v10003868mg/1e-06/hypothetical protein; K01885 glutamyl-tRNA synthetase [EC:6.1.1.17]	TM1875/5e-08/---	NA	Bra024262	-	-	-	-	-	NO	NO	NO
BraA05g015000.3C	BraA05g015000.3C	1396	12.32	97.67	2.98691	2.49292e-187	4.31174e-185	UP	gi|685307903|ref|XP_009144669.1|/0/PREDICTED: sucrose synthase 5 [Brassica rapa] &gt;gi|674894272|emb|CDY38565.1| BnaA05g12940D [Brassica napus]	sp|F4K5X6|RVE2_ARATH/4e-154/Protein REVEILLE 2 OS=Arabidopsis thaliana OX=3702 GN=RVE2 PE=1 SV=1	zma:100281091/9e-42/LHY protein; K12133 MYB-related transcription factor LHY	NA	molecular_function:GO:0003677//DNA binding;	Bra039503,Bra023610,Bra008563,Bra006394	AT5G37260.1	ko04712//Circadian rhythm - plant	GO:0005634//nucleus	GO:0003677//DNA binding;GO:0003682//chromatin binding;GO:0003700//transcription factor activity, sequence-specific DNA binding	GO:0009733//response to auxin;GO:0009751//response to salicylic acid;GO:0009753//response to jasmonic acid;GO:0009845//seed germination;GO:0009739//response to gibberellin;GO:0009651//response to salt stress;GO:0009723//response to ethylene;GO:0009909//regulation of flower development;GO:0006355//regulation of transcription, DNA-templated;GO:0007623//circadian rhythm;GO:0048574//long-day photoper…	NO	NO	NO
BraA08g028390.3C	BraA08g028390.3C	624	19.64	154.41	2.9749	1.36097e-112	1.18038e-110	UP	gi|685349492|ref|XP_009110351.1|/1.91103e-162/PREDICTED: N-alpha-acetyltransferase 40 isoform X2 [Brassica rapa] &gt;gi|685349497|ref|XP_009110353.1| PREDICTED: N-alpha-acetyltransferase 40 isoform X2 [Brassica rapa] &gt;gi|674936689|emb|CDX96724.1| BnaA08g22670D [Brassica napus]	sp|Q9ZWS7|ARR7_ARATH/8e-116/Two-component response regulator ARR7 OS=Arabidopsis thaliana OX=3702 GN=ARR7 PE=1 SV=1	brp:103835869/3e-144/two-component response regulator ARR7; K14492 two-component response regulator ARR-A family	BH1547_2/7e-15/---	biological_process:GO:0000160//phosphorelay signal transduction system;	Bra016526,Bra025708	AT1G19050.1	ko04075//Plant hormone signal transduction	GO:0016021//integral component of membrane;GO:0005737//cytoplasm;GO:0005634//nucleus	GO:0000156//phosphorelay response regulator activity;GO:0005515//protein binding	GO:0000160//phosphorelay signal transduction system;GO:0010029//regulation of seed germination;GO:0048831//regulation of shoot system development;GO:0009736//cytokinin-activated signaling pathway;GO:0031537//regulation of anthocyanin metabolic process;GO:0006355//regulation of transcription, DNA-templated;GO:0007623//circadian rhythm;GO:0019827//stem cell population maintenance;GO:0010200//respon…	NO	NO	NO
BraA03g052690.3C	BraA03g052690.3C	924	2.22	17.22	2.95545	1.13846e-21	1.37581e-20	UP	gi|923555594|ref|XP_013738054.1|/1.94518e-156/PREDICTED: transcription factor bHLH126-like isoform X2 [Brassica napus] &gt;gi|674882689|emb|CDY49712.1| BnaA03g47380D [Brassica napus]	sp|Q94AH9|MD36A_ARATH/0.0/Mediator of RNA polymerase II transcription subunit 36a OS=Arabidopsis thaliana OX=3702 GN=MED36A PE=1 SV=2	brp:103861582/0.0/mediator of RNA polymerase II transcription subunit 36a-like; K14563 rRNA 2'-O-methyltransferase fibrillarin [EC:2.1.1.-]	SPBC2D10.10c/2e-152/---	biological_process:GO:0006364//rRNA processing;GO:0008033//tRNA processing;molecular_function:GO:0008168//methyltransferase activity;GO:0003723//RNA binding;	Bra019148,Bra013905,Bra010455	AT4G25630.1	ko03008//Ribosome biogenesis in eukaryotes	GO:0016020//membrane;GO:0016592//mediator complex;GO:0005730//nucleolus;GO:0005829//cytosol	GO:0008168//methyltransferase activity;GO:0030515//snoRNA binding	GO:0045893//positive regulation of transcription, DNA-templated;GO:0016579//protein deubiquitination;GO:0009220//pyrimidine ribonucleotide biosynthetic process;GO:0001510//RNA methylation;GO:0016571//histone methylation;GO:0010388;GO:0009640//photomorphogenesis;GO:0016567//protein ubiquitination;GO:0008033//tRNA processing;GO:0000478//endonucleolytic cleavage involved in rRNA processing;GO:000616…	NO	NO	YES
BraA06g004330.3C	BraA06g004330.3C	1523	4.37	33.89	2.95515	2.51546e-87	1.50535e-85	UP	gi|685314701|ref|XP_009147954.1|/5.47822e-129/PREDICTED: putative DNA-binding protein At1g48610 [Brassica rapa]	sp|Q9LYU4|GH312_ARATH/0.0/4-substituted benzoates-glutamate ligase GH3.12 OS=Arabidopsis thaliana OX=3702 GN=GH3.12 PE=1 SV=1	brp:103871448/0.0/4-substituted benzoates-glutamate ligase GH3.12-like; K14487 auxin responsive GH3 gene family	NA	NA	Bra018750,Bra018749,Bra018751	-	-	-	-	-	NO	NO	NO
BraA05g014580.3C	BraA05g014580.3C	1582	1.88	14.26	2.92317	4.20298e-33	8.10319e-32	UP	gi|685307301|ref|XP_009144361.1|/1.92073e-109/PREDICTED: acyl-coenzyme A thioesterase 13 [Brassica rapa]	NA	ath:AT3G27640/2e-21/transducin/WD40 repeat-like superfamily protein; K11790 denticleless	NA	NA	Bra039073,Bra025293	AT3G27640.1	-	GO:0080008//Cul4-RING E3 ubiquitin ligase complex;GO:0005634//nucleus	GO:0000166//nucleotide binding	GO:0006261//DNA-dependent DNA replication	NO	NO	NO
BraA04g019970.3C	BraA04g019970.3C	648	33.1	250.64	2.92071	2.9943e-187	5.14916e-185	UP	gi|685300135|ref|XP_009140811.1|/1.66579e-129/PREDICTED: protein CENTRORADIALIS-like [Brassica rapa] &gt;gi|674880299|emb|CDY51916.1| BnaC01g41050D [Brassica napus] &gt;gi|674902481|emb|CDY30540.1| BnaA04g15930D [Brassica napus] &gt;gi|674905602|emb|CDY27416.1| BnaC03g64560D [Brassica napus]	sp|Q9M4T3|HDT4_ARATH/5e-54/Histone deacetylase HDT4 OS=Arabidopsis thaliana OX=3702 GN=HDT4 PE=2 SV=1	mdm:103418887/4e-41/histone deacetylase HDT1-like; K11276 nucleophosmin 1	NA	NA	Bra034373	-	-	-	-	-	NO	YES	NO
BraA07g005240.3C	BraA07g005240.3C	1770	39.62	288.85	2.86602	0	0	UP	gi|685371469|ref|XP_009119405.1|/3.55796e-147/PREDICTED: RING-H2 finger protein ATL54 [Brassica rapa]	sp|Q39161|NIR_ARATH/0.0/Ferredoxin--nitrite reductase, chloroplastic OS=Arabidopsis thaliana OX=3702 GN=NIR1 PE=1 SV=1	brp:103844354/0.0/ferredoxin--nitrite reductase, chloroplastic; K00366 ferredoxin-nitrite reductase [EC:1.7.7.1]	alr0607/0.0/---	NA	Bra015227,Bra039844	AT2G15620.1	ko00910//Nitrogen metabolism	GO:0005829//cytosol;GO:0005739//mitochondrion;GO:0009570//chloroplast stroma;GO:0016020//membrane;GO:0048046//apoplast	GO:0046872//metal ion binding;GO:0050421//nitrite reductase (NO-forming) activity;GO:0051539//4 iron, 4 sulfur cluster binding;GO:0020037//heme binding;GO:0047889//ferredoxin-nitrate reductase activity;GO:0048307//ferredoxin-nitrite reductase activity	GO:0055114//oxidation-reduction process;GO:0015706//nitrate transport;GO:0042128//nitrate assimilation;GO:0010167//response to nitrate;GO:0019344//cysteine biosynthetic process	NO	YES	NO
BraA07g009090.3C	BraA07g009090.3C	1338	2.17	15.71	2.85592	7.74444e-29	1.28882e-27	UP	gi|674938649|emb|CDX94729.1|/1.9219e-89/BnaC07g17380D [Brassica napus]	sp|Q9LRM5|PLY9_ARATH/0.0/Probable pectate lyase 9 OS=Arabidopsis thaliana OX=3702 GN=At3g24230 PE=2 SV=1	brp:103828688/0.0/probable pectate lyase 9; K01728 pectate lyase [EC:4.2.2.2]	BH0698/1e-18/---	NA	Bra015000,Bra025274,Bra039081	-	-	-	-	-	NO	YES	NO
BraA03g020600.3C	BraA03g020600.3C	1756	1.74	12.07	2.79427	6.40766e-29	1.06992e-27	UP	gi|688953471|ref|NP_001288933.1|/0/probable aquaporin PIP2-6 [Brassica rapa] &gt;gi|923545103|ref|XP_013734626.1| PREDICTED: probable aquaporin PIP2-6 [Brassica napus] &gt;gi|119720830|gb|ABL97985.1| water channel protein [Brassica rapa] &gt;gi|674925612|emb|CDY07681.1| BnaA03g18300D [Brassica napus]	sp|Q93ZR6|WSD1_ARATH/0.0/O-acyltransferase WSD1 OS=Arabidopsis thaliana OX=3702 GN=WSD1 PE=2 SV=1	brp:103868062/0.0/O-acyltransferase WSD1; K15406 wax-ester synthase / diacylglycerol O-acyltransferase [EC:2.3.1.75 2.3.1.20]	NA	NA	Bra000109,Bra000110,Bra005065,Bra037725	AT2G38995.1	ko00073//Cutin, suberine and wax biosynthesis	GO:0016021//integral component of membrane;GO:0005634//nucleus	GO:0004144//diacylglycerol O-acyltransferase activity	GO:0045017//glycerolipid biosynthetic process	NO	NO	YES
BraA04g022760.3C	BraA04g022760.3C	570	1.02	7.06	2.7911	1.7379e-05	5.87455e-05	UP	gi|685300878|ref|XP_009141152.1|/0/PREDICTED: histone-lysine N-methyltransferase ATX1 isoform X2 [Brassica rapa]	sp|Q9SI74|PMI10_ARATH/1e-06/Pectinesterase inhibitor 10 OS=Arabidopsis thaliana OX=3702 GN=PMEI10 PE=2 SV=1	jcu:105630204/1e-80/rRNA-processing protein CGR1; K14822 rRNA-processing protein CGR1	NA	NA	Bra021732,Bra022840	-	-	-	-	-	NO	NO	NO
BraA07g040960.3C	BraA07g040960.3C	2736	69.51	470.32	2.75835	0	0	UP	gi|567120075|ref|XP_006390039.1|/4.16416e-77/hypothetical protein EUTSA_v10019341mg [Eutrema salsugineum] &gt;gi|685334039|ref|XP_009104594.1| PREDICTED: 60S ribosomal protein L30-2 [Brassica rapa] &gt;gi|922500121|ref|XP_013587874.1| PREDICTED: 60S ribosomal protein L30-2 [Brassica oleracea var. oleracea] &gt;gi|922508161|ref|XP_013590582.1| PREDICTED: 60S ribosomal protein L30-2 [Brassica olera…	sp|P39867|NIA1_BRANA/0.0/Nitrate reductase [NADH], clone PBNBR1405 OS=Brassica napus OX=3708 GN=NIA1 PE=2 SV=1	brp:103832206/0.0/nitrate reductase [NADH], clone PBNBR1405; K10534 nitrate reductase (NAD(P)H) [EC:1.7.1.1 1.7.1.2 1.7.1.3]	MT1801/7e-62/---	biological_process:GO:0006809//nitric oxide biosynthetic process;GO:0055114//oxidation-reduction process;GO:0042128//nitrate assimilation;molecular_function:GO:0050464//nitrate reductase (NADPH) activity;GO:0020037//heme binding;GO:0043546//molybdopterin cofactor binding;GO:0016491//oxidoreductase activity;	Bra003670,Bra008333,Bra015656	AT1G77760.1	ko00920//Sulfur metabolism	GO:0005829//cytosol;GO:0005739//mitochondrion	GO:0009703//nitrate reductase (NADH) activity;GO:0009055//electron carrier activity;GO:0050464//nitrate reductase (NADPH) activity;GO:0043546//molybdopterin cofactor binding;GO:0005515//protein binding;GO:0050660//flavin adenine dinucleotide binding;GO:0020037//heme binding;GO:0005506//iron ion binding;GO:0030151//molybdenum ion binding	GO:0055114//oxidation-reduction process;GO:0009416//response to light stimulus;GO:0009635//response to herbicide;GO:0042128//nitrate assimilation;GO:0006809//nitric oxide biosynthetic process	NO	NO	NO
BraA10g023650.3C	BraA10g023650.3C	1107	1.41	9.41	2.7385	2.40498e-14	1.89174e-13	UP	gi|685377492|ref|XP_009121621.1|/0/PREDICTED: senescence-associated carboxylesterase 101-like [Brassica rapa]	sp|O49972|DCAM2_BRAJU/0.0/S-adenosylmethionine decarboxylase proenzyme 2 OS=Brassica juncea OX=3707 GN=SAMDC2 PE=2 SV=1	eus:EUTSA_v10015260mg/0.0/hypothetical protein; K01611 S-adenosylmethionine decarboxylase [EC:4.1.1.50]	NA	NA	Bra008662,Bra021458,Bra001046,Bra006334	AT5G15950.2	ko01100//Metabolic pathways;ko00270//Cysteine and methionine metabolism;ko00330//Arginine and proline metabolism	GO:0005829//cytosol;GO:0005634//nucleus	GO:0004014//adenosylmethionine decarboxylase activity;GO:0005515//protein binding	GO:0009813//flavonoid biosynthetic process;GO:0009611//response to wounding;GO:0009805//coumarin biosynthetic process;GO:0016458//gene silencing;GO:0010264//myo-inositol hexakisphosphate biosynthetic process;GO:0006623//protein targeting to vacuole;GO:0019079//viral genome replication;GO:0016197//endosomal transport;GO:0009744//response to sucrose;GO:0048513//animal organ development;GO:0016192//…	NO	NO	NO
BraA05g034630.3C	BraA05g034630.3C	1728	7.69	50.99	2.72916	1.78787e-113	1.57808e-111	UP	gi|685312107|ref|XP_009146617.1|/0/PREDICTED: uncharacterized protein LOC103870257 isoform X1 [Brassica rapa]	sp|Q0WVD6|ANM3_ARATH/0.0/Probable protein arginine N-methyltransferase 3 OS=Arabidopsis thaliana OX=3702 GN=PRMT3 PE=2 SV=1	brp:103870261/0.0/probable protein arginine N-methyltransferase 3; K11436 protein arginine N-methyltransferase 3 [EC:2.1.1.-]	YBR034c/1e-59/---	biological_process:GO:0006479//protein methylation;molecular_function:GO:0003676//nucleic acid binding;GO:0008168//methyltransferase activity;	Bra034765,Bra001445	AT3G12270.1	-	GO:0005829//cytosol	GO:0046872//metal ion binding;GO:0008168//methyltransferase activity	GO:0001510//RNA methylation;GO:0009560//embryo sac egg cell differentiation;GO:0042991//transcription factor import into nucleus;GO:0000741//karyogamy;GO:0009220//pyrimidine ribonucleotide biosynthetic process;GO:0006479//protein methylation	NO	YES	NO
BraA04g029950.3C	BraA04g029950.3C	2895	86.35	569.77	2.72211	0	0	UP	gi|685302724|ref|XP_009142064.1|/2.21629e-148/PREDICTED: LOB domain-containing protein 17 [Brassica rapa] &gt;gi|923621098|ref|XP_013747417.1| PREDICTED: LOB domain-containing protein 17-like [Brassica napus]	sp|Q5GM68|CAPP2_ARATH/0.0/Phosphoenolpyruvate carboxylase 2 OS=Arabidopsis thaliana OX=3702 GN=PPC2 PE=1 SV=2	brp:103865958/0.0/phosphoenolpyruvate carboxylase 2; K01595 phosphoenolpyruvate carboxylase [EC:4.1.1.31]	PA3687/0.0/---	molecular_function:GO:0003824//catalytic activity;	Bra016866,Bra004710,Bra030945,Bra001575	AT2G42600.2	ko01100//Metabolic pathways;ko01200//Carbon metabolism;ko00620//Pyruvate metabolism;ko00710//Carbon fixation in photosynthetic organisms	GO:0005829//cytosol;GO:0009506//plasmodesma;GO:0009507//chloroplast;GO:0005886//plasma membrane;GO:0048046//apoplast	GO:0008964//phosphoenolpyruvate carboxylase activity	GO:0015977//carbon fixation;GO:0006099//tricarboxylic acid cycle;GO:0019375//galactolipid biosynthetic process;GO:0048366//leaf development;GO:0016036//cellular response to phosphate starvation	NO	NO	NO
BraA07g032800.3C	BraA07g032800.3C	1035	3.88	25.6	2.72202	5.43358e-33	1.04287e-31	UP	gi|685335857|ref|XP_009105295.1|/0/PREDICTED: uncharacterized protein LOC103831178 [Brassica rapa]	sp|Q9LK03|PERK2_ARATH/1e-15/Proline-rich receptor-like protein kinase PERK2 OS=Arabidopsis thaliana OX=3702 GN=PERK2 PE=2 SV=3	brp:103831176/0.0/p21-activated protein kinase-interacting protein 1-like; K14830 protein MAK11	SPBC28F2.12/2e-11/---	molecular_function:GO:0005515//protein binding;	Bra004232,Bra033995	AT1G65030.1	-	GO:0005737//cytoplasm;GO:0005730//nucleolus;GO:0005834//heterotrimeric G-protein complex;GO:0080008//Cul4-RING E3 ubiquitin ligase complex	GO:0005515//protein binding;GO:0000166//nucleotide binding	-	NO	YES	NO
BraA09g048000.3C	BraA09g048000.3C	689	1.23	7.85	2.67403	4.58782e-08	2.11651e-07	UP	gi|685364639|ref|XP_009116498.1|/1.5901e-130/PREDICTED: uncharacterized protein LOC103841698 [Brassica rapa] &gt;gi|923701970|ref|XP_013659895.1| PREDICTED: VQ motif-containing protein 25-like [Brassica napus] &gt;gi|923702125|ref|XP_013659938.1| PREDICTED: VQ motif-containing protein 25-like [Brassica napus] &gt;gi|674927280|emb|CDY06059.1| BnaA09g37210D [Brassica napus]	sp|Q9M2K8|AGL18_ARATH/1e-97/Agamous-like MADS-box protein AGL18 OS=Arabidopsis thaliana OX=3702 GN=AGL18 PE=1 SV=1	egu:105056068/4e-12/truncated transcription factor CAULIFLOWER A-like; K09264 MADS-box transcription factor, plant	NA	biological_process:GO:0006355//regulation of transcription, DNA-templated;cellular_component:GO:0005634//nucleus;molecular_function:GO:0003700//transcription factor activity, sequence-specific DNA binding;	Bra007324,Bra003279,Bra014628,Bra019018	-	-	-	-	-	NO	NO	NO
BraA03g051430.3C	BraA03g051430.3C	933	6.16	39.13	2.66727	4.46934e-43	1.16898e-41	UP	gi|674935466|emb|CDX98117.1|/0/BnaA06g08680D [Brassica napus]	sp|Q9SUQ2|CRF2_ARATH/5e-148/Ethylene-responsive transcription factor CRF2 OS=Arabidopsis thaliana OX=3702 GN=CRF2 PE=1 SV=1	pop:POPTR_0019s15190g/1e-47/POPTRDRAFT_574464; hypothetical protein; K13434 pathogenesis-related genes transcriptional activator PTI6	NA	biological_process:GO:0006355//regulation of transcription, DNA-templated;molecular_function:GO:0003700//transcription factor activity, sequence-specific DNA binding;GO:0003677//DNA binding;	Bra019270,Bra013730,Bra000736	AT4G11140.1	-	GO:0005634//nucleus	GO:0042802//identical protein binding;GO:0003677//DNA binding;GO:0003700//transcription factor activity, sequence-specific DNA binding	GO:0048364//root development;GO:0009755//hormone-mediated signaling pathway;GO:0048825//cotyledon development;GO:0006355//regulation of transcription, DNA-templated;GO:1901700;GO:0042991//transcription factor import into nucleus	NO	NO	NO
BraA07g014520.3C	BraA07g014520.3C	1542	17.89	112.5	2.6527	2.5277e-212	5.21613e-210	UP	NA	sp|Q39231|SUC2_ARATH/0.0/Sucrose transport protein SUC2 OS=Arabidopsis thaliana OX=3702 GN=SUC2 PE=1 SV=2	brp:103829313/0.0/sucrose transport protein SUC2; K15378 solute carrier family 45, member 1/2/4	NMA2100/1e-17/---	biological_process:GO:0015770//sucrose transport;cellular_component:GO:0005887//integral component of plasma membrane;molecular_function:GO:0008515//sucrose transmembrane transporter activity;	Bra012340,Bra024532,Bra003906,Bra005883	AT1G22710.1	-	GO:0005887//integral component of plasma membrane	GO:0008506//sucrose:proton symporter activity	GO:0005985//sucrose metabolic process;GO:0055085//transmembrane transport;GO:0009915//phloem sucrose loading	NO	NO	YES
BraA04g004470.3C	BraA04g004470.3C	723	1.31	8.15	2.63723	1.31072e-07	5.72711e-07	UP	gi|685296600|ref|XP_009139137.1|/0/PREDICTED: sedoheptulose-1,7-bisphosphatase, chloroplastic-like isoform X3 [Brassica rapa]	sp|Q8W487|YB95_ARATH/4e-87/Uncharacterized protein At2g39795, mitochondrial OS=Arabidopsis thaliana OX=3702 GN=At2g39795 PE=1 SV=1	brp:103863148/5e-167/uncharacterized protein At2g39795, mitochondrial; K15414 complement component 1 Q subcomponent-binding protein, mitochondrial	NA	NA	Bra014733	AT3G55605.1	-	GO:0005759//mitochondrial matrix	-	GO:0009560//embryo sac egg cell differentiation;GO:0034968//histone lysine methylation;GO:0009909//regulation of flower development;GO:0009640//photomorphogenesis;GO:0006626//protein targeting to mitochondrion;GO:0010388	NO	YES	NO
BraA02g024390.3C	BraA02g024390.3C	2721	1	6.19	2.62994	8.0669e-23	1.0364e-21	UP	gi|685274439|ref|XP_009128251.1|/0/PREDICTED: nitrate reductase [NADH], clone PBNBR1412-like [Brassica rapa]	sp|P39868|NIA2_BRANA/0.0/Nitrate reductase [NADH], clone PBNBR1412 OS=Brassica napus OX=3708 GN=NIA2 PE=2 SV=1	brp:103853097/0.0/nitrate reductase [NADH], clone PBNBR1412-like; K10534 nitrate reductase (NAD(P)H) [EC:1.7.1.1 1.7.1.2 1.7.1.3]	MT1801/4e-62/---	biological_process:GO:0006809//nitric oxide biosynthetic process;GO:0055114//oxidation-reduction process;GO:0042128//nitrate assimilation;molecular_function:GO:0050464//nitrate reductase (NADPH) activity;GO:0016491//oxidoreductase activity;GO:0043546//molybdopterin cofactor binding;GO:0020037//heme binding;	Bra008333,Bra003670,Bra015656	AT1G77760.1	ko00920//Sulfur metabolism	GO:0005829//cytosol;GO:0005739//mitochondrion	GO:0009703//nitrate reductase (NADH) activity;GO:0009055//electron carrier activity;GO:0050464//nitrate reductase (NADPH) activity;GO:0043546//molybdopterin cofactor binding;GO:0005515//protein binding;GO:0050660//flavin adenine dinucleotide binding;GO:0020037//heme binding;GO:0005506//iron ion binding;GO:0030151//molybdenum ion binding	GO:0055114//oxidation-reduction process;GO:0009416//response to light stimulus;GO:0009635//response to herbicide;GO:0042128//nitrate assimilation;GO:0006809//nitric oxide biosynthetic process	NO	NO	YES
BraA05g002760.3C	BraA05g002760.3C	981	4	24.67	2.62469	7.63422e-29	1.27118e-27	UP	gi|685304207|ref|XP_009142820.1|/1.62354e-79/PREDICTED: uncharacterized protein LOC103866622 [Brassica rapa]	sp|Q66GR3|BH130_ARATH/1e-163/Transcription factor bHLH130 OS=Arabidopsis thaliana OX=3702 GN=BHLH130 PE=1 SV=1	pop:POPTR_0002s10030g/4e-12/hypothetical protein; K11253 histone H3	NA	molecular_function:GO:0046983//protein dimerization activity;	Bra004678,Bra016886	AT2G42280.1	ko04075//Plant hormone signal transduction;ko04712//Circadian rhythm - plant	GO:0005634//nucleus	GO:0003677//DNA binding;GO:0046983//protein dimerization activity;GO:0003700//transcription factor activity, sequence-specific DNA binding	GO:0048573//photoperiodism, flowering;GO:0006355//regulation of transcription, DNA-templated;GO:0046685//response to arsenic-containing substance	NO	NO	NO
BraA06g010190.3C	BraA06g010190.3C	1782	6.25	38	2.60407	1.70483e-83	9.67968e-82	UP	gi|685316186|ref|XP_009148707.1|/0/PREDICTED: probable apyrase 5 [Brassica rapa] &gt;gi|685316188|ref|XP_009148708.1| PREDICTED: probable apyrase 5 [Brassica rapa]	sp|Q6R8G7|PHO13_ARATH/0.0/Phosphate transporter PHO1 homolog 3 OS=Arabidopsis thaliana OX=3702 GN=PHO1;H3 PE=2 SV=2	smo:SELMODRAFT_419761/7e-06/hypothetical protein; K14514 ethylene-insensitive protein 3	SPCP1E11.01c_2/6e-31/---	cellular_component:GO:0016021//integral component of membrane;	Bra019686,Bra019690,Bra026864,Bra026863,Bra019689,Bra019688,Bra017395,Bra016284,Bra024691	AT1G14040.1	-	GO:0005886//plasma membrane;GO:0016021//integral component of membrane;GO:0005802//trans-Golgi network	-	GO:0055062//phosphate ion homeostasis;GO:0055069//zinc ion homeostasis	NO	NO	NO
BraA06g020530.3C	BraA06g020530.3C	714	7.78	47.08	2.59727	2.02812e-36	4.40068e-35	UP	gi|923654459|ref|XP_013645547.1|/3.49826e-95/PREDICTED: uncharacterized protein LOC106350169 [Brassica napus]	sp|Q9LX82|MYB48_ARATH/2e-130/Transcription factor MYB48 OS=Arabidopsis thaliana OX=3702 GN=MYB48 PE=2 SV=1	brp:103873321/2e-164/transcription factor MYB48; K09422 myb proto-oncogene protein, plant	ECU11g1690/4e-22/---	molecular_function:GO:0003677//DNA binding;	Bra018223,Bra002533,Bra006694	AT3G46130.1	ko04626//Plant-pathogen interaction	GO:0005634//nucleus	GO:0003677//DNA binding;GO:0003700//transcription factor activity, sequence-specific DNA binding;GO:0003682//chromatin binding	GO:0009751//response to salicylic acid;GO:0006355//regulation of transcription, DNA-templated	NO	YES	NO
BraA08g021350.3C	BraA08g021350.3C	682	3.02	18	2.57538	6.36046e-14	4.85628e-13	UP	gi|685346854|ref|XP_009109396.1|/1.73672e-45/PREDICTED: cytochrome c oxidase subunit 6a, mitochondrial [Brassica rapa] &gt;gi|923691004|ref|XP_013656584.1| PREDICTED: cytochrome c oxidase subunit 6a, mitochondrial [Brassica napus] &gt;gi|674943354|emb|CDX90403.1| BnaA08g15810D [Brassica napus]	sp|Q9SY74|C3H5_ARATH/2e-06/Zinc finger CCCH domain-containing protein 5 OS=Arabidopsis thaliana OX=3702 GN=At1g10320 PE=2 SV=2	cre:CHLREDRAFT_154370/5e-06/hypothetical protein; K17046 protein DEK	NA	NA	Bra010583	AT4G37090.1	-	GO:0005634//nucleus	-	GO:0009560//embryo sac egg cell differentiation	NO	YES	NO
[truncated: 4,548 more rows]

[truncated: 4 more sheets: NC BrJMJ18Par-OX, HT BrJMJ18PC-OX, HT BrJMJ18Par-OX, Mapping Information]
