# Supplementary material for: Temperature-dependent jumonji demethylase modulates flowering time by targeting H3K36me2/3 in Brassica rapa
Source: Nat Commun. 2024 Jun 28;15:5470. doi: 10.1038/s41467-024-49721-z (PMC11211497; doi:10.1038/s41467-024-49721-z)
Supplement: Supplementary file 13 — Source Data [file 41467_2024_49721_MOESM13_ESM.zip]

Archive with 75 entries (67 files):
- 406988_4_data_set_9156724_sddqhm/
- 406988_4_data_set_9156724_sddqhm/Source data-Supplementary Dataset/
- 406988_4_data_set_9156724_sddqhm/Source data-Supplementary Dataset/Fig3A.JPG
- 406988_4_data_set_9156724_sddqhm/Source data-Supplementary Dataset/Fig3B.JPG
- 406988_4_data_set_9156724_sddqhm/Source data-Supplementary Dataset/Fig3D-1.png
- 406988_4_data_set_9156724_sddqhm/Source data-Supplementary Dataset/Fig3D-2.jpg
- 406988_4_data_set_9156724_sddqhm/Source data-Supplementary Dataset/Fig3E.JPG
- 406988_4_data_set_9156724_sddqhm/Source data-Supplementary Dataset/Fig3F.JPG
- 406988_4_data_set_9156724_sddqhm/Source data-Supplementary Dataset/Fig3I/
- 406988_4_data_set_9156724_sddqhm/Source data-Supplementary Dataset/Fig3I/BrJMJ18CR.JPG
- 406988_4_data_set_9156724_sddqhm/Source data-Supplementary Dataset/Fig3I/BrJMJ18Par.JPG
- 406988_4_data_set_9156724_sddqhm/Source data-Supplementary Dataset/Fig3I/BrJMJ18PC.JPG
- 406988_4_data_set_9156724_sddqhm/Source data-Supplementary Dataset/Fig3I/Par.JPG
- 406988_4_data_set_9156724_sddqhm/Source data-Supplementary Dataset/Fig4A and S14A/
- 406988_4_data_set_9156724_sddqhm/Source data-Supplementary Dataset/Fig4A and S14A/Anti-H3K362.tif
- 406988_4_data_set_9156724_sddqhm/Source data-Supplementary Dataset/Fig4A and S14A/Anti-H3K363.tif
- 406988_4_data_set_9156724_sddqhm/Source data-Supplementary Dataset/Fig4A and S14A/Anti-H3K4 loading.tif
- 406988_4_data_set_9156724_sddqhm/Source data-Supplementary Dataset/Fig4A and S14A/Anti-H3K4.tif
- 406988_4_data_set_9156724_sddqhm/Source data-Supplementary Dataset/Fig4A and S14A/Anti-H3K9 loading.tif
- 406988_4_data_set_9156724_sddqhm/Source data-Supplementary Dataset/Fig4A and S14A/Anti-JMJ18.tif
- 406988_4_data_set_9156724_sddqhm/Source data-Supplementary Dataset/Fig4A and S14A/H3K27me3 loading.jpg
- 406988_4_data_set_9156724_sddqhm/Source data-Supplementary Dataset/Fig4A and S14A/H3K27me3.jpg
- 406988_4_data_set_9156724_sddqhm/Source data-Supplementary Dataset/Fig4B and S14B/
- 406988_4_data_set_9156724_sddqhm/Source data-Supplementary Dataset/Fig4B and S14B/190425 GFP IP JMJ18 methylation assay 1.tif
- 406988_4_data_set_9156724_sddqhm/Source data-Supplementary Dataset/Fig4B and S14B/190518 JMJ18 GFP IP demethylation assay 2.tif
- 406988_4_data_set_9156724_sddqhm/Source data-Supplementary Dataset/Fig4B and S14B/190518 JMJ18 GFP IP demethylation assay 3.tif
- 406988_4_data_set_9156724_sddqhm/Source data-Supplementary Dataset/Fig4B and S14B/20190831 BrJMJ18 demethylase assay 6.tif
- 406988_4_data_set_9156724_sddqhm/Source data-Supplementary Dataset/Fig4B and S14B/20191011 18GFP demethylase assay 1.tif
- 406988_4_data_set_9156724_sddqhm/Source data-Supplementary Dataset/Fig4B and S14B/20191011 18GFP demethylase assay 2.tif
- 406988_4_data_set_9156724_sddqhm/Source data-Supplementary Dataset/Fig4B and S14B/20191204 H3K9 H3K27 H3K4 me2 demethylase H3K36me3 me2 in vivo demethylase.tif
- 406988_4_data_set_9156724_sddqhm/Source data-Supplementary Dataset/Fig4B and S14B/H3 4 9 27 36 me3 loading.tif
- 406988_4_data_set_9156724_sddqhm/Source data-Supplementary Dataset/Fig4C/
- 406988_4_data_set_9156724_sddqhm/Source data-Supplementary Dataset/Fig4C/BrJMJ18.tif
- 406988_4_data_set_9156724_sddqhm/Source data-Supplementary Dataset/Fig4C/Fig4C GFP loading.jpg
- 406988_4_data_set_9156724_sddqhm/Source data-Supplementary Dataset/Fig4C/Fig4C histone loading.jpg
- 406988_4_data_set_9156724_sddqhm/Source data-Supplementary Dataset/Fig4C/H3K36 me2 me3.tif
- 406988_4_data_set_9156724_sddqhm/Source data-Supplementary Dataset/Fig4C-1.tif
- 406988_4_data_set_9156724_sddqhm/Source data-Supplementary Dataset/Fig4C-2.tif
- 406988_4_data_set_9156724_sddqhm/Source data-Supplementary Dataset/Fig4C-3.JPG
- 406988_4_data_set_9156724_sddqhm/Source data-Supplementary Dataset/Fig4C-4.jpg
- 406988_4_data_set_9156724_sddqhm/Source data-Supplementary Dataset/Fig4E-1.tif
- 406988_4_data_set_9156724_sddqhm/Source data-Supplementary Dataset/Fig4E-2.tif
- 406988_4_data_set_9156724_sddqhm/Source data-Supplementary Dataset/Fig4F-1.tif
- 406988_4_data_set_9156724_sddqhm/Source data-Supplementary Dataset/Fig4F-2.tif
- 406988_4_data_set_9156724_sddqhm/Source data-Supplementary Dataset/Fig6D.jpg
- 406988_4_data_set_9156724_sddqhm/Source data-Supplementary Dataset/Fig6E.jpg
- 406988_4_data_set_9156724_sddqhm/Source data-Supplementary Dataset/Fig6F.jpg
- 406988_4_data_set_9156724_sddqhm/Source data-Supplementary Dataset/Fig6G.jpg
- 406988_4_data_set_9156724_sddqhm/Source data-Supplementary Dataset/Fig8-1.tif
- 406988_4_data_set_9156724_sddqhm/Source data-Supplementary Dataset/Fig8-2.tif
- 406988_4_data_set_9156724_sddqhm/Source data-Supplementary Dataset/Fig8-3.jpg
- 406988_4_data_set_9156724_sddqhm/Source data-Supplementary Dataset/FigS12A.JPG
- 406988_4_data_set_9156724_sddqhm/Source data-Supplementary Dataset/FigS12B.JPG
- 406988_4_data_set_9156724_sddqhm/Source data-Supplementary Dataset/FigS12D-1.tif
- 406988_4_data_set_9156724_sddqhm/Source data-Supplementary Dataset/FigS12D-2.jpg
- 406988_4_data_set_9156724_sddqhm/Source data-Supplementary Dataset/FigS14 H3K9.tif
- 406988_4_data_set_9156724_sddqhm/Source data-Supplementary Dataset/FigS14-1.tif
- 406988_4_data_set_9156724_sddqhm/Source data-Supplementary Dataset/FigS19-1.tif
- 406988_4_data_set_9156724_sddqhm/Source data-Supplementary Dataset/FigS19-2.tif
- 406988_4_data_set_9156724_sddqhm/Source data-Supplementary Dataset/FigS23A.JPG
- 406988_4_data_set_9156724_sddqhm/Source data-Supplementary Dataset/FigS23AB WB.tif
- 406988_4_data_set_9156724_sddqhm/Source data-Supplementary Dataset/FigS23B.JPG
- 406988_4_data_set_9156724_sddqhm/Source data-Supplementary Dataset/FigS3/
- 406988_4_data_set_9156724_sddqhm/Source data-Supplementary Dataset/FigS3/20190416_164825.jpg
- 406988_4_data_set_9156724_sddqhm/Source data-Supplementary Dataset/FigS3/20190416_165825.jpg
- 406988_4_data_set_9156724_sddqhm/Source data-Supplementary Dataset/FigS3/IMG_6549.JPG
- 406988_4_data_set_9156724_sddqhm/Source data-Supplementary Dataset/FigS3/IMG_8893.JPG
- 406988_4_data_set_9156724_sddqhm/Source data-Supplementary Dataset/FigS3/IMG_8897.JPG
- 406988_4_data_set_9156724_sddqhm/Source data-Supplementary Dataset/FigS3/IMG_8902.JPG
- 406988_4_data_set_9156724_sddqhm/Source data-Supplementary Dataset/FigS4/
- 406988_4_data_set_9156724_sddqhm/Source data-Supplementary Dataset/FigS4/FigS4 DG016.jpg
- 406988_4_data_set_9156724_sddqhm/Source data-Supplementary Dataset/FigS4/FigS4 DG109.jpg
- 406988_4_data_set_9156724_sddqhm/Source data-Supplementary Dataset/FigS4/FigS4 Par110.jpg
- 406988_4_data_set_9156724_sddqhm/Source data-Supplementary Dataset/FigS4/FigS4 PC032.jpg
- 406988_4_data_set_9156724_sddqhm/Source data-Supplementary Dataset/source data of charts.xlsx
