# Supplementary material for: Temperature-dependent jumonji demethylase modulates flowering time by targeting H3K36me2/3 in Brassica rapa
Source: Nat Commun. 2024 Jun 28;15:5470. doi: 10.1038/s41467-024-49721-z (PMC11211497; doi:10.1038/s41467-024-49721-z)
Supplement: Supplementary file 13 — Source Data [file 41467_2024_49721_MOESM13_ESM.zip › 406988_4_data_set_9156724_sddqhm/Source data-Supplementary Dataset/source data of charts.xlsx]

## Sheet: Fig2F
Fig 2F
		BrJMJ18PC	BrJMJ18ar		Frequency	BrJMJ18PC	BrJMJ18ar
	PC	43	3		PC	0.934783	0.0652174
	DG	30	9		DG	0.769231	0.230769
	Par	4	37		Par	0.097561	0.902439

## Sheet: Fig3C
7.07日种植,7.30开始热处理
NC						HT
No.	Par	PC-OX	Par-OX			No.	Par	PC-OX	Par-OX
1	39	24	32			1	50	24	40
2	49	38	39			2	52	23	66
3	49	38	38			3	49	22	85
4	35	26	38			4	49	24	85
5	52	24	42			5	72	22	83
6	58	34	30			6	72	50	78
7	36	39	34			7	76	50	76
8	38	37	40			8	60	50	79
9	44	39	42			9	75	33	81
10	47	32	34			10	68	34	79
11	49	33	39			11	68	36	77
12	37	34	42			12	58	31	68
13	49	30	40			13	70	33	67
14	53	35	38			14	70	35	66
15	49	35	39			15	50	30	63
average	45.6	33.2	37.8				62.6	33.1333	72.8667
T test							2.5303e-05	0.977447	9.27537e-09
							2.5303e-05	0.977447	9.27537e-09

## Sheet: FIg3G
6.09日1周大幼苗移栽到土中，21℃生长，6.30日随机选取一半29℃处理。全程长日照
NC					HT
No.	Par	BrJMJ18CR			No.	Par	BrJMJ18CR 没开花赋值120
1	51	59			1	69	120
2	53	61			2	80	120
3	51	61			3	83	120
4	51	65			4	77	120
5	51	70			5	79	120
6	55	71			6	67	120
7	51	72			7	73	120
8	55	65			8	81	120
9	51	57			9	79	120
10	55	62			10	69	120
11	52	69			11	72	120
12	51	68			12	74	120
13	58	66			13	77	120
14	50	68			14	78	120
15	51	70			15	75	120
average	52.4	65.6				75.5333	120
T test						2.32078e-10	1.46765e-16

## Sheet: Fig3J
6.22日播种，6.25日萌发，短日照培养，7.20日移栽南院农场
		WT	BrJMJ18CR	PC-OX	Par-OX
1	1	38	38	36	46
2	2	36	43	38	43
3	3	36	37	36	37
4	4	38	36	43	51
5	5	36	39	38	42
6	6	37	36	43	43
7	7	37	43	43	43
8	8	38	38	42	43
9	9	38	38	36	43
10	10	38	36	39	38
11	11	38	43	36	42
12	12	43	38	36	42
13	13	36	39	37	46
14	14	38	43	37	40
15	15	40	36	36	48
	average	37.8	38.8667	38.4	43.1333
	T test		0.277236	0.544135	8.19317e-05

## Sheet: Fig 5A
TRUE	255	E7	Sample 103	BrFLC3	Par NC	IgG	36.13
TRUE	255	E8	Sample 104				36.26
TRUE	65280	E9	Sample 105				36.15	36.18	1	1	0
TRUE	255	E10	Sample 106			BrJMJ18	17.08	-9.1	548.748
TRUE	255	E11	Sample 107				17.09	-9.09	544.958
TRUE	255	E12	Sample 108				17.08	-9.1	548.748	547.485	2.18843
TRUE	255	E13	Sample 109		Par HT	IgG	39
TRUE	255	E14	Sample 110				38.4
TRUE	255	E15	Sample 111				36.83	38.0767	1	1	0
TRUE	255	E16	Sample 112			BrJMJ18	29.78	-8.29667	314.446
TRUE	255	E17	Sample 113				29.79	-8.28667	312.274
TRUE	255	E18	Sample 114				29.83	-8.24667	303.735	310.152	5.66222	0.000265575
TRUE	255	E19	Sample 115		DG NC	IgG	36.48
TRUE	255	E20	Sample 116				36.48
TRUE	255	E21	Sample 117				37.12	36.6933	1	1	0
TRUE	255	E22	Sample 118			BrJMJ18	31.11	-5.58333	47.9457
TRUE	255	E23	Sample 119				31.11	-5.58333	47.9457
TRUE	255	E24	Sample 120				31.18	-5.51333	45.6749	47.1888	1.31105
TRUE	255	F1	Sample 121		DG HT	IgG	35.72
TRUE	255	F2	Sample 122				35.94
TRUE	255	F3	Sample 123				36.06	35.9067	1	1	0
TRUE	255	F4	Sample 124			BrJMJ18	23.72	-12.1867	4661.8
TRUE	255	F5	Sample 125				23.58	-12.3267	5136.86
TRUE	255	F6	Sample 126				23.77	-12.1367	4503	4767.22	329.817	0.00161469
TRUE	255	J13	Sample 229	GADPH	Par NC	IgG	22.29
TRUE	255	J14	Sample 230				22.22
TRUE	255	J15	Sample 231				22.25	22.2533	1	1	0
TRUE	255	J16	Sample 232			BrJMJ18	24.72	2.46667	0.180908
TRUE	255	J17	Sample 233				24.66	2.40667	0.188591
TRUE	255	J18	Sample 234				24.6	2.34667	0.196599	0.188699	0.00784609
TRUE	255	J19	Sample 235		Par HT	IgG	31.03
TRUE	255	J20	Sample 236				30.71
TRUE	255	J21	Sample 237				30.65	30.7967	1	1	0
TRUE	255	J22	Sample 238			BrJMJ18	28.86	-1.93667	3.82821
TRUE	255	J23	Sample 239				28.8	-1.99667	3.99078
TRUE	255	J24	Sample 240				28.83	-1.96667	3.90865	3.90921	0.0812854	0.000145684
TRUE	255	K1	Sample 241		DG NC	IgG	27.18
TRUE	255	K2	Sample 242				26.32
TRUE	255	K3	Sample 243				25.83	26.4433	1	1	0
TRUE	255	K4	Sample 244			BrJMJ18	27.99	1.54667	0.342299
TRUE	255	K5	Sample 245				27.14	0.69667	0.616995
TRUE	255	K6	Sample 246				27.96	1.51667	0.349492	0.436262	0.156561
TRUE	255	K7	Sample 247		DG HT	IgG	21.35
TRUE	255	K8	Sample 248				21.33
TRUE	255	K9	Sample 249				21.36	21.3467	1	1	0
TRUE	255	K10	Sample 250			BrJMJ18	21.67	0.32333	0.799223
TRUE	255	K11	Sample 251				21.58	0.23333	0.850669
TRUE	255	K12	Sample 252				21.66	0.31333	0.804782	0.818225	0.0282348	0.0356773

## Sheet: Fig 5B
BrFLC1	20DAP	33.26								GADPH	20DAP	30.12
		33.88										30.42
		33.92	33.6867		1	1	1	0				29.94	30.16	1
	25DAP	30.89	-2.79667	6.94833	4.31691	1.60956					25DAP	28.05	-2.11	4.31691
		31.11	-2.57667	5.9656	4.85678	1.2283						27.88	-2.28	4.85678
		31.24	-2.44667	5.45155	4.69134	1.16205	1.3333	0.197207				27.93	-2.23	4.69134
	30DAP	28.55	-5.13667	35.1796	37.5307	0.937355					30DAP	24.93	-5.23	37.5307
		28.6	-5.08667	33.9812	40.5042	0.838956						24.82	-5.34	40.5042
		28.37	-5.31667	39.8544	41.6429	0.957051	0.91112	0.0516576				24.78	-5.38	41.6429
BrFLC2	20DAP	30.96
		31.1
		30.96	31.0067	1	1	1	1	0
	25DAP	28.24	-2.76667	6.80534	4.31691	1.57644
		28.26	-2.74667	6.71165	4.85678	1.38191
		28.32	-2.68667	6.43824	4.69134	1.37237	1.44357	0.0940298
	30DAP	24.66	-6.34667	81.3836	37.5307	2.16845
		24.75	-6.25667	76.4618	40.5042	1.88775
		24.87	-6.13667	70.3592	41.6429	1.68958	1.91526	0.196464
BrFLC3	20DAP	35.61
		35.54
		35.55	35.5667	1	1	1	1	0
	25DAP	34.16	-1.40667	2.65124	4.31691	0.614152
		34.63	-0.936667	1.9141	4.85678	0.394109
		34.26	-1.30667	2.47369	4.69134	0.527289	0.51185	0.090493
	30DAP	32.88	-2.68667	6.43824	37.5307	0.171546
		32.97	-2.59667	6.04888	40.5042	0.149339
		33.15	-2.41667	5.33936	41.6429	0.128218	0.149701	0.0176905
BrFLC5	20DAP	33.77
		33.46
		33.78	33.67		1	1	1	0
	25DAP	31.59	-2.08	4.22807	4.31691	0.97942
		31.43	-2.24	4.72397	4.85678	0.972655
		31.43	-2.24	4.72397	4.69134	1.00696	0.986344	0.0148342
	30DAP	27.88	-5.79	55.3304	37.5307	1.47427
		27.92	-5.75	53.8174	40.5042	1.32869
		28.02	-5.65	50.2134	41.6429	1.20581	1.33625	0.109729
					BrFLC1	BrFLC2	BrFLC3	BrFLC5
				20DAP	1	1	1	1
				25DAP	1.3333	1.44357	0.51185	0.986344
				30DAP	0.91112	1.91526	0.149701	1.33625
					0	0	0	0
					0.197207	0.0940298	0.090493	0.0148342
					0.0516576	0.196464	0.0176905	0.109729

## Sheet: Fig5C
	BrFLC3		CP									GADPH		CP
	Par	NC	25.54				1					Par	NC	23.13
			25.67				1							22.89
			25.78	25.6633	1	1	1	1	0					22.82	22.9467	1
		HT	24.74	-0.92333	1.89649	2.80241	0.676734						HT	21.46	-1.48667	2.80241
			24.9	-0.76333	1.6974	3.04548	0.557352							21.34	-1.60667	3.04548
			24.88	-0.78333	1.7211	3.24152	0.530954	0.588347	0.0634214	0.0116608				21.25	-1.69667	3.24152
	PC-OX	NC	29.68	4.01667	0.061782	0.17274	0.35766					PC-OX	NC	25.48	2.53333	0.17274
			30.08	4.41667	0.046822	0.121302	0.385997							25.99	3.04333	0.121302
			29.49	3.82667	0.0704786	0.120464	0.585061	0.442906	0.101183					26	3.05333	0.120464
		HT	25.52	-0.14333	1.10445	2.57875	0.42829						HT	21.58	-1.36667	2.57875
			25.64	-0.02333	1.0163	2.56093	0.396848							21.59	-1.35667	2.56093
			25.62	-0.04333	1.03049	2.54324	0.405187	0.410109	0.0132993	0.706499				21.6	-1.34667	2.54324
	Par-OX	NC	26.11	0.44667	0.733734	1.10701	0.662807					Par-OX	NC	22.8	-0.14667	1.10701
			26.05	0.38667	0.764893	1.08423	0.705472							22.83	-0.11667	1.08423
			25.99	0.32667	0.797375	0.950442	0.838952	0.735743	0.0750292					23.02	0.07333	0.950442
		HT	26.08	0.41667	0.749152	0.631419	1.18646						HT	23.61	0.66333	0.631419
			26.13	0.46667	0.723633	0.502317	1.44059							23.94	0.99333	0.502317
			26.15	0.48667	0.71367	0.383333	1.86175	1.49627	0.278484	0.0343239				24.33	1.38333	0.383333

## Sheet: Fig5D
BrFLC3	Par	L-IgG	24.44						GADPH	Par	L-IgG	29.47
			24.07									29.16
			24.24	24.25	1							29.16	29.2633	1
		L-H3K36me3	22.08	-2.17	4.50023						L-H3K36me3	28.67	-0.59333	1.50873
			21.98	-2.27	4.82323							28.94	-0.32333	1.25122
			22.06	-2.19	4.56305							28.68	-0.58333	1.4983
		H-IgG	24.01								H-IgG	28.57
			24.07									28.77
			24.06	24.0467	1							28.89	28.7433	1
		H-H3K36	21.74	-2.30667	4.9474						H-H3K36	27.86	-0.88333	1.84463
			21.74	-2.30667	4.9474							27.96	-0.78333	1.7211
			21.74	-2.30667	4.9474	0.0843271						28.04	-0.70333	1.62826	0.0874739
	PC-OX	L-IgG	19.11							PC-OX	L-IgG	23
			20.21									23.51
			19.86	19.7267	1							23.84	23.45	1
		L-H3K36me3	18.75	-0.97667	1.96792						L-H3K36me3	22.66	-0.79	1.72907
			18.63	-1.09667	2.1386							22.76	-0.69	1.61328
			18.71	-1.01667	2.02324							22.97	-0.48	1.39474
		H-IgG	17.47								H-IgG	24.9
			17.53									25.08
			17.5	17.5	1							25.29	25.09	1
		H-H3K36	18.71	1.21	0.432269						H-H3K36	24.18	-0.91	1.87905
			17.69	0.19	0.876606							24.05	-1.04	2.05623
			18.22	0.72	0.607097	0.00316486						24.07	-1.02	2.02792	0.100698
	Par-OX	L-IgG	19.89							Par-OX	L-IgG	27.34
			19.99									27.48
			19.12	19.6667	1							27.61	27.4767	1
		L-H3K36me3	19.03	-0.97	1.95884						L-H3K36me3	26.63	-0.84667	1.79835
			19.06	-0.94	1.91853							26.76	-0.71667	1.64338
			19.14	-0.86	1.81504							26.93	-0.54667	1.46071
		H-IgG	20.64								H-IgG	25.14
			20.1									25.94
			20.8	20.5133	1							25.71	25.5967	1
		H-H3K36	17.27	-2.94333	7.69185						H-H3K36	24.64	-0.95667	1.94082
			17.44	-2.77333	6.83684							24.55	-1.04667	2.06576
			17.31	-2.90333	7.48151	0.00229779						24.79	-0.80667	1.74917	0.0721163

## Sheet: Fig5E
	DG NC	IgG	23.67									GADPH	DG NC	IgG	19.4
			23.78												18.97
			24.83	24.0933	1										19.92	19.43	1
		H3K36me3	18.98	-5.11333	34.6151									H3K36me3	18.22	-1.21	2.31338
			18.6	-5.49333	45.0461										18.21	-1.22	2.32947
			18.3	-5.79333	55.4582	45.0398	8.50917								17.98	-1.45	2.73208
	DG HT	IgG	12.45										DG HT	IgG	12.43
			12.14												12.45
			12.65	12.4133	1										12.42	12.4333	1
		H3K36me3	11.03	-1.38333	2.6087									H3K36me3	13.7	1.26667	0.415618
			11.13	-1.28333	2.434										13.94	1.50667	0.351923
			11.67	-0.74333	1.67404	2.23891	0.405745	0.0209051							13.97	1.53667	0.34468	0.00118867
	Par NC	IgG	21.77										Par NC	IgG	22.25
			21.74												22.21
			21.74	21.75	1	1	0								22.17	22.21	1
		H3K36me3	18.75	-3	8									H3K36me3	22.15	-0.06	1.04247
			18.78	-2.97	7.83536										22.14	-0.07	1.04972
			18.72	-3.03	8.1681	8.00115	0.135841								22.15	-0.06	1.04247
	Par HT	IgG	21.8										Par HT	IgG	21.93
			21.69												21.96
			21.7	21.73	1	1	0								21.99	21.96	1
		H3K36me3	17.81	-3.92	15.1369									H3K36me3	20.62	-1.34	2.53151
			17.75	-3.98	15.7797										20.67	-1.29	2.44528
			17.7	-4.03	16.3362	15.7509	0.490023	0.00162897							20.85	-1.11	2.15846	0.0209051

## Sheet: Fig6A
NC, 9W							NC, 4W; HT, 5W
No.	Par	BrJMJ8CR	PC-OX	Par-OX			No.	Par	BrJMJ8CR	PC-OX	Par-OX
1	7.39	3.14	10.54	3.97			1	7.41	4.78	4.78	6.64
2	5.94	5.78	6.47	3.14			2	12.33	3.49	3.65	8.3
3	4.02	6.04	8.06	5.88			3	4.54	5.94	4.69	13.86
4	3.98	5.97	6.97	8.22			4	4.81	6.79	5.98	17.24
5	3.62	6.79	5.47	2.62			5	3.17	3.34	6.49	23.9
6	4.73	6.49	4.98	3.14			6	4.2	5.87	5.53	21.78
7	5.89	8.17	6.81	3.59			7	4.73	7.14	4.79	18.77
8	6.2	9.07	6.73	3.57			8	13.75	8.76	6.12	24.14
9	5.24	6.44	6.95	4.93			9	4.66	6.84	6.49	12.04
10	7.29	6.72	7.83	4.75			10	12.33	5.49	5.79	6.41
11	6.79	5.07	8.09	3.89			11	4.63	6.04	4.97	9.512
12	5.98	5.57	9.11	3.79			12	4.97	4.11	2.71	10.2
13	4.27	3.81	9.77	10.06			13	3.76	4.07	3.27	10.24
14	4.29	4.48	3.76	5.47			14	3.58	3.97	2.67	16.7
15	4.38	5.98	8.15	4.8			15	3.78	4.46	3.74	13.47
average	5.334	5.968	7.31267	4.788				6.17667	5.406	4.778	14.2135
T test								0.288535	0.123588	0.00111424	8.50704e-05

[truncated: 19 more sheets: Fig6B , Fig6C, Fig7G, FIgS4, FIgS9, FigS10, FigS12C, FigS15A, FigS15B, Fig S15C, FIgS15D, Fig S16A, FigS16B, FigS17A, FigS17B, FigS18, Fig S20, Fig S23C, Fig S27]
